# Supplementary material for: A Study on the Cell Layer Patterns of a Citrus Periclinal Chimera Reveals β‐Cryptoxanthin Regulation in Citrus Fruits
Source: Adv Sci (Weinh). 2025 Aug 19;12(41):e03177. doi: 10.1002/advs.202503177 (PMC12591197; doi:10.1002/advs.202503177)
Supplement: Supplementary file 2 — Supplemental Table 1‐17 [file ADVS-12-e03177-s002.zip]

Archive with 4 entries (4 files):
- advs71302-sup-0003-TableS10.xlsx
- advs71302-sup-0004-TableS11.xlsx
- advs71302-sup-0005-TableS12.xlsx
- advs71302-sup-0002-TableS1-9,13-17.xlsx
