# Supplementary material for: A Study on the Cell Layer Patterns of a Citrus Periclinal Chimera Reveals β‐Cryptoxanthin Regulation in Citrus Fruits
Source: Adv Sci (Weinh). 2025 Aug 19;12(41):e03177. doi: 10.1002/advs.202503177 (PMC12591197; doi:10.1002/advs.202503177)
Supplement: Supplementary file 2 — Supplemental Table 1‐17 [file ADVS-12-e03177-s002.zip › advs71302-sup-0003-TableS10.xlsx]

## Sheet: 85 C vs G
Gene_ID	logFC	logCPM	PValue	FDR
CgUng004860	-4.90946	8.44598	3.97125e-138	7.38375e-134
Cg2g040820	-3.79167	4.99112	2.77808e-111	2.58264e-107
Cg2g021790	-4.7805	7.37628	1.60955e-91	9.97545e-88
Cg8g012620	8.4292	3.49473	4.68279e-82	2.17668e-78
Cg3g016580	-2.98868	5.05799	3.15943e-78	1.17487e-74
Cg2g044410	-3.52805	6.35409	6.78669e-76	2.10308e-72
Cg5g039960	-2.71852	7.04938	2.54923e-74	6.77113e-71
Cg6g010480	-3.37186	8.09027	5.33333e-71	1.23953e-67
Cg6g010520	4.47456	4.75613	5.65453e-70	1.16816e-66
Cg5g039890	-4.50937	5.32365	4.11562e-68	7.65217e-65
Cg4g000710	10.9864	3.39349	1.27934e-67	2.16243e-64
Cg5g028200	-3.77291	4.66581	4.2496e-66	6.5844e-63
Cg3g015480	2.91233	4.51345	8.64017e-65	1.23574e-61
Cg1g024700	6.874	2.83913	1.29264e-63	1.71672e-60
Cg2g031850	-7.38475	3.64937	6.11224e-63	7.57633e-60
Cg2g035590	3.62998	4.06276	1.19041e-61	1.38333e-58
Cg3g001930	-3.26084	8.77047	5.26385e-61	5.75711e-58
Cg2g043210	-3.07698	5.68559	8.36094e-61	8.63639e-58
Cg9g016130	-3.01716	7.27869	1.21123e-59	1.18529e-56
Cg6g005050	-3.53198	6.39013	1.39326e-58	1.29524e-55
Cg5g009980	2.30048	6.35939	1.29277e-57	1.14459e-54
Cg2g000600	-2.70838	5.60771	4.93991e-56	4.1749e-53
Cg8g019380	4.11696	4.83736	5.6029e-56	4.52933e-53
Cg5g032100	-2.47461	4.57562	2.09635e-55	1.62406e-52
Cg9g028260	-2.40441	6.37037	7.20975e-55	5.36203e-52
Cg5g037930	-2.55349	5.34999	4.68691e-54	3.35168e-51
Cg3g002310	-2.98079	4.54669	1.62624e-53	1.11988e-50
Cg1g024780	4.79191	3.91343	4.28082e-53	2.84262e-50
Cg5g007780	-2.45918	4.60008	2.76497e-52	1.77273e-49
Cg2g008960	-2.44073	5.76285	4.9481e-52	3.06667e-49
Cg2g044430	-2.50563	7.7397	9.39211e-50	5.63315e-47
Cg4g018280	-2.94461	4.66437	1.74847e-49	1.01591e-46
Cg9g000950	2.3166	5.31546	2.2589e-49	1.27272e-46
Cg6g023290	3.5174	4.35421	1.23905e-48	6.77576e-46
Cg8g023350	-2.89044	4.46058	5.97693e-48	3.17512e-45
Cg5g006140	-2.54888	5.97776	3.33051e-47	1.72012e-44
Cg2g020660	2.74723	8.22648	6.73271e-47	3.38328e-44
Cg5g039440	-2.4855	6.03713	8.36701e-47	4.04531e-44
Cg2g020050	-3.20918	9.99781	8.4853e-47	4.04531e-44
Cg2g044450	-4.51444	4.45038	3.26634e-46	1.51828e-43
Cg6g012760	4.48715	2.57915	4.47972e-46	2.0315e-43
Cg4g001740	-2.30753	5.92398	7.5762e-46	3.35391e-43
Cg1g001340	-3.83584	4.4903	7.90358e-46	3.41747e-43
Cg4g024570	2.0107	8.70566	1.16312e-45	4.91499e-43
Cg6g006900	-2.71122	8.27023	1.24283e-45	5.1351e-43
Cg1g014740	2.41145	4.31914	4.86645e-44	1.967e-41
Cg2g044440	-4.81126	4.30933	1.51342e-43	5.98703e-41
Cg4g022380	-2.80073	5.10815	3.51702e-43	1.36233e-40
Cg5g018720	-2.08381	7.16208	3.90117e-43	1.48029e-40
Cg7g016810	2.6442	4.55301	1.39009e-42	5.1692e-40
Cg2g034380	2.32443	6.15704	1.74673e-42	6.36802e-40
CgUng013340	5.01035	2.39636	2.68365e-42	9.59558e-40
Cg3g017200	-2.58324	6.08054	8.52745e-42	2.99153e-39
Cg6g006850	-2.01564	9.68036	2.49485e-41	8.59015e-39
CgUng003810	-2.05893	4.52354	4.79373e-41	1.62054e-38
Cg8g013210	2.44454	4.18317	2.68194e-40	8.90453e-38
Cg9g009290	-4.51793	4.14344	6.5284e-40	2.12952e-37
Cg2g027590	2.45882	4.55534	1.15009e-39	3.68685e-37
Cg5g004480	-2.34518	5.77881	4.32557e-39	1.36314e-36
Cg6g017060	-2.14574	7.83587	8.0188e-39	2.48489e-36
Cg6g017560	2.62754	4.3313	1.25568e-38	3.82736e-36
Cg3g025220	-2.62966	8.11931	2.54955e-38	7.64577e-36
Cg8g018090	-1.77754	5.6464	1.47785e-37	4.36153e-35
Cg1g027710	-2.07914	6.92868	2.58674e-37	7.51487e-35
Cg7g003300	-3.51061	5.18268	4.77093e-37	1.36471e-34
Cg1g028050	-1.73192	6.47378	9.57448e-37	2.69725e-34
Cg1g010480	-2.57998	6.85793	3.06463e-36	8.50457e-34
Cg1g006480	-1.74883	5.91086	1.00123e-35	2.73764e-33
Cg8g002650	-1.91947	6.18182	1.1316e-35	3.03726e-33
Cg2g025410	-2.09898	9.62933	1.14348e-35	3.03726e-33
Cg8g012070	-2.46149	3.98234	3.28485e-35	8.60215e-33
Cg2g033780	2.0253	5.59745	3.96796e-35	1.02467e-32
CgUng003940	-3.98461	2.64453	6.31419e-35	1.60821e-32
Cg6g003490	2.95872	3.27776	1.02808e-34	2.55076e-32
Cg9g025450	2.25335	7.26084	1.02892e-34	2.55076e-32
Cg6g001570	4.13082	3.17357	1.64133e-34	4.01543e-32
Cg9g008090	2.62724	7.0942	1.90306e-34	4.59528e-32
Cg3g006730	-2.33909	4.77081	2.42973e-34	5.79179e-32
Cg5g010250	-2.03692	8.42178	4.42046e-34	1.04038e-31
Cg8g020330	-2.89514	3.84156	1.04097e-33	2.41934e-31
Cg3g016500	-1.72463	5.27747	1.10149e-33	2.52839e-31
Cg8g008660	2.31291	3.6403	1.46334e-33	3.31802e-31
Cg5g041840	2.1073	7.7174	1.69658e-33	3.80055e-31
Cg2g046010	2.36407	9.92456	2.47754e-33	5.48391e-31
Cg1g021700	-5.14055	2.27114	3.20737e-33	7.01584e-31
Cg9g021740	3.71454	2.42881	4.89565e-33	1.05843e-30
Cg7g000630	-3.89519	3.66379	5.3904e-33	1.152e-30
Cg2g021210	-1.77955	7.76592	6.21313e-33	1.31273e-30
Cg2g019600	2.1237	6.39196	1.71106e-32	3.57457e-30
Cg3g025510	-2.10911	8.99099	7.40388e-32	1.52956e-29
Cg5g010620	1.82209	6.49189	8.3664e-32	1.70941e-29
Cg2g008060	-2.24204	5.27518	1.23093e-31	2.48769e-29
Cg1g002640	-1.74565	7.46634	2.8576e-31	5.71306e-29
Cg7g001070	-1.86678	5.03576	3.70587e-31	7.33013e-29
Cg7g006420	-1.7817	9.89694	6.8575e-31	1.34212e-28
Cg5g043310	-1.77337	6.6005	9.52247e-31	1.84428e-28
Cg3g013100	3.42747	2.27051	1.00941e-30	1.93484e-28
Cg6g011210	-1.80792	5.66008	1.02181e-30	1.93862e-28
Cg5g002260	-2.26932	7.21156	1.15423e-30	2.16775e-28
Cg5g014390	-1.91941	6.99727	3.20591e-30	5.96076e-28
Cg6g016160	2.44876	3.41689	3.30337e-30	6.08114e-28
Cg9g016310	-1.6754	5.62868	4.37042e-30	7.9666e-28
Cg2g027860	-5.07609	1.67676	6.12366e-30	1.10541e-27
Cg9g022150	-1.93938	4.8949	1.2627e-29	2.25744e-27
Cg7g017000	-2.09687	9.55875	2.54925e-29	4.51411e-27
Cg5g039500	2.63501	4.18326	3.37539e-29	5.92063e-27
Cg5g018510	1.96281	4.83397	3.71811e-29	6.46082e-27
Cg5g019690	-1.82455	7.69716	4.55038e-29	7.83382e-27
Cg7g012490	-3.17932	2.8571	9.71073e-29	1.64456e-26
Cg9g025960	-1.67635	5.99202	9.72956e-29	1.64456e-26
Cg2g044400	-1.86589	10.4197	1.05504e-28	1.76723e-26
Cg2g044270	1.99285	5.42275	1.17829e-28	1.95606e-26
Cg4g024590	2.9211	2.69215	1.24358e-28	2.04619e-26
Cg6g016260	-1.87833	6.02703	2.94594e-28	4.80473e-26
Cg7g012600	-1.77642	4.27532	2.9979e-28	4.84695e-26
Cg4g009290	2.32317	3.56196	3.9054e-28	6.25976e-26
Cg2g008970	1.60783	5.75163	5.02857e-28	7.99112e-26
Cg7g014850	-1.84566	5.18859	5.17076e-28	8.14745e-26
Cg3g011570	5.93095	1.10025	6.4078e-28	1.00118e-25
Cg6g010350	1.54302	7.79197	9.99712e-28	1.54897e-25
Cg4g004480	2.39789	3.92779	1.06241e-27	1.63252e-25
Cg5g004380	-2.1777	3.7169	1.32414e-27	2.01801e-25
Cg3g023860	-1.69764	4.80984	2.26361e-27	3.42173e-25
Cg7g018850	-2.39094	3.87424	3.54349e-27	5.31324e-25
Cg9g001790	-5.5582	1.60775	3.75243e-27	5.58152e-25
Cg5g016960	-1.46053	4.97538	3.83977e-27	5.6661e-25
Cg4g024360	1.52391	4.86871	4.13896e-27	6.0595e-25
Cg9g001590	-2.30696	4.21846	4.17232e-27	6.06061e-25
Cg7g019370	-1.55643	7.87045	4.56658e-27	6.58189e-25
Cg2g042730	1.67369	5.03928	5.95407e-27	8.5157e-25
Cg8g020360	-1.67664	7.64369	1.24744e-26	1.7705e-24
Cg7g014760	-2.31511	5.16533	1.7585e-26	2.47695e-24
Cg3g023040	-1.45171	5.59109	2.59702e-26	3.63055e-24
Cg2g017460	1.91309	6.50186	3.22913e-26	4.48055e-24
Cg4g014040	-1.53408	6.00156	3.50422e-26	4.82622e-24
Cg4g001090	-1.49405	5.60408	6.37956e-26	8.72171e-24
Cg3g024840	-2.56376	3.62395	7.45026e-26	1.01111e-23
Cg6g015850	-1.64402	4.80889	9.7196e-26	1.30954e-23
Cg9g016160	1.60989	6.21573	1.03196e-25	1.38037e-23
CgUng005620	-1.83221	4.46015	1.06151e-25	1.40976e-23
Cg3g024300	-3.38704	2.8049	1.13128e-25	1.49176e-23
Cg9g023540	-1.69573	6.54178	1.69614e-25	2.22086e-23
Cg7g014500	1.62678	5.64513	1.9053e-25	2.47728e-23
Cg5g043130	-1.40445	5.84137	1.99602e-25	2.57723e-23
Cg5g033840	2.12478	5.71213	2.29738e-25	2.94588e-23
Cg9g025200	-2.12327	6.84465	3.12915e-25	3.98495e-23
Cg8g017520	-1.42552	6.88299	3.59903e-25	4.55217e-23
Cg9g006270	-1.75868	6.99187	4.19395e-25	5.26879e-23
Cg8g008710	-2.37611	4.38621	5.52222e-25	6.89092e-23
Cg5g043350	-1.71039	5.61972	6.26352e-25	7.76385e-23
Cg2g007350	-2.34763	3.4981	8.54038e-25	1.0516e-22
Cg2g002790	2.24749	3.30907	8.99943e-25	1.10083e-22
Cg6g013380	1.77742	5.25854	1.14941e-24	1.39679e-22
Cg2g039930	1.61467	4.52112	1.19204e-24	1.4392e-22
Cg7g013400	-1.52149	8.36436	1.3634e-24	1.63547e-22
Cg5g043660	-4.52432	1.83886	1.45284e-24	1.73158e-22
Cg2g039570	-2.00237	8.23624	2.11792e-24	2.50819e-22
Cg2g011220	2.59509	2.79816	2.34951e-24	2.76484e-22
Cg2g033190	-2.0877	8.9181	3.52064e-24	4.11694e-22
Cg9g001850	6.2084	1.83587	4.73643e-24	5.50402e-22
Cg5g023620	-1.84882	9.64306	4.82148e-24	5.56806e-22
Cg5g012550	-3.02367	6.00398	4.88969e-24	5.61198e-22
Cg1g017540	-1.96229	5.99382	4.92223e-24	5.61466e-22
Cg5g012700	-2.1304	4.80722	5.06518e-24	5.7425e-22
Cg2g041930	-1.74321	7.38993	6.20412e-24	6.9911e-22
Cg2g002060	-2.48579	3.87536	6.44053e-24	7.21378e-22
Cg3g015470	1.79706	5.96801	6.80061e-24	7.57149e-22
Cg6g003040	1.40043	7.33944	6.90829e-24	7.64558e-22
Cg7g002410	-1.49522	4.94052	7.2142e-24	7.9369e-22
Cg8g023340	-1.58799	4.96117	7.7566e-24	8.48344e-22
Cg5g021680	-2.39003	3.1981	8.80695e-24	9.57589e-22
Cg4g000380	-1.43399	5.78749	9.98544e-24	1.07941e-21
Cg6g004730	-1.61961	8.0479	1.06951e-23	1.14944e-21
Cg1g004370	-2.13397	4.11667	1.13624e-23	1.21415e-21
Cg5g029790	-3.2836	1.78911	2.17204e-23	2.3077e-21
Cg7g008680	-1.63681	4.17396	2.42304e-23	2.55975e-21
Cg5g011950	-1.48575	5.00967	3.20364e-23	3.35595e-21
Cg3g008970	2.22248	3.04234	3.21282e-23	3.35595e-21
Cg6g025070	-1.46037	8.87115	3.24927e-23	3.37507e-21
Cg9g012250	3.08281	1.87185	4.74956e-23	4.90603e-21
CgUng004840	-1.66934	7.24145	5.65638e-23	5.81045e-21
Cg9g021280	-2.03466	6.95609	6.19593e-23	6.32972e-21
Cg3g012870	-1.44502	8.00008	1.24669e-22	1.26665e-20
Cg7g006330	-1.43183	6.25975	1.41142e-22	1.42623e-20
Cg2g006520	-1.78902	7.30264	1.45598e-22	1.4633e-20
Cg2g041490	1.4413	6.06498	1.46734e-22	1.46679e-20
Cg7g000770	-1.86518	9.10569	1.53878e-22	1.52998e-20
Cg6g005790	-2.1408	7.73628	1.97063e-22	1.94893e-20
Cg5g038760	1.71484	6.75155	2.09691e-22	2.06285e-20
Cg4g013560	-1.30181	6.46982	2.18271e-22	2.13596e-20
Cg8g023620	-1.94133	3.39782	2.43088e-22	2.36635e-20
Cg4g018560	1.55373	5.03169	2.71163e-22	2.6259e-20
Cg1g022940	-1.81644	4.22128	2.73532e-22	2.63512e-20
Cg2g047100	-2.0488	8.83901	2.94622e-22	2.82366e-20
Cg8g023870	-1.35519	5.1921	2.96643e-22	2.82846e-20
Cg2g032170	-1.45673	8.76945	3.71995e-22	3.52882e-20
Cg6g008170	-2.01204	5.11286	4.84974e-22	4.57722e-20
Cg1g013940	-1.45422	7.72175	6.44213e-22	6.04942e-20
Cg9g022880	-1.78317	7.43762	6.8081e-22	6.36095e-20
Cg7g000420	1.44866	5.28124	7.06352e-22	6.5666e-20
Cg1g000980	1.88722	6.42175	7.73928e-22	7.15903e-20
Cg6g002810	-1.64871	7.30058	7.80966e-22	7.18837e-20
Cg6g003020	-1.32928	8.60565	8.03294e-22	7.35746e-20
Cg2g033080	-2.67478	6.65263	8.36036e-22	7.60377e-20
Cg8g018270	-1.40556	7.21734	8.38366e-22	7.60377e-20
Cg7g018030	-2.33207	4.27612	1.00412e-21	9.06291e-20
Cg6g013540	1.44564	4.90677	1.06993e-21	9.61022e-20
Cg9g019530	2.46847	2.76977	1.2247e-21	1.09475e-19
Cg7g006900	-1.34232	6.19942	1.50004e-21	1.33446e-19
Cg9g007970	2.34291	3.01386	1.58161e-21	1.40033e-19
Cg5g040890	-1.40933	7.62619	1.82278e-21	1.60621e-19
Cg8g020400	-1.81448	3.59431	2.12836e-21	1.86663e-19
Cg8g023450	-2.78651	3.20221	2.257e-21	1.97016e-19
Cg9g008990	-1.88248	3.31584	2.41798e-21	2.10082e-19
Cg2g022110	-1.64535	5.78398	2.49951e-21	2.16156e-19
Cg5g003490	-1.69402	5.90473	3.36615e-21	2.89754e-19
Cg5g006690	-2.52339	2.94447	4.45253e-21	3.81501e-19
Cg7g001890	1.26718	6.61573	4.5069e-21	3.84389e-19
Cg9g001540	2.62793	3.8947	5.19786e-21	4.40693e-19
Cg2g003960	-1.77025	4.0187	5.21446e-21	4.40693e-19
Cg7g001140	-1.40595	9.67827	7.43898e-21	6.2585e-19
Cg3g004920	-1.93549	6.15779	8.03684e-21	6.73103e-19
Cg5g017300	-1.32507	6.59898	1.07754e-20	8.98421e-19
Cg5g008450	-1.61035	8.22025	1.16977e-20	9.70961e-19
Cg2g022430	-1.63897	4.18467	1.1935e-20	9.86252e-19
Cg6g025180	-1.65425	4.08402	1.26238e-20	1.03856e-18
Cg3g011690	-1.34086	6.07909	1.31791e-20	1.07946e-18
Cg5g036620	-1.39893	5.39452	1.54024e-20	1.25604e-18
Cg2g045000	-2.14976	3.36956	1.57071e-20	1.2753e-18
Cg4g020920	1.96808	4.12756	1.8031e-20	1.45761e-18
Cg3g024640	-1.70435	7.84319	1.90545e-20	1.53368e-18
Cg7g021880	-1.40748	10.2248	1.92537e-20	1.54303e-18
Cg2g020320	-1.53697	7.18792	2.04724e-20	1.63366e-18
Cg8g023360	-1.40975	7.75833	2.20298e-20	1.75043e-18
Cg8g018750	2.08104	3.30502	2.53145e-20	2.00287e-18
Cg1g008210	-1.48865	5.58421	2.62782e-20	2.0703e-18
Cg9g026840	-1.71601	5.83064	2.65641e-20	2.08399e-18
Cg2g028300	-4.11495	1.59482	2.83041e-20	2.21117e-18
Cg7g014730	-1.32933	7.03184	3.64389e-20	2.83476e-18
Cg6g017010	2.09209	3.26132	3.69163e-20	2.85993e-18
Cg5g019450	-1.81454	8.56658	3.78296e-20	2.9095e-18
Cg2g002560	-4.16177	2.37286	3.7869e-20	2.9095e-18
Cg2g043680	-1.28692	7.54777	3.89036e-20	2.97669e-18
Cg6g007790	-1.52042	4.69832	3.94629e-20	3.00631e-18
Cg8g022540	-1.26194	5.55465	3.96142e-20	3.00631e-18
Cg2g031660	1.47872	9.59183	4.63352e-20	3.50207e-18
Cg9g026750	-1.53542	4.55715	5.52504e-20	4.15899e-18
Cg2g028570	1.39579	5.89445	5.65163e-20	4.23713e-18
Cg3g024580	2.10479	6.18101	5.78658e-20	4.32088e-18
Cg3g010210	-1.40234	6.97213	7.17166e-20	5.3337e-18
Cg2g006150	-1.21549	6.06388	7.63513e-20	5.65578e-18
Cg5g034050	-3.13131	3.26046	7.73095e-20	5.66515e-18
Cg5g031110	1.40058	5.32672	7.7362e-20	5.66515e-18
Cg9g027550	-1.44287	6.20532	7.7392e-20	5.66515e-18
Cg5g008650	-1.52565	4.25344	8.11037e-20	5.91358e-18
Cg6g002120	3.08389	1.71258	9.19143e-20	6.67564e-18
Cg5g036730	-2.59802	5.27664	1.01875e-19	7.37031e-18
Cg5g002470	-1.65959	5.22884	1.05645e-19	7.61339e-18
Cg6g012200	-2.24907	6.69253	1.0881e-19	7.8112e-18
Cg9g016430	-1.59993	4.33097	1.13952e-19	8.14886e-18
Cg5g029030	-1.3782	9.23823	1.19492e-19	8.51234e-18
Cg6g009750	-1.9534	5.38056	1.2297e-19	8.72663e-18
Cg9g029160	-1.27976	5.12232	1.3889e-19	9.81895e-18
Cg3g024680	-1.88256	9.08323	1.50971e-19	1.06326e-17
Cg5g043840	-1.5257	5.02453	1.5664e-19	1.09902e-17
Cg3g016650	2.34335	7.29853	1.86222e-19	1.30167e-17
Cg4g006750	-1.63854	3.58162	2.01846e-19	1.40559e-17
Cg8g005530	4.13805	1.00518	2.54911e-19	1.76849e-17
Cg8g007350	-1.31553	9.50602	2.72959e-19	1.88666e-17
Cg4g007810	1.66387	7.0661	2.92796e-19	2.01628e-17
Cg7g002010	1.45488	5.10217	3.01963e-19	2.07173e-17
Cg3g000370	-2.30338	2.45488	3.14856e-19	2.15225e-17
Cg1g023150	1.48675	5.6649	3.53808e-19	2.40965e-17
Cg9g003020	-1.69182	6.55783	3.59621e-19	2.4403e-17
Cg3g003030	-1.55174	5.41938	3.71071e-19	2.50884e-17
Cg5g031010	-1.21858	5.72045	4.18857e-19	2.82167e-17
Cg8g004860	-1.18703	6.44144	4.46725e-19	2.99854e-17
Cg3g023830	-1.44707	4.88788	4.83782e-19	3.2356e-17
Cg7g001150	-1.66856	6.90799	4.97788e-19	3.31734e-17
Cg8g010420	-1.30934	5.89784	6.44308e-19	4.27843e-17
Cg2g045400	1.40876	5.80747	6.7337e-19	4.4555e-17
Cg3g014480	1.20718	4.92566	7.8761e-19	5.19292e-17
Cg7g018290	-1.52919	4.57097	8.60701e-19	5.65477e-17
Cg2g041850	1.33946	5.84544	9.58574e-19	6.27562e-17
Cg5g036790	-1.4613	4.20228	9.98746e-19	6.51568e-17
Cg3g019340	-1.24135	5.70678	1.00515e-18	6.53454e-17
Cg5g017930	-1.31042	5.93645	1.11268e-18	7.20836e-17
Cg6g002350	4.72324	1.32995	1.13324e-18	7.31606e-17
Cg9g028810	-2.11201	2.59142	1.20512e-18	7.75319e-17
Cg5g011860	6.1162	0.546796	1.2163e-18	7.79814e-17
Cg2g030180	1.61366	3.98145	1.32431e-18	8.46148e-17
Cg1g006310	-1.3044	5.69257	1.46062e-18	9.30043e-17
Cg8g002580	-1.33895	9.34181	1.46681e-18	9.308e-17
Cg2g042190	2.70326	5.73487	1.52524e-18	9.64584e-17
Cg6g023440	-1.48224	5.93807	1.58151e-18	9.95706e-17
Cg1g013700	-1.67858	3.93807	1.58516e-18	9.95706e-17
Cg5g039060	1.5913	3.68253	1.81554e-18	1.13658e-16
Cg5g020680	-1.75415	9.33335	1.86635e-18	1.16447e-16
Cg7g002510	3.23207	1.37556	2.76965e-18	1.72228e-16
Cg7g004970	-1.87153	6.59459	2.78722e-18	1.72477e-16
Cg6g024860	1.34935	5.06775	2.79222e-18	1.72477e-16
Cg5g029680	-2.73924	2.13996	3.64634e-18	2.24491e-16
Cg7g010660	2.39626	2.81813	3.69739e-18	2.26883e-16
Cg1g007640	-1.32608	8.71546	3.80093e-18	2.3247e-16
Cg6g011530	-1.90766	3.70356	5.08611e-18	3.10053e-16
Cg2g031190	1.32183	6.91614	5.2551e-18	3.19308e-16
Cg5g010290	-2.08806	3.64502	5.47125e-18	3.31358e-16
Cg8g011340	-1.47961	5.01933	6.47265e-18	3.90734e-16
Cg9g009350	2.06485	2.98164	7.17439e-18	4.31694e-16
Cg2g027600	1.52449	4.30882	7.48442e-18	4.48896e-16
Cg7g001940	1.2492	6.22469	7.82466e-18	4.67794e-16
Cg5g037960	-3.22466	1.22739	9.96103e-18	5.93607e-16
Cg2g039520	1.61755	5.41001	1.05981e-17	6.29552e-16
Cg9g028400	1.27813	7.47544	1.08339e-17	6.41514e-16
Cg3g024040	-1.4459	5.39006	1.10972e-17	6.55015e-16
Cg8g022140	-1.88345	5.24881	1.13506e-17	6.67854e-16
Cg1g001660	1.49695	5.71408	1.18475e-17	6.94891e-16
Cg6g005360	1.3817	9.4257	1.31796e-17	7.70589e-16
Cg2g039780	2.03589	2.6766	1.57281e-17	9.16718e-16
Cg9g002720	1.22417	12.039	1.58526e-17	9.21084e-16
Cg6g005100	-1.74756	3.32002	1.69233e-17	9.80231e-16
Cg6g008030	2.57293	1.71837	2.17727e-17	1.25721e-15
Cg9g027160	1.67027	3.18977	2.22027e-17	1.27807e-15
Cg9g023140	-2.04351	2.84985	2.77251e-17	1.59103e-15
Cg7g000360	1.47085	6.35172	2.96205e-17	1.69457e-15
CgUng002560	-1.55931	6.50883	3.2741e-17	1.86734e-15
Cg2g016290	-1.2084	7.73215	3.64063e-17	2.07004e-15
Cg9g008970	-1.49859	4.03037	3.81706e-17	2.16374e-15
CgUng002990	2.80001	1.68223	4.25255e-17	2.40327e-15
Cg2g036370	2.05411	6.58073	4.59e-17	2.58612e-15
Cg2g043190	-1.43563	3.7648	5.57462e-17	3.13139e-15
Cg9g022210	2.37256	2.01048	5.79566e-17	3.24574e-15
Cg4g024520	-1.47097	4.42812	6.00878e-17	3.35499e-15
Cg9g028650	1.40385	9.51817	6.89487e-17	3.83821e-15
Cg2g021270	-1.18561	6.39542	6.92429e-17	3.84308e-15
Cg2g012670	-2.359	6.42467	7.32156e-17	4.05148e-15
Cg5g007800	2.57953	2.02072	7.8811e-17	4.34817e-15
Cg8g020430	1.17065	5.21999	8.6932e-17	4.78203e-15
Cg4g023120	-1.25483	5.79954	8.85753e-17	4.85805e-15
Cg1g008060	-1.48508	5.35146	9.36801e-17	5.12293e-15
Cg4g018320	-1.36489	6.41592	1.02716e-16	5.59746e-15
Cg6g018050	-1.1682	6.78726	1.0296e-16	5.59746e-15
Cg6g008120	2.16736	2.71676	1.03476e-16	5.60911e-15
Cg6g010080	-1.18506	9.24219	1.04307e-16	5.63773e-15
Cg7g021270	1.83213	3.15104	1.12422e-16	6.05874e-15
Cg3g019240	-2.1855	3.49791	1.21906e-16	6.55088e-15
Cg9g008940	-1.32173	4.25489	1.44111e-16	7.72176e-15
Cg7g006710	-3.01535	1.36325	1.50951e-16	8.05547e-15
Cg4g023670	-1.24462	5.32321	1.51205e-16	8.05547e-15
Cg8g017560	-1.50029	3.85407	1.56598e-16	8.31896e-15
Cg1g006360	-1.52383	3.62059	1.64198e-16	8.69783e-15
Cg6g019360	-1.07598	6.37516	1.65026e-16	8.71684e-15
Cg1g015020	-2.66291	1.54256	1.74339e-16	9.18265e-15
Cg1g026310	1.21332	4.67433	1.99242e-16	1.04647e-14
Cg6g024720	1.36428	6.40302	2.17169e-16	1.13741e-14
Cg2g015300	1.29738	7.75216	2.29843e-16	1.20041e-14
Cg7g015190	2.14211	2.96415	2.31749e-16	1.20698e-14
Cg2g004600	-2.08559	2.76579	2.70758e-16	1.4062e-14
Cg2g040420	-1.47301	7.76429	2.76642e-16	1.43276e-14
Cg9g003950	-1.59796	4.52905	2.95808e-16	1.52777e-14
Cg5g014920	-1.16144	5.17635	3.03765e-16	1.56451e-14
CgUng003480	2.15982	7.13109	3.05389e-16	1.56853e-14
Cg5g031260	1.13187	5.46892	3.14602e-16	1.6114e-14
Cg3g016050	-1.72075	3.8222	3.22498e-16	1.64731e-14
Cg5g035090	-1.10794	5.31455	3.35852e-16	1.71082e-14
CgUng000600	-1.13925	7.56807	3.61576e-16	1.83683e-14
Cg5g009510	1.11632	7.08641	3.69249e-16	1.87069e-14
Cg2g028900	1.10694	7.99972	3.89767e-16	1.96928e-14
Cg2g015280	2.16781	4.90487	4.33347e-16	2.18353e-14
Cg1g014530	-1.24233	8.78985	4.37854e-16	2.20028e-14
Cg9g014370	1.13421	5.55119	5.27041e-16	2.64131e-14
Cg7g005360	-1.1084	6.51639	5.40115e-16	2.69956e-14
Cg5g030800	1.92448	7.84213	5.71113e-16	2.84684e-14
Cg4g018240	-2.67617	2.45123	6.08016e-16	3.02268e-14
CgUng003320	-1.43919	6.61085	6.25242e-16	3.10003e-14
Cg6g008970	1.91962	3.99885	6.65672e-16	3.29171e-14
Cg3g001610	-1.28689	4.84889	7.02918e-16	3.46667e-14
Cg8g005690	1.47181	3.48722	7.97368e-16	3.92208e-14
Cg1g019450	1.12859	6.41135	8.08085e-16	3.96431e-14
Cg5g042430	-1.1057	4.94597	8.91059e-16	4.35986e-14
Cg5g031250	-3.88162	1.70717	9.1549e-16	4.46764e-14
Cg6g006520	1.1743	4.98555	9.48708e-16	4.61763e-14
Cg1g028750	1.29921	5.01983	9.56969e-16	4.64567e-14
Cg6g000790	-1.33671	7.03107	1.00028e-15	4.84329e-14
Cg3g001130	-2.62967	1.51543	1.07014e-15	5.16807e-14
Cg3g017450	-1.09382	5.88964	1.12683e-15	5.42776e-14
Cg2g042460	-1.25143	4.84286	1.16973e-15	5.61982e-14
Cg4g001550	-1.57737	3.30025	1.21187e-15	5.8073e-14
Cg3g013960	-1.36882	3.87459	1.26584e-15	6.05034e-14
Cg7g007440	-3.35112	1.24394	1.27989e-15	6.10181e-14
Cg8g022570	-1.56157	3.80706	1.36165e-15	6.4747e-14
Cg6g018200	2.15323	2.63898	1.36507e-15	6.4747e-14
Cg1g029370	-1.12112	6.43327	1.81529e-15	8.58819e-14
Cg2g028850	1.95593	6.25251	1.87308e-15	8.83914e-14
Cg8g022790	1.44742	6.86967	1.95156e-15	9.18615e-14
Cg4g022420	2.31482	2.18551	1.97971e-15	9.29515e-14
Cg7g019740	-2.18341	2.12724	2.27079e-15	1.0635e-13
Cg7g015180	1.72266	4.58206	2.51964e-15	1.17708e-13
CgUng005770	-1.20477	7.29798	2.635e-15	1.22788e-13
Cg1g006530	-2.40572	2.67916	2.75566e-15	1.2809e-13
Cg6g006380	1.68751	3.60681	2.882e-15	1.33628e-13
Cg3g021390	1.78914	4.47702	2.93493e-15	1.35744e-13
Cg2g043320	1.15911	6.96241	2.96905e-15	1.36982e-13
Cg2g031580	1.08247	5.17999	3.40517e-15	1.56714e-13
Cg4g019170	-1.75613	7.22186	3.43198e-15	1.57558e-13
Cg2g010580	1.24376	5.43824	3.78935e-15	1.73536e-13
Cg3g001700	-3.29598	1.52869	3.84656e-15	1.75723e-13
Cg7g003460	-2.23559	2.31214	3.86236e-15	1.76012e-13
Cg7g017030	-1.36087	7.86655	4.36613e-15	1.98483e-13
Cg4g018890	-1.43799	6.55559	4.39793e-15	1.99441e-13
Cg4g017040	1.80391	3.19828	4.5672e-15	2.06613e-13
Cg2g032800	1.22311	4.35462	5.18914e-15	2.34179e-13
Cg8g017510	-2.95585	1.16761	5.43806e-15	2.44071e-13
Cg4g009190	1.39395	5.96989	5.43849e-15	2.44071e-13
Cg9g004250	1.40493	4.05575	5.44773e-15	2.44071e-13
Cg1g013050	1.21712	4.86043	5.5231e-15	2.46853e-13
Cg6g009720	2.14496	5.54811	5.5542e-15	2.47648e-13
Cg7g014870	2.16391	2.83953	5.90952e-15	2.6286e-13
Cg9g025790	-1.09897	6.17145	6.12198e-15	2.71661e-13
Cg1g006830	1.26435	5.34702	6.58712e-15	2.91606e-13
Cg3g021770	-1.25751	5.79174	6.71476e-15	2.9655e-13
Cg9g008070	1.16499	5.98975	7.77681e-15	3.4264e-13
Cg5g005910	1.06503	4.93117	7.97289e-15	3.50449e-13
Cg7g003640	-1.13259	6.54943	7.99636e-15	3.50652e-13
Cg7g022090	1.31398	7.01213	8.29046e-15	3.62693e-13
Cg1g007090	1.0359	5.60975	8.39898e-15	3.65953e-13
Cg9g019220	2.63774	1.44885	8.40433e-15	3.65953e-13
Cg7g007750	-1.03256	5.45221	8.4962e-15	3.69088e-13
Cg9g027380	1.65898	3.01025	8.65603e-15	3.75155e-13
Cg2g033030	-1.22459	4.20033	9.24256e-15	3.99644e-13
Cg5g003360	1.09248	6.07252	1.0103e-14	4.35834e-13
Cg1g029200	1.23332	6.52669	1.12131e-14	4.82605e-13
Cg2g038070	-1.13409	4.81792	1.16342e-14	4.99572e-13
Cg5g032090	-1.22878	5.60396	1.32734e-14	5.68647e-13
Cg9g001580	2.75817	6.15206	1.33413e-14	5.70243e-13
Cg6g006770	-1.00259	5.86463	1.39018e-14	5.92837e-13
Cg2g017340	-7.32282	-0.0280575	1.42376e-14	6.05766e-13
Cg5g003500	-2.1384	4.9699	1.44118e-14	6.11779e-13
Cg1g023100	-1.33442	3.841	1.56249e-14	6.61764e-13
Cg5g044680	1.49233	5.33529	1.57649e-14	6.66174e-13
Cg9g012480	1.09269	4.80828	1.69489e-14	7.14582e-13
CgUng000070	-1.01923	6.38456	1.7307e-14	7.2803e-13
Cg1g026020	-1.34664	3.79497	1.74548e-14	7.3259e-13
Cg1g006540	1.29199	4.38028	1.75551e-14	7.35139e-13
Cg4g014890	1.99561	3.00261	1.81385e-14	7.57863e-13
Cg5g034600	2.02968	4.29286	1.82119e-14	7.59225e-13
Cg3g023350	-1.24417	6.4147	2.00878e-14	8.35555e-13
Cg9g003920	2.46616	2.4319	2.17769e-14	9.03788e-13
Cg1g009160	1.30806	5.67003	2.18583e-14	9.0515e-13
Cg9g003730	-1.21293	6.00957	2.27763e-14	9.41067e-13
Cg3g014840	-2.61664	1.40112	2.28663e-14	9.4269e-13
Cg1g024360	-1.60899	3.83074	2.32796e-14	9.57606e-13
Cg4g024850	-1.75059	3.00519	2.34511e-14	9.62532e-13
Cg2g017130	-1.08383	6.30142	2.42459e-14	9.92962e-13
Cg3g002630	1.19771	7.62367	2.60441e-14	1.06426e-12
Cg5g017450	-1.20609	5.18642	2.61482e-14	1.06617e-12
Cg8g017110	-1.64609	4.06909	2.63223e-14	1.07092e-12
Cg5g004600	1.05434	8.68567	2.67597e-14	1.08435e-12
Cg9g015220	-2.06811	3.06704	2.67692e-14	1.08435e-12
Cg7g015350	1.03499	5.83682	2.70196e-14	1.09212e-12
Cg7g023530	-1.30723	5.32073	2.87004e-14	1.15754e-12
Cg8g021870	-2.1224	7.61898	2.95971e-14	1.19112e-12
Cg6g014670	1.06579	8.3666	2.96642e-14	1.19125e-12
Cg2g003490	-1.12735	4.99466	3.26527e-14	1.30843e-12
Cg5g003220	-3.07351	1.01079	3.46565e-14	1.38574e-12
Cg2g026340	1.50617	4.67637	3.51513e-14	1.40251e-12
Cg1g006940	-1.05613	5.97491	4.25222e-14	1.69297e-12
Cg7g000860	-2.7977	1.60154	4.50567e-14	1.79004e-12
Cg7g019610	1.20349	5.11239	4.52125e-14	1.7924e-12
Cg6g019740	-1.19794	4.29227	4.81002e-14	1.90274e-12
Cg7g016280	2.3905	3.7236	4.82004e-14	1.90274e-12
Cg3g018840	-1.09151	10.2076	5.0052e-14	1.96929e-12
Cg8g003410	-1.0939	5.01255	5.00982e-14	1.96929e-12
Cg5g041610	-1.00455	6.29329	5.08403e-14	1.99425e-12
Cg5g003750	-1.1251	4.42362	5.12577e-14	2.00639e-12
Cg7g023860	1.16193	5.28391	5.17391e-14	2.02098e-12
Cg6g000380	-1.73812	3.26747	5.39388e-14	2.10248e-12
Cg5g015140	-1.28106	4.29614	5.73892e-14	2.2323e-12
Cg4g018300	-1.18653	5.78447	5.77965e-14	2.24345e-12
Cg4g010590	1.04561	5.81878	5.94315e-14	2.3021e-12
Cg2g002390	1.43206	6.86976	6.21516e-14	2.40246e-12
Cg1g017380	-1.21597	5.51645	6.26654e-14	2.4173e-12
Cg8g004740	-1.21521	4.55333	6.58986e-14	2.53675e-12
Cg7g013220	-3.79405	0.543084	6.81673e-14	2.61327e-12
Cg6g005000	-1.22911	4.76159	7.1801e-14	2.74691e-12
Cg2g033750	-1.00877	6.01622	7.2064e-14	2.7513e-12
Cg9g023970	-2.44948	8.54607	7.2629e-14	2.7672e-12
Cg1g028030	-2.71615	1.18491	7.62304e-14	2.89847e-12
Cg5g038060	-1.32541	3.65856	7.65359e-14	2.90415e-12
Cg2g040360	-1.14705	8.73588	8.06444e-14	3.05381e-12
Cg7g007110	3.74239	0.477203	8.72869e-14	3.29863e-12
Cg9g020330	1.54828	7.58693	9.27502e-14	3.49798e-12
Cg4g013980	1.00565	6.48707	9.69069e-14	3.64735e-12
Cg8g023540	-1.12993	4.33304	1.00062e-13	3.75851e-12
Cg8g006100	-4.89488	0.211235	1.06075e-13	3.97632e-12
Cg8g005910	-1.0571	4.8713	1.15876e-13	4.33496e-12
Cg5g009750	-1.71163	3.23883	1.17392e-13	4.38286e-12
Cg2g020640	1.12923	5.11269	1.21765e-13	4.53704e-12
Cg2g013650	3.03643	3.67615	1.26741e-13	4.71299e-12
Cg9g029620	1.00151	5.57446	1.40647e-13	5.21966e-12
Cg3g020580	-1.02815	6.60884	1.52311e-13	5.64128e-12
Cg8g021100	1.50689	3.41745	1.6568e-13	6.12423e-12
Cg2g019040	-1.13682	4.89852	1.80038e-13	6.64177e-12
Cg3g013720	1.27141	4.15716	1.80546e-13	6.6473e-12
Cg5g040990	-1.23785	4.2904	1.97391e-13	7.25315e-12
Cg4g018330	1.02393	6.32752	1.98159e-13	7.26699e-12
Cg8g002460	-1.41458	4.14033	2.06434e-13	7.55558e-12
Cg2g025620	1.01596	6.37561	2.09302e-13	7.64548e-12
Cg6g003210	-1.14847	5.28084	2.12192e-13	7.73585e-12
Cg8g011320	1.21661	5.13087	2.1454e-13	7.80615e-12
Cg1g000490	1.0899	7.86161	2.30618e-13	8.37477e-12
Cg9g025820	1.50658	3.60191	2.33981e-13	8.48031e-12
Cg2g033920	-1.36198	5.72224	2.38147e-13	8.61451e-12
Cg9g015320	7.13364	-0.195854	2.41316e-13	8.71222e-12
Cg9g023040	2.68331	2.17257	2.44687e-13	8.81681e-12
Cg1g010730	1.11454	4.56004	2.65679e-13	9.52967e-12
Cg7g002140	-1.71765	2.43765	2.65948e-13	9.52967e-12
Cg9g014340	-1.71838	5.53572	2.66009e-13	9.52967e-12
Cg2g011190	7.21455	-0.129537	2.73231e-13	9.76959e-12
Cg8g023430	-1.80394	7.79951	2.97834e-13	1.06289e-11
Cg2g037730	-1.05601	5.82334	2.98494e-13	1.0632e-11
Cg5g038120	-1.30741	6.42747	2.99435e-13	1.06451e-11
Cg4g002130	1.15283	6.31799	3.11088e-13	1.10383e-11
Cg2g011800	-1.09227	4.922	3.28984e-13	1.1651e-11
Cg8g021700	-1.13353	4.45509	3.30814e-13	1.16936e-11
Cg1g013130	-1.14477	5.13949	3.32742e-13	1.17394e-11
Cg6g008950	-1.41472	4.119	3.37039e-13	1.18685e-11
Cg7g006150	-3.10517	0.941091	3.45778e-13	1.21532e-11
Cg9g022260	1.04537	5.12104	3.49021e-13	1.22441e-11
Cg6g002790	1.09978	6.75211	3.51594e-13	1.23111e-11
Cg1g022220	-2.97661	1.18496	3.73926e-13	1.30684e-11
Cg4g007700	-1.20283	4.46605	3.74991e-13	1.30811e-11
Cg1g017580	-1.15631	4.77943	3.91707e-13	1.36131e-11
Cg5g033010	-1.12964	8.91155	3.98535e-13	1.38246e-11
Cg8g024030	-1.38948	4.65792	4.57008e-13	1.57647e-11
Cg2g040800	-1.02086	6.83325	4.89613e-13	1.68581e-11
Cg9g003540	1.7819	7.95439	5.23882e-13	1.80047e-11
Cg3g013580	1.03132	5.26045	5.46787e-13	1.87572e-11
Cg2g025230	-1.27459	6.40057	5.51883e-13	1.88972e-11
Cg3g014430	-1.11506	5.55169	5.57104e-13	1.90409e-11
Cg9g024210	-1.05697	7.12215	5.76607e-13	1.96353e-11
Cg8g008920	1.12119	7.36544	6.05602e-13	2.05849e-11
Cg2g033130	-1.01994	6.46932	6.23614e-13	2.11585e-11
Cg8g003930	-1.16731	4.19305	6.47247e-13	2.18805e-11
Cg1g007100	-1.37592	7.94428	6.5028e-13	2.19431e-11
Cg7g011590	-1.26314	8.72927	6.97688e-13	2.35002e-11
Cg2g031480	1.07405	4.32717	7.01025e-13	2.35699e-11
Cg1g028360	-1.20536	5.4745	7.38781e-13	2.47945e-11
Cg4g002820	-1.87755	2.42647	7.41542e-13	2.48423e-11
Cg4g009160	-2.78199	1.58891	7.95642e-13	2.65138e-11
Cg5g009630	-1.21722	9.05992	7.95714e-13	2.65138e-11
Cg7g017850	1.2522	3.86824	8.5645e-13	2.8385e-11
Cg1g013250	-1.10571	9.45254	8.76596e-13	2.9001e-11
Cg5g037690	-1.46317	3.58158	9.55735e-13	3.1507e-11
Cg8g010210	7.10629	-0.218444	9.63337e-13	3.17015e-11
Cg5g038180	2.53752	2.20347	1.01903e-12	3.3475e-11
Cg7g003620	-1.05513	4.97416	1.09738e-12	3.5985e-11
Cg3g013700	3.24152	0.816185	1.10067e-12	3.60294e-11
Cg8g023080	1.94353	7.6967	1.11201e-12	3.63367e-11
Cg5g007130	1.89652	2.91282	1.15486e-12	3.76046e-11
Cg9g019210	2.22028	1.47762	1.22181e-12	3.97154e-11
CgUng001900	-1.11402	5.58588	1.22959e-12	3.98985e-11
Cg4g019180	-1.37274	10.1559	1.29064e-12	4.18065e-11
Cg2g018330	1.0056	5.83274	1.33079e-12	4.30321e-11
Cg3g022660	-1.13646	4.59744	1.38055e-12	4.45635e-11
Cg8g021020	-1.0472	9.7984	1.41174e-12	4.54912e-11
Cg5g013140	-1.34828	4.02957	1.46186e-12	4.70249e-11
Cg7g008240	1.97206	1.81098	1.52481e-12	4.89651e-11
Cg2g003630	-1.4798	7.74827	1.53537e-12	4.92192e-11
Cg4g015240	-1.00705	6.3147	1.71527e-12	5.48916e-11
Cg8g005870	-1.16059	4.93153	1.9352e-12	6.18232e-11
Cg5g003510	1.22376	7.51494	1.95646e-12	6.23952e-11
Cg8g021200	-1.11725	8.37486	2.22311e-12	7.0778e-11
Cg5g017030	-1.15397	4.45013	2.7705e-12	8.76052e-11
Cg9g007790	-1.56139	3.11768	3.11715e-12	9.82325e-11
Cg3g020980	-2.43357	3.98052	3.16784e-12	9.94927e-11
Cg7g011850	-2.15534	2.33565	3.23415e-12	1.01277e-10
Cg4g009890	-1.43647	2.97328	3.23555e-12	1.01277e-10
Cg1g028670	-1.28447	4.10298	3.32328e-12	1.03848e-10
Cg6g008920	-1.12453	8.81636	3.37371e-12	1.05247e-10
Cg5g037610	-1.00712	7.69583	3.50604e-12	1.09192e-10
Cg1g028020	1.63091	2.71228	3.69764e-12	1.14967e-10
Cg5g034520	-1.0392	7.1354	4.12744e-12	1.27903e-10
Cg3g022050	1.06107	5.0537	4.29257e-12	1.32798e-10
Cg4g018040	-1.08352	5.71086	4.74011e-12	1.45674e-10
Cg9g007590	-1.51877	4.6068	4.79956e-12	1.47258e-10
Cg2g008310	2.2492	1.75408	5.00862e-12	1.53167e-10
Cg8g013250	-1.38646	5.42086	5.19726e-12	1.58674e-10
Cg9g025100	3.90037	0.38963	5.29144e-12	1.61285e-10
Cg5g000910	-1.40526	4.69475	5.4085e-12	1.64583e-10
Cg3g024200	-1.0779	8.22434	5.45225e-12	1.65643e-10
Cg2g001110	1.44059	2.89051	5.46626e-12	1.65798e-10
Cg1g009150	2.57046	1.17143	5.70571e-12	1.72498e-10
Cg4g023750	-1.16018	6.64252	6.28594e-12	1.89424e-10
Cg2g001330	1.11431	4.64661	6.38033e-12	1.91957e-10
Cg2g040770	-1.10368	7.66176	6.5842e-12	1.97771e-10
Cg6g012270	-1.9897	1.89902	6.61647e-12	1.98419e-10
Cg9g012440	1.42455	3.81253	7.12236e-12	2.13247e-10
Cg4g014540	-1.27312	4.1063	7.14172e-12	2.13482e-10
Cg6g025130	2.07271	4.36243	7.15929e-12	2.13664e-10
Cg6g025390	-1.02619	7.94668	7.33544e-12	2.1857e-10
Cg2g037690	1.28199	3.47803	7.56823e-12	2.24786e-10
Cg3g022870	-2.06729	1.76113	7.79998e-12	2.313e-10
Cg6g013390	-1.35658	7.242	7.83568e-12	2.31989e-10
Cg2g035980	1.46501	3.3659	8.37667e-12	2.47611e-10
Cg8g023920	-1.35757	6.28024	8.42844e-12	2.48746e-10
Cg9g003570	-1.24589	5.05299	8.5436e-12	2.51435e-10
Cg9g002050	1.00792	6.38746	8.54661e-12	2.51435e-10
Cg8g006090	-1.35687	6.89915	8.69446e-12	2.55381e-10
Cg5g034610	1.8053	4.11686	8.76099e-12	2.56929e-10
Cg1g029000	1.23822	8.30321	8.88051e-12	2.60024e-10
Cg3g014090	1.05386	4.46027	9.00292e-12	2.63194e-10
Cg8g004940	1.88357	2.66379	9.13515e-12	2.6664e-10
Cg5g022770	-1.32907	6.46097	9.24933e-12	2.6955e-10
Cg8g022060	-1.28895	4.90795	9.96763e-12	2.90029e-10
Cg4g017600	-1.15207	4.45082	1.09333e-11	3.17631e-10
Cg5g034270	-1.00927	6.06686	1.11238e-11	3.22658e-10
Cg8g014260	-1.49228	3.30828	1.14195e-11	3.3072e-10
Cg2g039630	1.14102	4.67942	1.17571e-11	3.39738e-10
Cg5g044570	-1.2071	3.68189	1.17774e-11	3.39738e-10
Cg6g011900	-1.19039	6.08548	1.22441e-11	3.5186e-10
Cg6g007120	-2.42979	1.14132	1.2271e-11	3.52091e-10
Cg7g022380	-1.09157	5.74775	1.25845e-11	3.60528e-10
Cg6g015640	1.76541	1.99511	1.36957e-11	3.90558e-10
Cg3g015230	-6.91071	-0.36485	1.41209e-11	4.0084e-10
Cg6g019970	-1.731	3.00949	1.45721e-11	4.12387e-10
Cg5g005380	-2.61464	3.8218	1.47127e-11	4.15733e-10
Cg4g012330	-1.40206	3.6632	1.72922e-11	4.87142e-10
Cg5g004730	1.41493	3.88048	1.74205e-11	4.90015e-10
Cg3g006490	-1.60942	3.44556	1.76596e-11	4.95991e-10
Cg6g019540	1.35688	4.10063	1.79969e-11	5.04699e-10
Cg2g004460	-1.68369	2.89829	1.86237e-11	5.21492e-10
Cg9g016500	-1.49989	2.77537	1.90711e-11	5.33216e-10
Cg8g020020	1.5647	2.50923	2.0365e-11	5.6854e-10
Cg1g003620	-1.22354	6.3822	2.07992e-11	5.79789e-10
Cg6g000400	-1.58245	3.70514	2.26267e-11	6.27909e-10
Cg2g011230	1.03575	6.29393	2.45331e-11	6.78787e-10
Cg4g014090	-1.06375	5.82317	2.56781e-11	7.09409e-10
Cg1g007190	-1.05836	8.95104	2.9989e-11	8.2483e-10
Cg9g019270	1.22346	6.96557	3.09197e-11	8.49172e-10
Cg3g024480	-1.34654	3.29273	3.0997e-11	8.50039e-10
Cg8g023420	-2.72254	3.73987	3.20049e-11	8.75097e-10
Cg1g000640	1.4291	7.21747	3.2512e-11	8.87658e-10
Cg7g023960	2.23724	1.77759	3.76719e-11	1.02403e-09
Cg6g018380	-1.2623	5.11481	3.81842e-11	1.03644e-09
Cg5g010380	1.68402	3.61078	3.84638e-11	1.0425e-09
Cg8g006110	-1.05168	8.22967	3.93792e-11	1.06421e-09
Cg1g011610	-1.18108	4.33699	4.02045e-11	1.08494e-09
Cg4g006480	-1.04994	5.54417	4.09594e-11	1.10211e-09
Cg6g018250	-1.67631	3.26572	4.22118e-11	1.13417e-09
Cg6g025780	-1.05433	5.38771	4.25405e-11	1.14135e-09
CgUng001430	1.29247	5.51319	4.40841e-11	1.18106e-09
Cg5g031920	1.47599	2.97355	4.42987e-11	1.1851e-09
Cg5g013180	-1.85817	2.24789	4.4735e-11	1.19506e-09
Cg1g017700	-1.19613	4.11129	4.50223e-11	1.201e-09
Cg5g001460	-2.23116	1.97538	4.58712e-11	1.2219e-09
Cg2g014850	6.89381	-0.388795	4.99045e-11	1.32554e-09
Cg3g022030	3.24682	2.59197	5.16127e-11	1.367e-09
Cg9g025770	1.72163	2.21882	5.17968e-11	1.36993e-09
Cg7g000350	1.0532	7.38736	5.22779e-11	1.38069e-09
Cg1g007790	-1.64006	6.59128	5.29601e-11	1.39672e-09
Cg5g003740	-1.163	4.16931	5.47497e-11	1.44187e-09
Cg7g020430	-1.29988	5.27547	5.54943e-11	1.45941e-09
Cg3g008510	1.88243	2.03885	5.85727e-11	1.53603e-09
Cg2g030220	1.202	3.81983	6.00546e-11	1.57e-09
Cg9g021700	1.06225	4.47658	6.01214e-11	1.57e-09
Cg5g036510	-1.13566	3.68817	6.16414e-11	1.60743e-09
Cg6g016050	-1.4825	3.7819	6.50285e-11	1.69114e-09
Cg2g042240	-1.26002	3.32827	6.50334e-11	1.69114e-09
Cg2g014550	1.86664	2.17545	6.54525e-11	1.69816e-09
Cg6g002060	-1.18195	4.08267	6.54859e-11	1.69816e-09
Cg7g021320	-1.16176	8.51183	6.58869e-11	1.70618e-09
Cg6g002000	-1.30843	3.16953	6.64175e-11	1.71753e-09
Cg4g017870	-1.06852	8.35759	6.7758e-11	1.74976e-09
Cg5g012640	-1.16101	5.30902	6.96778e-11	1.79684e-09
Cg4g017930	-1.85773	2.719	7.04908e-11	1.81529e-09
Cg1g000760	1.03118	4.49347	7.41271e-11	1.90365e-09
Cg2g031710	1.27814	3.40743	7.69437e-11	1.96854e-09
Cg6g013670	-1.45538	3.31281	7.69714e-11	1.96854e-09
Cg8g001790	1.35277	3.49715	7.87833e-11	2.01211e-09
Cg4g002330	1.41716	3.20485	7.91234e-11	2.01803e-09
Cg3g007920	-2.24703	1.21075	9.24092e-11	2.34722e-09
Cg4g003480	-1.18696	4.58189	9.44411e-11	2.39229e-09
Cg8g002660	6.79397	-0.467987	9.76206e-11	2.46947e-09
Cg2g022870	-1.25406	4.97749	1.01726e-10	2.56983e-09
Cg1g014000	-1.10482	4.76227	1.08172e-10	2.72527e-09
Cg6g000490	-1.2067	6.26068	1.18351e-10	2.97768e-09
Cg7g016790	1.07595	4.76854	1.21272e-10	3.04704e-09
Cg6g005550	-2.37551	1.26065	1.28271e-10	3.2142e-09
Cg5g030950	-1.54197	2.24405	1.30685e-10	3.26803e-09
Cg7g020210	-1.6666	2.36675	1.31552e-10	3.28166e-09
Cg6g011490	-1.64239	2.9219	1.31669e-10	3.28166e-09
Cg5g044890	-1.24024	4.81099	1.33212e-10	3.31569e-09
Cg7g020130	3.07519	0.89282	1.35954e-10	3.37039e-09
Cg2g006160	-1.02352	4.27646	1.40532e-10	3.47923e-09
Cg7g013190	-6.8119	-0.442829	1.44564e-10	3.57432e-09
Cg2g026390	-1.42442	4.01189	1.46879e-10	3.62672e-09
Cg2g034120	2.96332	0.699852	1.47689e-10	3.63909e-09
Cg2g023860	1.64631	4.8354	1.58103e-10	3.88766e-09
Cg2g029270	1.00672	7.9248	1.66093e-10	4.06872e-09
Cg4g023980	1.98059	2.7951	1.77403e-10	4.32868e-09
Cg8g019860	3.80774	0.31272	1.82593e-10	4.44948e-09
Cg5g000740	-1.38042	3.45854	1.84232e-10	4.48355e-09
Cg3g011740	-1.3769	3.76875	1.92248e-10	4.66997e-09
Cg5g041660	1.10345	4.21057	1.92395e-10	4.66997e-09
Cg5g031820	1.0083	5.75952	1.98251e-10	4.79959e-09
Cg6g016680	-2.28476	2.52098	2.11271e-10	5.08829e-09
Cg5g036640	-6.74245	-0.497162	2.25488e-10	5.40968e-09
Cg4g004390	2.0243	1.73649	2.30766e-10	5.52916e-09
Cg2g039750	-1.09792	6.7374	2.41423e-10	5.77706e-09
Cg3g010240	-1.20228	3.35349	2.42134e-10	5.78662e-09
Cg1g028180	-3.71676	0.835091	3.06866e-10	7.2961e-09
Cg5g025450	-1.51801	4.49157	3.09339e-10	7.34551e-09
CgUng019980	-1.21375	5.43237	3.18129e-10	7.54462e-09
Cg3g008040	1.04497	5.03949	3.2243e-10	7.63687e-09
Cg6g005680	1.23479	4.05085	3.23107e-10	7.64097e-09
Cg4g014360	2.56223	0.902437	3.23425e-10	7.64097e-09
Cg3g014870	-1.29167	7.88733	3.4501e-10	8.14058e-09
Cg2g030740	-2.53905	0.672295	3.55786e-10	8.38418e-09
Cg2g013020	1.08224	4.5536	3.63278e-10	8.54251e-09
Cg9g005230	1.64848	3.77369	3.63423e-10	8.54251e-09
Cg6g005240	2.23123	2.37601	3.66349e-10	8.60041e-09
Cg2g042690	2.02607	1.28878	3.69198e-10	8.65002e-09
Cg6g025450	-1.03461	4.33616	3.76189e-10	8.77602e-09
Cg3g022250	-1.31621	5.27354	3.77286e-10	8.79013e-09
Cg7g018230	1.89392	2.80914	3.77877e-10	8.79013e-09
Cg2g022930	-1.0581	5.34754	3.89626e-10	9.02719e-09
Cg3g013480	1.01214	8.432	3.89711e-10	9.02719e-09
Cg3g024660	1.41358	3.88885	4.05404e-10	9.37522e-09
Cg3g010610	-1.15859	4.11777	4.32456e-10	9.97789e-09
Cg9g003340	1.74175	2.67994	4.32538e-10	9.97789e-09
Cg8g013350	2.71472	0.699077	4.46562e-10	1.02759e-08
Cg6g012140	-1.1153	6.61982	4.63696e-10	1.06438e-08
Cg9g021890	1.6454	3.723	4.92206e-10	1.12427e-08
Cg2g029230	1.51911	2.51623	4.97777e-10	1.13421e-08
Cg5g016000	-1.1054	6.91726	5.35353e-10	1.21648e-08
Cg3g003230	2.46029	0.892426	5.35847e-10	1.21648e-08
Cg9g005550	1.06715	4.34073	5.60138e-10	1.26545e-08
Cg2g041190	1.21055	4.24693	5.65115e-10	1.27514e-08
Cg5g022560	2.79987	1.09101	6.25509e-10	1.4063e-08
Cg5g042830	-1.97719	4.84539	6.36014e-10	1.42765e-08
Cg2g042360	1.31272	2.83886	6.36543e-10	1.42765e-08
Cg2g043600	2.40232	1.77195	7.27606e-10	1.62456e-08
Cg2g047430	-1.25404	6.44352	7.28199e-10	1.62456e-08
Cg8g008700	-1.09602	10.039	7.28706e-10	1.62456e-08
Cg6g008750	1.46681	3.02227	7.39494e-10	1.6427e-08
Cg6g008010	-1.07278	6.75008	7.42615e-10	1.6457e-08
Cg6g015260	1.00381	3.90996	8.18649e-10	1.80989e-08
Cg2g043130	5.18128	-0.241399	8.36137e-10	1.84635e-08
Cg1g019720	3.99951	-0.108089	8.85633e-10	1.95102e-08
Cg1g007280	-1.30247	3.2542	1.01169e-09	2.21037e-08
Cg4g010230	1.29761	5.41069	1.01802e-09	2.2216e-08
Cg5g044730	-1.0437	6.92006	1.08668e-09	2.36587e-08
Cg1g000350	1.22772	3.6103	1.0913e-09	2.37177e-08
Cg1g013140	-1.05454	7.90966	1.09193e-09	2.37177e-08
Cg4g002540	-1.08481	4.57184	1.13501e-09	2.45959e-08
Cg5g020690	-1.21721	7.2889	1.15621e-09	2.5026e-08
Cg7g002520	-1.26588	3.40991	1.1859e-09	2.56388e-08
Cg3g025670	1.72726	2.22296	1.32967e-09	2.86805e-08
Cg6g023670	1.94506	1.38193	1.33405e-09	2.8731e-08
Cg7g016570	-1.87592	3.31953	1.3351e-09	2.8731e-08
Cg5g023520	-2.53377	7.97495	1.33715e-09	2.87417e-08
Cg5g004470	-1.05252	4.17057	1.34386e-09	2.88194e-08
Cg2g033430	-1.10943	4.65911	1.36883e-09	2.9321e-08
Cg9g001560	1.16207	4.59788	1.49343e-09	3.18069e-08
Cg7g006770	-1.01888	4.02891	1.49842e-09	3.18765e-08
Cg2g002110	-1.22586	3.08869	1.52281e-09	3.23585e-08
Cg4g018760	-1.01807	4.03096	1.6298e-09	3.45529e-08
Cg5g001030	2.45636	1.08136	1.63553e-09	3.46348e-08
CgUng018160	1.2541	3.42786	1.66153e-09	3.51137e-08
Cg3g009870	-1.44149	2.67789	1.67271e-09	3.53015e-08
Cg3g009230	1.23236	4.5036	1.70039e-09	3.5845e-08
Cg4g007080	-1.88907	1.79547	1.72396e-09	3.63007e-08
Cg4g004370	-1.42673	2.9482	1.75003e-09	3.6808e-08
Cg5g014820	1.57135	3.50608	1.77049e-09	3.71963e-08
Cg9g029450	1.15744	3.48522	1.7952e-09	3.76729e-08
Cg1g021730	-4.20851	-0.339649	1.83699e-09	3.84629e-08
Cg2g009140	-1.74079	1.51586	1.88306e-09	3.93833e-08
Cg3g000310	-1.25932	2.84811	2.01084e-09	4.18206e-08
Cg9g006720	-1.00378	4.5032	2.0173e-09	4.1908e-08
Cg6g007730	-1.77149	6.43853	2.22093e-09	4.59329e-08
Cg4g006660	1.88657	5.25789	2.38217e-09	4.91039e-08
Cg1g028830	-1.55861	4.10905	2.40223e-09	4.93531e-08
Cg9g007850	-1.21491	3.45549	2.4178e-09	4.95636e-08
Cg2g032340	1.40443	8.09978	2.42232e-09	4.96015e-08
Cg6g016670	-1.06624	6.67462	2.54927e-09	5.20864e-08
Cg5g019230	-1.03058	5.31025	2.78944e-09	5.67441e-08
Cg5g011850	6.56752	-0.641539	2.80444e-09	5.69869e-08
Cg1g008900	1.73297	2.29737	2.91167e-09	5.89724e-08
Cg7g002770	-1.53064	3.15819	2.94676e-09	5.95533e-08
Cg2g034410	1.12383	3.56063	2.96741e-09	5.99056e-08
Cg2g030120	-1.0968	5.38203	3.47294e-09	6.97325e-08
Cg6g002980	-1.63872	2.24829	3.59576e-09	7.2043e-08
Cg6g007900	2.98551	0.359343	3.72142e-09	7.44806e-08
Cg3g017800	-1.13	6.20751	4.09564e-09	8.14441e-08
Cg7g000950	2.21168	2.07714	4.18858e-09	8.32032e-08
Cg8g005360	1.42798	2.2231	4.22171e-09	8.37307e-08
Cg2g025580	-1.06051	7.92762	4.28859e-09	8.49178e-08
Cg4g008420	-1.1375	6.44227	4.2948e-09	8.49502e-08
Cg2g027240	-1.10856	6.20597	4.30324e-09	8.50266e-08
Cg5g032240	-1.06216	4.48288	4.50628e-09	8.86172e-08
Cg9g009400	-1.4285	3.38521	4.50879e-09	8.86172e-08
Cg2g006990	2.34162	1.35914	4.61782e-09	9.06644e-08
Cg5g001090	-1.27985	5.58233	4.89657e-09	9.59346e-08
Cg9g014880	2.04095	1.62545	4.91934e-09	9.62792e-08
Cg5g005080	-1.31341	3.54686	5.08369e-09	9.93913e-08
Cg9g003870	-1.24831	4.56926	5.1501e-09	1.00496e-07
Cg6g025010	1.12009	4.11117	5.15102e-09	1.00496e-07
Cg1g025480	1.85839	1.45571	5.33487e-09	1.03759e-07
Cg2g019680	1.81972	2.43042	5.55036e-09	1.07835e-07
Cg8g012640	4.20531	-0.363239	5.70771e-09	1.10776e-07
Cg2g001610	-1.8024	2.1045	5.72749e-09	1.11044e-07
Cg5g041160	1.05495	3.59134	5.75563e-09	1.11473e-07
Cg5g035250	1.018	6.24463	5.78254e-09	1.11878e-07
Cg1g001640	1.13496	3.37693	5.88706e-09	1.13546e-07
Cg5g043760	1.01928	3.81481	5.90484e-09	1.13771e-07
Cg5g040710	3.14205	0.17945	5.95226e-09	1.14566e-07
Cg1g027210	-1.35651	2.78968	5.97705e-09	1.14924e-07
Cg8g000960	-1.24852	4.08131	6.24778e-09	1.19881e-07
Cg5g033420	2.27573	2.43263	6.30888e-09	1.20929e-07
Cg2g001090	-1.41188	3.28612	6.38213e-09	1.22081e-07
Cg2g028220	-2.25559	1.16795	6.51575e-09	1.24381e-07
Cg2g000710	-1.05493	7.17746	7.55417e-09	1.43175e-07
Cg4g023560	-1.51079	3.69696	7.57082e-09	1.43344e-07
Cg6g020190	3.40573	0.389164	7.67697e-09	1.45068e-07
Cg9g018640	-1.70495	3.61659	7.67748e-09	1.45068e-07
CgUng000190	-1.0255	5.77186	7.77239e-09	1.46713e-07
Cg9g005390	-1.49837	4.8824	8.45846e-09	1.59178e-07
Cg5g029880	-2.49909	2.03856	8.87131e-09	1.6661e-07
Cg4g017840	1.00173	3.92022	9.26929e-09	1.73559e-07
Cg7g018180	-1.6417	4.17121	9.78954e-09	1.82748e-07
Cg7g001960	1.37055	3.74259	9.88774e-09	1.84396e-07
Cg4g009180	-3.73362	-0.290747	1.02997e-08	1.91886e-07
Cg2g042210	-1.41178	2.40465	1.04047e-08	1.93648e-07
Cg9g026560	-1.30527	4.35809	1.04352e-08	1.94021e-07
Cg4g019450	1.05348	5.75577	1.08386e-08	2.00719e-07
Cg5g037320	-1.07531	4.48901	1.09593e-08	2.02752e-07
Cg7g020870	-1.22164	4.59696	1.19011e-08	2.19521e-07
Cg2g023260	-1.82787	1.38657	1.23933e-08	2.28374e-07
Cg6g005180	-1.09951	3.70174	1.32399e-08	2.43732e-07
Cg3g021340	1.26872	5.6181	1.32921e-08	2.44451e-07
Cg3g016190	1.54747	7.45812	1.35027e-08	2.47834e-07
Cg6g017520	1.12748	3.43635	1.37355e-08	2.50981e-07
Cg3g020450	1.03373	8.36284	1.37382e-08	2.50981e-07
Cg7g021010	1.11513	3.36348	1.50059e-08	2.72999e-07
Cg7g003470	-2.17129	2.81935	1.53582e-08	2.79136e-07
Cg9g025190	-1.12059	9.67906	1.56756e-08	2.84071e-07
Cg7g023850	1.01769	9.20525	1.57525e-08	2.85186e-07
Cg7g005630	1.19649	4.09023	1.59149e-08	2.87566e-07
Cg8g019250	1.84425	2.05362	1.59903e-08	2.88648e-07
Cg4g001690	-1.80006	2.40043	1.62547e-08	2.9299e-07
Cg1g002180	1.77858	1.63833	1.66818e-08	2.99675e-07
Cg1g007420	-1.32632	3.96724	1.69285e-08	3.03815e-07
Cg5g031480	-1.78031	1.76691	1.71954e-08	3.08307e-07
Cg1g019670	1.20243	4.77494	1.86827e-08	3.33366e-07
Cg6g000390	-1.45683	1.91523	1.90816e-08	3.40157e-07
Cg2g023190	1.22208	3.52413	1.96443e-08	3.49854e-07
Cg8g001970	-1.83422	1.35612	2.06905e-08	3.66807e-07
Cg6g015710	-3.52132	0.10592	2.07147e-08	3.66807e-07
Cg2g045240	-1.53632	7.26972	2.20081e-08	3.88231e-07
Cg9g020360	1.04737	7.63825	2.35e-08	4.13764e-07
Cg2g020180	2.98603	0.359428	2.37098e-08	4.17063e-07
Cg5g029920	1.00659	8.3571	2.40012e-08	4.21392e-07
Cg3g014300	-1.15518	6.54871	2.40392e-08	4.21662e-07
Cg8g024010	-2.31237	0.991349	2.47403e-08	4.33141e-07
Cg2g042420	1.24804	2.82235	2.50138e-08	4.36697e-07
Cg1g003180	1.32614	3.28772	2.51421e-08	4.38113e-07
Cg2g029550	1.49145	2.03366	2.55582e-08	4.44947e-07
CgUng002190	-1.32229	3.0999	2.58804e-08	4.50135e-07
Cg8g023850	-1.1659	5.66784	2.60004e-08	4.518e-07
Cg1g013560	-1.26345	3.14503	2.65246e-08	4.59192e-07
Cg4g010490	-1.89656	1.08715	2.75016e-08	4.7522e-07
Cg7g003520	1.08344	4.9257	2.89133e-08	4.98687e-07
Cg6g009250	2.48119	0.68748	3.01229e-08	5.19068e-07
Cg9g020840	-1.05237	5.54223	3.05614e-08	5.26138e-07
Cg4g011620	-2.09694	1.68991	3.10314e-08	5.33242e-07
Cg9g027120	1.05764	4.99772	3.16187e-08	5.42832e-07
Cg3g022940	1.11921	4.54995	3.20856e-08	5.49831e-07
Cg2g015140	1.15619	3.75607	3.2935e-08	5.6349e-07
Cg7g015150	3.38143	-0.0257295	3.37123e-08	5.75057e-07
Cg4g021410	1.25561	2.65968	3.45695e-08	5.89139e-07
Cg2g025890	-1.1337	3.7492	3.55309e-08	6.03794e-07
Cg2g022620	2.47259	0.419297	3.55593e-08	6.03794e-07
Cg2g007360	-2.51446	0.813056	3.56337e-08	6.04505e-07
Cg8g004910	1.93615	1.00425	3.98802e-08	6.73472e-07
Cg1g010190	1.17593	3.76946	3.99671e-08	6.74327e-07
Cg3g004140	-1.50671	3.47869	4.00502e-08	6.75117e-07
Cg1g025120	-1.25881	3.39328	4.23815e-08	7.12476e-07
Cg8g022260	-1.21047	10.4773	4.26729e-08	7.1479e-07
Cg3g014810	2.51072	0.448207	4.42914e-08	7.40566e-07
Cg5g021590	-3.17928	0.0500452	4.59217e-08	7.67136e-07
Cg3g012700	-1.13507	3.43038	4.61023e-08	7.69462e-07
Cg5g028990	-2.63912	0.24514	4.6341e-08	7.72751e-07
Cg2g021180	1.00933	6.15963	4.78271e-08	7.95393e-07
Cg6g007670	-1.08951	8.2295	5.05565e-08	8.37787e-07
Cg5g009070	-1.47206	2.02038	5.29341e-08	8.74849e-07
Cg8g021650	1.06325	3.24833	5.62512e-08	9.28844e-07
Cg4g014480	-1.46949	3.04112	5.81249e-08	9.58082e-07
Cg4g019780	-4.62973	-0.64287	6.11671e-08	1.00644e-06
Cg7g006930	-1.49069	2.12324	6.58623e-08	1.07987e-06
Cg4g012320	-1.2425	2.43088	6.63489e-08	1.08689e-06
Cg6g000610	-1.73998	2.69876	7.64859e-08	1.2431e-06
Cg5g009720	-2.46025	0.431184	8.09114e-08	1.30702e-06
Cg1g017660	-1.29137	4.89822	8.17817e-08	1.31879e-06
Cg7g003700	1.05905	3.38482	8.35575e-08	1.34509e-06
Cg2g014310	-1.13972	3.67589	8.53546e-08	1.36969e-06
Cg1g027560	1.6582	2.90579	8.53801e-08	1.36969e-06
Cg6g001070	2.97477	0.0518304	8.75065e-08	1.40259e-06
Cg8g005820	1.28817	2.09485	9.42397e-08	1.50921e-06
Cg4g018500	1.14844	2.83604	9.5848e-08	1.53365e-06
Cg2g010900	-1.53138	2.25208	9.63989e-08	1.54114e-06
Cg1g007670	-1.25591	6.1019	9.85365e-08	1.57261e-06
Cg5g016470	4.61527	-0.672553	1.0459e-07	1.66635e-06
Cg7g012610	-1.37531	2.52207	1.05137e-07	1.67252e-06
Cg5g040600	-1.0064	6.57535	1.07767e-07	1.70965e-06
Cg6g010900	3.54253	0.663332	1.08309e-07	1.71679e-06
Cg5g008310	-2.07026	2.52096	1.09089e-07	1.72621e-06
Cg1g025400	-3.12838	0.0116035	1.10205e-07	1.7409e-06
Cg5g000410	-1.16163	3.65107	1.17229e-07	1.84402e-06
Cg2g006940	-1.35932	2.76109	1.20509e-07	1.89081e-06
Cg2g038690	-2.16724	0.474531	1.24964e-07	1.95908e-06
Cg9g001190	-1.30526	2.14146	1.28192e-07	2.00629e-06
Cg1g021330	1.10812	6.45248	1.28316e-07	2.00654e-06
Cg6g005220	-1.25548	3.47127	1.30722e-07	2.04244e-06
Cg2g033260	-1.53614	2.58534	1.34999e-07	2.1022e-06
Cg8g024680	1.33173	3.83594	1.37782e-07	2.14196e-06
Cg1g006240	-1.18574	2.97363	1.44719e-07	2.24604e-06
Cg4g001350	-2.33397	0.516259	1.51617e-07	2.34723e-06
Cg4g013650	1.12052	4.05301	1.58437e-07	2.45076e-06
Cg5g016820	6.61046	-0.610714	1.59875e-07	2.47096e-06
Cg2g019740	2.12311	0.99414	1.6026e-07	2.47484e-06
Cg5g020710	-1.35546	4.4648	1.66011e-07	2.55729e-06
Cg2g009970	1.06809	3.00237	1.6731e-07	2.57516e-06
Cg8g001750	1.18619	5.95293	1.69968e-07	2.60959e-06
Cg2g018020	-1.48392	2.5982	1.71197e-07	2.62599e-06
Cg5g000500	1.80764	5.43905	1.71319e-07	2.62599e-06
Cg3g015100	1.3184	2.42656	1.72825e-07	2.64691e-06
Cg8g023280	3.56957	-0.129708	1.74616e-07	2.67212e-06
Cg1g008830	-2.00546	1.12397	1.76022e-07	2.69143e-06
Cg8g014100	-1.83779	2.85	1.94891e-07	2.97261e-06
Cg6g002150	-1.33816	2.13225	1.9989e-07	3.04386e-06
Cg7g017800	-2.09469	2.56204	2.03718e-07	3.09709e-06
Cg8g013220	1.29907	2.92171	2.16551e-07	3.28145e-06
Cg1g006040	1.06552	4.73898	2.2197e-07	3.35536e-06
Cg5g036330	1.60376	1.48427	2.23057e-07	3.36905e-06
Cg5g003640	-1.07606	6.19756	2.2696e-07	3.42521e-06
Cg8g013010	2.13898	0.649976	2.42874e-07	3.65649e-06
Cg3g024080	1.50599	2.04383	2.48733e-07	3.73863e-06
Cg3g013360	1.19209	3.15979	2.54157e-07	3.80479e-06
Cg9g015110	1.06132	3.20822	2.56891e-07	3.83953e-06
Cg5g007250	1.04579	3.62963	2.58866e-07	3.86595e-06
Cg2g022740	2.6732	0.24762	2.70577e-07	4.02145e-06
Cg1g023820	-3.13701	1.14992	2.86841e-07	4.24621e-06
Cg1g013070	4.52533	-0.736905	3.0422e-07	4.48562e-06
Cg1g027640	1.81466	1.39005	3.17987e-07	4.67748e-06
Cg5g037090	-2.01509	1.68978	3.32532e-07	4.87215e-06
Cg2g022500	1.20684	2.23102	3.39649e-07	4.96861e-06
Cg6g000160	-1.06739	4.71457	3.56771e-07	5.20679e-06
Cg2g046400	-1.1324	2.56317	3.59001e-07	5.23522e-06
Cg9g027750	-4.67098	-0.612524	3.70449e-07	5.38527e-06
Cg3g014080	1.35524	2.38671	3.71314e-07	5.39363e-06
Cg2g007160	-2.33307	0.516284	3.72239e-07	5.39923e-06
Cg1g006850	1.46586	1.73551	3.73698e-07	5.41556e-06
Cg2g017990	-1.02453	2.83217	3.84539e-07	5.56832e-06
Cg7g002810	-1.10055	4.47697	4.02928e-07	5.82554e-06
Cg7g002090	2.42432	0.179238	4.06888e-07	5.87822e-06
Cg5g000080	-2.04018	0.899746	4.34837e-07	6.22396e-06
Cg6g006410	1.713	2.77254	4.36031e-07	6.23625e-06
Cg6g011180	-1.43463	2.90371	4.50858e-07	6.43459e-06
Cg5g002300	3.13605	-0.00569232	4.50937e-07	6.43459e-06
Cg4g018380	-1.0113	3.88441	4.75823e-07	6.76892e-06
Cg2g040860	-1.74681	1.76675	4.81134e-07	6.83924e-06
Cg4g002120	1.16714	3.33706	4.97046e-07	7.04926e-06
Cg2g012120	-1.31387	2.19411	5.45287e-07	7.70404e-06
Cg1g005560	-1.04592	3.24854	5.63043e-07	7.90087e-06
Cg2g036200	1.33027	3.64994	5.66763e-07	7.94265e-06
Cg9g028820	-1.75628	0.941637	5.69647e-07	7.96349e-06
Cg1g003830	1.98782	2.43918	5.75194e-07	8.02896e-06
Cg2g016980	-1.01178	2.83221	6.15136e-07	8.57363e-06
Cg5g032320	-1.38563	2.96604	6.17617e-07	8.60176e-06
Cg9g006330	-1.39432	7.22317	6.31754e-07	8.7855e-06
Cg8g020560	1.68544	1.89242	6.39499e-07	8.88655e-06
Cg5g000230	1.00377	3.55717	6.4499e-07	8.94281e-06
Cg5g032460	1.42985	2.77107	6.72658e-07	9.28488e-06
Cg1g005730	2.00005	0.849063	6.93628e-07	9.55306e-06
Cg8g018710	-1.15842	5.1136	6.98205e-07	9.60187e-06
Cg3g023910	-1.15249	2.84839	7.01285e-07	9.62998e-06
Cg3g013610	-3.26764	-0.0891694	7.05157e-07	9.66174e-06
Cg2g043650	-1.32467	3.12476	7.05934e-07	9.66527e-06
Cg5g003330	-2.14712	0.460441	7.1634e-07	9.80052e-06
Cg2g013170	2.65352	0.107712	7.56121e-07	1.03144e-05
CgUng019320	3.02899	-0.288968	7.76234e-07	1.05727e-05
Cg8g005150	1.3713	1.77607	8.03439e-07	1.09198e-05
Cg8g023740	2.17174	0.532468	8.27856e-07	1.12189e-05
Cg1g010140	-1.0904	3.99338	8.47276e-07	1.14404e-05
Cg7g023910	1.65604	3.18858	8.48914e-07	1.14542e-05
Cg6g006690	-1.44146	1.55011	8.66718e-07	1.16775e-05
Cg8g002920	1.32791	3.42346	8.86465e-07	1.19262e-05
Cg3g024020	2.25994	0.263431	8.89632e-07	1.19602e-05
Cg5g002510	-1.04156	2.92564	8.91971e-07	1.1976e-05
Cg2g004590	-1.03886	2.67206	9.22768e-07	1.23343e-05
Cg5g005930	-1.07998	2.71721	9.23974e-07	1.23416e-05
Cg8g009070	2.28387	0.28017	9.96432e-07	1.32523e-05
Cg2g016630	1.35851	2.57647	1.07664e-06	1.42476e-05
Cg2g033830	-1.52224	7.16268	1.12122e-06	1.47745e-05
Cg1g029540	-1.61886	1.26926	1.18032e-06	1.54656e-05
Cg9g025440	3.1857	-0.414703	1.18131e-06	1.54676e-05
Cg1g010300	1.21689	2.72425	1.20388e-06	1.57508e-05
Cg2g023250	-2.27037	0.194559	1.22869e-06	1.60316e-05
Cg3g006200	-1.58325	1.2448	1.2754e-06	1.65828e-05
Cg6g016140	-1.34802	5.32891	1.31471e-06	1.70582e-05
Cg8g022690	-1.99872	0.756063	1.36205e-06	1.76478e-05
Cg5g033290	-1.2081	7.67627	1.37088e-06	1.77375e-05
Cg5g011690	1.24897	2.86868	1.39505e-06	1.80376e-05
Cg2g031990	-1.2121	1.98176	1.42544e-06	1.84049e-05
Cg6g016360	-2.2925	3.07781	1.46281e-06	1.88091e-05
Cg5g034910	-1.60193	4.41315	1.47759e-06	1.89861e-05
Cg4g022390	3.18867	0.0336276	1.51813e-06	1.94532e-05
Cg5g036140	-1.08006	3.73165	1.55265e-06	1.98409e-05
Cg2g046500	-2.75062	-0.266784	1.63055e-06	2.07792e-05
Cg5g009930	1.43159	3.67789	1.64682e-06	2.09721e-05
Cg1g003430	-2.12386	0.278065	1.66972e-06	2.12347e-05
Cg2g041050	-2.59896	1.43732	1.76006e-06	2.2277e-05
Cg1g013660	-1.01105	4.06673	1.77998e-06	2.24832e-05
Cg9g006640	-1.11148	4.13895	1.79097e-06	2.26066e-05
Cg7g004520	-1.28615	3.77816	1.85069e-06	2.33011e-05
Cg5g025100	6.03174	-1.02613	1.87706e-06	2.35972e-05
Cg9g026380	1.00661	3.38428	1.90715e-06	2.39268e-05
Cg5g042710	1.10748	3.93959	1.98219e-06	2.48181e-05
Cg2g011510	1.59254	2.77933	2.01366e-06	2.51783e-05
Cg9g001630	1.22516	3.31311	2.09128e-06	2.60611e-05
Cg1g024440	-1.34127	1.87307	2.10269e-06	2.61682e-05
Cg7g009400	-1.0652	2.54974	2.15759e-06	2.67798e-05
Cg7g014900	-1.76783	3.85419	2.21351e-06	2.7346e-05
Cg5g013710	-3.07553	-0.0278639	2.22986e-06	2.75114e-05
Cg3g001460	1.71667	1.35196	2.25319e-06	2.77441e-05
Cg5g033960	-1.12624	2.23621	2.28607e-06	2.80561e-05
Cg3g004090	-1.01238	8.53159	2.30652e-06	2.82883e-05
Cg2g017290	-1.89303	1.04018	2.35387e-06	2.8793e-05
Cg2g046370	1.14512	3.53757	2.40072e-06	2.92891e-05
Cg4g015120	1.17543	2.47359	2.48531e-06	3.02417e-05
Cg8g021680	-1.53527	1.66609	2.52582e-06	3.06344e-05
Cg6g020570	1.18936	4.53003	2.52814e-06	3.06426e-05
Cg2g047350	-1.55408	3.02288	2.57487e-06	3.11278e-05
Cg1g028380	-1.4811	1.60285	2.66126e-06	3.21095e-05
Cg9g025080	2.47089	-0.0258427	2.69031e-06	3.2376e-05
Cg7g015260	-2.06189	0.474618	2.85485e-06	3.42012e-05
Cg2g005250	1.16645	4.03924	2.90767e-06	3.47445e-05
Cg6g018890	-1.0442	4.40488	2.92341e-06	3.491e-05
Cg5g036910	3.21685	-0.151149	3.06665e-06	3.63869e-05
Cg6g024910	-1.10597	5.99156	3.1629e-06	3.74965e-05
Cg2g027210	-1.54959	1.94075	3.20521e-06	3.79583e-05
Cg8g018280	-1.00709	3.08912	3.24949e-06	3.84336e-05
Cg3g002290	1.07168	2.4271	3.26272e-06	3.85657e-05
Cg1g018210	1.46551	1.54649	3.3283e-06	3.92659e-05
Cg3g011230	-2.12135	0.516109	3.4107e-06	4.01871e-05
Cg4g009920	-1.04519	4.11023	3.59569e-06	4.22062e-05
Cg3g021800	1.20789	4.56775	3.60026e-06	4.22333e-05
Cg7g002230	-1.11952	3.30549	3.61128e-06	4.23358e-05
Cg6g002310	2.05945	0.295938	3.66613e-06	4.28976e-05
Cg5g011170	-1.83556	7.43684	3.70917e-06	4.33194e-05
Cg3g019410	2.10472	0.327915	3.95994e-06	4.61035e-05
Cg3g015030	2.25491	0.16191	3.97938e-06	4.62718e-05
Cg8g010630	-1.49457	1.11494	4.05724e-06	4.70888e-05
Cg5g023780	4.22004	-0.948328	4.09695e-06	4.74312e-05
Cg8g012480	-3.04	-0.496972	4.12436e-06	4.77189e-05
Cg2g039990	6.0857	-0.987157	4.47546e-06	5.13656e-05
Cg7g023300	3.66853	-0.36265	4.54583e-06	5.20768e-05
Cg9g018300	-1.78317	3.31456	4.60962e-06	5.2775e-05
Cg2g043590	-1.03659	2.7176	4.7072e-06	5.36938e-05
Cg6g017690	-4.40331	-0.805142	4.7341e-06	5.39676e-05
Cg2g018410	-3.04	-0.49697	5.0277e-06	5.70696e-05
Cg9g027520	-2.91573	8.39512	5.51584e-06	6.20799e-05
Cg8g005640	2.04872	0.711668	5.72655e-06	6.43735e-05
Cg4g009140	1.11879	2.81639	5.78887e-06	6.49955e-05
Cg9g005140	2.11725	0.161669	5.82128e-06	6.53198e-05
Cg9g010390	-1.32148	3.02464	5.87169e-06	6.57268e-05
Cg6g010920	1.40843	1.65039	5.91719e-06	6.61963e-05
Cg4g017690	1.16794	2.67157	6.13366e-06	6.83712e-05
Cg4g006740	-1.05875	6.98813	6.16534e-06	6.86831e-05
Cg3g000280	-1.32199	1.8017	6.51299e-06	7.22961e-05
Cg1g005130	-1.0404	3.62961	6.634e-06	7.35289e-05
Cg6g016970	2.00038	0.954096	6.76715e-06	7.48048e-05
Cg7g003570	-1.08193	2.19421	6.80598e-06	7.51001e-05
Cg9g005220	1.52707	1.94496	7.15797e-06	7.87038e-05
CgUng021830	-1.53824	2.0105	7.25273e-06	7.96626e-05
Cg8g024670	5.77153	-1.19642	7.25374e-06	7.96626e-05
Cg1g027650	4.16175	-0.986896	7.36914e-06	8.07868e-05
Cg7g016760	-2.11266	0.77888	7.37913e-06	8.0801e-05
Cg5g020180	-1.25727	6.13926	7.56999e-06	8.2599e-05
Cg2g022690	1.34722	2.10398	7.88085e-06	8.58396e-05
Cg5g001710	-1.10163	2.28563	7.90732e-06	8.60274e-05
Cg9g028280	-1.36494	2.08735	7.92168e-06	8.61332e-05
Cg2g001930	2.3529	0.0137829	8.06578e-06	8.75243e-05
Cg6g020020	1.29716	2.19254	8.30222e-06	8.9746e-05
Cg6g015430	-1.79264	0.609382	8.36551e-06	9.03251e-05
Cg1g015280	1.30468	1.41173	8.54259e-06	9.20767e-05
Cg2g042330	3.64394	-0.769896	8.59274e-06	9.24565e-05
Cg2g036060	1.23844	2.99107	8.63288e-06	9.28346e-05
Cg9g029710	1.60505	0.98443	8.72315e-06	9.35889e-05
Cg4g022300	-1.80762	3.43971	9.01928e-06	9.64876e-05
Cg7g010070	1.46052	2.02945	9.25384e-06	9.87696e-05
Cg2g023230	1.08199	2.86869	9.36162e-06	9.97879e-05
Cg5g016640	1.01955	2.40439	9.45459e-06	0.000100623
Cg1g016760	1.42347	2.18877	9.57366e-06	0.000101658
Cg2g030610	1.15095	1.95454	9.8988e-06	0.000104811
Cg3g023700	-2.03127	0.721084	1.00321e-05	0.000105928
CgUng005950	-1.29454	1.57025	1.00328e-05	0.000105928
Cg8g001200	-1.16086	2.45985	1.00428e-05	0.000105973
Cg7g012400	1.34272	2.19379	1.02231e-05	0.000107754
CgUng001990	-1.4776	1.78429	1.03664e-05	0.000108956
Cg2g029580	-3.20151	-0.673897	1.05719e-05	0.000110864
Cg5g017060	-2.0031	0.356797	1.06565e-05	0.000111563
Cg2g022180	-2.50646	-0.26677	1.07752e-05	0.000112742
Cg1g006920	-1.57234	1.05941	1.08878e-05	0.00011373
Cg2g000610	1.18915	1.69337	1.09232e-05	0.000114034
Cg2g000960	1.38418	1.153	1.0989e-05	0.000114657
Cg2g042850	3.03204	-0.523452	1.16951e-05	0.000121208
Cg1g012610	-1.99419	1.02108	1.19289e-05	0.000123288
Cg1g008180	1.04568	2.80234	1.22159e-05	0.000125973
Cg4g018810	-3.61308	-0.77112	1.23433e-05	0.000127146
Cg4g014330	-2.33673	0.34131	1.23975e-05	0.000127634
Cg8g006080	-5.68312	-1.24303	1.25287e-05	0.000128771
Cg1g029350	5.69931	-1.24216	1.25512e-05	0.000128859
Cg8g009450	1.90611	0.343431	1.2761e-05	0.000130797
Cg2g008070	-1.15176	5.95466	1.29019e-05	0.000132095
Cg7g023010	-1.07296	7.90078	1.29981e-05	0.000132861
Cg4g023540	2.00013	0.793415	1.31344e-05	0.000133981
Cg1g024350	-1.30498	2.44892	1.31365e-05	0.000133981
Cg6g011080	-1.18803	2.63083	1.34455e-05	0.000136757
CgUng002890	1.8479	0.792897	1.38177e-05	0.000140236
Cg5g044930	-2.29024	1.14139	1.40444e-05	0.000142303
Cg7g023510	-1.49336	1.30976	1.41606e-05	0.000143403
Cg7g010520	2.54556	-0.108651	1.42041e-05	0.000143765
Cg1g024710	5.69963	-1.2421	1.427e-05	0.000144353
Cg9g027310	2.31236	1.18908	1.43532e-05	0.00014488
Cg6g019420	-1.29458	1.52316	1.44201e-05	0.000145319
Cg2g022910	-1.34893	3.10195	1.47492e-05	0.000148314
Cg2g027800	1.03197	2.4344	1.48562e-05	0.000149228
Cg2g033330	-1.63616	1.40871	1.51143e-05	0.00015133
Cg2g046710	-1.39891	1.24506	1.56187e-05	0.000156044
Cg8g024330	1.59675	6.94682	1.65116e-05	0.000164259
Cg7g017650	-2.57287	-0.220258	1.68864e-05	0.00016754
Cg5g004560	1.48978	1.53886	1.71379e-05	0.000169763
Cg9g008150	-1.07716	3.74974	1.71908e-05	0.000170015
Cg1g009130	-1.28663	1.73874	1.72576e-05	0.000170404
Cg3g012510	1.40251	1.1967	1.87516e-05	0.000184081
Cg5g029390	1.37444	2.08982	1.92273e-05	0.000188452
Cg8g023030	3.73636	-0.704652	1.95979e-05	0.000191781
Cg1g029240	1.635	1.47762	1.99746e-05	0.000195262
Cg3g012080	-1.1403	3.7909	2.08131e-05	0.000202712
Cg2g019490	1.24378	1.89782	2.08241e-05	0.000202714
Cg9g017270	2.29056	-0.151758	2.0892e-05	0.000203162
Cg6g018670	1.62369	0.735196	2.11887e-05	0.000205724
Cg1g017570	-1.30306	2.47416	2.1278e-05	0.000206375
Cg2g008130	1.89793	0.662693	2.14863e-05	0.000208179
Cg7g003760	-1.43625	5.68808	2.17983e-05	0.000210877
CgUng020390	1.57596	0.923499	2.34207e-05	0.000225511
Cg3g013240	2.07989	1.5877	2.36055e-05	0.000227172
Cg2g027060	-1.25676	1.73874	2.41505e-05	0.000231937
Cg9g028290	1.93528	0.125829	2.42716e-05	0.00023286
Cg5g022720	1.2086	2.413	2.44252e-05	0.000234092
Cg8g018860	3.08697	-0.770031	2.47619e-05	0.000236952
Cg2g040560	2.85751	-0.641709	2.48907e-05	0.000238062
Cg9g010810	1.66664	0.559049	2.56946e-05	0.000245247
Cg4g002680	1.03386	2.14404	2.60233e-05	0.000248256
Cg1g024270	1.57002	1.31229	2.65231e-05	0.000252765
Cg5g037890	-2.14384	-0.109981	2.65923e-05	0.000253294
Cg5g021300	5.62336	-1.28939	2.70986e-05	0.000257853
Cg8g006130	-1.42527	1.16833	2.75548e-05	0.000261925
Cg5g018480	2.54483	2.85257	2.77683e-05	0.000263551
Cg7g017630	-1.87145	0.931361	2.79899e-05	0.000265113
Cg7g020080	1.00066	3.21357	2.81933e-05	0.000266767
Cg7g008900	5.62284	-1.28949	2.85644e-05	0.000270141
Cg8g017680	2.2061	-0.0877855	2.9858e-05	0.000281231
Cg7g014070	-1.15819	2.01157	3.03327e-05	0.000284693
Cg2g046340	-1.61586	1.5703	3.07471e-05	0.000288145
Cg4g007550	-1.99751	0.756074	3.07822e-05	0.000288329
Cg1g016970	-1.2883	2.56934	3.12753e-05	0.000292506
Cg9g020900	2.09768	0.0519954	3.16974e-05	0.000295859
Cg2g028130	1.04867	2.67853	3.23619e-05	0.000301607
Cg6g018900	1.34646	2.99944	3.32236e-05	0.000309327
Cg5g044850	-1.11005	4.0678	3.32633e-05	0.000309542
Cg6g010020	-2.72696	0.309947	3.35482e-05	0.000311725
Cg9g020230	-1.61066	0.647786	3.37087e-05	0.00031306
Cg8g024320	-1.65042	0.622423	3.47335e-05	0.000321614
Cg3g004900	-1.08455	2.24892	3.47735e-05	0.000321774
Cg4g022480	-1.98064	-0.00780782	3.5824e-05	0.00032974
Cg6g002620	1.96186	0.14381	3.643e-05	0.000334821
Cg3g007150	-1.44411	1.24503	3.70408e-05	0.000339429
Cg8g011020	-5.60684	-1.29029	3.74756e-05	0.000343075
CgUng000510	1.73263	1.15263	3.86429e-05	0.000352891
Cg3g011260	-1.09907	2.71128	4.03423e-05	0.000367149
Cg5g024340	2.17677	-0.108454	4.04953e-05	0.000368361
Cg6g023660	1.14958	1.9699	4.15006e-05	0.000376768
Cg4g002570	1.75493	0.674471	4.17611e-05	0.000378948
Cg4g018030	-1.51219	1.67176	4.19992e-05	0.000380922
Cg3g025050	1.00867	4.78253	4.30136e-05	0.000389363
Cg2g038480	-1.11307	1.72098	4.37796e-05	0.000395719
Cg6g005510	-2.61837	-0.553514	4.51121e-05	0.000405987
Cg4g001290	1.1942	1.48363	4.54362e-05	0.000408509
Cg7g000800	-1.37358	1.22851	4.60828e-05	0.000413665
Cg1g001610	2.15488	0.849372	4.74767e-05	0.000424714
Cg6g015220	5.54252	-1.33834	4.74899e-05	0.000424714
Cg3g002570	-1.04764	5.10995	4.82423e-05	0.000430614
Cg8g003180	-1.34544	2.34453	4.82844e-05	0.000430783
Cg5g026650	-1.28822	1.65324	4.93599e-05	0.0004393
Cg9g026670	-2.38045	-0.0683714	5.01687e-05	0.000446096
Cg4g008380	-2.45693	-0.469575	5.03893e-05	0.000447844
Cg5g012660	-1.5282	0.910548	5.13972e-05	0.000455712
Cg1g026890	-2.73155	-0.705455	5.25078e-05	0.00046379
Cg1g016310	1.17974	2.2267	5.36914e-05	0.000473345
Cg2g012100	-2.25327	-0.290615	5.53167e-05	0.000485831
Cg5g024440	-1.09236	3.51342	5.71911e-05	0.000500637
Cg7g017110	1.55654	1.98535	5.73654e-05	0.000501927
Cg4g019030	1.05745	1.81014	5.78623e-05	0.000505561
Cg4g024180	3.97225	-1.10893	5.89064e-05	0.000513959
Cg5g002310	-1.42571	1.29392	6.06227e-05	0.000526956
Cg2g034590	1.25472	1.7171	6.1049e-05	0.000530413
Cg2g017260	5.54128	-1.33855	6.15991e-05	0.000534181
CgUng001210	-1.20524	6.0727	6.16263e-05	0.000534181
Cg9g007300	-5.52581	-1.33922	6.31505e-05	0.00054612
Cg9g009650	-2.61871	-0.553573	6.40426e-05	0.00055332
Cg1g024480	-1.15041	4.13977	6.48252e-05	0.000559042
Cg2g009350	1.76445	0.246897	6.68802e-05	0.000573572
Cg5g001170	-1.07628	1.84079	6.80221e-05	0.000582559
Cg6g017300	-1.10637	1.79076	6.86745e-05	0.000587605
Cg1g006910	-1.13473	1.94636	6.8796e-05	0.000588373
CgUng005990	-1.94697	0.596426	7.28594e-05	0.000619421
Cg5g005980	-5.82456	-1.1529	7.30784e-05	0.000620999
Cg3g015360	3.90372	-1.15188	7.54133e-05	0.000637926
Cg8g005050	1.35955	1.00378	7.59252e-05	0.000641672
Cg5g033390	1.20277	1.23886	7.60706e-05	0.000642608
Cg6g007110	5.45659	-1.38907	7.63058e-05	0.00064401
Cg8g005280	1.70358	0.343354	7.66115e-05	0.000646296
Cg4g019050	-5.5259	-1.33921	7.71985e-05	0.000650953
Cg5g004280	1.3734	1.57988	7.81786e-05	0.000657726
Cg7g021150	1.02825	2.07141	7.96573e-05	0.000668651
Cg8g021420	-1.77954	1.96114	8.40748e-05	0.000701641
Cg9g002460	-1.8763	0.106293	8.40776e-05	0.000701641
Cg3g016320	-1.27807	4.61158	8.44878e-05	0.000704747
Cg7g012980	1.00519	1.95408	8.56106e-05	0.000712834
Cg7g014690	5.45695	-1.389	8.59365e-05	0.000714907
Cg6g019990	1.21092	1.82179	8.64628e-05	0.000718643
Cg4g024690	-1.12684	2.02086	8.73638e-05	0.000724996
Cg9g022330	1.02119	1.88644	8.73832e-05	0.000724996
Cg6g011450	-1.05675	3.95599	8.82375e-05	0.000731273
Cg1g009590	2.03991	0.107879	8.90021e-05	0.000736456
Cg1g002730	-2.55434	0.29365	9.13718e-05	0.000753048
Cg6g020240	-2.28645	-0.416087	9.685e-05	0.000795025
Cg2g033370	1.1824	3.46824	9.74976e-05	0.000799988
Cg4g014340	-1.01637	2.37547	9.78701e-05	0.000802337
Cg8g009210	1.8261	0.213638	0.000101098	0.000824437
Cg5g005990	1.14533	1.72297	0.00010152	0.000827156
Cg5g043800	-1.46469	0.647663	0.000101657	0.000827546
Cg5g007700	-1.10328	2.62432	0.000101748	0.000827921
Cg3g002280	5.54064	-1.33861	0.000102121	0.000830231
Cg5g016760	-1.08918	2.08761	0.00010426	0.000846142
Cg5g016500	5.54011	-1.33867	0.000104853	0.00085058
Cg3g025340	2.01295	-0.00602244	0.000108576	0.000876958
Cg8g000890	1.32417	2.29724	0.000110748	0.000893337
Cg8g010700	-1.40441	0.982151	0.000111041	0.000894924
Cg2g017090	-1.28539	2.8174	0.00011176	0.000899938
Cg9g008590	2.01201	-0.108664	0.000111838	0.000899955
Cg5g044330	-2.81693	-0.220269	0.000111859	0.000899955
Cg4g015450	-1.26406	4.2943	0.000113075	0.000909344
Cg5g039380	1.00773	2.56547	0.000113206	0.000909842
Cg9g027220	1.7816	0.892371	0.000114982	0.000921887
Cg8g021120	1.17531	1.44801	0.000115382	0.000923503
Cg1g021620	1.54341	0.476459	0.000116329	0.000930281
Cg2g014990	1.27649	1.84834	0.000118527	0.000945827
Cg6g011160	-1.28837	1.44583	0.000122052	0.00097187
Cg7g015090	1.375	2.12294	0.000128608	0.00101821
Cg6g004140	2.08591	-0.289431	0.000130642	0.00103187
Cg2g019220	1.00629	2.04307	0.000133642	0.00105422
Cg3g016180	5.36559	-1.44157	0.000135445	0.00106754
Cg5g004060	1.17907	2.06748	0.000135777	0.00106925
Cg6g024950	-2.76168	0.0687945	0.000137148	0.00107822
Cg9g009370	-2.40115	-0.339619	0.000141816	0.00110929
Cg7g015050	1.07946	2.21389	0.000142509	0.00111424
Cg5g015010	-1.65287	0.570452	0.000143417	0.00111946
Cg9g000200	1.50801	0.558898	0.000143715	0.00112131
Cg5g017430	-1.80616	0.142381	0.000147018	0.00114468
Cg2g046630	-2.3722	-0.524862	0.000147716	0.00114963
Cg6g010810	2.69472	-0.523411	0.000147822	0.00114998
Cg9g026080	2.56	-0.611446	0.000149863	0.00116289
Cg9g003470	1.40868	1.07088	0.000150062	0.00116351
Cg8g018520	-1.01532	2.17672	0.00015146	0.00117386
Cg5g022340	-1.51152	0.900267	0.000151986	0.00117745
Cg1g001530	-1.94775	-0.13142	0.000155761	0.00120519
Cg1g014800	-1.4183	0.709044	0.000156672	0.00121123
Cg2g029680	1.52296	0.803777	0.000158695	0.00122483
Cg2g002530	-2.09072	-0.266674	0.000159924	0.0012318
Cg2g003810	-1.05433	1.92608	0.000166098	0.00127719
Cg8g004060	-2.05451	-0.290592	0.000166203	0.00127747
CgUng001830	1.09494	1.78197	0.000166732	0.00127996
Cg1g009440	-1.25471	1.23688	0.000171685	0.00131418
CgUng000340	-1.3936	1.38735	0.000172178	0.00131687
Cg2g006850	-1.31221	1.2449	0.000175881	0.00134187
Cg9g022020	2.06639	0.126037	0.00017681	0.00134841
Cg1g014270	-1.03665	1.94669	0.000178522	0.00135924
Cg5g002180	-1.36574	1.25351	0.000178844	0.00136113
Cg2g010500	-2.32893	-0.55351	0.000181947	0.00138135
Cg6g003840	-1.32846	0.931387	0.000198212	0.00149205
Cg1g023140	1.65272	2.5178	0.000202606	0.00152266
Cg2g031870	-1.20145	1.46023	0.000202862	0.00152397
Cg6g009560	-1.09477	2.59896	0.000204791	0.00153659
Cg9g011140	-2.12718	1.42281	0.000206522	0.00154646
Cg2g015360	-1.02895	3.11611	0.000211368	0.00158021
Cg2g041470	1.52552	0.5184	0.000224058	0.00166304
Cg8g018700	-1.00433	2.50884	0.000224443	0.00166415
Cg7g019780	2.71397	-0.736683	0.000225314	0.00166903
Cg6g010160	1.39583	1.98438	0.000225613	0.00166939
Cg3g008720	-1.35169	1.6961	0.000225633	0.00166939
Cg7g016610	-1.50823	0.417156	0.00023339	0.0017212
Cg7g005270	1.28018	1.05212	0.000238923	0.00175431
Cg4g009960	1.09551	1.76435	0.000240103	0.00176174
Cg2g022630	2.60734	-0.80402	0.000241178	0.00176835
Cg9g018290	-1.13612	1.39485	0.000241194	0.00176835
Cg3g001150	-1.40611	0.609815	0.000242569	0.00177563
Cg8g004440	-1.2568	1.42398	0.000247284	0.00180587
Cg8g019950	-2.37359	0.0503121	0.000251182	0.00183003
Cg7g014230	1.01372	2.78181	0.000251628	0.00183256
Cg2g045010	-1.64285	0.387503	0.000253688	0.00184684
Cg3g014450	-1.00069	2.18131	0.000257466	0.00186922
Cg7g008320	1.0476	1.83791	0.000262083	0.00189903
Cg3g018630	1.07543	1.78725	0.000264282	0.00191049
Cg2g014830	5.26878	-1.496	0.00026577	0.00191976
Cg6g004100	-1.80938	-0.0277339	0.000266437	0.00192383
Cg2g022560	1.79722	0.0329438	0.00027062	0.00194723
Cg4g006770	-1.00237	6.76632	0.000274238	0.00197021
Cg3g021670	-1.35876	0.756519	0.000285355	0.0020414
CgUng001930	1.17647	1.10815	0.000285465	0.0020414
Cg2g041110	-1.24309	1.48855	0.00028999	0.00207058
Cg2g026310	2.2511	-0.31316	0.000294118	0.00209602
Cg6g013240	-1.46817	0.910583	0.000300938	0.00213889
Cg6g002970	-1.05642	1.87865	0.000301253	0.00214031
Cg3g003920	-1.49046	1.04043	0.000307255	0.00217879
Cg3g007330	2.04193	-0.0878081	0.000313813	0.00222191
Cg4g022120	-1.92608	0.516175	0.000318293	0.00224678
Cg7g019080	-3.15478	-1.06789	0.000324476	0.00228349
Cg2g010360	1.60835	0.343492	0.000327711	0.00230016
Cg8g009240	1.35492	0.7346	0.000331806	0.0023254
Cg2g040110	1.0489	1.7523	0.000334911	0.00234538
Cg2g028920	1.12588	1.16173	0.00033865	0.00236979
Cg8g022830	1.90301	-0.289338	0.000343027	0.00239861
Cg7g016960	-1.65518	0.570174	0.000347806	0.00242695
Cg1g015050	-1.20856	0.992198	0.000357601	0.00248606
Cg4g018930	-1.04459	2.15457	0.000358333	0.00248879
Cg1g002050	-2.18097	-0.339445	0.000368708	0.00254847
Cg1g006460	-1.10858	1.87847	0.000370185	0.00255773
Cg5g017000	-1.00153	2.88382	0.000384699	0.00264915
Cg9g023940	-1.87283	1.34828	0.000398766	0.0027369
Cg5g012760	-1.67131	0.341529	0.000407908	0.00279345
Cg5g021560	-1.5019	0.294388	0.000413214	0.00282459
Cg6g019440	1.50024	0.448004	0.000425815	0.00289794
Cg9g014890	1.65295	0.892253	0.000429488	0.00292067
Cg6g004840	2.0146	-0.00580462	0.000433255	0.00294212
Cg2g023910	1.18064	1.19672	0.000446478	0.00302088
CgUng020330	-2.66828	-0.153376	0.000450581	0.00304532
Cg1g024320	2.13263	-0.026368	0.000451604	0.00305112
Cg8g011360	-5.25238	-1.49669	0.000467583	0.00314991
Cg1g008970	-1.13733	2.01107	0.000474538	0.00319446
Cg4g016970	-2.23621	-0.612289	0.000479572	0.00322601
Cg9g004590	1.03024	1.82666	0.00049396	0.0033132
Cg4g006860	-1.01439	8.33435	0.000500571	0.00335392
Cg4g020420	2.09476	-0.414789	0.000502255	0.00336156
Cg3g017930	1.90381	-0.289132	0.00050858	0.00339656
Cg6g024940	-1.63454	0.90033	0.00051373	0.00342727
Cg2g002750	1.25024	1.03258	0.000515686	0.00343908
Cg8g019480	-2.18885	-0.642789	0.000521911	0.00347685
Cg4g017430	-5.14847	-1.55325	0.000524194	0.00349081
Cg5g039770	3.11675	-1.10878	0.0005291	0.00352096
Cg7g004470	-1.57544	1.16785	0.00053567	0.00356085
Cg3g010660	-1.39355	0.77963	0.000538183	0.00357501
Cg2g016390	1.29942	0.698706	0.000548598	0.00362992
Cg2g042680	1.6085	0.0706924	0.000554213	0.00366052
Cg4g020880	1.47959	1.28038	0.000561509	0.00369955
Cg1g021740	-1.13854	3.9766	0.000565859	0.00372426
Cg5g018060	2.14958	-0.523936	0.000567658	0.00373301
Cg1g009770	-1.1024	1.50942	0.00057176	0.00375777
Cg9g008480	-1.52725	0.31009	0.000578207	0.00379612
Cg5g011010	2.01079	-0.468277	0.000582141	0.00381655
Cg9g007370	1.11138	1.6622	0.000589965	0.00386104
Cg2g038280	-1.32349	0.647949	0.000602543	0.00393091
Cg2g043520	3.58809	-1.33847	0.000611354	0.00397722
Cg9g011180	3.04361	-1.15195	0.000659368	0.00423769
Cg5g003980	-1.03528	1.50925	0.000666743	0.00428212
Cg5g011840	5.366	-1.44154	0.000671942	0.00430808
Cg5g007320	-1.33434	0.60987	0.000687244	0.00438806
Cg5g001770	1.01148	1.38898	0.000708761	0.0045053
Cg3g000320	-1.97889	-0.339439	0.000734142	0.00464441
Cg2g026190	2.74493	-0.986808	0.000735114	0.00464897
Cg6g008770	2.55298	-0.838547	0.00075949	0.00477875
Cg1g004410	1.66412	0.558441	0.000760938	0.00478462
Cg5g026640	-2.02166	-0.442531	0.000765875	0.00480916
Cg2g037610	-1.10312	6.22841	0.000779658	0.00488425
Cg7g014470	1.0666	2.9082	0.000780735	0.00488926
Cg1g028400	-1.3777	0.544144	0.000787299	0.00492208
Cg2g001440	-1.3038	0.635515	0.000793843	0.00495466
Cg7g019130	1.28552	0.770228	0.000805837	0.00502445
Cg4g022140	-1.08475	6.23215	0.000844309	0.00522578
Cg7g006380	-2.12605	-0.243245	0.00084601	0.00523456
Cg2g040390	-1.13806	1.26997	0.000846854	0.005237
Cg6g011580	-1.0973	1.10622	0.000872033	0.005367
Cg8g000260	1.57857	0.0516228	0.000878333	0.00540041
Cg5g035790	1.52491	0.804615	0.000904774	0.00554729
Cg5g018050	-2.32948	-0.553493	0.000904906	0.00554729
Cg1g023370	5.16431	-1.55267	0.000911112	0.00557798
Cg5g034580	-3.08534	-1.10971	0.000948099	0.00578998
Cg2g013320	-1.11438	0.93154	0.000964599	0.00587064
Cg5g026880	1.16387	1.31935	0.000991289	0.00600947
Cg5g036410	-1.64821	-0.131414	0.000997272	0.00603786
Cg7g005500	5.05316	-1.61145	0.0010069	0.00609019
Cg1g014790	-1.32422	0.73279	0.00101472	0.0061315
Cg3g011540	3.58787	-1.3385	0.00105187	0.00633333
Cg2g018570	-1.50216	0.721364	0.00105379	0.00634284
Cg5g042940	1.64491	-0.151941	0.0010551	0.00634871
Cg9g014600	-1.22045	0.824678	0.00105781	0.00635885
Cg8g019550	5.05246	-1.61155	0.00105884	0.00636296
Cg3g005890	-1.39193	0.341553	0.00106337	0.00638604
Cg2g018890	-1.40886	0.294199	0.001075	0.00644759
Cg2g029130	1.05678	1.06149	0.00108195	0.00648298
Cg3g023440	-1.14985	1.16869	0.00108976	0.0065214
Cg8g020100	3.49705	-1.38913	0.00109165	0.00652845
Cg5g039260	-1.93515	-0.49693	0.00109542	0.00654679
Cg2g022480	1.60745	0.07042	0.00111007	0.00662587
Cg4g020360	-1.3546	0.622503	0.00111069	0.00662742
Cg3g013730	2.05773	-0.581648	0.00111135	0.00662778
Cg9g003630	-1.01432	1.40976	0.00112009	0.00667278
Cg6g019160	5.16669	-1.55245	0.00113109	0.00673402
Cg4g024960	-2.71321	-0.987678	0.00114227	0.00677674
CgUng002220	1.35525	1.25523	0.00114967	0.00680974
Cg3g021430	2.25421	-0.804184	0.00120096	0.00707013
Cg5g008750	-1.79261	-0.13131	0.00120123	0.00707013
Cg5g041970	-2.32599	-0.390073	0.0012118	0.00712105
Cg6g007740	1.47848	0.196218	0.00121512	0.00713832
Cg5g031030	-1.49564	0.159923	0.00121557	0.00713868
Cg5g008920	1.84365	-0.21892	0.00122379	0.00718246
Cg9g023890	1.7164	1.06234	0.00123389	0.00723256
Cg6g001940	1.50597	0.504916	0.00123453	0.00723402
Cg1g002300	1.05234	1.19628	0.00124248	0.00726506
Cg5g001600	-1.16978	1.03092	0.00124256	0.00726506
Cg2g035970	1.04175	1.63699	0.00126562	0.00738829
Cg7g001540	-3.46907	-1.38972	0.00127163	0.0074187
Cg1g027450	-1.25511	1.1768	0.00127645	0.00744217
Cg5g036770	5.05346	-1.61144	0.00127794	0.00744854
Cg7g005280	1.06977	1.46994	0.00131606	0.00763241
Cg5g026330	-1.26924	3.97171	0.00132511	0.00768011
Cg4g023400	1.41528	2.54394	0.00132901	0.00769553
Cg6g019450	-1.43066	0.0506264	0.00137184	0.00791761
Cg1g004420	2.43428	-0.910791	0.00140808	0.00810009
Cg6g023960	1.06333	1.84829	0.00142963	0.00820149
Cg6g011290	-1.04097	1.35675	0.0014514	0.00830845
Cg9g005340	1.47034	0.125583	0.00146853	0.00838109
Cg4g016170	-1.65326	-0.21997	0.00147272	0.00839946
Cg5g039810	1.48365	0.263177	0.00147855	0.00843015
Cg7g015960	-1.13952	0.697418	0.00149955	0.00854466
Cg9g027970	-1.17494	0.868669	0.00150918	0.00858633
Cg2g035580	2.37003	-0.948514	0.00152376	0.00865554
Cg2g022770	-1.66118	-0.314674	0.00155751	0.00881011
Cg7g003740	-1.63592	0.0315389	0.00159655	0.00899263
Cg8g004370	1.25025	0.490528	0.00160473	0.00903599
Cg5g019560	4.9307	-1.673	0.00160638	0.00904254
Cg6g015660	-1.02369	1.0877	0.00160953	0.00905492
Cg6g005490	-1.38054	0.68516	0.00164988	0.00924754
Cg6g009830	-1.66089	-0.314647	0.00165059	0.00924754
Cg4g003240	-1.13083	1.34124	0.00165583	0.00926757
Cg4g011160	1.09034	1.70567	0.00166297	0.00929912
Cg2g037760	-1.01371	1.43162	0.00167576	0.0093678
Cg2g024950	2.88642	-1.24217	0.00167987	0.00938235
Cg9g012450	2.88621	-1.24223	0.0017082	0.00952171
Cg9g023380	-1.55307	2.76677	0.00175485	0.00975715
Cg7g017390	-2.24589	-0.442435	0.00175935	0.0097734
Cg5g009650	3.75598	-1.24209	0.00176042	0.00977642
Cg8g001420	-3.55975	-1.33912	0.00176538	0.00979257
Cg8g022740	1.67878	0.723497	0.00177594	0.00983913
Cg2g003450	1.7849	-0.363521	0.00178997	0.00989917
Cg4g002700	-1.36243	0.142437	0.00183958	0.0101433
Cg4g000370	-1.12439	0.648002	0.00185182	0.0101957
CgUng005330	1.2294	0.734778	0.00185729	0.0102186
Cg2g034080	-1.08289	0.879294	0.00188308	0.0103454
Cg3g022290	3.40022	-1.44157	0.00190765	0.0104628
Cg2g023300	-1.98069	-0.109975	0.00191759	0.010508
Cg2g001100	1.65289	-0.338319	0.00192829	0.0105573
Cg5g034960	-1.59767	0.474411	0.00197305	0.0107707
Cg2g013180	4.93149	-1.6729	0.00198302	0.0108156
Cg2g028550	-4.9149	-1.67349	0.00198983	0.0108461
Cg1g000840	-4.9149	-1.67349	0.00199037	0.0108461
Cg8g018430	-3.37244	-1.44223	0.00200473	0.0109148
Cg2g008360	-2.57856	-1.06787	0.00203882	0.0110615
Cg1g009880	1.07605	1.31204	0.00207666	0.0112307
Cg7g016720	2.17529	-0.363094	0.00208548	0.0112654
Cg3g019230	-1.50118	0.294438	0.00212423	0.0114536
Cg6g003420	-1.81564	-0.442372	0.00216759	0.0116581
Cg7g019770	2.88669	-1.24217	0.00218369	0.0117311
Cg9g006910	-3.37234	-1.44225	0.00220246	0.0118217
Cg6g011590	-1.39992	0.0315514	0.0022137	0.0118683
Cg6g024250	1.04215	0.99372	0.00222895	0.0119397
Cg9g008050	-2.85657	-1.24303	0.00223267	0.0119539
Cg8g019880	-2.57781	-1.06784	0.00227457	0.0121352
Cg5g043230	2.00884	-0.770106	0.00228298	0.0121696
Cg8g018470	1.33729	0.545604	0.00229584	0.0122311
Cg3g024370	-1.54646	-0.0276473	0.0023221	0.0123528
Cg1g028130	-1.08368	1.97686	0.00232872	0.0123814
Cg1g009300	1.26313	0.545108	0.00233245	0.0123977
CgUng010540	3.49622	-1.38923	0.00234857	0.0124763
Cg2g010910	-1.43249	0.310517	0.00235181	0.0124842
Cg7g023470	4.9322	-1.67284	0.00235262	0.0124842
Cg3g014000	-1.29296	0.387314	0.00237035	0.0125561
Cg2g035630	-1.14599	0.813506	0.00238256	0.0126064
CgUng018200	2.16104	1.30607	0.00238433	0.0126122
Cg6g009110	1.03414	1.42575	0.00243563	0.0128143
Cg8g008490	-1.32873	0.357197	0.00244876	0.0128688
Cg7g006280	-1.01319	0.835926	0.00252512	0.0132103
Cg9g019740	-4.91524	-1.67346	0.0025823	0.0134547
Cg7g023280	2.88529	-1.24235	0.00258269	0.0134547
Cg6g017830	-2.3383	-0.949203	0.00260032	0.0135352
Cg3g013630	-2.10474	-0.875229	0.00260362	0.013541
Cg4g010580	2.5643	-0.610909	0.00263656	0.0136741
Cg8g002820	2.51777	-0.129708	0.00264406	0.0137092
Cg5g020640	-2.27298	-0.987672	0.00270539	0.0139609
Cg9g005280	1.20605	1.09818	0.00273324	0.0140773
Cg4g015680	2.19793	-0.838602	0.00273493	0.0140782
Cg5g012060	-1.87654	-0.673674	0.00274037	0.0140945
Cg2g026590	1.22599	0.984211	0.0027538	0.014148
Cg1g018260	1.15697	1.41203	0.00280361	0.0143681
Cg9g022930	-1.72693	-0.496882	0.00280953	0.0143934
Cg3g015160	1.61118	-0.173684	0.00287651	0.0146931
Cg2g011370	1.27034	0.246713	0.00292052	0.0148811
Cg9g022090	3.04475	-1.15186	0.00296109	0.0150631
Cg2g013490	-4.78217	-1.7376	0.00299351	0.0152121
Cg1g025840	3.49733	-1.38911	0.00299365	0.0152121
Cg1g014960	1.20324	0.9021	0.00305045	0.0154585
Cg8g011260	-2.77017	-1.2902	0.00306167	0.0154986
Cg5g012200	4.79773	-1.73718	0.00311442	0.0157184
Cg6g002040	-1.28914	0.160296	0.00320152	0.0160662
Cg2g045270	4.79853	-1.73707	0.00327275	0.0164017
Cg5g032850	2.80052	-1.28959	0.00327917	0.0164294
Cg4g004530	-1.68018	-0.524876	0.00336235	0.0167874
CgUng018610	-3.54127	-0.131439	0.0034431	0.0171537
Cg1g004660	-3.26835	-1.49667	0.00348323	0.0173397
Cg5g030520	-2.08623	-0.705294	0.00355131	0.0176079
Cg4g014430	-1.77266	-0.469349	0.00355817	0.0176184
Cg8g007030	-1.06046	0.962142	0.00361427	0.0178486
Cg1g024210	-1.7728	-0.469456	0.00362403	0.0178826
Cg5g042980	-2.42951	-1.15274	0.00363348	0.0179054
Cg1g010930	2.46068	-1.15196	0.00363878	0.0179221
Cg3g016360	-1.12386	2.18109	0.00364709	0.0179535
Cg6g002340	1.01104	3.2635	0.00365771	0.017982
Cg2g011270	-1.07542	0.733099	0.00366792	0.018012
Cg3g008300	-1.30326	0.106506	0.00367631	0.01804
CgUng001950	-1.84251	-0.55333	0.00368244	0.0180653
Cg4g016620	-1.10657	1.55722	0.00376238	0.0183992
Cg3g003800	-1.06708	0.83605	0.00382981	0.0186848
Cg7g018470	-1.82266	-0.705408	0.00383561	0.0187081
Cg1g001200	-1.53712	-0.389966	0.00387102	0.0188611
Cg1g005890	-1.62036	-0.339301	0.0039292	0.0190995
Cg6g024470	2.05802	0.212772	0.00393059	0.0191001
Cg9g019250	1.63608	0.230632	0.00393635	0.0191193
Cg5g019120	1.16285	0.769517	0.00400482	0.019386
Cg3g017620	1.85472	-0.704456	0.00404693	0.0195491
Cg2g016050	-1.74478	-0.612355	0.00411146	0.0197889
Cg3g014550	1.5688	-0.38902	0.00418722	0.0200727
Cg8g002450	4.79929	-1.73701	0.00420564	0.0201379
Cg1g016280	-1.4376	-0.174974	0.00429625	0.0204837
Cg1g011310	-1.92867	-0.642634	0.00430058	0.0204975
Cg6g004270	-1.21092	0.22888	0.00431671	0.0205691
Cg5g025000	2.13766	-0.874289	0.00438479	0.0208135
Cg8g020000	1.06509	0.815237	0.00441474	0.0209343
Cg1g021240	1.49846	-0.242153	0.00442528	0.0209735
Cg1g023660	2.23586	-1.02638	0.00447126	0.0211291
Cg1g025210	1.99985	4.24479	0.0045049	0.0212372
Cg9g029170	-1.03905	0.635532	0.00451735	0.0212851
Cg5g035610	-1.23166	0.124465	0.00453923	0.0213701
Cg5g008520	-1.03976	1.42403	0.00453999	0.0213701
Cg3g002200	2.30229	-0.987232	0.00467774	0.0219076
Cg6g024710	-1.53919	-0.29043	0.00470314	0.0220155
Cg2g009230	-1.97898	-0.612367	0.00478135	0.0223591
Cg8g000390	-1.74526	-0.612369	0.00481279	0.0224891
Cg2g010890	-1.74538	-0.612376	0.00481502	0.0224939
Cg7g003330	2.70944	-1.33853	0.00490981	0.0228506
Cg3g008840	-1.01333	1.45317	0.0050202	0.0232828
Cg4g019710	-1.10033	2.25625	0.00503247	0.0233338
Cg1g001650	-2.08752	-0.705548	0.00520663	0.0239977
Cg1g025630	1.18318	0.923008	0.00525337	0.024173
Cg2g016650	2.7103	-1.33841	0.00529546	0.0243288
Cg7g017330	-1.07744	0.972069	0.0053128	0.0243963
Cg2g040100	-1.92933	-0.642686	0.0053197	0.024422
Cg2g043440	-2.20435	-1.02725	0.00532966	0.0244617
Cg6g000340	-2.3488	-1.19711	0.00542079	0.0247943
Cg6g011520	-1.69286	-0.64262	0.00543967	0.0248684
Cg5g034180	-3.15625	-1.55323	0.00545879	0.0249436
Cg3g005510	1.85379	-0.704655	0.00550518	0.0251185
Cg5g023060	-2.67973	-1.33914	0.00556932	0.0253545
Cg9g019830	4.80053	-1.73695	0.00565777	0.0257138
Cg9g001250	-3.1558	-1.55318	0.00567975	0.0257884
Cg6g015910	-1.3548	0.372195	0.00570495	0.0258713
Cg5g015520	-1.04103	0.596984	0.00572188	0.0259417
Cg9g008620	4.65136	-1.80433	0.00572795	0.025953
Cg9g010790	4.65139	-1.80433	0.00572855	0.025953
Cg9g014820	4.65173	-1.80428	0.00573532	0.0259773
Cg7g013210	-4.63602	-1.80468	0.00576617	0.0260929
Cg2g046460	2.71067	-1.33835	0.00576993	0.0260959
Cg2g000620	1.60756	-0.00668096	0.00580697	0.026237
Cg2g027580	1.20007	0.311608	0.00582871	0.0263233
Cg3g018130	-1.75389	-0.364357	0.00588124	0.0265348
Cg5g021000	-2.78018	-0.673662	0.00588573	0.0265486
Cg9g006760	1.04928	1.24652	0.00595461	0.0268203
CgUng019930	-4.91554	-1.67345	0.00595943	0.0268355
Cg3g004050	-1.1533	1.47438	0.0059835	0.0268983
CgUng009020	-2.20348	-1.02724	0.00605226	0.0271745
Cg6g011050	-1.07316	0.446422	0.0061504	0.0275287
Cg6g005400	-3.15645	-1.55321	0.00617734	0.0276197
Cg6g018810	4.65084	-1.80439	0.00625066	0.0278701
Cg8g020630	4.6523	-1.80421	0.00628318	0.0279883
Cg1g018250	1.15726	0.837764	0.00632648	0.0281474
Cg2g014030	1.8231	-0.338732	0.00634041	0.0281892
Cg1g026830	-2.34932	-1.19715	0.00639539	0.0283591
Cg2g017770	-1.16212	0.14254	0.00640518	0.0283957
Cg8g017750	2.00769	-0.770285	0.00641481	0.0284195
Cg6g006650	3.18373	-1.55269	0.00646946	0.0286397
Cg7g016420	-1.42693	-0.266435	0.00648485	0.0286941
Cg6g014970	-3.26772	-1.49662	0.00652988	0.0288659
Cg5g024860	2.37841	-1.1966	0.00656238	0.0289545
Cg4g020120	2.00671	-0.948602	0.0065952	0.0290786
Cg9g028270	1.34622	0.770059	0.00668733	0.0294221
Cg8g009040	4.65067	-1.80439	0.00669699	0.0294506
Cg5g039010	1.44297	0.107826	0.0067365	0.0295964
Cg4g013130	-1.27427	0.08801	0.00687124	0.0300817
Cg2g024810	-1.72554	-0.496762	0.00694566	0.0303361
Cg2g009290	-2.58246	-1.38967	0.0069974	0.0305119
Cg1g028930	-1.02742	1.00178	0.00707265	0.0307894
Cg8g020830	1.19437	0.14356	0.00716828	0.0311547
Cg2g019350	-1.0371	1.12416	0.0071714	0.031161
CgUng009140	-2.58249	-1.38966	0.00724034	0.0313945
Cg3g000750	-1.14865	0.245407	0.00742739	0.0320013
Cg9g004010	-1.10645	0.597116	0.00750967	0.0323286
Cg2g037330	1.21576	0.213354	0.00752698	0.0323881
CgUng006190	2.16124	-1.06739	0.00754271	0.0324183
Cg2g024850	-3.15569	-1.55319	0.00755394	0.0324516
Cg9g002100	-1.03055	0.910678	0.00761494	0.0326533
Cg1g019700	1.20781	0.263403	0.007706	0.0329829
Cg4g022440	1.65862	-0.441216	0.00773786	0.0330812
Cg7g005390	-1.22038	1.67208	0.00779446	0.0332696
Cg1g022000	1.25565	-0.006351	0.00782416	0.0333658
Cg7g004690	-2.16541	-0.839548	0.00786417	0.0334903
Cg5g008970	1.0742	0.558366	0.00790021	0.0335899
CgUng003900	-1.00566	1.16028	0.00802117	0.0340031
Cg2g002070	-1.98776	2.2315	0.00806286	0.0341254
Cg9g018760	-1.32319	-0.243014	0.00807765	0.0341724
Cg1g015440	-1.1685	0.310207	0.00815927	0.0344315
Cg7g008390	1.72317	-0.642057	0.00817407	0.0344627
Cg4g010070	1.79901	-0.736932	0.00827537	0.0348582
Cg2g014460	-1.11446	0.278367	0.00831847	0.035008
Cg2g033770	1.1216	0.545206	0.00834678	0.0351113
Cg7g002640	1.93829	-0.98697	0.00837701	0.0352145
Cg9g029500	1.37764	-0.31379	0.00842443	0.0353579
Cg2g012470	2.71032	-1.33846	0.00845775	0.0354533
Cg1g025540	1.33534	0.229791	0.0085261	0.0356719
Cg6g012820	-1.30384	-0.175021	0.00859826	0.035918
Cg5g043190	-2.58291	-1.38971	0.00863884	0.0360451
Cg4g008560	-1.90652	-0.987647	0.00867715	0.0361493
Cg6g006870	1.13843	0.59781	0.00870771	0.0362522
Cg6g013360	1.04734	0.769826	0.00879601	0.0365299
Cg4g010870	-3.15631	-1.55325	0.00894033	0.0370465
Cg3g025700	1.03072	0.490146	0.00901397	0.0372768
Cg6g008960	1.40345	-0.389025	0.00905946	0.0374177
Cg4g003200	-1.90731	-0.987722	0.00909173	0.0375316
Cg2g014280	1.43349	-0.196133	0.00918525	0.0378672
Cg8g020600	-2.26377	-1.24293	0.00924651	0.0380776
Cg4g007040	-1.87727	-0.67376	0.00938118	0.0385128
Cg8g019270	-3.03475	-1.6121	0.00961209	0.0392664
Cg2g044690	-3.03476	-1.6121	0.00961332	0.0392664
Cg5g007540	-3.03432	-1.61205	0.00961569	0.0392674
Cg4g021300	-1.06584	0.868429	0.00967335	0.0394609
Cg4g009000	-1.1616	0.142706	0.00973352	0.0396441
CgUng002920	5.16988	-1.55238	0.00989138	0.0401727
Cg2g029220	1.82803	-0.874334	0.00993125	0.040273
Cg9g020480	-2.68054	-1.33921	0.00995684	0.0403533
Cg7g003600	-3.15538	-1.55319	0.00995973	0.0403533
Cg5g026290	1.29729	-0.196405	0.00996393	0.0403535
Cg5g013490	-1.19053	0.647846	0.00996413	0.0403535
Cg2g019200	1.01029	1.27128	0.00996701	0.0403564
Cg7g003610	-1.30376	-0.174944	0.0100242	0.0405448
Cg1g017420	-1.57627	0.34135	0.0102039	0.0411063
Cg4g006880	-1.12543	0.177715	0.010256	0.0412658
Cg5g009140	1.01315	1.6184	0.0102807	0.0413297
Cg4g012360	-1.40086	-0.469239	0.0103641	0.0415928
Cg2g040200	1.48086	-0.441259	0.0104113	0.0417191
Cg5g024040	4.48888	-1.8747	0.0104628	0.0418696
Cg6g023700	4.48888	-1.8747	0.0104646	0.0418696
Cg1g013780	2.43338	-0.910888	0.0104855	0.041926
Cg9g016910	-4.47327	-1.87506	0.0104889	0.0419272
Cg1g022270	-4.47327	-1.87506	0.0104902	0.0419272
Cg9g025210	-2.58201	-1.38969	0.0105049	0.0419678
Cg5g013380	-1.31972	0.177492	0.0105297	0.0420487
Cg3g022000	1.0284	0.826585	0.0105644	0.0421602
Cg5g010750	-1.09312	0.745276	0.0107091	0.0426459
Cg6g016780	-1.22785	0.294616	0.0108003	0.0429725
Cg5g011070	-1.25604	0.0122076	0.0108091	0.0429889
Cg4g018540	4.48843	-1.87476	0.010835	0.0430613
Cg7g013200	-3.15533	-1.55319	0.0110589	0.043823
Cg7g002920	3.0613	-1.61174	0.01117	0.0442068
Cg2g036680	1.09824	0.531411	0.0112436	0.044413
Cg1g016410	-1.13926	0.0694342	0.0112777	0.0445058
Cg7g011670	1.61571	-0.704462	0.0113516	0.0447353
Cg1g028790	4.48839	-1.87476	0.0113999	0.0448846
Cg8g013280	1.05417	0.50428	0.0115083	0.0451993
Cg7g021600	1.6802	-0.804096	0.0116084	0.0454485
Cg5g027400	-1.05877	0.684892	0.0118925	0.0463364
Cg8g002520	-2.34764	-1.19709	0.0120313	0.0467987
Cg1g014860	1.33512	-0.338458	0.0120688	0.046925
Cg5g034450	-1.40108	-0.469267	0.0121793	0.0472556
Cg1g001460	-1.83395	-1.02714	0.0121908	0.0472805
Cg9g027770	1.0763	0.517776	0.0122477	0.047452
Cg2g031940	1.67995	-0.804151	0.0122551	0.0474706
Cg2g024330	-2.47833	-1.44213	0.0122701	0.0475188
Cg2g036140	1.41017	0.38908	0.0122832	0.0475597
Cg1g013110	2.50854	-1.44166	0.0122895	0.047574
Cg1g027670	2.50889	-1.4416	0.0123132	0.04764
Cg6g016060	-1.05572	2.89835	0.0123208	0.04764
Cg2g038990	1.24471	-0.152023	0.0125853	0.048437
Cg5g006470	-1.7677	-0.737838	0.0127116	0.0488486
Cg4g007180	-1.97434	-1.15274	0.0127362	0.0489149
Cg1g019500	1.15314	0.476267	0.0127834	0.0490367
Cg2g004340	-2.58328	-1.38969	0.0128206	0.0491594
Cg3g000810	-2.47916	-1.44224	0.0129799	0.0496575
Cg3g018280	1.24257	0.994382	0.0130475	0.0498444

## Sheet: 85 M vs G
Gene_ID	logFC	logCPM	PValue	FDR
Cg2g021210	-11.0195	7.33504	6.43013e-284	1.21227e-279
Cg7g008570	-13.0112	5.28368	1.38454e-201	1.30514e-197
Cg2g000710	-14.276	6.54707	3.46018e-189	2.17449e-185
Cg7g001660	-8.99914	5.07313	2.70976e-178	1.27718e-174
Cg9g024210	-5.84891	6.51794	2.34689e-154	8.8492e-151
Cg9g016400	-5.9085	7.23261	3.80812e-149	1.19657e-145
Cg1g024780	7.48577	6.49201	1.01811e-137	2.74206e-134
Cg2g022930	-12.4437	4.7174	1.48987e-133	3.51105e-130
Cg2g044410	-5.48132	6.20229	2.57423e-132	5.39243e-129
Cg5g017450	-12.3276	4.60171	1.97526e-130	3.72397e-127
Cg6g010100	-5.01189	6.00359	5.1026e-129	8.74539e-126
Cg9g010680	-11.9835	4.25878	2.7871e-127	4.37876e-124
Cg2g023680	-4.61712	6.51188	4.82804e-124	7.00178e-121
Cg3g003110	-10.639	6.41357	1.40278e-118	1.88905e-115
Cg4g011140	-11.7097	3.98626	1.03458e-117	1.30033e-114
Cg2g046330	-5.20461	6.20907	2.16861e-116	2.5553e-113
Cg9g012240	-7.4476	4.16854	2.26153e-108	2.50804e-105
Cg9g019760	3.78496	7.38278	4.29846e-103	4.50216e-100
Cg5g023800	-7.43178	4.15288	2.17714e-102	2.1603e-99
Cg2g002300	-4.97927	4.63038	5.63149e-100	5.30853e-97
Cg5g020770	8.75606	8.5012	3.11011e-99	2.79213e-96
Cg1g024700	8.35698	4.23625	7.80506e-99	6.68858e-96
Cg2g022870	-12.1325	4.40724	7.72608e-98	6.33303e-95
Cg6g020950	-11.4815	3.75927	5.4103e-95	4.25001e-92
Cg4g005590	-5.10549	5.09963	6.11339e-95	4.61023e-92
Cg3g003000	5.94215	4.68175	6.42502e-94	4.65888e-91
Cg6g006310	-5.61153	5.33463	9.14209e-91	6.38355e-88
Cg9g007500	-3.80326	5.71587	5.59622e-88	3.76805e-85
Cg1g001340	-6.07162	4.34485	7.52794e-87	4.89394e-84
Cg3g002570	-12.2022	4.47664	4.73072e-86	2.97294e-83
Cg8g011290	3.92937	6.25554	1.32998e-83	8.08844e-81
Cg2g003370	-11.4358	3.7139	1.00601e-77	5.92698e-75
Cg3g009340	5.69742	4.29962	2.22218e-76	1.26954e-73
Cg5g028820	-11.4068	3.68511	3.60561e-76	1.99931e-73
Cg3g020340	3.13323	7.7257	5.54461e-76	2.98664e-73
Cg8g008090	-3.93582	5.0123	2.04837e-74	1.07272e-71
Cg6g000040	-3.9548	4.59969	7.76436e-74	3.95626e-71
Cg9g001800	-4.16172	4.74565	1.13517e-71	5.63193e-69
Cg1g027670	8.22494	3.23551	1.22806e-71	5.93659e-69
Cg8g004960	-5.57307	4.30839	1.84388e-71	8.69065e-69
Cg6g011420	-5.93206	3.45103	2.6926e-69	1.23814e-66
Cg9g021460	-2.95195	6.85515	1.15283e-67	5.17483e-65
Cg2g019600	4.36015	8.33545	1.96763e-67	8.62691e-65
Cg7g006940	-11.3905	3.66895	4.65925e-66	1.99638e-63
Cg5g002000	-2.93587	5.28428	1.59594e-65	6.68627e-63
Cg8g002850	-10.7112	2.99592	3.62762e-65	1.48677e-62
Cg2g031850	-11.288	3.56718	2.3616e-64	9.47305e-62
Cg8g010210	10.5672	2.87911	6.95031e-63	2.72988e-60
Cg2g007510	3.44369	4.34446	8.15614e-63	3.13812e-60
Cg3g009030	-6.78758	3.12738	2.6642e-62	1.00456e-59
Cg1g012970	-2.71461	6.81717	3.04005e-61	1.1238e-58
Cg9g014060	11.2605	3.55753	5.88637e-61	2.13415e-58
Cg6g024360	-2.99276	4.90118	2.48888e-60	8.85335e-58
Cg2g004710	-10.9046	3.18701	2.90244e-60	1.01333e-57
Cg2g046410	-2.96849	7.53513	8.01368e-60	2.74695e-57
Cg9g021720	-2.56073	7.22706	1.0349e-59	3.4841e-57
Cg3g010210	-2.79961	6.63971	2.69116e-59	8.90112e-57
Cg8g018710	-3.54568	4.63315	3.78476e-58	1.23024e-55
Cg8g023620	2.55809	5.76891	1.14271e-57	3.65145e-55
Cg5g011860	8.58474	2.81049	1.86801e-56	5.86961e-54
Cg2g021200	-5.90766	2.9618	3.07741e-56	9.51123e-54
Cg8g012620	7.96374	2.98094	3.88687e-56	1.18192e-53
Cg5g023780	8.45248	2.68219	5.88377e-56	1.76074e-53
Cg7g018180	3.81037	7.60587	7.12237e-56	2.09809e-53
Cg8g022390	-2.39459	5.74129	1.18192e-55	3.42812e-53
Cg2g028620	-6.16015	3.20806	2.82536e-55	8.07069e-53
Cg8g002840	-8.861	2.98909	3.33252e-55	9.37732e-53
Cg5g041250	-4.31686	3.3733	1.38851e-54	3.84964e-52
Cg9g012250	5.51158	4.06851	1.76389e-54	4.8195e-52
Cg2g029720	2.45579	8.2692	4.92316e-53	1.32595e-50
Cg5g041840	-2.71367	5.45292	8.82447e-53	2.34321e-50
Cg2g044450	-4.93789	4.36637	9.25016e-53	2.42213e-50
Cg6g014500	3.80397	6.85414	1.31028e-52	3.38393e-50
CgUng001330	-2.91941	4.6514	1.41485e-52	3.60461e-50
Cg2g003690	-3.44026	4.96763	1.94015e-52	4.87703e-50
Cg4g020660	2.5808	6.533	2.8923e-52	7.17482e-50
Cg2g014850	10.1218	2.4469	3.32311e-52	8.13645e-50
Cg6g010520	4.30318	4.53605	5.89847e-52	1.42569e-49
Cg6g018250	-8.67511	2.80601	8.19746e-52	1.95629e-49
Cg5g018500	-3.33738	4.31162	8.81724e-52	2.07789e-49
Cg6g020390	-2.66878	5.23044	3.00913e-51	7.00384e-49
Cg8g004120	2.32866	5.65181	3.61459e-51	8.31048e-49
Cg6g010480	-3.12339	8.05089	4.49184e-51	1.0203e-48
Cg5g025930	-5.2182	3.25688	4.82775e-51	1.08354e-48
Cg2g046060	-2.48738	7.55438	5.64247e-50	1.2515e-47
Cg9g009160	7.02804	4.62901	6.12389e-50	1.34249e-47
Cg5g006050	2.71097	6.25863	7.95026e-50	1.72283e-47
Cg3g004890	-6.23321	2.58652	8.3763e-50	1.79453e-47
Cg9g008080	2.43127	7.60609	2.34652e-49	4.97067e-47
Cg5g026330	-4.52934	3.46429	4.26578e-49	8.93587e-47
Cg9g016730	-9.9398	2.23786	7.12465e-49	1.47606e-46
Cg3g010610	-4.15769	3.59582	1.06818e-48	2.18896e-46
Cg9g006700	3.29678	6.54827	1.11826e-48	2.26481e-46
Cg3g025680	3.3238	4.074	1.13398e-48	2.26481e-46
Cg8g010070	-3.13446	4.64388	1.14123e-48	2.26481e-46
Cg4g017620	-2.53403	8.50832	7.8145e-48	1.53465e-45
Cg2g005000	-7.43578	2.36245	1.14579e-47	2.22696e-45
Cg2g002060	-6.54452	3.5838	1.32979e-47	2.55821e-45
Cg2g017200	2.82932	4.9133	1.08332e-46	2.06302e-44
CgUng003940	-10.1851	2.47786	1.1187e-46	2.10909e-44
Cg1g029350	9.89022	2.22364	1.29486e-46	2.41703e-44
Cg6g014890	-9.94385	2.24182	1.41087e-46	2.60775e-44
Cg8g010220	3.86233	4.09005	2.78349e-46	5.06838e-44
Cg9g025950	-2.54514	5.33573	2.7959e-46	5.06838e-44
Cg1g027640	4.24821	3.41764	2.85548e-46	5.12708e-44
Cg4g011620	3.72211	5.08832	4.11645e-46	7.32146e-44
Cg7g016170	-2.29265	5.68284	6.92878e-46	1.22083e-43
Cg2g016980	-8.04496	2.18946	7.37455e-46	1.28734e-43
Cg2g011190	10.234	2.55556	9.41736e-46	1.62886e-43
Cg9g006040	-8.02814	2.17302	1.68068e-45	2.88053e-43
Cg4g007200	-2.11417	6.00268	2.07858e-45	3.5304e-43
Cg7g013420	4.77562	3.51092	2.34332e-45	3.94452e-43
Cg9g021420	3.28484	4.38561	2.59646e-45	4.33195e-43
Cg4g020700	-3.02311	4.47457	7.02719e-45	1.16214e-42
Cg3g013500	2.60116	7.23122	7.36226e-45	1.20696e-42
Cg3g009220	-5.0375	2.77169	8.62453e-45	1.40171e-42
Cg5g033220	2.6057	9.0864	1.52902e-44	2.46381e-42
Cg7g022000	-2.47062	7.00518	1.71349e-44	2.73766e-42
Cg5g043310	-2.27477	6.43821	2.98207e-44	4.72445e-42
Cg4g006100	-9.7217	2.02544	5.58826e-44	8.77962e-42
Cg6g002060	-3.83207	3.58714	6.60215e-44	1.02868e-41
Cg5g036480	2.49588	7.88746	8.03198e-44	1.2412e-41
Cg2g011580	2.46414	6.31161	2.79208e-43	4.27961e-41
Cg5g043580	2.57524	6.49562	7.14637e-43	1.08654e-40
Cg6g010240	-2.89645	4.01384	7.80241e-43	1.17679e-40
Cg2g019150	2.8653	6.23536	2.81801e-42	4.2165e-40
Cg3g018770	2.79784	5.83628	3.10238e-42	4.60544e-40
Cg6g015220	9.7759	2.11381	3.82315e-42	5.63108e-40
Cg8g004940	3.53656	4.01231	5.04438e-42	7.37223e-40
Cg9g020840	-2.28976	5.17909	7.70816e-42	1.11786e-39
Cg4g020250	4.96349	3.37751	8.95628e-42	1.28895e-39
Cg2g015140	2.5496	4.77461	1.0625e-41	1.51752e-39
Cg2g018320	-9.75896	2.06163	1.43359e-41	2.03215e-39
Cg4g013930	-2.99866	5.60258	1.64274e-41	2.31124e-39
Cg2g014410	3.51072	3.6243	1.08427e-40	1.5142e-38
Cg6g003040	-2.03411	5.72957	3.22835e-40	4.4753e-38
Cg4g004020	2.74422	5.49581	3.88496e-40	5.34622e-38
Cg5g034610	3.09833	5.1402	4.17759e-40	5.70726e-38
Cg8g008960	-4.74402	2.93627	7.04871e-40	9.56038e-38
Cg2g022830	-2.91112	6.32915	7.17979e-40	9.66862e-38
Cg9g018030	-5.73367	2.31011	7.48014e-40	1.00016e-37
Cg8g017150	3.55723	3.44256	1.01165e-39	1.34315e-37
Cg2g019210	3.78779	4.81586	1.21674e-39	1.60414e-37
Cg3g001000	-2.42338	4.69948	1.28076e-39	1.67681e-37
Cg9g027930	5.13012	2.97352	3.16373e-39	4.1135e-37
Cg9g013340	2.89224	4.27664	4.25952e-39	5.50033e-37
Cg7g004480	-10.2866	2.5777	6.27756e-39	8.05108e-37
Cg1g028930	3.42736	3.82263	9.55785e-39	1.21753e-36
Cg5g000600	3.04548	4.5135	1.07172e-38	1.35604e-36
Cg3g009020	-3.35234	3.61756	1.30751e-38	1.64337e-36
Cg6g005190	-3.16519	4.22367	1.4274e-38	1.78217e-36
Cg5g028770	3.17415	3.77148	2.17976e-38	2.70363e-36
Cg2g017030	-3.23821	3.72353	2.29196e-38	2.82421e-36
Cg8g023030	7.11838	2.16586	3.38962e-38	4.14964e-36
Cg8g001290	-2.39547	5.05872	4.09797e-38	4.98446e-36
Cg4g008450	2.78924	8.73748	5.26446e-38	6.36224e-36
Cg9g026290	-9.47031	1.78198	8.76934e-38	1.05305e-35
Cg5g044570	-3.57568	3.21161	8.85252e-38	1.05631e-35
Cg9g020090	-2.08908	5.61896	1.10293e-37	1.30777e-35
Cg2g039520	-3.13402	3.48497	1.4951e-37	1.7617e-35
Cg2g020060	2.25868	6.02355	5.44555e-37	6.3767e-35
Cg5g011850	9.38255	1.73842	7.65376e-37	8.90719e-35
Cg9g004560	4.54928	3.89779	9.19921e-37	1.064e-34
Cg9g001440	-2.57385	4.30983	1.43887e-36	1.65408e-34
Cg5g003570	4.00513	2.8366	1.77303e-36	2.02587e-34
Cg5g042430	-2.32695	4.593	2.11635e-36	2.40359e-34
Cg6g005210	6.31373	2.25017	3.08361e-36	3.48116e-34
Cg1g005110	2.05547	6.02742	4.25938e-36	4.77989e-34
Cg1g010620	2.64641	4.7041	5.39712e-36	6.02082e-34
Cg9g019280	2.4927	4.75899	5.4378e-36	6.03052e-34
Cg6g011450	-5.00819	3.36773	5.57468e-36	6.14616e-34
Cg2g040280	3.4415	5.94051	7.48688e-36	8.2064e-34
Cg9g011470	7.70521	1.96384	7.78068e-36	8.47915e-34
Cg5g039060	2.77134	4.57984	8.46514e-36	9.17202e-34
Cg5g034980	3.09921	4.48323	1.03464e-35	1.11463e-33
Cg2g027520	-2.03538	5.96251	1.04331e-35	1.11759e-33
Cg5g007780	-2.28812	4.56092	1.09258e-35	1.16376e-33
Cg7g013280	-2.72913	3.71381	1.18389e-35	1.25393e-33
Cg6g006290	-9.6887	1.99328	1.49263e-35	1.5721e-33
Cg3g014370	-9.37769	1.69273	2.11925e-35	2.21968e-33
Cg9g029600	4.18701	3.72985	2.66559e-35	2.77648e-33
Cg9g017490	7.54401	1.81082	2.89723e-35	3.00118e-33
Cg1g017580	-2.57815	4.40322	2.98447e-35	3.07466e-33
Cg8g022640	3.12372	4.77449	3.30634e-35	3.38774e-33
Cg2g036870	-2.15469	7.83653	5.01543e-35	5.11112e-33
Cg9g008070	2.15636	6.67807	5.31594e-35	5.38825e-33
Cg9g021920	-2.0597	5.71754	6.07409e-35	6.12378e-33
Cg9g015150	-2.33326	5.11477	6.27294e-35	6.29063e-33
Cg3g005810	-2.62357	3.8923	6.46416e-35	6.44809e-33
Cg1g027650	8.18158	2.42055	7.26578e-35	7.20957e-33
Cg2g043570	-3.55811	3.17064	1.54412e-34	1.52415e-32
Cg5g033560	2.55007	6.21863	1.69011e-34	1.65956e-32
Cg2g019670	-2.12888	6.88598	1.86527e-34	1.82207e-32
Cg9g026450	1.93549	5.82888	1.90574e-34	1.852e-32
Cg2g042690	4.45356	3.34061	2.92282e-34	2.82584e-32
Cg6g010810	5.7705	2.02194	3.07022e-34	2.9532e-32
Cg5g026630	4.58943	3.96617	3.10329e-34	2.96986e-32
Cg9g028510	-5.75372	5.13268	4.59847e-34	4.37853e-32
Cg5g042390	-1.90588	5.68885	5.71255e-34	5.41199e-32
Cg2g029490	-3.18648	3.40337	5.92971e-34	5.58964e-32
Cg9g028020	2.91431	4.18594	8.593e-34	8.05989e-32
Cg6g012070	3.17051	3.72642	1.26114e-33	1.17705e-31
Cg2g014990	3.49035	3.5869	1.38814e-33	1.28919e-31
Cg8g001840	2.03403	6.03526	1.52317e-33	1.40766e-31
Cg2g033260	-5.74171	2.11314	2.10013e-33	1.93141e-31
Cg5g035470	2.53743	5.48698	4.89936e-33	4.48387e-31
Cg4g023560	-4.52693	3.2559	7.90394e-33	7.1987e-31
Cg4g008370	-2.16198	5.67252	8.17716e-33	7.38962e-31
Cg2g031630	-2.26614	6.85297	8.19197e-33	7.38962e-31
CgUng004470	-6.08522	3.3861	8.97564e-33	8.05799e-31
Cg9g022380	-2.22801	4.76338	9.35301e-33	8.32546e-31
Cg5g041240	-2.12771	5.24845	9.36189e-33	8.32546e-31
Cg2g020570	1.80966	5.78802	1.35345e-32	1.19796e-30
Cg2g023590	-9.1862	1.50904	1.40449e-32	1.23733e-30
Cg9g007530	-2.03816	4.74941	1.42093e-32	1.24599e-30
Cg7g023710	-2.39434	5.16911	1.79026e-32	1.56258e-30
Cg1g005430	3.27589	3.96812	1.82887e-32	1.58893e-30
Cg9g016370	-7.46906	1.6337	1.95708e-32	1.69252e-30
Cg2g036170	-1.80415	6.00754	2.18178e-32	1.87296e-30
Cg9g009610	-1.79271	7.28107	2.1856e-32	1.87296e-30
Cg2g044150	-2.33392	6.64427	2.40176e-32	2.04888e-30
Cg6g016730	-2.07719	4.51845	3.33257e-32	2.83013e-30
CgUng004770	2.09903	4.56132	3.5741e-32	3.02164e-30
Cg2g045190	2.06519	5.39057	3.77241e-32	3.17506e-30
Cg8g024310	-1.69083	5.87321	4.95776e-32	4.15416e-30
Cg3g017600	2.7989	5.33753	6.2626e-32	5.20673e-30
Cg9g010810	4.32698	2.72007	6.26918e-32	5.20673e-30
Cg6g009070	2.19894	5.04891	7.53732e-32	6.2325e-30
Cg7g014720	-1.81661	6.88371	7.93594e-32	6.53346e-30
Cg4g017520	4.25397	4.06439	9.07871e-32	7.44178e-30
Cg3g015360	7.29499	1.57584	1.0269e-31	8.38101e-30
Cg9g001850	11.0967	6.58331	1.08349e-31	8.80472e-30
Cg5g011730	-2.02614	4.80199	1.44114e-31	1.16609e-29
Cg9g002500	-6.81754	1.76513	1.50834e-31	1.21524e-29
Cg9g015110	-9.22672	1.54776	2.2004e-31	1.76529e-29
Cg8g018020	-1.85362	5.34908	2.2632e-31	1.80797e-29
Cg9g002690	3.26303	3.65945	2.63251e-31	2.09413e-29
Cg1g026850	-9.97138	2.26884	3.01216e-31	2.38606e-29
Cg9g028280	-9.22658	1.54768	3.25026e-31	2.5639e-29
Cg1g002660	-1.82624	7.77147	3.92655e-31	3.08446e-29
Cg1g013420	-6.57338	2.02009	4.47919e-31	3.50399e-29
Cg7g007290	-1.8362	7.91248	6.12662e-31	4.77294e-29
Cg6g007590	-9.70229	2.00674	6.71305e-31	5.20828e-29
Cg7g002410	-2.08492	4.74296	8.35936e-31	6.45897e-29
Cg9g006150	4.49406	2.61167	9.84846e-31	7.57849e-29
Cg7g023070	2.12693	7.51207	1.65726e-30	1.2701e-28
Cg9g018640	2.66694	6.03184	1.75556e-30	1.33998e-28
Cg6g000070	4.20913	2.27455	1.80138e-30	1.36941e-28
Cg2g035460	-1.86037	5.65493	1.89664e-30	1.43604e-28
Cg9g005990	-1.99927	6.91995	2.33901e-30	1.76389e-28
Cg9g008110	-1.78948	7.59745	3.73832e-30	2.80791e-28
Cg1g010650	2.57097	6.15094	3.81195e-30	2.85185e-28
Cg7g003300	-4.93555	5.04116	3.9853e-30	2.96976e-28
Cg5g010000	4.69776	4.80713	6.38477e-30	4.73259e-28
Cg2g039810	-3.46991	2.59137	6.40116e-30	4.73259e-28
Cg1g013930	1.90915	6.46069	6.85831e-30	5.05077e-28
Cg7g016660	-4.14005	2.43018	1.11851e-29	8.20518e-28
Cg4g017770	9.24226	1.60543	1.48607e-29	1.08593e-27
Cg2g014550	3.24676	3.26982	1.52035e-29	1.10669e-27
Cg6g007350	-9.04266	1.37221	2.27551e-29	1.65001e-27
Cg6g011390	-3.61869	2.61615	2.83733e-29	2.04951e-27
Cg3g007180	-9.08749	1.41477	3.07907e-29	2.21564e-27
Cg9g017640	-8.94925	1.28355	3.50375e-29	2.51165e-27
Cg7g005360	-1.75356	6.27825	3.94145e-29	2.81183e-27
Cg2g022340	-5.0332	1.82321	3.95423e-29	2.81183e-27
Cg9g022190	-6.18592	2.01071	3.96726e-29	2.81183e-27
Cg8g001440	-6.52032	1.48223	4.3184e-29	3.04924e-27
Cg9g004240	-1.67597	6.53943	4.90139e-29	3.44798e-27
Cg6g004410	2.29878	3.97683	5.07633e-29	3.55227e-27
Cg4g020760	-2.05576	5.41732	5.08733e-29	3.55227e-27
Cg6g018400	1.66905	7.33682	6.37909e-29	4.43782e-27
Cg2g018150	1.87759	5.44837	7.09327e-29	4.91652e-27
Cg6g009500	-2.469	4.17711	7.2689e-29	5.0198e-27
Cg9g026170	-1.80045	7.85888	8.00249e-29	5.49207e-27
Cg3g005950	-1.70809	6.85931	8.01104e-29	5.49207e-27
Cg1g023360	3.06305	5.09854	8.20802e-29	5.60673e-27
Cg7g003640	-1.96365	6.27372	8.30818e-29	5.65466e-27
Cg9g028060	-1.86377	5.44381	9.77559e-29	6.62947e-27
Cg2g027490	-2.40453	4.09102	1.34171e-28	9.06642e-27
Cg2g042990	3.06168	3.44938	1.3936e-28	9.38338e-27
Cg5g034760	1.66788	5.46393	2.25688e-28	1.5142e-26
Cg7g023920	-2.70635	4.89266	2.47559e-28	1.65504e-26
Cg6g007360	-6.02259	1.4953	2.93654e-28	1.95627e-26
Cg1g027660	4.99677	2.45472	3.18033e-28	2.11122e-26
Cg7g011300	-3.88264	7.26775	3.33004e-28	2.20285e-26
Cg5g037890	3.23694	2.69334	3.76892e-28	2.48446e-26
Cg5g007600	2.44291	5.49512	4.05593e-28	2.66434e-26
Cg2g029870	-3.9396	2.246	6.36895e-28	4.16923e-26
Cg9g015220	-3.80376	2.78537	7.44001e-28	4.85351e-26
Cg8g000800	2.75148	9.90752	8.17781e-28	5.31643e-26
Cg8g020640	3.00826	4.07053	1.08363e-27	7.02054e-26
Cg4g020550	-1.90353	4.48088	1.13803e-27	7.34768e-26
Cg2g042810	-6.23647	1.69796	1.18569e-27	7.62928e-26
Cg1g021700	-5.24809	2.18428	1.31217e-27	8.38848e-26
Cg6g001570	4.15945	3.14806	1.31258e-27	8.38848e-26
Cg2g028350	-3.69297	2.39064	1.35068e-27	8.60283e-26
Cg9g006690	1.6557	5.70031	1.37479e-27	8.72693e-26
Cg9g028140	2.75604	5.4473	1.69931e-27	1.07507e-25
Cg5g032320	-4.21993	2.50461	1.98043e-27	1.24873e-25
Cg4g000060	-1.89841	4.50622	2.39801e-27	1.50699e-25
Cg6g007110	8.99348	1.3717	2.6367e-27	1.65148e-25
Cg2g027860	-6.09753	1.56604	2.93258e-27	1.83073e-25
Cg9g011160	-6.31689	1.29073	3.02956e-27	1.88503e-25
Cg2g007570	-1.74958	6.8989	3.0622e-27	1.89907e-25
Cg3g014510	-3.83636	2.69655	3.37398e-27	2.08556e-25
Cg2g028940	1.87071	7.02591	4.15247e-27	2.55838e-25
Cg8g001860	1.85207	5.97331	4.17012e-27	2.56089e-25
Cg5g013330	-1.67647	8.05854	4.32275e-27	2.646e-25
Cg3g006490	2.52521	5.7147	5.60466e-27	3.41957e-25
Cg2g002440	-1.95222	7.61055	5.82281e-27	3.54121e-25
Cg7g022930	-1.85738	5.29308	6.14026e-27	3.72226e-25
Cg2g036680	4.22215	2.99104	7.84212e-27	4.7387e-25
Cg8g008590	2.17565	5.03932	8.06391e-27	4.85715e-25
Cg9g009980	2.92802	4.71645	9.51575e-27	5.71339e-25
Cg8g001230	-1.71219	5.12414	1.09498e-26	6.55354e-25
Cg7g010820	2.14184	4.23574	1.25668e-26	7.49752e-25
Cg6g003930	4.18333	3.39174	1.60368e-26	9.53757e-25
Cg9g010270	-1.94676	4.48458	1.66009e-26	9.84204e-25
Cg8g013350	4.28296	2.00146	1.67627e-26	9.9068e-25
Cg4g017550	2.85265	7.01816	1.83773e-26	1.08271e-24
Cg5g020690	2.30736	9.28201	1.8672e-26	1.09665e-24
Cg5g000150	-2.64162	3.5439	2.05507e-26	1.20324e-24
Cg6g024910	-3.49551	5.50069	2.06639e-26	1.20612e-24
Cg2g018720	-4.90793	2.95876	2.22828e-26	1.2966e-24
Cg3g011940	3.00484	6.24934	2.92829e-26	1.69785e-24
Cg4g010850	-7.07558	1.26026	2.93587e-26	1.69785e-24
Cg9g007760	-1.62627	5.20439	3.1886e-26	1.83837e-24
Cg9g025770	2.96061	3.17245	3.23631e-26	1.86019e-24
Cg1g022010	-6.18692	2.74767	3.27993e-26	1.87953e-24
Cg2g033760	-1.58015	6.55182	3.75044e-26	2.14264e-24
Cg9g014240	-9.27276	1.59175	3.9468e-26	2.24801e-24
Cg8g020010	1.67024	6.83108	4.87189e-26	2.76656e-24
Cg4g021420	-1.64507	5.76469	4.90364e-26	2.77623e-24
Cg9g002710	-4.40293	1.88891	6.61179e-26	3.7321e-24
Cg2g044750	1.84681	6.07881	7.28554e-26	4.10013e-24
Cg8g024100	-1.70373	5.26109	7.54349e-26	4.23266e-24
Cg2g039230	-1.95389	4.35888	7.81418e-26	4.37154e-24
Cg2g020430	6.97883	1.28046	7.87267e-26	4.39123e-24
Cg3g003470	-3.072	2.7109	8.53817e-26	4.74838e-24
Cg3g013030	3.2704	6.69408	8.73003e-26	4.8408e-24
Cg2g026970	-4.77598	1.58364	9.26711e-26	5.12354e-24
Cg2g045220	-1.60503	8.53585	1.03186e-25	5.68819e-24
Cg2g027200	-1.94445	6.92989	1.28243e-25	7.04887e-24
Cg2g033690	-1.57035	5.97293	1.40334e-25	7.69105e-24
Cg5g020680	2.64311	11.753	1.52386e-25	8.32734e-24
Cg7g008900	9.2594	1.62207	1.54533e-25	8.42024e-24
Cg6g000750	-1.60659	5.16005	1.705e-25	9.26352e-24
Cg5g044680	-2.71633	3.55243	1.92215e-25	1.04133e-23
Cg7g023530	1.67368	6.83245	2.07032e-25	1.11839e-23
Cg1g005840	2.02922	6.96467	2.35423e-25	1.26812e-23
Cg2g005640	2.00917	8.52521	2.52438e-25	1.3559e-23
Cg8g024480	-1.64306	5.73624	4.23814e-25	2.26993e-23
Cg2g001980	-8.79651	1.13943	4.87487e-25	2.60357e-23
Cg3g001600	-2.73089	3.08632	4.96077e-25	2.64196e-23
Cg3g013000	1.91052	5.46023	5.07438e-25	2.69485e-23
Cg2g041500	2.41316	7.60449	5.11703e-25	2.70987e-23
Cg1g027560	3.44667	4.34709	6.0836e-25	3.21272e-23
Cg4g003110	-1.70841	6.33133	6.33963e-25	3.33858e-23
CgUng018440	1.73757	5.36565	6.84899e-25	3.59677e-23
Cg6g025820	1.68882	5.44739	8.11598e-25	4.25029e-23
Cg9g022000	-8.66566	1.01667	8.32408e-25	4.3472e-23
Cg9g009090	-1.49697	5.80791	9.14795e-25	4.76426e-23
Cg8g002660	8.63915	1.04221	9.37005e-25	4.86649e-23
Cg1g025650	4.42068	2.02747	1.71722e-24	8.89415e-23
Cg4g008360	8.64844	1.05079	1.98465e-24	1.02511e-22
Cg5g034880	-1.9669	5.06351	2.10872e-24	1.08622e-22
Cg2g015330	8.91846	1.30156	2.15597e-24	1.10753e-22
Cg5g018060	4.72239	1.48529	2.35765e-24	1.20785e-22
Cg2g042260	-2.80739	2.98496	2.58696e-24	1.32173e-22
Cg6g015850	-1.76086	4.7161	3.57138e-24	1.81977e-22
Cg9g021070	-8.54323	0.902559	3.68653e-24	1.87338e-22
Cg9g017140	-1.73851	5.03	3.82918e-24	1.94063e-22
Cg8g013260	2.61012	4.62525	4.00157e-24	2.02256e-22
Cg7g022830	1.67164	6.00493	4.39459e-24	2.21527e-22
Cg3g007920	-8.50007	0.862483	4.45651e-24	2.24049e-22
Cg2g036410	-3.25334	3.41242	4.68038e-24	2.34679e-22
Cg7g022020	-3.48686	3.27014	5.06571e-24	2.53326e-22
Cg6g009880	1.70053	5.52728	6.11308e-24	3.04894e-22
Cg3g014280	1.69412	8.99677	6.40215e-24	3.18469e-22
Cg5g038200	2.11678	6.54004	6.64376e-24	3.29618e-22
Cg6g009740	-1.52668	6.42504	6.78895e-24	3.35937e-22
Cg7g010490	-8.72352	1.07072	6.83207e-24	3.37186e-22
Cg9g015960	-8.78774	1.13109	7.9953e-24	3.93565e-22
CgUng013340	4.65892	2.0229	8.03487e-24	3.94483e-22
Cg2g035980	2.26383	3.92672	9.74319e-24	4.77113e-22
Cg1g004410	3.89379	2.32227	1.11945e-23	5.46761e-22
Cg8g004580	-1.87423	6.8752	1.19769e-23	5.83465e-22
Cg1g009700	1.81338	4.85735	1.51983e-23	7.3849e-22
Cg9g009420	-1.66442	8.75325	1.73499e-23	8.40867e-22
Cg2g018560	1.60649	7.52236	1.98221e-23	9.58219e-22
Cg2g021500	1.95956	5.08135	2.07093e-23	9.9855e-22
Cg6g009380	-3.71453	2.15681	2.13113e-23	1.02495e-21
Cg7g016880	1.47624	5.88924	2.19453e-23	1.05276e-21
Cg2g011600	2.17847	5.95765	2.26632e-23	1.08444e-21
CgUng002890	3.82052	2.37073	2.83721e-23	1.35362e-21
Cg9g005650	-2.29747	3.41014	2.84323e-23	1.35362e-21
Cg4g015940	3.55202	2.87974	2.87036e-23	1.3631e-21
Cg9g023850	-2.0965	4.02064	3.10827e-23	1.47237e-21
Cg5g043680	-1.5007	5.64209	3.30662e-23	1.5624e-21
Cg4g003810	-1.7867	4.85164	3.75784e-23	1.77117e-21
Cg2g021680	-1.60987	4.99202	3.82754e-23	1.79952e-21
Cg9g010390	2.36412	5.07677	3.91362e-23	1.83541e-21
Cg1g014850	-2.0433	4.00074	4.05121e-23	1.89522e-21
Cg6g014630	1.74489	7.01086	4.18843e-23	1.95456e-21
Cg3g004030	-4.19706	2.21872	4.4222e-23	2.05856e-21
Cg1g003590	2.60017	3.47756	4.88246e-23	2.26722e-21
Cg9g000680	-1.59627	7.09013	5.19272e-23	2.40536e-21
Cg1g016790	-2.73128	3.00529	5.72727e-23	2.64648e-21
Cg1g021820	2.27984	4.38024	5.75504e-23	2.6528e-21
Cg5g041210	-2.33522	3.40169	5.77379e-23	2.65496e-21
Cg2g010830	-1.69051	4.76713	6.10151e-23	2.79883e-21
Cg2g044440	-3.51787	4.3108	7.25393e-23	3.31938e-21
Cg7g010570	-1.88896	4.21739	7.32306e-23	3.3429e-21
Cg7g018140	-1.65275	6.41743	7.5601e-23	3.44277e-21
Cg2g004900	-1.76027	4.54809	7.83511e-23	3.55941e-21
Cg1g002640	-1.76324	7.39973	8.03361e-23	3.64081e-21
Cg7g022200	-2.63849	3.78091	8.57751e-23	3.87798e-21
Cg8g024700	2.85981	3.38134	9.17202e-23	4.13685e-21
Cg7g005750	-2.76794	2.91502	9.26487e-23	4.16875e-21
Cg2g028060	-2.70082	3.15235	9.39269e-23	4.2162e-21
Cg4g012320	-4.66856	1.90923	9.98634e-23	4.45937e-21
Cg7g000090	-1.58646	7.01638	1.00063e-22	4.45937e-21
Cg9g005770	3.34096	3.06039	1.00258e-22	4.45937e-21
Cg5g040120	-1.54108	5.30425	1.0029e-22	4.45937e-21
Cg8g008840	2.15317	9.98515	1.02098e-22	4.52906e-21
Cg4g012330	1.88837	5.35927	1.11639e-22	4.9407e-21
Cg9g010350	1.8989	9.65489	1.12974e-22	4.98805e-21
Cg4g002760	-2.09814	3.81423	1.14395e-22	5.03899e-21
Cg7g004430	-8.74172	1.08801	1.16193e-22	5.10627e-21
Cg9g014210	2.63078	3.14	1.2261e-22	5.37573e-21
Cg9g008290	8.33926	0.767553	1.30967e-22	5.72881e-21
Cg9g027520	-2.92782	8.33189	1.5591e-22	6.80409e-21
Cg1g019780	-2.26403	4.01993	1.58261e-22	6.89075e-21
Cg2g017260	8.649	1.05108	1.79209e-22	7.78484e-21
Cg6g005290	-1.86243	4.23203	1.92504e-22	8.34318e-21
Cg1g028790	8.60199	1.00767	2.06803e-22	8.94232e-21
Cg4g012590	3.24356	2.32019	2.17643e-22	9.38955e-21
Cg1g022750	-1.64372	6.34529	2.22286e-22	9.56796e-21
Cg5g005980	3.90073	2.20408	2.85656e-22	1.22676e-20
CgUng004910	1.81061	7.9051	2.92998e-22	1.25543e-20
Cg7g018550	-4.86408	1.28974	3.33323e-22	1.42497e-20
Cg7g005630	2.05505	4.67313	3.34156e-22	1.4253e-20
Cg9g007870	-1.44682	6.15596	3.36744e-22	1.4331e-20
Cg4g001770	-1.84556	4.27828	4.10353e-22	1.74243e-20
Cg5g022370	8.63933	1.0423	4.41383e-22	1.86997e-20
Cg4g008570	-2.90358	2.4869	4.42437e-22	1.87024e-20
Cg2g033390	1.79392	5.18588	4.57735e-22	1.93057e-20
Cg7g020720	-1.56402	5.11825	5.16198e-22	2.17229e-20
Cg9g009240	1.54803	5.54119	5.26458e-22	2.21054e-20
Cg5g002190	2.78877	7.18721	5.35221e-22	2.24234e-20
Cg5g041220	1.72256	6.91569	5.43655e-22	2.27262e-20
Cg7g014880	-1.47995	5.31695	5.67842e-22	2.36848e-20
Cg7g023510	2.29863	3.30747	7.6438e-22	3.1812e-20
Cg6g013630	-1.4856	5.93647	7.67974e-22	3.18912e-20
Cg9g019180	-8.2874	0.66676	7.76324e-22	3.21671e-20
Cg8g008420	-2.68824	2.79156	7.79389e-22	3.22233e-20
Cg2g035990	2.173	4.95966	8.22745e-22	3.39414e-20
Cg2g038100	2.03215	6.18143	8.73721e-22	3.59657e-20
Cg5g044980	-1.63533	6.43177	9.33336e-22	3.83359e-20
Cg5g041540	-1.70944	5.50212	1.15146e-21	4.71924e-20
Cg6g010530	5.72014	1.69054	1.16682e-21	4.77181e-20
Cg1g011820	3.2932	2.47776	1.17925e-21	4.81221e-20
Cg2g017560	2.06516	6.35645	1.22259e-21	4.9783e-20
Cg7g016290	2.20068	4.91073	1.28359e-21	5.21542e-20
Cg1g025470	2.12249	3.66181	1.38693e-21	5.62316e-20
Cg1g016360	-8.72386	1.07088	1.43662e-21	5.81215e-20
Cg2g040650	-2.75802	3.86525	1.44435e-21	5.83092e-20
Cg7g016790	1.99092	5.38348	1.45034e-21	5.84257e-20
Cg4g000780	-2.94089	2.97135	1.48436e-21	5.96688e-20
Cg2g036180	-8.26167	0.643276	1.59855e-21	6.41221e-20
Cg6g010490	2.64584	6.38443	1.63196e-21	6.53233e-20
Cg2g002460	-2.48726	3.12547	1.65035e-21	6.59195e-20
Cg4g016830	1.46076	6.00498	1.78125e-21	7.09978e-20
Cg6g006770	-1.46599	5.66292	2.12442e-21	8.44973e-20
Cg1g008560	1.89923	8.63967	2.63617e-21	1.04631e-19
Cg7g014310	-1.5706	4.68493	2.96566e-21	1.17461e-19
Cg4g023940	-1.51677	5.00532	3.27899e-21	1.29599e-19
Cg1g011790	1.91169	4.12086	3.33014e-21	1.31345e-19
Cg4g003060	-1.78455	4.02124	3.39212e-21	1.33511e-19
Cg6g007120	-6.61417	0.831274	3.40283e-21	1.33653e-19
Cg5g032850	6.18402	1.28747	3.46149e-21	1.35674e-19
Cg7g011850	-3.07075	2.12949	3.67936e-21	1.43915e-19
Cg5g016710	2.2983	5.18961	3.74285e-21	1.46095e-19
Cg8g005350	5.31275	2.03052	3.77077e-21	1.46881e-19
Cg9g010790	8.29272	0.725251	3.85584e-21	1.49885e-19
Cg9g002560	-4.89703	1.31989	3.95082e-21	1.53261e-19
Cg7g010130	2.07405	3.64662	4.14095e-21	1.60307e-19
Cg8g024150	2.33727	5.93947	4.24782e-21	1.64107e-19
Cg2g007350	-3.22439	3.31443	4.56132e-21	1.75858e-19
Cg9g025810	3.25009	3.51613	4.67591e-21	1.79908e-19
Cg3g026040	1.856	6.52028	5.117e-21	1.96478e-19
Cg3g002290	-5.79673	0.810125	5.31257e-21	2.03188e-19
Cg1g006040	1.7759	5.1925	5.3133e-21	2.03188e-19
Cg5g038160	2.20289	4.07068	5.92012e-21	2.25935e-19
Cg5g008220	1.93807	4.09987	6.10212e-21	2.32411e-19
Cg9g007590	2.29996	6.6723	7.10533e-21	2.70074e-19
Cg9g011530	-1.51643	7.67419	7.36799e-21	2.79494e-19
Cg5g014880	-1.4113	7.39774	7.83606e-21	2.96653e-19
Cg3g012710	2.41767	9.36368	7.86484e-21	2.97146e-19
Cg9g004550	3.80978	2.56586	8.57199e-21	3.23216e-19
Cg3g023780	1.59398	6.0419	8.60393e-21	3.23772e-19
Cg3g016560	-2.00499	4.84487	1.01676e-20	3.81853e-19
Cg2g001810	-2.97448	2.40923	1.16091e-20	4.35124e-19
Cg2g012510	4.94632	1.25919	1.17413e-20	4.39204e-19
Cg7g003550	-8.16806	0.558088	1.19552e-20	4.45926e-19
Cg2g019290	-1.53172	5.29209	1.19683e-20	4.45926e-19
Cg9g020330	1.89522	7.79068	1.21668e-20	4.52426e-19
Cg5g001620	3.53503	2.05944	1.2814e-20	4.75555e-19
Cg9g014880	3.07342	2.42374	1.32831e-20	4.91997e-19
Cg8g024670	8.14233	0.58977	1.52128e-20	5.62368e-19
Cg4g003740	-1.76407	4.0199	1.61681e-20	5.96512e-19
Cg5g023250	1.70331	4.74051	1.71402e-20	6.31142e-19
Cg4g011930	-1.51389	6.28335	1.84327e-20	6.77411e-19
Cg3g000340	-2.31286	3.24648	1.85978e-20	6.82149e-19
Cg2g002230	-2.58937	2.7991	1.88127e-20	6.88691e-19
Cg7g022440	2.16013	6.84401	1.93928e-20	7.08551e-19
Cg4g018900	4.47696	1.58966	2.05599e-20	7.49741e-19
Cg3g007570	-8.38589	0.757041	2.10205e-20	7.65058e-19
Cg9g011430	-5.03116	1.64475	2.19179e-20	7.96182e-19
Cg5g008520	2.60133	3.54784	2.34201e-20	8.49114e-19
Cg5g029920	1.83263	8.89462	2.42024e-20	8.75792e-19
Cg3g009200	4.93762	1.25149	2.46875e-20	8.91636e-19
Cg2g019180	2.25666	4.76295	2.50967e-20	9.04682e-19
Cg9g001080	1.87869	8.87176	2.53447e-20	9.11876e-19
Cg2g030820	-1.88005	4.21941	2.7239e-20	9.78166e-19
Cg9g022160	-3.03577	4.84789	3.06279e-20	1.09777e-18
Cg8g003430	3.44151	1.97671	3.36714e-20	1.20457e-18
Cg4g014450	1.84488	3.88872	3.77468e-20	1.3478e-18
Cg1g026170	1.92753	4.2563	4.1798e-20	1.48964e-18
Cg2g006610	-1.45183	7.75267	4.20874e-20	1.49712e-18
Cg2g013760	-1.53926	5.08209	4.28862e-20	1.52266e-18
Cg2g008200	2.01828	4.47126	4.33305e-20	1.53555e-18
Cg9g021670	1.64061	9.21084	4.66844e-20	1.6513e-18
Cg1g017290	-1.9429	4.3751	4.84022e-20	1.70885e-18
Cg3g021660	3.68969	2.67779	5.11692e-20	1.80317e-18
Cg2g006850	-8.3249	0.701174	5.17359e-20	1.81973e-18
Cg2g026810	-2.2634	6.45963	5.41909e-20	1.90253e-18
Cg3g004730	3.94999	1.38109	5.50614e-20	1.9295e-18
Cg4g023070	3.93394	2.02453	5.67032e-20	1.98335e-18
Cg4g021000	2.33646	5.47632	5.98801e-20	2.09059e-18
Cg2g020990	-1.46927	4.96812	6.37675e-20	2.2222e-18
Cg1g006910	2.70884	4.21223	6.46276e-20	2.24801e-18
Cg7g021330	-1.66656	4.61187	7.00599e-20	2.43249e-18
Cg6g017510	2.40344	3.10903	7.14778e-20	2.47632e-18
Cg5g043950	2.61289	2.89296	7.15851e-20	2.47632e-18
Cg6g016170	4.68043	1.44708	7.35261e-20	2.5388e-18
Cg7g014670	-1.42861	7.30374	7.46461e-20	2.57277e-18
Cg5g040140	-1.63123	6.27991	8.11685e-20	2.79246e-18
Cg8g022340	2.2579	5.58215	8.27727e-20	2.84247e-18
Cg2g017760	-1.43924	7.47719	8.45463e-20	2.89809e-18
Cg2g038980	-1.43093	7.9934	9.14694e-20	3.12971e-18
Cg8g020020	2.3372	3.0548	9.89483e-20	3.37948e-18
Cg6g018890	-2.33749	4.0295	1.03592e-19	3.53168e-18
Cg7g016950	1.74467	4.45286	1.06389e-19	3.62048e-18
Cg4g005820	-4.78752	1.22	1.11856e-19	3.79966e-18
Cg1g016380	-3.8944	1.70679	1.12345e-19	3.80943e-18
Cg1g009420	1.54408	6.57855	1.18972e-19	4.02689e-18
Cg7g000350	-1.93356	6.04044	1.19536e-19	4.03873e-18
Cg5g021300	8.20712	0.647884	1.22193e-19	4.12111e-18
Cg7g018580	-2.20306	4.24893	1.32978e-19	4.47684e-18
Cg7g012490	-2.62491	2.84648	1.35601e-19	4.55701e-18
Cg2g021170	2.21492	4.12979	1.38871e-19	4.6586e-18
Cg1g012300	-1.37685	6.87765	1.4564e-19	4.87701e-18
Cg7g018960	2.35597	3.98105	1.46842e-19	4.90852e-18
Cg7g012330	-1.9155	4.04392	1.53083e-19	5.10808e-18
Cg9g008330	-1.42619	8.3767	1.55401e-19	5.17629e-18
Cg2g009980	1.82808	5.98815	1.62803e-19	5.41326e-18
Cg7g001180	2.17192	9.23739	1.65161e-19	5.48202e-18
Cg6g011580	-8.11154	0.506999	1.77977e-19	5.89645e-18
Cg2g016790	3.85205	2.02412	1.78525e-19	5.89645e-18
Cg2g001400	-3.49224	3.31944	1.78585e-19	5.89645e-18
Cg3g014780	3.83132	8.7461	1.7907e-19	5.90212e-18
Cg8g018260	-1.464	6.9773	1.80299e-19	5.93225e-18
Cg4g006940	3.02723	4.62759	1.82159e-19	5.98301e-18
CgUng001440	1.60689	6.61479	1.93271e-19	6.33695e-18
Cg3g016010	-1.61814	4.67104	2.07958e-19	6.80664e-18
Cg5g016780	4.3825	1.50439	2.16385e-19	7.07021e-18
Cg6g024710	3.20771	2.32777	2.79979e-19	9.13225e-18
Cg3g011280	-1.5184	5.11402	2.81928e-19	9.17993e-18
Cg8g004860	-1.41587	6.31222	2.96241e-19	9.62937e-18
Cg8g003740	3.39715	2.04691	3.63626e-19	1.17994e-17
Cg9g025560	3.16287	1.78988	3.64845e-19	1.18186e-17
Cg5g000500	-4.5443	3.27274	4.30469e-19	1.39205e-17
Cg6g010160	2.99337	3.2011	4.53984e-19	1.46557e-17
Cg9g006980	8.04673	0.504352	5.00855e-19	1.61412e-17
Cg5g003930	1.31518	6.1392	5.11322e-19	1.64504e-17
Cg7g007790	-8.05292	0.454149	5.27639e-19	1.69465e-17
Cg7g000920	-1.43142	7.22916	5.75457e-19	1.84508e-17
Cg9g017520	-1.58347	5.26788	5.83152e-19	1.86658e-17
Cg7g018300	-1.73284	6.00059	6.27103e-19	2.00386e-17
Cg4g004550	1.64197	4.86515	6.96311e-19	2.22124e-17
Cg2g019360	1.40087	6.67583	7.23489e-19	2.30404e-17
Cg2g006470	-1.26879	5.60105	7.29394e-19	2.31893e-17
Cg7g006580	1.80904	7.20034	7.53891e-19	2.39278e-17
Cg4g014090	-1.4605	5.64317	8.23292e-19	2.60866e-17
Cg4g013780	-4.3046	1.15442	8.33109e-19	2.63534e-17
Cg1g015200	1.99371	5.08123	8.88078e-19	2.80451e-17
Cg1g006830	1.76019	5.6518	9.0119e-19	2.84116e-17
Cg6g015660	-8.06782	0.467552	9.03209e-19	2.84277e-17
Cg5g043350	-1.6363	5.57348	9.74533e-19	3.06215e-17
Cg7g022840	1.66323	7.39049	9.76876e-19	3.0644e-17
Cg7g020060	2.1276	8.03974	9.83425e-19	3.07982e-17
Cg7g011130	-2.94369	1.98204	1.00932e-18	3.15568e-17
CgUng004550	-9.19224	1.51515	1.01638e-18	3.17248e-17
Cg3g006440	-4.18822	1.20327	1.07029e-18	3.33525e-17
Cg1g019730	2.39577	7.66229	1.08506e-18	3.37569e-17
Cg2g040420	1.68388	9.33194	1.1135e-18	3.45845e-17
Cg6g000520	-1.8636	4.59798	1.13669e-18	3.52468e-17
Cg5g042170	-1.44797	5.22159	1.18131e-18	3.65702e-17
Cg3g001610	-1.72694	4.66923	1.207e-18	3.73044e-17
Cg6g023380	2.81484	5.11565	1.29893e-18	4.00799e-17
Cg3g014770	3.68927	7.73219	1.39715e-18	4.30401e-17
Cg9g010420	-1.61717	4.44962	1.52608e-18	4.68894e-17
CgUng000190	-1.74935	5.50799	1.52708e-18	4.68894e-17
Cg3g018200	1.78089	7.29119	1.597e-18	4.89566e-17
Cg2g034640	3.23715	2.00829	1.61492e-18	4.94254e-17
Cg9g025320	-1.39016	5.1099	1.71526e-18	5.24113e-17
Cg4g023600	-1.40106	5.41459	1.74025e-18	5.3089e-17
Cg5g021310	3.6068	3.08326	1.79514e-18	5.46749e-17
Cg6g006900	-1.58772	8.41739	1.80832e-18	5.49874e-17
Cg9g001570	2.05183	4.66308	1.92917e-18	5.8568e-17
Cg5g004480	-2.52216	5.68705	2.0856e-18	6.3215e-17
Cg5g039170	-2.00948	3.37812	2.17717e-18	6.58848e-17
Cg6g010200	-2.85463	3.77156	2.26269e-18	6.83628e-17
Cg6g006270	-4.18893	5.67848	2.28101e-18	6.88063e-17
Cg9g011180	5.54128	0.704062	2.29785e-18	6.92035e-17
Cg8g019550	8.3156	0.7463	2.34835e-18	7.06114e-17
Cg2g001900	1.70712	4.2118	2.37162e-18	7.11978e-17
Cg2g044020	-1.88699	4.04684	2.47325e-18	7.41307e-17
Cg9g001930	1.5999	8.34281	2.49519e-18	7.46694e-17
Cg4g023310	4.71607	1.05231	2.58821e-18	7.73304e-17
Cg6g001770	2.37869	6.91365	2.7477e-18	8.19657e-17
Cg2g006800	8.11604	0.566049	2.78125e-18	8.28354e-17
Cg1g000680	-3.90069	1.43251	2.87044e-18	8.5357e-17
Cg2g016780	1.54095	6.59301	2.98645e-18	8.86671e-17
Cg9g007730	6.74933	1.81564	3.05422e-18	9.05366e-17
Cg4g006720	7.55216	3.98255	3.32875e-18	9.85196e-17
Cg7g018750	-1.29685	5.44408	3.34102e-18	9.87276e-17
Cg1g028040	2.19699	3.98221	3.39489e-18	1.00163e-16
Cg4g001350	2.49191	2.79213	3.50092e-18	1.03129e-16
Cg2g017780	-1.43538	5.17705	3.62806e-18	1.06708e-16
Cg6g017780	-1.26799	5.57928	4.03632e-18	1.18531e-16
Cg2g019000	-1.67136	8.76599	4.06396e-18	1.19157e-16
Cg6g013650	3.02242	6.23132	4.40872e-18	1.29065e-16
Cg5g036490	1.81065	4.25197	4.6094e-18	1.3473e-16
Cg3g020260	1.67331	7.20965	5.23283e-18	1.52716e-16
Cg2g014740	1.40305	7.16027	5.37953e-18	1.56755e-16
Cg6g007290	-1.54041	4.53545	5.58658e-18	1.62537e-16
Cg4g022490	3.31599	2.96145	5.8429e-18	1.69732e-16
Cg5g021520	-2.36961	2.81369	5.9595e-18	1.72853e-16
Cg5g038410	-1.28348	7.44122	6.27641e-18	1.81765e-16
Cg3g014570	3.62926	4.63947	7.65805e-18	2.21438e-16
Cg6g025250	-1.37096	5.0979	8.30716e-18	2.39839e-16
Cg2g040750	-1.41428	5.87376	8.41221e-18	2.42501e-16
Cg6g018810	7.89858	0.372921	8.84367e-18	2.54549e-16
Cg3g014810	3.73122	1.4084	8.87573e-18	2.55083e-16
Cg2g043290	-1.88256	3.70173	9.25702e-18	2.65636e-16
Cg2g018570	3.2127	3.46592	9.46142e-18	2.71088e-16
Cg2g046340	-4.49698	1.15454	9.77001e-18	2.79505e-16
Cg6g005750	-1.31391	7.10467	1.00941e-17	2.8834e-16
Cg2g030760	-2.03525	3.42386	1.01706e-17	2.90085e-16
Cg1g001290	-1.49215	5.14327	1.04144e-17	2.96592e-16
Cg9g017680	-4.4128	1.54546	1.05682e-17	3.00517e-16
Cg9g011770	-1.59934	4.29567	1.07799e-17	3.06073e-16
Cg8g024230	1.62979	4.12738	1.16288e-17	3.2968e-16
Cg6g018050	-1.29861	6.68544	1.2051e-17	3.41136e-16
CgUng005710	1.57044	9.36077	1.31253e-17	3.70992e-16
Cg3g004000	-1.67447	5.06299	1.38883e-17	3.91971e-16
Cg5g042850	-1.46694	4.83835	1.49692e-17	4.21845e-16
Cg5g042290	-1.38967	7.83521	1.52125e-17	4.28062e-16
Cg2g019220	2.62007	3.20549	1.5282e-17	4.29377e-16
Cg5g030380	1.58726	4.86077	1.53343e-17	4.30204e-16
Cg9g028330	-1.36616	6.67294	1.63193e-17	4.57159e-16
Cg5g005790	1.83851	4.23735	1.74393e-17	4.87809e-16
Cg4g022640	3.47456	1.82466	1.81714e-17	5.07533e-16
Cg3g011690	-1.36767	6.00842	1.81986e-17	5.07542e-16
Cg2g029080	2.37217	5.11367	1.84712e-17	5.14384e-16
Cg9g012450	6.00836	1.12622	1.9787e-17	5.50214e-16
Cg1g018640	-4.36524	0.840394	2.0976e-17	5.82417e-16
Cg5g028900	1.65139	4.31715	2.10828e-17	5.84521e-16
Cg4g012580	2.11415	3.16945	2.40007e-17	6.64442e-16
Cg9g020050	8.15489	0.601314	2.41312e-17	6.67075e-16
Cg2g010320	2.31916	8.71744	2.43106e-17	6.71052e-16
Cg4g017580	-4.53991	1.66196	2.44608e-17	6.74209e-16
Cg2g001970	-8.02247	0.4269	2.59035e-17	7.12932e-16
CgUng018920	2.26137	2.67309	2.77193e-17	7.61797e-16
Cg3g020270	1.26669	6.30532	2.86911e-17	7.87355e-16
Cg5g005930	-3.23681	2.23604	2.9162e-17	7.99115e-16
Cg4g001240	1.86731	3.90023	3.00811e-17	8.23103e-16
Cg3g022060	1.54063	6.67104	3.02459e-17	8.26414e-16
CgUng005210	-3.68468	2.75002	3.0301e-17	8.26723e-16
Cg9g011380	4.25885	1.06963	3.08041e-17	8.39234e-16
Cg4g015650	1.93215	3.98537	3.16651e-17	8.61447e-16
Cg1g007220	1.28235	7.15379	3.2268e-17	8.76582e-16
Cg8g021900	3.37847	1.92161	3.28938e-17	8.92299e-16
Cg2g046710	-4.5513	0.777366	3.29558e-17	8.92695e-16
CgUng005220	-3.2003	2.20446	4.0387e-17	1.09242e-15
Cg4g015400	3.0404	5.09365	4.11856e-17	1.11242e-15
Cg8g022060	2.03434	6.69542	4.19672e-17	1.13191e-15
Cg4g021380	-1.53044	5.87204	4.51466e-17	1.21593e-15
Cg8g000360	-1.32835	5.94085	4.6264e-17	1.24425e-15
Cg7g021600	4.23956	1.05274	4.93391e-17	1.32506e-15
Cg1g011670	-3.89058	1.07701	5.00046e-17	1.34102e-15
Cg2g003940	-1.24212	6.13135	5.06275e-17	1.3558e-15
Cg7g020010	-1.27125	5.38337	5.21809e-17	1.39541e-15
Cg3g018510	-1.46128	10.9192	5.28484e-17	1.41126e-15
Cg2g007100	-7.89476	0.312865	5.42084e-17	1.44553e-15
Cg2g013720	1.9189	3.84407	5.59662e-17	1.4903e-15
Cg5g016730	-4.55189	1.00618	5.67354e-17	1.50755e-15
Cg5g032600	-2.18687	3.60286	5.67741e-17	1.50755e-15
Cg2g020000	-1.24113	7.52722	5.79952e-17	1.53781e-15
Cg5g010010	4.09063	2.31055	6.03828e-17	1.59887e-15
Cg2g028580	-1.61934	3.92448	6.10875e-17	1.61506e-15
Cg9g005230	2.44087	4.34616	6.11653e-17	1.61506e-15
Cg5g013890	-3.18791	1.74411	6.21595e-17	1.63901e-15
Cg9g017390	2.91738	4.55867	6.22719e-17	1.63968e-15
Cg7g012410	-1.33214	5.0292	6.46479e-17	1.69987e-15
Cg3g021950	1.92178	3.36145	6.57671e-17	1.72689e-15
Cg5g006320	1.29241	5.36353	6.62757e-17	1.73782e-15
Cg7g018290	1.89855	6.31456	6.64681e-17	1.74045e-15
Cg4g021540	1.35834	5.95458	8.10452e-17	2.11702e-15
Cg2g041230	1.88241	4.27152	8.10739e-17	2.11702e-15
Cg7g005090	2.59502	2.17325	8.14433e-17	2.12372e-15
Cg7g010360	1.52884	4.58239	8.28785e-17	2.15816e-15
Cg6g013390	-1.85263	7.05667	8.32304e-17	2.16434e-15
Cg2g032700	-1.43339	4.49474	8.62785e-17	2.24051e-15
Cg7g023770	-1.84525	4.3434	9.45566e-17	2.4521e-15
Cg5g018380	-1.75251	3.87132	9.61344e-17	2.48959e-15
Cg7g016360	-1.58184	4.13053	9.67702e-17	2.50262e-15
Cg2g016380	-3.36425	1.60561	9.73634e-17	2.51451e-15
Cg2g039930	1.59785	4.44915	9.81381e-17	2.53105e-15
Cg9g009190	-8.33696	0.712381	1.00481e-16	2.58794e-15
Cg2g030040	-4.08582	1.11195	1.04194e-16	2.67991e-15
Cg8g021580	2.05999	7.4707	1.0509e-16	2.69927e-15
Cg3g008470	5.54339	1.17445	1.07199e-16	2.7497e-15
Cg2g045180	-1.31523	5.72714	1.08257e-16	2.77305e-15
Cg7g002820	-1.35433	5.17849	1.15606e-16	2.95728e-15
Cg5g025100	8.41847	0.839241	1.16337e-16	2.97195e-15
Cg5g019740	-2.03742	3.66273	1.16561e-16	2.97364e-15
Cg1g023820	-8.55343	0.912249	1.16942e-16	2.97933e-15
Cg7g014820	1.85421	8.63625	1.21099e-16	3.08107e-15
Cg5g027060	-1.60483	4.23729	1.22119e-16	3.10283e-15
Cg7g002740	-3.05623	1.95885	1.24875e-16	3.16859e-15
Cg3g023510	-2.40776	3.45228	1.26788e-16	3.21281e-15
Cg3g021940	1.37904	5.10298	1.27336e-16	3.22237e-15
Cg5g022470	5.24863	0.907658	1.27628e-16	3.22543e-15
Cg6g006020	1.48254	4.41154	1.28784e-16	3.25029e-15
Cg6g008380	1.81157	10.2979	1.30456e-16	3.28808e-15
Cg3g014180	2.20767	9.56779	1.35278e-16	3.40508e-15
Cg2g022990	-1.21503	5.55352	1.39004e-16	3.49419e-15
Cg4g020060	-1.30487	5.89261	1.47624e-16	3.70593e-15
Cg2g042230	3.62527	4.06378	1.55967e-16	3.91016e-15
Cg8g014180	-5.03872	0.594404	1.58457e-16	3.96732e-15
Cg5g035050	2.88185	4.47215	1.62181e-16	4.05516e-15
Cg9g005370	5.32983	0.981156	1.67942e-16	4.19365e-15
Cg4g007890	1.96481	9.09675	1.70962e-16	4.25784e-15
Cg3g022250	1.33245	6.53599	1.70964e-16	4.25784e-15
Cg5g038730	3.04081	3.33124	1.72826e-16	4.29854e-15
Cg4g024990	3.23254	1.79484	1.76826e-16	4.39222e-15
Cg6g018470	1.96822	8.71128	1.78708e-16	4.43313e-15
Cg9g005590	-1.22887	6.29438	1.83764e-16	4.55255e-15
CgUng000500	1.25713	5.40605	1.97293e-16	4.88133e-15
Cg9g016130	-1.55274	7.47122	1.9819e-16	4.89708e-15
Cg5g010020	2.51768	3.62757	2.0506e-16	5.06021e-15
Cg4g001810	-1.96668	5.05621	2.28447e-16	5.62995e-15
Cg5g025040	4.32803	0.936363	2.29327e-16	5.64426e-15
Cg5g037040	-1.52067	4.40054	2.34181e-16	5.7562e-15
Cg2g017270	3.9213	1.09515	2.38299e-16	5.84739e-15
Cg6g011310	-1.2467	5.23872	2.38511e-16	5.84739e-15
Cg6g006040	2.93634	6.35831	2.39484e-16	5.86363e-15
Cg9g003280	-1.56072	6.36416	2.47604e-16	6.05457e-15
Cg2g035120	-4.16872	1.03287	2.48356e-16	6.06511e-15
Cg3g021670	-7.80903	0.236878	2.54855e-16	6.21575e-15
Cg2g041920	-2.17241	3.01773	2.641e-16	6.43291e-15
Cg9g001790	-3.51948	1.606	2.69498e-16	6.55592e-15
CgUng003980	1.4566	4.43849	2.82204e-16	6.85617e-15
Cg2g021390	-1.41998	8.92398	2.92221e-16	7.09041e-15
Cg6g014120	-1.56617	4.12306	3.00959e-16	7.29303e-15
Cg4g024710	2.08105	4.33508	3.02808e-16	7.32417e-15
Cg2g032950	2.70883	2.23848	3.03021e-16	7.32417e-15
Cg9g001560	-2.77707	3.04448	3.05375e-16	7.37161e-15
Cg5g017220	-1.25805	6.05025	3.07758e-16	7.41964e-15
Cg9g003560	-1.45835	4.66355	3.09253e-16	7.44616e-15
Cg8g023160	2.58698	4.1305	3.12291e-16	7.50972e-15
Cg5g032960	-1.27134	5.45748	3.36881e-16	8.09073e-15
Cg1g021340	3.44318	3.22503	3.44181e-16	8.25553e-15
Cg2g020450	-1.5288	4.55565	3.55465e-16	8.51535e-15
Cg7g013600	2.48961	2.89379	3.72904e-16	8.92177e-15
Cg2g040110	-7.7362	0.172951	3.8048e-16	9.09149e-15
Cg4g013240	1.64554	5.60305	3.86558e-16	9.22503e-15
Cg2g044270	1.70229	5.13603	3.87575e-16	9.23762e-15
Cg2g036260	-2.90905	2.19896	3.96023e-16	9.42704e-15
Cg2g045880	2.20306	4.70327	4.00175e-16	9.51387e-15
Cg8g023390	1.94683	3.73562	4.02584e-16	9.5591e-15
Cg9g005390	-1.66868	4.77497	4.22448e-16	1.00181e-14
Cg7g001850	-1.17024	5.5336	4.38114e-16	1.03766e-14
Cg7g016330	-1.18956	7.0446	4.41723e-16	1.04489e-14
Cg4g011300	3.15053	1.54412	4.4235e-16	1.04506e-14
Cg2g013770	-1.71443	3.5788	4.90405e-16	1.15715e-14
Cg7g014300	1.42295	4.43976	4.91733e-16	1.15883e-14
Cg3g022760	1.5232	5.22197	5.32451e-16	1.25322e-14
Cg5g002380	1.83658	6.92786	5.49811e-16	1.29247e-14
Cg5g029290	2.40587	2.28425	5.73492e-16	1.34646e-14
Cg8g008520	-2.71721	2.03622	5.9375e-16	1.39228e-14
CgUng001510	-1.3737	5.35652	6.01229e-16	1.40807e-14
Cg2g009540	2.10753	9.26368	6.23946e-16	1.45946e-14
Cg5g001600	2.28594	2.91374	6.25664e-16	1.46167e-14
Cg4g019660	1.60711	6.72001	6.53615e-16	1.52508e-14
Cg5g034520	-1.27948	6.99859	6.61209e-16	1.54089e-14
Cg9g027400	-1.43914	4.30498	6.83961e-16	1.59194e-14
Cg7g014350	2.41072	2.94096	6.9201e-16	1.60869e-14
Cg6g012090	-1.28067	5.61569	6.97806e-16	1.62016e-14
Cg5g010720	-2.2871	7.51675	7.03943e-16	1.6324e-14
Cg2g019790	1.95809	6.25394	7.11234e-16	1.64728e-14
Cg8g000500	2.11426	3.43263	7.26663e-16	1.68096e-14
Cg2g028850	2.25028	6.42979	7.43677e-16	1.7182e-14
Cg5g022780	-1.36594	5.15724	7.50948e-16	1.73288e-14
Cg5g005690	-1.49454	4.81424	7.78271e-16	1.79373e-14
Cg5g008630	-2.82544	6.55658	7.86885e-16	1.81137e-14
CgUng022170	-7.73611	0.172916	7.88271e-16	1.81235e-14
Cg9g021940	-2.76923	2.17412	7.96595e-16	1.82926e-14
Cg6g014220	1.27015	10.8791	8.35888e-16	1.91715e-14
Cg7g013160	-2.96118	1.8343	8.67818e-16	1.98797e-14
Cg4g018490	1.46129	6.11169	8.73492e-16	1.99854e-14
Cg4g020040	-1.38701	4.95662	9.35703e-16	2.13828e-14
Cg1g010130	2.37371	5.87809	9.41391e-16	2.14867e-14
Cg4g023750	-1.50588	6.48157	9.60582e-16	2.18982e-14
Cg5g034600	2.34966	4.49519	9.69493e-16	2.20747e-14
Cg4g018930	-3.16458	1.67029	9.73565e-16	2.21407e-14
Cg4g012260	-1.29451	6.64298	9.91189e-16	2.25143e-14
Cg1g004380	1.21756	6.52399	1.0129e-15	2.29798e-14
Cg8g005740	-1.85872	3.96415	1.04138e-15	2.35976e-14
Cg5g044850	-1.77357	3.82295	1.05741e-15	2.3932e-14
Cg1g008150	1.69586	8.40137	1.07031e-15	2.41949e-14
Cg2g000290	-1.27795	5.22756	1.08178e-15	2.44249e-14
Cg5g030520	3.18978	1.91766	1.12367e-15	2.53404e-14
Cg2g023510	-1.3313	6.9124	1.12893e-15	2.54285e-14
Cg4g013500	-2.45837	2.61714	1.15287e-15	2.59369e-14
Cg2g035600	-1.78151	3.93	1.16488e-15	2.61758e-14
Cg4g001000	-2.01093	4.71517	1.20659e-15	2.70809e-14
Cg1g015010	-1.50836	4.18041	1.22256e-15	2.74066e-14
Cg2g017180	4.14181	1.87287	1.22442e-15	2.74156e-14
Cg5g027990	-1.53755	3.94171	1.23022e-15	2.75128e-14
Cg5g006690	-2.78264	2.83412	1.25727e-15	2.80845e-14
Cg9g008180	4.84882	0.554668	1.26545e-15	2.82337e-14
Cg7g015960	-7.6791	0.123112	1.2827e-15	2.85848e-14
Cg7g020760	-1.29623	4.83955	1.30011e-15	2.89386e-14
Cg5g042280	-1.31516	4.94735	1.31371e-15	2.92068e-14
Cg2g043710	1.28807	5.53042	1.34484e-15	2.98636e-14
Cg1g017570	-2.80123	2.10711	1.37495e-15	3.04965e-14
Cg3g023750	-1.16792	5.78021	1.405e-15	3.11263e-14
Cg7g000630	-3.43412	3.62578	1.41165e-15	3.12368e-14
Cg7g014710	1.78245	5.01643	1.44823e-15	3.20087e-14
Cg1g012610	-8.24822	0.631237	1.53165e-15	3.38129e-14
Cg5g042990	-1.42908	4.85666	1.54756e-15	3.41241e-14
Cg1g001150	-1.51744	6.62557	1.56996e-15	3.45777e-14
Cg4g001110	1.47202	5.43521	1.5783e-15	3.47208e-14
Cg2g002110	1.67447	4.56455	1.61021e-15	3.53814e-14
Cg2g002620	-7.86137	0.283054	1.63393e-15	3.58609e-14
Cg8g024000	-1.62924	3.94155	1.65075e-15	3.61693e-14
Cg1g024480	1.80525	5.70098	1.65182e-15	3.61693e-14
Cg6g025160	1.24144	8.73434	1.67773e-15	3.66939e-14
Cg7g007780	1.58318	7.1906	1.89217e-15	4.13361e-14
Cg9g028570	2.80736	2.12869	1.92063e-15	4.19094e-14
Cg6g020720	-1.60048	4.50075	1.94534e-15	4.23994e-14
Cg5g033700	-1.15919	5.76699	2.01394e-15	4.3844e-14
Cg6g023960	-7.82675	0.252452	2.09993e-15	4.56632e-14
Cg7g023790	1.68321	3.58607	2.28371e-15	4.96022e-14
Cg2g005270	-1.30422	4.70532	2.29702e-15	4.9834e-14
Cg2g042680	3.32837	1.33364	2.29997e-15	4.98406e-14
Cg1g007420	-1.71983	3.7988	2.30369e-15	4.9864e-14
Cg8g023610	-1.21916	5.15543	2.31657e-15	5.00852e-14
Cg6g016410	1.41337	7.85296	2.37497e-15	5.1289e-14
Cg9g014600	-7.84382	0.267706	2.44396e-15	5.27015e-14
Cg3g000370	-2.45797	2.35346	2.44597e-15	5.27015e-14
Cg6g010400	-1.52353	7.81258	2.49576e-15	5.3713e-14
Cg6g009950	2.29966	5.81674	2.55986e-15	5.50296e-14
Cg7g007160	-1.1748	6.02969	2.62421e-15	5.63488e-14
Cg8g002900	1.85385	3.3516	2.65484e-15	5.69417e-14
Cg7g012780	-1.14451	5.96252	2.80015e-15	5.99901e-14
Cg6g003240	2.96556	1.44997	2.84069e-15	6.07894e-14
Cg9g015230	-1.27599	5.16537	2.89094e-15	6.17947e-14
Cg5g008020	1.26662	7.79235	2.97173e-15	6.34497e-14
Cg9g002720	-1.48714	10.6785	2.99699e-15	6.39167e-14
Cg9g004400	-7.67907	0.123099	3.00458e-15	6.40059e-14
Cg1g009460	3.20076	6.78468	3.01448e-15	6.41445e-14
Cg2g008120	1.22051	7.38362	3.14363e-15	6.68172e-14
Cg8g002080	-1.27446	5.45002	3.17072e-15	6.73172e-14
Cg3g008870	-2.99373	2.17091	3.29225e-15	6.98186e-14
Cg2g033330	2.49769	3.61112	3.29797e-15	6.98614e-14
Cg2g013140	1.44944	6.28907	3.34991e-15	7.0882e-14
Cg2g036200	1.96541	4.06735	3.37113e-15	7.1251e-14
Cg4g009890	1.44208	4.33456	3.39827e-15	7.17442e-14
Cg8g023500	-1.36224	4.96269	3.41205e-15	7.19545e-14
Cg4g014200	-1.26558	5.54575	3.66193e-15	7.71378e-14
Cg2g033720	-1.33221	5.36771	3.68363e-15	7.75084e-14
Cg2g039720	1.58891	5.49195	3.69367e-15	7.7633e-14
Cg3g012810	1.48449	4.49396	3.83073e-15	8.0424e-14
Cg5g037710	4.57073	1.15139	3.90024e-15	8.17923e-14
Cg8g019320	1.58141	4.85629	3.91541e-15	8.20191e-14
Cg4g004600	-7.89463	0.312823	4.08541e-15	8.54853e-14
Cg3g004680	2.13829	3.5759	4.22362e-15	8.82792e-14
Cg2g009000	4.2067	0.830298	4.35082e-15	9.08373e-14
Cg9g016360	-1.22269	6.47489	4.37523e-15	9.12458e-14
Cg3g002000	1.2125	5.65333	4.38603e-15	9.137e-14
Cg4g014280	1.24343	5.5659	4.61039e-15	9.59379e-14
Cg7g004780	-1.13007	6.13413	4.64768e-15	9.65387e-14
Cg9g005380	1.34342	4.57574	4.6495e-15	9.65387e-14
Cg4g007500	1.28084	5.48588	4.67237e-15	9.69067e-14
Cg4g007700	-1.65515	4.27815	4.75855e-15	9.85856e-14
Cg5g042900	-1.27129	4.80295	4.93081e-15	1.02042e-13
Cg5g023170	3.17344	1.42975	5.02131e-15	1.03736e-13
Cg6g024260	-2.25523	2.75118	5.02365e-15	1.03736e-13
Cg5g036370	-1.19183	6.92556	5.18155e-15	1.06879e-13
Cg1g016320	1.41286	7.71265	5.22552e-15	1.07669e-13
Cg2g033030	-1.46689	4.06589	5.39266e-15	1.10991e-13
CgUng002560	-1.33149	6.50719	5.54705e-15	1.14044e-13
Cg2g047160	-8.03848	0.440854	5.55687e-15	1.14122e-13
Cg8g022140	-1.89983	5.18099	5.851e-15	1.20032e-13
Cg2g019640	-1.37028	4.85127	6.65804e-15	1.36439e-13
Cg4g008730	-2.32216	2.59498	6.8739e-15	1.4071e-13
Cg6g010460	-1.14553	5.74416	6.88811e-15	1.40848e-13
Cg2g033830	-1.83477	7.0259	7.0194e-15	1.43377e-13
Cg9g011140	-5.20227	1.08715	7.08709e-15	1.44603e-13
Cg1g005700	2.26167	3.63286	7.19207e-15	1.46586e-13
Cg2g008640	-2.47164	2.22495	7.2903e-15	1.48428e-13
Cg5g002710	1.36874	5.908	7.33774e-15	1.49232e-13
Cg7g006390	-1.21324	6.14271	8.27587e-15	1.6813e-13
Cg2g015930	4.52754	0.614258	8.35532e-15	1.69562e-13
Cg5g037020	1.96475	6.51386	8.4585e-15	1.71471e-13
Cg6g000310	-1.16596	5.80674	8.48004e-15	1.71723e-13
Cg4g019030	2.14913	2.5485	8.51736e-15	1.72294e-13
Cg8g012370	2.74105	2.40838	8.54192e-15	1.72605e-13
Cg5g037450	-1.20094	5.58034	8.56458e-15	1.72878e-13
Cg9g008920	1.93613	3.59105	8.59792e-15	1.73365e-13
Cg8g005230	-1.9895	5.0949	8.70839e-15	1.75405e-13
Cg4g000620	-1.27134	6.8068	8.78555e-15	1.76771e-13
CgUng021960	-3.56454	1.0321	8.83541e-15	1.77584e-13
Cg7g014970	-1.5066	4.07508	8.92265e-15	1.79147e-13
Cg2g035880	1.49939	5.38305	8.99747e-15	1.80457e-13
Cg3g003320	1.37567	5.98408	9.04358e-15	1.81189e-13
Cg7g019390	1.57513	7.54451	9.43193e-15	1.88769e-13
Cg9g026480	1.75901	6.72747	9.89429e-15	1.97812e-13
Cg3g016880	4.46472	0.830064	9.99627e-15	1.99639e-13
Cg4g004560	-1.18364	6.75628	1.02955e-14	2.05398e-13
Cg7g014730	-1.27339	6.98534	1.04206e-14	2.07674e-13
Cg7g019830	-5.21962	0.297411	1.08595e-14	2.16193e-13
Cg7g016260	-1.41325	4.45393	1.11885e-14	2.22508e-13
Cg5g032780	1.65557	3.89291	1.13961e-14	2.26396e-13
Cg3g016190	2.35413	8.03461	1.14093e-14	2.26421e-13
Cg2g007020	1.84939	7.47977	1.14793e-14	2.2757e-13
Cg9g028820	-4.31326	0.569187	1.17146e-14	2.31992e-13
Cg9g005800	2.08638	4.18	1.21391e-14	2.40145e-13
Cg9g005670	-1.39393	4.43427	1.23559e-14	2.44177e-13
Cg1g021990	-4.31312	0.569123	1.27023e-14	2.5076e-13
Cg9g004940	1.38793	5.08589	1.33933e-14	2.64126e-13
Cg8g009490	-2.6244	1.85878	1.40141e-14	2.76079e-13
Cg6g000280	-1.18765	5.29007	1.44691e-14	2.84745e-13
Cg5g007250	1.99042	4.26254	1.5212e-14	2.99053e-13
Cg1g026950	4.64296	1.41345	1.5478e-14	3.03965e-13
Cg2g007270	-1.22456	5.59949	1.60762e-14	3.15385e-13
Cg7g017800	-2.72597	2.38707	1.65163e-14	3.23682e-13
Cg9g016860	-5.25407	0.327161	1.72306e-14	3.3733e-13
Cg4g009220	-1.79156	3.40595	1.7266e-14	3.37673e-13
Cg1g023370	8.85525	1.24275	1.74414e-14	3.4075e-13
Cg5g036360	1.79326	3.9	1.75707e-14	3.42919e-13
Cg4g005420	-2.0859	2.75821	1.79022e-14	3.49028e-13
Cg8g020330	-2.03879	3.90407	1.8676e-14	3.63739e-13
Cg4g024100	1.19239	5.38899	1.87485e-14	3.64774e-13
CgUng018740	-3.07131	1.41688	1.87761e-14	3.64934e-13
Cg4g024820	2.46537	4.2496	1.88503e-14	3.65998e-13
Cg5g014330	3.62181	1.20785	1.90635e-14	3.69679e-13
Cg8g024010	-4.47619	0.711237	1.90791e-14	3.69679e-13
Cg8g000410	-1.54043	4.06798	2.01409e-14	3.89853e-13
Cg4g000690	1.56393	8.11714	2.03708e-14	3.93898e-13
Cg6g014690	2.50654	3.20825	2.07438e-14	4.007e-13
Cg1g001620	3.57232	2.03413	2.10231e-14	4.05679e-13
Cg4g018320	1.26651	7.64678	2.11068e-14	4.06878e-13
Cg8g009070	3.54508	1.24626	2.11414e-14	4.07128e-13
Cg7g009130	7.58621	0.100745	2.3092e-14	4.44239e-13
Cg4g006790	-1.1975	5.06809	2.3558e-14	4.5274e-13
Cg8g017680	3.85795	1.17614	2.38095e-14	4.57108e-13
Cg8g007590	-5.98568	0.267533	2.39492e-14	4.59324e-13
CgUng000260	-1.66249	5.50976	2.40042e-14	4.5991e-13
Cg7g020080	1.64457	3.60866	2.42987e-14	4.6508e-13
Cg3g001570	-1.13978	6.30821	2.64218e-14	5.05203e-13
Cg7g002780	1.73135	8.19783	2.69053e-14	5.13926e-13
Cg6g004680	1.13089	5.31694	2.71934e-14	5.18905e-13
Cg6g025810	-1.12634	7.22748	2.72604e-14	5.19656e-13
Cg9g012800	1.52288	5.88829	2.7534e-14	5.24342e-13
Cg5g036720	-1.32116	4.89464	2.77011e-14	5.26991e-13
Cg5g039830	-1.98546	2.85746	2.8023e-14	5.32578e-13
Cg9g016520	-1.66379	4.25058	2.82628e-14	5.36595e-13
Cg5g040200	2.06064	5.17511	2.83947e-14	5.38395e-13
Cg7g001870	-1.16942	7.94028	2.84148e-14	5.38395e-13
Cg9g001010	1.68716	5.43878	2.89465e-14	5.47919e-13
Cg6g015010	-1.24435	7.74001	2.9602e-14	5.59765e-13
Cg2g039630	1.82376	5.11873	3.24432e-14	6.12877e-13
Cg7g005560	-1.55446	5.72256	3.26987e-14	6.17085e-13
Cg5g026290	3.2449	1.17748	3.30008e-14	6.22047e-13
Cg8g000810	1.93014	3.50926	3.30276e-14	6.22047e-13
Cg6g008000	-1.97019	2.70737	3.52216e-14	6.62707e-13
Cg7g019180	1.71421	3.56946	3.73366e-14	7.01802e-13
Cg1g004060	2.13062	3.26873	3.93716e-14	7.39316e-13
Cg6g007920	-7.49286	-0.0375196	4.02125e-14	7.54355e-13
Cg3g022150	-1.20693	5.09695	4.04922e-14	7.58847e-13
Cg9g015970	-2.44999	2.47487	4.08188e-14	7.64207e-13
Cg4g003990	3.00978	3.41958	4.25126e-14	7.95129e-13
Cg8g004360	1.51563	7.70531	4.32487e-14	8.08096e-13
Cg8g023510	-1.57502	3.76387	4.40516e-14	8.22281e-13
Cg5g013410	-1.27465	5.03118	4.46736e-14	8.33068e-13
Cg8g024860	2.64318	1.72868	4.50058e-14	8.38432e-13
Cg5g040250	-1.27973	6.96786	4.52097e-14	8.41401e-13
Cg4g012900	-1.13701	7.22066	4.52867e-14	8.42002e-13
Cg6g016240	3.28247	2.39276	4.66662e-14	8.66796e-13
Cg2g024840	1.64806	7.82062	4.68197e-14	8.68792e-13
Cg6g023940	-8.43195	0.799854	4.70053e-14	8.71378e-13
Cg9g014460	-1.66757	3.9611	4.74611e-14	8.78962e-13
Cg5g011170	-2.27176	7.29009	4.76351e-14	8.8132e-13
Cg1g007300	-1.13031	5.34321	4.78111e-14	8.83708e-13
Cg8g018560	1.39669	6.35064	4.89162e-14	9.03248e-13
Cg5g037380	-1.49271	4.07295	4.97299e-14	9.17375e-13
Cg6g012790	1.829	10.0061	5.26007e-14	9.69384e-13
Cg2g043220	1.29422	4.84976	5.27345e-14	9.70901e-13
Cg3g014270	-1.42957	4.03904	5.28681e-14	9.72413e-13
Cg3g014800	1.74983	3.5691	5.34316e-14	9.81819e-13
Cg8g007000	1.3786	5.28657	5.38631e-14	9.88784e-13
Cg5g004140	-1.09004	6.16845	5.53118e-14	1.01439e-12
Cg4g011110	-7.61998	0.0716246	5.56385e-14	1.01839e-12
Cg5g018690	2.76474	3.09216	5.56474e-14	1.01839e-12
Cg2g002700	1.94456	3.51268	5.5692e-14	1.01839e-12
Cg9g028260	-1.27196	6.55732	5.85598e-14	1.06979e-12
Cg5g039890	-1.74178	5.57409	6.10452e-14	1.11412e-12
Cg2g045420	1.89684	5.0953	6.22584e-14	1.13516e-12
Cg2g033560	2.48624	3.03413	6.233e-14	1.13537e-12
Cg8g021870	-2.24249	7.53442	6.24825e-14	1.13705e-12
Cg2g040760	2.93605	1.70061	6.26111e-14	1.13829e-12
Cg4g005260	-3.74443	0.66457	6.3047e-14	1.14511e-12
Cg5g032990	1.13695	7.04506	6.50219e-14	1.17984e-12
Cg7g022960	-1.18352	5.85076	6.59695e-14	1.19589e-12
Cg5g008750	2.69843	2.13684	6.84972e-14	1.23952e-12
Cg1g025190	2.3935	3.25621	6.85079e-14	1.23952e-12
Cg7g011970	1.1026	6.85543	6.92564e-14	1.25186e-12
Cg9g003050	-1.27924	6.45195	6.99764e-14	1.26366e-12
Cg6g014010	1.70104	8.26773	7.43385e-14	1.34115e-12
Cg6g023440	1.64482	7.47748	7.71493e-14	1.39053e-12
Cg9g007970	2.43069	3.03242	7.79736e-14	1.40405e-12
Cg3g007590	-4.32759	0.581599	7.82163e-14	1.40707e-12
Cg8g024600	-1.0927	5.66309	7.88898e-14	1.41784e-12
Cg3g013790	1.72676	6.03489	7.95221e-14	1.42784e-12
Cg3g018920	-1.10196	5.2461	8.03778e-14	1.44183e-12
Cg2g029760	-1.41047	4.19248	8.06787e-14	1.44585e-12
Cg7g006270	-1.17845	5.86021	8.28302e-14	1.483e-12
Cg4g018800	-1.18003	5.00697	8.45233e-14	1.51188e-12
Cg7g017030	-1.36423	7.80342	8.49175e-14	1.51749e-12
Cg5g026880	2.3152	2.11016	8.69081e-14	1.55159e-12
Cg5g039240	1.8519	3.29835	8.76582e-14	1.5635e-12
Cg3g013180	2.15223	8.3032	9.09144e-14	1.62005e-12
Cg5g043960	2.67191	3.29218	9.26804e-14	1.64996e-12
Cg2g000160	-1.12786	5.38501	9.59139e-14	1.70591e-12
Cg7g022580	-1.08073	5.69335	9.96619e-14	1.7709e-12
Cg2g031130	2.72512	1.79666	1.02336e-13	1.81671e-12
Cg7g014840	1.362	6.28235	1.03211e-13	1.83052e-12
Cg9g015390	-1.12026	5.96018	1.06628e-13	1.88935e-12
Cg3g023440	3.68416	4.2737	1.07316e-13	1.89974e-12
Cg6g011210	-1.70476	5.61976	1.09023e-13	1.92815e-12
Cg2g042310	1.34356	5.38732	1.10258e-13	1.94817e-12
Cg5g008550	-4.81544	0.398491	1.14282e-13	2.01738e-12
Cg5g009870	1.79237	3.03503	1.16012e-13	2.04601e-12
Cg2g044940	-7.4931	-0.0374346	1.20628e-13	2.12542e-12
Cg2g046540	-1.37037	4.31347	1.2084e-13	2.12717e-12
Cg8g005330	-3.43713	1.79354	1.2184e-13	2.14277e-12
Cg4g006320	-7.63974	0.0889159	1.22014e-13	2.14382e-12
Cg1g013070	5.69584	0.133812	1.27563e-13	2.23754e-12
Cg5g005990	2.66097	2.82138	1.27585e-13	2.23754e-12
Cg1g020460	-1.31047	7.11971	1.31112e-13	2.29726e-12
CgUng004890	-1.11574	5.39936	1.34097e-13	2.34737e-12
Cg6g008920	-1.1522	8.74549	1.35228e-13	2.36498e-12
Cg5g001240	-1.14869	6.46314	1.3733e-13	2.39953e-12
Cg4g021910	-1.26032	8.02447	1.38154e-13	2.41168e-12
Cg7g015180	1.78542	4.57033	1.40824e-13	2.45601e-12
Cg5g019220	-1.27943	4.54813	1.4188e-13	2.47215e-12
CgUng001480	-1.14649	6.70877	1.42299e-13	2.47715e-12
Cg7g022350	-1.1329	5.54696	1.47898e-13	2.57225e-12
Cg5g039960	-1.13847	7.32259	1.48202e-13	2.57517e-12
Cg7g000380	-1.46779	4.08233	1.48413e-13	2.57645e-12
Cg7g023590	-1.14684	5.70004	1.5112e-13	2.62104e-12
Cg2g040890	-5.53658	1.04313	1.52439e-13	2.64148e-12
Cg9g008940	-1.3608	4.17775	1.55298e-13	2.68856e-12
Cg3g016580	-1.12773	5.3647	1.56186e-13	2.70144e-12
Cg1g006410	-1.38026	5.71132	1.61683e-13	2.79396e-12
Cg2g028090	1.26712	8.24549	1.75664e-13	3.03094e-12
Cg7g004030	-1.24653	5.1144	1.75788e-13	3.03094e-12
Cg5g039150	-1.11267	5.88151	1.75879e-13	3.03094e-12
Cg2g012010	-1.29828	4.53018	1.79061e-13	3.08296e-12
Cg2g028360	-7.47076	-0.0564545	1.80415e-13	3.10344e-12
Cg9g016390	-2.12449	2.38356	1.83024e-13	3.14544e-12
Cg4g000050	-1.16301	5.13909	1.85349e-13	3.1825e-12
Cg7g012910	-3.82157	0.880443	1.85949e-13	3.1899e-12
Cg6g017330	4.41609	0.517961	1.89165e-13	3.24212e-12
Cg6g023910	-5.85707	0.156139	1.91882e-13	3.2857e-12
Cg4g012100	-1.12447	6.116	1.92955e-13	3.30107e-12
Cg9g027890	1.51263	8.41631	1.93831e-13	3.31305e-12
Cg1g011970	1.11238	6.59975	1.94225e-13	3.31678e-12
Cg9g003300	-1.17378	6.52517	1.94669e-13	3.32135e-12
Cg5g017920	-1.06424	6.04578	1.95192e-13	3.32612e-12
Cg5g003330	2.55976	2.75566	1.95301e-13	3.32612e-12
Cg3g025700	2.65036	1.6054	1.96142e-13	3.33742e-12
CgUng020290	1.65114	3.86881	2.04717e-13	3.48018e-12
Cg7g012370	-1.26141	6.04011	2.06447e-13	3.50644e-12
Cg4g020080	-1.04454	5.97373	2.07192e-13	3.51593e-12
Cg6g020070	2.39165	5.4066	2.13012e-13	3.61143e-12
Cg6g012840	2.29441	3.4118	2.1816e-13	3.69539e-12
Cg2g006310	-2.1816	4.18279	2.23498e-13	3.78241e-12
Cg5g039200	1.64233	5.64748	2.30263e-13	3.8934e-12
Cg2g016440	-2.46311	1.6561	2.34797e-13	3.96652e-12
Cg6g007870	-1.10037	6.33697	2.3583e-13	3.9804e-12
Cg9g014780	-1.19311	5.61343	2.44503e-13	4.12308e-12
Cg4g006520	-1.2733	4.73635	2.4987e-13	4.20984e-12
Cg4g008220	3.15416	1.34132	2.54302e-13	4.27786e-12
Cg9g003860	-7.47061	-0.0565044	2.54554e-13	4.27786e-12
Cg3g021230	2.47916	2.99746	2.54588e-13	4.27786e-12
Cg5g035420	4.04902	1.20716	2.55024e-13	4.28136e-12
Cg9g024470	-1.15481	5.10579	2.62012e-13	4.39119e-12
Cg6g025180	-1.66956	4.01326	2.62032e-13	4.39119e-12
Cg2g017090	1.93896	4.51105	2.62435e-13	4.39403e-12
Cg2g031560	-1.55639	3.74991	2.62927e-13	4.39837e-12
Cg4g001380	1.68491	3.54064	2.63987e-13	4.41219e-12
Cg2g001790	-1.54484	4.06251	2.66299e-13	4.44689e-12
Cg1g022250	-1.5774	3.95747	2.69369e-13	4.49418e-12
Cg5g016500	7.56609	0.0837738	2.76518e-13	4.60937e-12
Cg5g013920	1.21513	9.04204	2.78776e-13	4.6429e-12
Cg8g022680	1.66093	3.77128	2.7947e-13	4.65035e-12
Cg7g004750	-1.14371	7.691	2.80318e-13	4.66035e-12
Cg8g001270	4.44479	0.542765	2.82628e-13	4.69461e-12
Cg6g023700	7.35505	-0.0955412	2.8614e-13	4.74876e-12
Cg8g022410	1.30183	4.76243	2.88119e-13	4.77544e-12
Cg2g042240	1.56781	4.73645	2.88254e-13	4.77544e-12
Cg7g019110	-1.155	7.55676	3.00984e-13	4.98195e-12
Cg6g016940	-1.26868	4.43114	3.10345e-13	5.13239e-12
Cg5g005510	1.09744	5.73617	3.28816e-13	5.4331e-12
Cg6g024520	-1.3685	3.9182	3.3373e-13	5.50947e-12
Cg4g010760	-1.84437	2.95959	3.4117e-13	5.62736e-12
Cg9g018960	3.85768	0.889531	3.48284e-13	5.73969e-12
Cg7g000230	1.15475	5.95154	3.51086e-13	5.78078e-12
Cg3g019120	-1.11047	6.84684	3.51391e-13	5.78078e-12
Cg9g017500	-1.2649	7.97822	3.60851e-13	5.93124e-12
Cg2g038240	-1.11231	6.68963	3.63994e-13	5.97768e-12
Cg4g010160	1.12197	8.88928	3.64658e-13	5.98337e-12
Cg6g025870	1.19692	7.48545	3.66542e-13	6.00906e-12
Cg2g036390	2.29616	2.06852	3.69396e-13	6.05059e-12
Cg1g007910	-3.37862	1.68257	3.72708e-13	6.09953e-12
CgUng003780	2.54672	2.01086	3.88141e-13	6.34659e-12
Cg5g017030	1.14348	5.52939	4.07372e-13	6.65527e-12
Cg4g007030	-2.17193	2.72829	4.1768e-13	6.81776e-12
Cg3g008620	-7.62001	0.0716289	4.4258e-13	7.2131e-12
Cg1g010660	1.73204	9.09391	4.4291e-13	7.2131e-12
Cg9g010030	-1.94676	3.286	4.43047e-13	7.2131e-12
Cg8g001890	2.45809	2.11793	4.4379e-13	7.21895e-12
Cg5g019450	-1.85713	8.49438	4.46531e-13	7.25729e-12
Cg6g019790	1.10357	5.97774	4.55494e-13	7.39658e-12
Cg4g000890	-1.11641	5.48286	4.56211e-13	7.40184e-12
Cg8g000590	4.95859	0.197928	4.56623e-13	7.40217e-12
Cg1g008220	1.94415	3.35237	4.5989e-13	7.44871e-12
Cg9g012310	-2.14448	2.58456	4.6526e-13	7.52922e-12
Cg5g041490	2.41461	3.04798	4.72892e-13	7.64617e-12
Cg2g037450	-2.09766	2.23063	4.85234e-13	7.839e-12
Cg5g038100	3.29445	2.36516	4.95022e-13	7.99028e-12
Cg8g009230	-3.99384	0.518389	4.97238e-13	8.01919e-12
Cg2g004360	2.08475	3.87838	4.99454e-13	8.04804e-12
Cg8g023680	-1.37324	6.63378	5.00768e-13	8.06233e-12
Cg2g042530	1.28152	9.16008	5.05914e-13	8.13822e-12
CgUng005650	-1.56357	3.50956	5.08484e-13	8.1726e-12
Cg4g017720	1.06	5.32333	5.17159e-13	8.30494e-12
Cg5g037390	1.08146	7.3593	5.2513e-13	8.42576e-12
Cg5g017060	-7.51463	-0.0188159	5.42616e-13	8.69893e-12
Cg4g023490	1.18094	9.50505	5.47126e-13	8.76377e-12
Cg2g017340	-7.37799	-0.135042	5.4902e-13	8.78666e-12
Cg2g020190	-4.06779	0.581375	5.52681e-13	8.83774e-12
Cg7g001990	1.82168	5.38623	5.95747e-13	9.51832e-12
Cg9g016500	-2.12087	2.56607	5.96588e-13	9.52368e-12
Cg7g017790	1.60014	4.06092	6.31999e-13	1.00804e-11
Cg3g022270	1.97067	3.16276	6.61081e-13	1.05354e-11
Cg7g008620	1.38749	5.39474	6.63803e-13	1.05698e-11
Cg9g022080	1.78911	3.42364	6.79072e-13	1.08038e-11
Cg5g036780	-1.59429	3.81867	6.91266e-13	1.09886e-11
Cg2g003060	1.81984	3.6433	6.98605e-13	1.10959e-11
Cg3g016430	4.18389	0.810371	7.36634e-13	1.169e-11
Cg3g021010	1.73923	5.73802	7.40825e-13	1.17415e-11
Cg4g019520	-1.18023	4.9015	7.41124e-13	1.17415e-11
Cg1g018130	-7.42498	-0.0952638	7.48977e-13	1.1856e-11
Cg5g040430	1.41491	5.17338	7.66118e-13	1.21171e-11
Cg2g030090	-1.05676	5.88188	7.67134e-13	1.2123e-11
Cg3g006460	4.25173	0.869719	7.73479e-13	1.22131e-11
Cg1g004140	-2.06579	3.12275	8.01457e-13	1.26442e-11
Cg5g019120	3.03166	2.13614	8.09543e-13	1.27611e-11
Cg6g003500	1.77	4.39563	8.19266e-13	1.29036e-11
Cg8g008550	-3.91399	0.641298	8.31635e-13	1.30875e-11
Cg6g008110	-1.22516	5.08188	8.4443e-13	1.32778e-11
Cg3g013090	-1.49139	6.17339	8.49032e-13	1.3339e-11
Cg5g005900	-3.51099	0.986126	8.55411e-13	1.3428e-11
Cg1g025840	5.80627	0.228357	8.59384e-13	1.34792e-11
Cg6g006140	1.68816	3.53614	8.62219e-13	1.35124e-11
Cg5g040600	-1.10239	6.48137	8.72464e-13	1.36616e-11
Cg1g004070	3.74667	1.07906	8.82957e-13	1.38144e-11
Cg2g044230	-1.10779	6.38766	8.88416e-13	1.38883e-11
Cg8g022430	1.49653	7.7393	8.94771e-13	1.39761e-11
Cg6g015750	-1.07816	7.03882	9.08521e-13	1.41791e-11
Cg5g016590	-1.34342	4.46969	9.11688e-13	1.42167e-11
CgUng003220	-1.01787	5.68258	9.26645e-13	1.44381e-11
Cg7g001030	-1.09124	5.46724	9.31731e-13	1.45053e-11
Cg6g025010	-2.05408	2.70514	9.45526e-13	1.47079e-11
Cg6g009130	1.52414	4.04872	9.48448e-13	1.47412e-11
Cg8g024690	-1.57374	6.54984	9.74886e-13	1.51396e-11
Cg7g003610	2.72917	1.9924	1.00765e-12	1.56356e-11
Cg3g021780	1.40025	7.57739	1.01477e-12	1.5733e-11
Cg8g020660	1.06652	6.98149	1.01722e-12	1.57582e-11
Cg2g026270	-4.97509	0.0882788	1.02854e-12	1.59204e-11
Cg8g017110	-1.67126	3.99629	1.03164e-12	1.59554e-11
Cg5g040360	1.2726	6.24007	1.05459e-12	1.62968e-11
Cg5g008560	-1.17778	5.14608	1.06346e-12	1.64205e-11
Cg2g038410	2.09685	3.29296	1.06717e-12	1.64644e-11
Cg6g023610	-1.09493	5.06828	1.07072e-12	1.65055e-11
Cg4g019760	1.5429	4.01801	1.10828e-12	1.70707e-11
Cg5g002220	4.27761	1.08633	1.12107e-12	1.72534e-11
Cg4g013620	-1.08174	5.83324	1.26944e-12	1.9521e-11
Cg5g002350	1.23645	4.47766	1.30142e-12	1.99965e-11
Cg5g022750	1.66641	5.44648	1.30491e-12	2.00338e-11
CgUng005620	1.45842	5.94061	1.32056e-12	2.02575e-11
Cg6g005930	2.80988	2.59642	1.32517e-12	2.03117e-11
Cg2g025340	-1.77307	2.96609	1.33241e-12	2.04061e-11
Cg8g024870	7.23662	-0.194426	1.3499e-12	2.06572e-11
Cg2g000110	-2.11405	2.46263	1.35648e-12	2.07411e-11
Cg2g017460	1.19845	5.90878	1.37379e-12	2.09887e-11
Cg7g020360	-7.30448	-0.196826	1.38807e-12	2.11897e-11
Cg4g017800	-1.15409	9.37429	1.40342e-12	2.14068e-11
Cg2g012160	7.33189	-0.114856	1.4116e-12	2.15141e-11
Cg8g001560	-2.89697	1.00316	1.4165e-12	2.15714e-11
Cg9g007750	-3.72143	0.929626	1.43588e-12	2.18488e-11
Cg9g006420	2.66044	2.34065	1.44293e-12	2.19384e-11
Cg7g006560	1.14706	5.84843	1.47999e-12	2.24837e-11
Cg5g039810	3.06974	1.41026	1.4818e-12	2.2493e-11
Cg5g033840	-2.08115	3.54166	1.49357e-12	2.26535e-11
Cg5g023450	-1.02478	5.63996	1.51826e-12	2.30094e-11
Cg2g022620	3.24685	0.992692	1.55742e-12	2.3584e-11
Cg8g013740	1.32449	8.27365	1.55962e-12	2.35984e-11
Cg9g011540	-1.14408	6.47941	1.57582e-12	2.38243e-11
Cg3g024890	1.21757	5.74194	1.59994e-12	2.41696e-11
Cg2g047110	-1.07167	5.61124	1.60536e-12	2.4232e-11
Cg8g005600	-1.76635	3.01923	1.6164e-12	2.43792e-11
Cg2g019830	-1.35578	4.24511	1.65776e-12	2.4983e-11
Cg2g040480	-1.05795	5.79755	1.68087e-12	2.53049e-11
Cg5g034650	-1.044	6.01707	1.68181e-12	2.53049e-11
Cg9g004840	-1.13883	10.1378	1.68864e-12	2.53876e-11
Cg3g013880	1.12787	5.93515	1.69409e-12	2.54492e-11
Cg2g043510	2.80252	3.30167	1.75081e-12	2.62803e-11
Cg2g038950	1.39467	9.26588	1.81979e-12	2.7294e-11
Cg2g036840	1.46142	4.16451	1.83047e-12	2.74323e-11
Cg2g009690	1.74361	4.57311	1.84448e-12	2.76204e-11
Cg6g011160	2.14153	3.26693	1.8468e-12	2.76331e-11
Cg2g020070	-1.0187	5.95729	1.90578e-12	2.84931e-11
Cg7g005270	2.56602	1.96143	1.92286e-12	2.87255e-11
CgUng005510	-1.17405	5.19741	1.92768e-12	2.87747e-11
Cg2g002330	-5.56065	-0.0954997	1.95213e-12	2.91167e-11
Cg7g016100	1.03157	5.80613	1.95613e-12	2.91354e-11
Cg4g009820	-7.4018	-0.114974	1.95647e-12	2.91354e-11
Cg2g039870	-1.02641	5.50445	1.96396e-12	2.92239e-11
Cg7g013850	-1.70292	5.01913	1.97171e-12	2.93159e-11
Cg2g040620	-1.73694	3.86985	1.97333e-12	2.9317e-11
Cg8g012040	3.6695	5.34738	1.98108e-12	2.94088e-11
Cg1g014000	1.06974	5.77673	2.01504e-12	2.98895e-11
Cg6g002090	-2.57945	1.88864	2.02924e-12	3.00764e-11
Cg7g015290	-1.48102	3.74504	2.04792e-12	3.03295e-11
Cg1g010830	2.29087	5.28562	2.05278e-12	3.03776e-11
Cg5g015160	-1.36087	4.434	2.05509e-12	3.0388e-11
Cg2g027710	5.53391	-0.0027594	2.07664e-12	3.06586e-11
Cg3g007850	1.86046	3.99077	2.07665e-12	3.06586e-11
Cg8g022980	-1.07773	8.03586	2.11156e-12	3.11496e-11
Cg1g005770	1.16067	5.89486	2.13672e-12	3.14962e-11
Cg6g013760	-1.33593	4.12154	2.17435e-12	3.20258e-11
Cg8g007780	2.45638	1.57654	2.20897e-12	3.25103e-11
Cg9g010300	-1.24255	4.62423	2.23487e-12	3.28658e-11
Cg5g041460	1.04156	5.74178	2.3868e-12	3.50728e-11
Cg2g030250	-1.14075	6.65441	2.413e-12	3.542e-11
Cg8g013730	1.94637	5.81162	2.41419e-12	3.542e-11
Cg9g000180	-1.24162	4.23215	2.55626e-12	3.74753e-11
Cg6g019170	1.30989	4.90068	2.68032e-12	3.92634e-11
Cg9g007490	2.66676	1.47671	2.70401e-12	3.95797e-11
Cg1g004190	-1.10952	8.39098	2.73475e-12	3.99986e-11
Cg5g002170	-1.01216	5.53665	2.79937e-12	4.0912e-11
Cg1g007490	-1.06744	5.25286	2.86945e-12	4.19037e-11
Cg1g001660	1.52064	5.67044	2.94735e-12	4.30081e-11
Cg6g001520	-3.06181	1.68713	2.99221e-12	4.36289e-11
Cg4g004810	-1.61421	9.53517	3.01044e-12	4.38607e-11
Cg3g022930	-1.03839	7.10289	3.06859e-12	4.46735e-11
Cg1g020700	-1.01764	5.51962	3.07148e-12	4.4681e-11
Cg7g001290	-1.11804	7.06375	3.13255e-12	4.55343e-11
Cg5g023210	-1.70757	3.40687	3.15643e-12	4.5846e-11
Cg9g005190	-1.05287	5.75108	3.16814e-12	4.59807e-11
Cg1g004730	1.61604	4.89012	3.25375e-12	4.71869e-11
Cg5g004070	-2.00602	3.4338	3.26119e-12	4.72584e-11
Cg2g017120	-1.03397	6.45656	3.27757e-12	4.74593e-11
Cg7g010240	-1.08467	5.17205	3.28223e-12	4.74903e-11
Cg5g035890	1.85887	4.47961	3.36194e-12	4.86063e-11
Cg5g028040	1.57517	4.31712	3.42933e-12	4.95426e-11
Cg7g001960	1.68507	3.91499	3.52361e-12	5.08657e-11
Cg9g020350	-2.08243	2.78249	3.5426e-12	5.11008e-11
Cg2g046610	-1.01864	6.03448	3.54917e-12	5.11564e-11
Cg5g044590	-7.5792	0.0362496	3.59636e-12	5.17969e-11
Cg5g033830	-1.45964	3.7545	3.60434e-12	5.18723e-11
Cg7g019210	-1.19517	4.57443	3.68271e-12	5.29597e-11
Cg5g038600	1.09671	6.67625	3.96011e-12	5.69055e-11
Cg5g037790	1.43405	6.52877	4.20457e-12	6.03723e-11
Cg1g007400	-2.75421	1.74267	4.22274e-12	6.0587e-11
Cg4g012470	-1.04185	7.16374	4.24693e-12	6.08877e-11
Cg2g020870	2.61779	2.03698	4.34279e-12	6.22148e-11
Cg2g006630	1.3104	7.11558	4.41635e-12	6.32206e-11
Cg4g008060	1.1754	6.18643	4.46604e-12	6.38833e-11
Cg3g001850	2.58646	2.07517	4.53091e-12	6.47621e-11
Cg9g004340	-1.08365	6.66809	4.54671e-12	6.49388e-11
Cg3g008840	2.04354	3.11341	4.62625e-12	6.5982e-11
Cg2g033320	-1.34258	7.5436	4.62676e-12	6.5982e-11
Cg3g009310	-1.43409	3.87953	4.65537e-12	6.63399e-11
Cg9g009890	-1.10247	4.89196	4.67283e-12	6.65385e-11
Cg1g004600	3.78448	1.45498	4.79186e-12	6.81819e-11
Cg3g011700	-7.17309	-0.305972	4.84875e-12	6.89393e-11
Cg8g011990	3.49195	0.727486	4.91296e-12	6.97996e-11
Cg8g023450	-2.34352	3.1933	4.9329e-12	7.00301e-11
Cg9g018300	-2.57231	3.10075	4.94095e-12	7.0031e-11
Cg3g000350	-7.2273	-0.26126	4.94374e-12	7.0031e-11
Cg2g029210	-1.01533	6.13339	4.94411e-12	7.0031e-11
Cg5g021500	-1.18405	5.34788	5.02573e-12	7.11338e-11
Cg1g026040	1.27304	6.26708	5.0946e-12	7.20544e-11
Cg1g013700	1.66199	5.53189	5.18464e-12	7.32729e-11
Cg2g047010	-2.98884	1.00345	5.25595e-12	7.4225e-11
Cg5g028780	2.44756	1.52791	5.31768e-12	7.50406e-11
Cg9g011920	-2.01937	2.50169	5.38671e-12	7.59578e-11
Cg9g008590	3.33549	0.85156	5.50787e-12	7.76082e-11
Cg5g001540	1.49097	8.51384	5.53743e-12	7.79666e-11
Cg9g011000	1.30972	3.99171	5.63514e-12	7.9283e-11
Cg4g017940	2.57163	2.7266	5.69486e-12	8.00635e-11
Cg7g010710	-1.3015	4.07947	5.70501e-12	8.01465e-11
Cg2g027480	-1.19604	4.79475	5.85759e-12	8.22287e-11
Cg2g006480	-1.0292	6.00072	6.13084e-12	8.60006e-11
Cg3g014970	1.02591	5.57316	6.17005e-12	8.64863e-11
Cg4g002920	-1.0974	5.46488	6.29167e-12	8.81255e-11
Cg5g027850	1.19169	6.60064	6.3482e-12	8.88512e-11
Cg9g021530	2.89571	1.50795	6.60668e-12	9.24003e-11
Cg5g043760	2.08429	4.54099	6.68998e-12	9.3496e-11
Cg5g003150	1.08813	5.42895	6.88358e-12	9.61305e-11
Cg1g000850	2.92938	1.22482	7.35068e-12	1.02578e-10
Cg3g009420	-1.12001	7.27443	7.63893e-12	1.06521e-10
Cg7g003440	-1.16932	4.45606	7.67718e-12	1.06976e-10
Cg4g019320	-1.05456	5.48542	7.75655e-12	1.08002e-10
Cg5g001210	1.06973	5.94815	7.87858e-12	1.0962e-10
Cg6g024720	1.11895	6.16922	7.89126e-12	1.09715e-10
Cg2g008070	-1.54717	5.78042	8.12226e-12	1.12844e-10
Cg4g013180	1.73724	2.84262	8.13912e-12	1.12995e-10
Cg4g017900	-1.15722	4.57928	8.26346e-12	1.14636e-10
Cg2g018460	-1.04997	6.38454	8.29641e-12	1.15009e-10
Cg8g007350	-1.42339	9.41381	8.30449e-12	1.15036e-10
Cg6g000230	-1.66614	2.93423	8.68057e-12	1.20158e-10
Cg9g001720	1.50663	6.76973	8.7265e-12	1.20705e-10
Cg6g015940	1.57771	4.7577	8.84202e-12	1.22213e-10
Cg6g016850	-1.00314	6.39458	9.10948e-12	1.25818e-10
Cg4g011410	1.53578	3.79862	9.22965e-12	1.27384e-10
Cg6g016680	1.77334	4.3047	9.27186e-12	1.27873e-10
Cg3g014110	1.00267	5.74442	9.46157e-12	1.30394e-10
Cg3g008960	-1.21844	4.92653	9.48223e-12	1.30583e-10
CgUng020950	-3.28939	0.686947	9.49618e-12	1.3068e-10
Cg2g013370	3.15387	1.01097	9.90283e-12	1.36177e-10
Cg8g022330	1.21723	6.8099	9.93821e-12	1.36564e-10
Cg2g043150	1.31659	4.24095	1.00433e-11	1.37907e-10
Cg3g014980	1.49401	4.78393	1.01739e-11	1.39599e-10
Cg2g041240	-1.01178	5.31475	1.01989e-11	1.3984e-10
Cg4g017230	-1.40786	4.1945	1.02103e-11	1.39894e-10
Cg6g015310	-2.03724	2.45198	1.02428e-11	1.40237e-10
Cg2g034240	-1.78972	2.92785	1.03578e-11	1.41709e-10
Cg2g042730	1.29028	4.69829	1.06076e-11	1.45022e-10
Cg5g044910	-1.60618	3.18307	1.06353e-11	1.45296e-10
Cg7g017020	-1.25665	6.1191	1.06851e-11	1.4587e-10
Cg2g007450	2.22615	1.9309	1.07607e-11	1.46775e-10
Cg7g010880	1.07806	6.07459	1.0767e-11	1.46775e-10
Cg1g026710	-1.04973	5.14229	1.08792e-11	1.48197e-10
Cg6g006860	-1.00293	5.41297	1.09314e-11	1.48802e-10
Cg3g021770	-1.15221	5.76023	1.12073e-11	1.52447e-10
Cg7g020530	1.12023	6.32922	1.12851e-11	1.53394e-10
Cg3g008640	-1.09331	4.77543	1.17927e-11	1.60178e-10
Cg2g006430	-1.12965	4.65438	1.19983e-11	1.62854e-10
Cg7g005040	-1.38315	4.06723	1.22694e-11	1.66413e-10
Cg3g024790	1.08623	6.15509	1.2533e-11	1.69867e-10
Cg7g003370	1.27368	5.53976	1.25431e-11	1.69882e-10
Cg9g024970	-5.43815	-0.197115	1.25751e-11	1.70103e-10
Cg4g007170	-1.08687	4.70322	1.25775e-11	1.70103e-10
Cg6g010560	1.07593	5.8153	1.27898e-11	1.7285e-10
Cg4g006390	-1.41322	3.81532	1.30111e-11	1.75715e-10
Cg3g009370	1.04053	6.67346	1.30355e-11	1.75918e-10
Cg6g019200	1.28807	5.92154	1.31046e-11	1.76725e-10
Cg4g012140	-1.19301	4.33612	1.31823e-11	1.77646e-10
Cg4g003430	-1.23231	4.53569	1.32393e-11	1.78286e-10
Cg2g042510	1.60518	3.82327	1.33352e-11	1.79449e-10
Cg7g006010	-1.04929	5.17056	1.33587e-11	1.79637e-10
Cg6g007010	-3.15098	1.95415	1.3415e-11	1.80266e-10
Cg3g021400	2.23714	1.93984	1.3532e-11	1.81709e-10
Cg2g037330	2.80209	1.31392	1.36775e-11	1.83532e-10
CgUng003330	1.50971	5.04953	1.42148e-11	1.90606e-10
Cg5g005920	-1.08656	5.29243	1.42792e-11	1.91334e-10
Cg9g005220	2.26272	2.45361	1.43533e-11	1.9219e-10
Cg2g043070	-1.44268	6.297	1.44453e-11	1.93284e-10
Cg6g006350	1.51228	3.73867	1.45829e-11	1.94947e-10
Cg9g028900	1.04244	5.48914	1.45902e-11	1.94947e-10
Cg1g005900	2.19692	2.8563	1.4818e-11	1.97849e-10
Cg7g000130	-1.0196	7.0779	1.50011e-11	2.00152e-10
Cg3g003070	-4.80089	-0.0570649	1.53733e-11	2.04829e-10
Cg3g021840	-1.25569	4.50793	1.55359e-11	2.06849e-10
Cg9g008150	-2.0097	3.44406	1.57161e-11	2.091e-10
Cg6g013800	1.55824	5.3475	1.58554e-11	2.10805e-10
Cg9g009350	-3.50325	0.743496	1.58959e-11	2.11195e-10
Cg1g008110	1.25604	4.30803	1.63001e-11	2.16413e-10
Cg9g003370	-1.00998	5.11873	1.63321e-11	2.16544e-10
Cg7g021350	1.37292	3.97381	1.6333e-11	2.16544e-10
Cg5g022450	-1.67102	3.71253	1.63918e-11	2.17171e-10
Cg5g029530	-1.0395	5.47037	1.65296e-11	2.18843e-10
Cg6g001960	-1.44667	3.4303	1.69554e-11	2.24323e-10
Cg9g027210	1.38983	6.25446	1.71024e-11	2.2611e-10
Cg6g003330	1.42543	4.15404	1.71276e-11	2.26284e-10
Cg5g004500	1.17471	4.39481	1.72339e-11	2.27529e-10
Cg2g031250	1.34758	4.4629	1.73006e-11	2.2825e-10
Cg3g014690	1.25667	5.98394	1.75636e-11	2.31557e-10
Cg2g031510	-1.06585	8.38529	1.76619e-11	2.32691e-10
Cg1g022310	1.30584	7.63052	1.80296e-11	2.37204e-10
Cg9g022350	-1.01634	6.25902	1.81599e-11	2.38751e-10
Cg5g010220	1.14389	4.99357	1.8236e-11	2.39584e-10
Cg5g005150	-1.00435	5.62186	1.83353e-11	2.40721e-10
CgUng018200	2.6458	1.64582	1.87211e-11	2.45615e-10
Cg7g002170	-1.06096	4.81457	1.88472e-11	2.47097e-10
Cg9g015180	-7.08788	-0.375681	1.9039e-11	2.49438e-10
Cg1g029190	1.35186	4.11283	1.92126e-11	2.51538e-10
Cg2g037580	1.98835	2.86774	1.94424e-11	2.5437e-10
Cg5g016030	-1.04807	5.16247	1.96512e-11	2.56924e-10
Cg2g001870	1.99315	2.55857	2.05106e-11	2.67788e-10
Cg2g028010	-1.13957	6.14793	2.05474e-11	2.68083e-10
Cg3g012480	1.29827	5.5682	2.0941e-11	2.73029e-10
Cg9g014080	-7.55802	0.0181278	2.11149e-11	2.75106e-10
Cg3g024600	-1.02835	4.98539	2.1248e-11	2.76458e-10
Cg7g011650	-1.77364	3.77249	2.17091e-11	2.82263e-10
Cg9g012400	-7.30444	-0.196832	2.19221e-11	2.84836e-10
Cg2g040900	1.15311	5.17406	2.2027e-11	2.86002e-10
Cg7g003940	-1.35008	3.7884	2.21898e-11	2.87918e-10
Cg3g025140	-1.12907	4.5384	2.32269e-11	3.01167e-10
Cg1g001510	2.59294	4.75914	2.41761e-11	3.1326e-10
Cg2g033750	1.03839	6.98087	2.46766e-11	3.19525e-10
Cg5g012700	1.04695	6.05962	2.47219e-11	3.19892e-10
Cg4g016890	7.28511	-0.154064	2.56712e-11	3.31719e-10
Cg6g009110	2.55446	2.50041	2.5718e-11	3.32097e-10
Cg5g027110	1.19283	4.51083	2.59275e-11	3.34573e-10
Cg5g000450	1.30397	7.52893	2.59563e-11	3.34715e-10
Cg5g032050	1.23301	5.91442	2.59838e-11	3.34841e-10
Cg2g013660	-1.29828	4.20407	2.63919e-11	3.39868e-10
Cg2g026220	-2.49348	1.35842	2.71788e-11	3.49523e-10
Cg1g002050	2.49314	1.79754	2.82126e-11	3.62572e-10
Cg5g029550	1.40532	3.94021	2.88292e-11	3.70243e-10
Cg5g040130	1.53053	6.6533	2.94076e-11	3.77158e-10
Cg5g004040	-1.14909	5.15175	2.95707e-11	3.78992e-10
CgUng006620	-2.82175	1.20829	2.97962e-11	3.81622e-10
Cg5g025920	7.02408	-0.368477	2.98546e-11	3.82111e-10
Cg1g019740	1.40167	7.78315	3.00504e-11	3.84356e-10
Cg5g017830	1.06424	5.44798	3.10805e-11	3.97261e-10
CgUng006080	3.37167	0.627335	3.12821e-11	3.99567e-10
Cg3g009520	1.32655	4.70376	3.23652e-11	4.12843e-10
Cg7g019920	1.30125	4.1592	3.39317e-11	4.32532e-10
Cg2g027370	7.02398	-0.36851	3.41122e-11	4.34436e-10
Cg3g013400	1.23087	5.98678	3.41272e-11	4.34436e-10
Cg5g001420	1.53013	5.93489	3.44639e-11	4.38427e-10
Cg6g017010	2.37976	3.43974	3.66247e-11	4.65287e-10
Cg6g013070	-1.19586	6.26784	3.76003e-11	4.77359e-10
Cg8g020810	-1.0002	6.65759	3.76987e-11	4.78286e-10
Cg2g040400	1.02864	5.69185	3.90795e-11	4.95377e-10
Cg1g000390	1.88172	9.12513	3.90983e-11	4.95377e-10
Cg5g008450	-1.49697	8.18687	3.94135e-11	4.99034e-10
Cg6g009060	1.13521	7.14483	3.96968e-11	5.02285e-10
Cg7g015100	-1.6409	7.52711	4.01695e-11	5.07925e-10
Cg8g019350	-1.23386	4.15285	4.02244e-11	5.08277e-10
Cg7g005010	1.83617	3.2141	4.06452e-11	5.13251e-10
Cg9g028750	-1.2948	3.92705	4.18163e-11	5.27686e-10
Cg2g021360	1.46031	7.13756	4.33973e-11	5.4727e-10
Cg3g012700	-1.7113	3.20598	4.36444e-11	5.50018e-10
Cg5g009050	1.08761	5.61096	4.38111e-11	5.5175e-10
Cg2g022960	1.73067	9.64589	4.40282e-11	5.54114e-10
Cg4g000800	1.42735	4.53519	4.50982e-11	5.67203e-10
Cg2g007600	-1.27711	4.2089	4.52555e-11	5.68802e-10
Cg5g003610	1.09733	7.4088	4.7333e-11	5.94231e-10
Cg1g018610	-3.01429	0.674845	4.73418e-11	5.94231e-10
Cg2g035500	3.36962	0.992448	4.77216e-11	5.986e-10
Cg9g001580	-3.25605	3.28705	4.78896e-11	6.00308e-10
Cg4g009230	-2.13526	1.74521	4.8502e-11	6.07391e-10
Cg3g022860	3.02453	0.993292	4.85191e-11	6.07391e-10
Cg4g000250	-5.38613	-0.239788	4.89794e-11	6.12746e-10
Cg5g037350	1.28362	5.44716	5.0016e-11	6.25299e-10
Cg4g014580	-5.5841	-0.0760164	5.19031e-11	6.48462e-10
Cg7g019750	-2.38073	2.10056	5.24042e-11	6.54289e-10
Cg2g019200	2.21603	2.08169	5.26234e-11	6.56591e-10
Cg2g040660	1.46265	4.81222	5.3085e-11	6.61912e-10
Cg7g004760	4.63509	2.11664	5.31322e-11	6.62063e-10
Cg1g011960	-2.46458	2.14343	5.33672e-11	6.64553e-10
Cg2g002750	2.6103	1.99776	5.35497e-11	6.66385e-10
Cg1g017720	1.36429	7.60256	5.37612e-11	6.68575e-10
Cg7g010600	-1.13237	5.70347	5.44302e-11	6.76449e-10
Cg6g016520	-2.45245	2.20889	5.51732e-11	6.85231e-10
Cg3g011330	-7.30479	-0.196733	5.64146e-11	7.00187e-10
Cg2g045540	-1.10048	4.95932	5.65307e-11	7.01167e-10
Cg7g019610	1.11392	4.98986	5.74666e-11	7.12306e-10
Cg8g000530	-1.07288	4.75559	5.88789e-11	7.29332e-10
Cg6g017960	-3.09707	0.838217	5.98288e-11	7.40612e-10
Cg4g002240	2.13617	6.70064	6.07475e-11	7.51491e-10
Cg5g005620	1.70439	3.03806	6.0964e-11	7.53676e-10
Cg8g023720	1.04948	5.34205	6.10538e-11	7.54291e-10
Cg9g029350	1.2201	4.37912	6.25951e-11	7.72826e-10
Cg4g006810	-1.45376	3.34783	6.26398e-11	7.72872e-10
Cg1g004860	-1.3707	3.81611	6.28231e-11	7.74627e-10
Cg1g006580	1.06504	6.39444	6.32465e-11	7.79337e-10
Cg2g033920	-1.73731	5.56331	6.3423e-11	7.81002e-10
Cg4g005770	-1.34465	3.60707	6.35792e-11	7.82414e-10
Cg3g013960	-1.45931	3.78271	6.47088e-11	7.95796e-10
Cg9g000880	-2.12323	1.96876	6.51364e-11	8.00532e-10
Cg8g022760	-1.02571	6.06512	6.56327e-11	8.06106e-10
Cg2g046470	-1.17074	4.61662	6.58168e-11	8.07841e-10
Cg9g024490	3.07616	2.05196	6.72116e-11	8.24425e-10
Cg1g021150	1.33926	4.41746	6.85228e-11	8.39961e-10
Cg4g011160	-4.15706	0.171748	6.95135e-11	8.50999e-10
Cg4g006470	1.3981	3.5435	6.97342e-11	8.53146e-10
Cg9g003260	-1.57534	3.07981	7.04087e-11	8.6084e-10
Cg9g022620	-3.68883	0.617218	7.05439e-11	8.61934e-10
Cg4g017110	1.53281	3.51293	7.06498e-11	8.62668e-10
Cg4g000230	-1.4579	3.25089	7.07125e-11	8.62876e-10
Cg5g018510	-2.03339	2.80864	7.12539e-11	8.68919e-10
Cg2g002310	1.39852	4.04277	7.17673e-11	8.74614e-10
Cg9g026770	2.16184	7.04412	7.20129e-11	8.77041e-10
Cg9g009290	-1.90585	4.35412	7.23044e-11	8.80022e-10
Cg7g022240	1.62537	4.61704	7.34019e-11	8.92228e-10
Cg6g012480	-1.01815	7.49307	7.34937e-11	8.92769e-10
Cg5g019260	1.26582	8.02005	7.45099e-11	9.0453e-10
Cg2g023250	2.15227	2.15147	7.49807e-11	9.0966e-10
Cg4g016120	-1.28054	4.02836	7.63346e-11	9.25489e-10
Cg8g012640	5.06528	0.288511	7.66926e-11	9.29233e-10
Cg6g025830	1.41474	3.82628	7.68661e-11	9.30737e-10
Cg9g002780	-1.04969	7.23672	7.71942e-11	9.3411e-10
Cg2g019870	3.36208	1.36207	7.74857e-11	9.37036e-10
Cg2g037350	-1.69124	2.67944	8.0074e-11	9.67714e-10
Cg4g007410	1.20363	5.29631	8.24032e-11	9.94672e-10
Cg2g022360	-1.94255	2.14874	8.24101e-11	9.94672e-10
Cg2g039840	-1.08283	7.81036	8.25978e-11	9.96299e-10
Cg2g021010	-4.40762	0.0530527	8.30202e-11	1.00075e-09
Cg1g003850	-1.00698	5.04351	8.41981e-11	1.0143e-09
Cg8g022480	1.00513	5.69369	8.60345e-11	1.0352e-09
Cg4g009000	-7.05841	-0.399654	8.60421e-11	1.0352e-09
Cg9g017440	-1.05614	4.69727	8.71692e-11	1.04742e-09
Cg7g014020	1.23216	6.44699	9.15617e-11	1.0981e-09
Cg3g014000	2.0317	2.05695	9.21929e-11	1.10497e-09
Cg4g024410	-1.1024	8.918	9.38561e-11	1.12419e-09
Cg7g001210	-1.00064	5.10968	9.57212e-11	1.1458e-09
Cg5g011120	-1.39892	3.66091	9.72093e-11	1.16287e-09
Cg7g009800	-1.02113	7.17023	9.73212e-11	1.16347e-09
Cg6g011590	-6.99746	-0.448853	9.74249e-11	1.16397e-09
Cg3g023520	1.46901	3.65205	9.84978e-11	1.17598e-09
Cg6g002800	2.15935	3.23813	9.85543e-11	1.17598e-09
Cg1g016410	-6.96602	-0.474084	9.87091e-11	1.17708e-09
Cg8g001570	-1.05414	7.8819	9.92939e-11	1.1833e-09
Cg7g004600	-1.12676	4.57975	1.00773e-10	1.19941e-09
Cg5g014220	-1.18731	4.47388	1.01246e-10	1.20428e-09
Cg6g019740	-1.21685	4.22105	1.01809e-10	1.21022e-09
Cg4g006750	-1.35314	3.5874	1.03323e-10	1.22744e-09
Cg4g021410	1.79718	2.99727	1.03573e-10	1.22886e-09
Cg3g008650	1.05517	5.19342	1.03845e-10	1.23131e-09
Cg5g001570	1.03864	5.47109	1.04039e-10	1.23284e-09
Cg9g006590	-5.43842	-0.19702	1.05278e-10	1.24674e-09
Cg2g023030	-2.66742	5.91137	1.05576e-10	1.24949e-09
Cg9g019800	-3.69215	0.265911	1.06404e-10	1.2585e-09
Cg9g004590	2.42743	2.80837	1.13351e-10	1.33898e-09
Cg4g021490	7.05272	-0.345443	1.13456e-10	1.33937e-09
Cg5g002280	1.51696	3.3031	1.14333e-10	1.34889e-09
Cg7g003500	1.76639	4.0584	1.14718e-10	1.35258e-09
Cg9g023120	1.31019	3.86356	1.16975e-10	1.37833e-09
Cg1g010580	-1.18201	4.03165	1.17273e-10	1.38019e-09
Cg2g044010	-1.05104	4.90108	1.17279e-10	1.38019e-09
Cg8g013550	3.78155	0.467873	1.18597e-10	1.39483e-09
Cg8g000630	1.23476	4.37722	1.19402e-10	1.40342e-09
Cg5g029120	3.00702	1.54471	1.19614e-10	1.40503e-09
Cg7g000990	2.35663	1.41234	1.19782e-10	1.40614e-09
Cg9g006160	1.10131	6.13305	1.20006e-10	1.40788e-09
Cg4g006650	3.34371	5.5945	1.22844e-10	1.44029e-09
Cg5g002340	1.07314	6.0051	1.23754e-10	1.44915e-09
Cg6g025590	-3.08521	0.918562	1.23976e-10	1.45085e-09
Cg6g025860	3.18158	0.938038	1.24296e-10	1.4537e-09
Cg3g011490	-4.29611	-0.0384038	1.24838e-10	1.45912e-09
Cg8g005040	-1.41122	3.70956	1.25485e-10	1.46578e-09
Cg9g005580	-1.202	4.30507	1.27884e-10	1.49288e-09
Cg6g016360	-4.01752	2.82322	1.28121e-10	1.49471e-09
Cg2g017850	1.76795	3.60335	1.30897e-10	1.52522e-09
Cg5g030280	-2.00713	4.87554	1.32825e-10	1.54579e-09
Cg1g007870	-1.83591	2.31274	1.32826e-10	1.54579e-09
Cg8g022720	1.74507	3.84671	1.34667e-10	1.56624e-09
Cg9g000610	-1.01367	7.51714	1.3766e-10	1.60006e-09
Cg1g024490	1.3835	3.93802	1.38591e-10	1.60989e-09
Cg6g019770	-1.10012	4.56155	1.42499e-10	1.65325e-09
Cg6g001170	-3.6898	0.452097	1.44571e-10	1.67523e-09
Cg1g028830	1.30373	5.41156	1.46182e-10	1.69286e-09
Cg4g009180	-6.96598	-0.474098	1.55857e-10	1.80157e-09
Cg5g002050	1.35789	4.76585	1.57005e-10	1.81373e-09
Cg3g001170	-7.02806	-0.424102	1.57843e-10	1.8223e-09
Cg5g040020	-1.0298	8.6334	1.58956e-10	1.8329e-09
Cg5g017520	1.33687	5.65681	1.63888e-10	1.88862e-09
Cg7g023670	-1.83222	2.98049	1.64351e-10	1.89279e-09
Cg4g021840	-1.89143	3.44661	1.66396e-10	1.91517e-09
Cg6g011660	2.6628	1.13892	1.69295e-10	1.94736e-09
Cg1g021950	5.27675	-0.214837	1.71213e-10	1.96701e-09
Cg3g001480	-7.89502	0.31296	1.71637e-10	1.97005e-09
Cg4g024740	-1.05599	4.9781	1.71685e-10	1.97005e-09
Cg7g020790	-1.05304	7.22378	1.72639e-10	1.97979e-09
CgUng004340	2.60004	1.73385	1.74568e-10	2.00068e-09
Cg7g016250	-1.34952	4.02792	1.77575e-10	2.03267e-09
Cg1g021430	-1.50454	3.07698	1.79844e-10	2.05564e-09
Cg5g014820	-2.08537	1.78817	1.79908e-10	2.05564e-09
Cg8g012350	1.76543	5.59594	1.81301e-10	2.0703e-09
Cg5g040920	1.44145	7.56439	1.81443e-10	2.07067e-09
Cg9g017040	3.23654	0.88097	1.84543e-10	2.10477e-09
Cg6g011560	2.47757	3.05688	1.86641e-10	2.12741e-09
Cg6g010690	1.65669	5.00767	1.90058e-10	2.16505e-09
Cg4g014360	3.62174	1.74664	1.90498e-10	2.16745e-09
Cg2g020440	-2.17065	2.45632	1.91805e-10	2.18101e-09
Cg7g004460	4.94048	0.182441	1.92414e-10	2.18661e-09
Cg5g019560	7.60426	0.116933	1.96137e-10	2.22758e-09
Cg4g013130	2.43082	2.03788	1.99073e-10	2.25956e-09
Cg1g006870	2.94941	1.17008	2.01045e-10	2.28057e-09
Cg1g026770	-1.02051	4.97828	2.03634e-10	2.30716e-09
Cg6g006330	-1.57097	5.50531	2.12256e-10	2.4034e-09
Cg5g034830	1.76552	4.16287	2.15612e-10	2.43994e-09
Cg9g000400	-1.81487	3.08404	2.17929e-10	2.46467e-09
Cg4g023170	3.20106	2.53525	2.21429e-10	2.50276e-09
Cg2g031120	1.4801	3.34791	2.23059e-10	2.51967e-09
Cg4g003410	1.79887	2.27681	2.26317e-10	2.55494e-09
CgUng005330	2.75641	1.82224	2.27596e-10	2.56785e-09
Cg8g009040	7.05279	-0.345426	2.29917e-10	2.59248e-09
CgUng004670	-7.35378	-0.155366	2.32395e-10	2.61885e-09
Cg2g041840	2.06523	2.91499	2.36237e-10	2.66056e-09
Cg8g021120	2.28967	2.21413	2.37952e-10	2.67668e-09
Cg1g002670	-1.65276	4.02815	2.47258e-10	2.77805e-09
Cg2g043740	1.38541	4.14459	2.50592e-10	2.81382e-09
CgUng001390	-7.05862	-0.399596	2.5192e-10	2.82705e-09
Cg8g002910	1.16367	5.04257	2.52921e-10	2.83344e-09
Cg1g010740	1.0395	5.85456	2.5294e-10	2.83344e-09
Cg5g031890	3.31245	1.31991	2.53134e-10	2.83393e-09
Cg5g008390	1.22004	4.56452	2.54996e-10	2.85308e-09
Cg7g007890	5.21528	0.878475	2.56759e-10	2.8711e-09
Cg3g006760	-1.05069	4.6255	2.5772e-10	2.88014e-09
Cg6g008520	1.01567	7.07046	2.62764e-10	2.93477e-09
Cg9g009400	-1.95471	3.19203	2.66148e-10	2.97081e-09
Cg6g004960	2.83328	2.18467	2.664e-10	2.97186e-09
Cg2g023260	1.57168	2.89999	2.66702e-10	2.97347e-09
Cg4g006890	1.35239	6.74547	2.67093e-10	2.97607e-09
Cg5g042530	-1.04261	4.61348	2.67603e-10	2.97999e-09
Cg5g011720	1.78868	4.13361	2.68992e-10	2.99368e-09
Cg7g003920	-1.99847	2.54629	2.74125e-10	3.04901e-09
Cg4g005330	-1.75555	2.33071	2.77091e-10	3.08019e-09
Cg8g008920	1.05179	7.25601	2.91051e-10	3.23347e-09
Cg2g008060	-1.25274	5.43945	2.9189e-10	3.24088e-09
Cg2g040010	-1.85788	3.61837	2.92671e-10	3.24763e-09
Cg3g013290	1.36771	3.88626	2.94358e-10	3.26443e-09
Cg5g008060	-1.20439	3.96761	2.94945e-10	3.26902e-09
Cg5g039380	1.71818	3.00903	2.97339e-10	3.28975e-09
Cg6g009140	1.31361	8.60151	2.98332e-10	3.2988e-09
Cg8g008950	1.08884	5.13178	3.00974e-10	3.32606e-09
CgUng003210	1.23867	4.12984	3.02941e-10	3.34584e-09
Cg2g039190	1.17575	3.98185	3.05552e-10	3.3727e-09
Cg5g007650	1.23185	4.21229	3.0594e-10	3.37501e-09
Cg7g022850	-1.16383	6.80911	3.07754e-10	3.39304e-09
Cg5g022770	-1.52342	6.34524	3.2562e-10	3.58327e-09
Cg6g012310	1.01861	6.50808	3.25769e-10	3.58327e-09
Cg2g039180	-1.03244	4.58451	3.27434e-10	3.59851e-09
Cg1g008020	1.83474	7.92365	3.27536e-10	3.59851e-09
Cg8g006910	1.16861	12.64	3.34748e-10	3.67346e-09
Cg2g046950	-6.86732	-0.552526	3.36139e-10	3.68569e-09
Cg8g023710	-1.06624	4.42952	3.36253e-10	3.68569e-09
Cg4g020210	7.44305	-0.0211242	3.3774e-10	3.69983e-09
Cg9g015370	-1.11472	4.5095	3.43486e-10	3.76059e-09
Cg6g008970	1.65554	3.73814	3.47967e-10	3.80745e-09
Cg6g009400	1.09394	7.69777	3.67325e-10	4.01227e-09
Cg9g010310	-7.14568	-0.328722	3.72105e-10	4.06213e-09
Cg4g017120	-2.07241	4.32775	3.73765e-10	4.07789e-09
Cg6g016040	-1.06605	4.60687	3.88134e-10	4.23221e-09
Cg5g042780	-1.01676	5.20194	3.91617e-10	4.26771e-09
Cg7g012650	2.18816	4.19583	3.9708e-10	4.32475e-09
Cg4g006950	2.00993	2.31172	3.98984e-10	4.34298e-09
Cg4g013020	1.19123	7.35282	4.04365e-10	4.39902e-09
Cg7g004210	1.91632	3.24837	4.08377e-10	4.4401e-09
Cg5g003080	-1.10941	4.20887	4.18024e-10	4.53975e-09
Cg2g005680	-1.0496	4.50868	4.2358e-10	4.5948e-09
Cg2g026550	2.64822	3.99862	4.26119e-10	4.61968e-09
Cg1g014270	2.13126	3.69984	4.27924e-10	4.63658e-09
Cg7g006310	-1.75757	2.54457	4.32409e-10	4.68249e-09
Cg9g003870	-1.65277	4.39607	4.52285e-10	4.8921e-09
Cg2g002080	1.21385	11.5657	4.55481e-10	4.92348e-09
Cg2g019140	-1.0074	8.02841	4.55708e-10	4.92348e-09
Cg5g042420	-1.38837	4.72214	4.61792e-10	4.98634e-09
Cg8g019430	-1.23568	4.10663	4.66677e-10	5.03621e-09
Cg5g034580	3.02134	1.36935	4.78947e-10	5.16567e-09
Cg1g004700	2.05149	2.095	4.8489e-10	5.22678e-09
Cg5g038720	-1.08514	4.40132	4.89483e-10	5.27025e-09
Cg3g017400	-4.26816	0.755665	5.12769e-10	5.51783e-09
Cg5g001170	1.59806	3.19137	5.18498e-10	5.57629e-09
Cg9g008090	1.3025	5.98389	5.20654e-10	5.59628e-09
Cg2g028590	2.4538	1.72947	5.23752e-10	5.62317e-09
Cg1g002600	3.50524	0.738475	5.28996e-10	5.67624e-09
Cg5g006440	-1.25932	3.65504	5.33384e-10	5.72008e-09
Cg1g008400	1.01505	5.81116	5.47855e-10	5.87192e-09
Cg6g017830	3.12773	1.58658	5.55765e-10	5.95331e-09
Cg8g018590	-1.56106	3.35974	5.71418e-10	6.11405e-09
Cg2g039140	1.07318	4.81306	5.7286e-10	6.12599e-09
Cg5g042260	5.35231	-0.153612	5.74809e-10	6.14336e-09
Cg7g020640	-1.05996	6.19234	5.80162e-10	6.19705e-09
Cg2g012610	1.0955	6.75938	6.04989e-10	6.45493e-09
Cg1g003180	1.52484	3.37332	6.08889e-10	6.49287e-09
Cg2g007160	1.8966	2.31611	6.10785e-10	6.50941e-09
Cg2g033000	3.14143	0.801678	6.23305e-10	6.63908e-09
Cg3g021630	1.46152	5.48975	6.26844e-10	6.673e-09
Cg7g009590	-2.54244	1.44235	6.48328e-10	6.89004e-09
Cg2g040360	-1.35892	8.61058	6.50902e-10	6.91349e-09
Cg9g009120	2.17615	1.83446	6.54056e-10	6.94308e-09
Cg3g013610	-7.17361	-0.305841	6.65731e-10	7.05907e-09
Cg8g009030	-2.75077	0.730695	6.71531e-10	7.11657e-09
Cg6g016460	1.97943	3.59453	6.78395e-10	7.18143e-09
Cg2g043780	1.03643	6.59927	6.78414e-10	7.18143e-09
Cg7g021190	2.5019	1.293	6.86595e-10	7.26396e-09
Cg8g004060	2.86328	2.14098	6.88507e-10	7.28011e-09
Cg3g010660	-3.24397	0.396627	7.01617e-10	7.41456e-09
Cg5g019700	2.27133	3.50265	7.09135e-10	7.48982e-09
Cg4g006150	3.70554	0.759129	7.2311e-10	7.63314e-09
Cg7g002470	-1.02355	4.56291	7.2405e-10	7.63879e-09
Cg2g019280	1.23148	7.33797	7.2451e-10	7.63937e-09
Cg7g017260	1.68204	3.5111	7.48255e-10	7.88092e-09
Cg7g010810	2.63564	1.80236	7.5747e-10	7.96907e-09
Cg8g006990	-2.02015	1.84035	7.58835e-10	7.97898e-09
Cg6g005620	-1.2922	3.66853	7.72349e-10	8.11499e-09
Cg1g021740	-1.7813	3.73871	7.80108e-10	8.1844e-09
Cg9g012650	-6.83272	-0.579678	7.86109e-10	8.242e-09
Cg4g013720	-1.46011	2.97969	7.86472e-10	8.242e-09
Cg6g003050	-1.17242	4.42903	7.92862e-10	8.30435e-09
Cg6g000660	1.19221	4.58918	7.94667e-10	8.31864e-09
Cg2g013320	-3.49105	0.451895	8.11803e-10	8.4933e-09
Cg3g012260	-5.27583	-0.3291	8.16073e-10	8.5285e-09
Cg5g001740	3.02046	0.592675	8.238e-10	8.59987e-09
Cg5g042960	-2.90767	2.84298	8.23814e-10	8.59987e-09
Cg5g000590	-1.62602	6.73704	8.30646e-10	8.66639e-09
CgUng005870	2.65452	1.36353	8.36525e-10	8.72291e-09
Cg2g030560	-1.18075	4.0518	8.40285e-10	8.75727e-09
Cg5g039700	1.36827	4.12838	8.45017e-10	8.79685e-09
Cg6g024670	2.35435	1.12377	8.91827e-10	9.27392e-09
CgUng006210	2.03776	3.60169	8.93048e-10	9.28149e-09
Cg2g023200	-3.75952	0.104584	8.96423e-10	9.30632e-09
Cg5g043030	1.26522	5.76975	9.13395e-10	9.47729e-09
Cg3g006830	-1.05592	4.51758	9.19155e-10	9.53181e-09
Cg1g009040	2.25181	2.13517	9.20457e-10	9.54006e-09
Cg1g020500	1.83822	2.23533	9.2276e-10	9.55868e-09
Cg2g033660	-1.15618	5.11811	9.45237e-10	9.78613e-09
CgUng018140	-1.67562	2.65627	9.46167e-10	9.79039e-09
Cg1g008620	1.58224	3.1293	9.49604e-10	9.82056e-09
Cg5g044050	-1.19617	3.97686	9.64598e-10	9.96469e-09
Cg2g034370	-1.222	4.34476	9.92879e-10	1.02456e-08
Cg5g040640	1.08108	6.62828	9.99169e-10	1.03049e-08
Cg5g001060	1.65004	3.14509	1.00511e-09	1.03605e-08
Cg2g046530	-1.02337	4.48648	1.02744e-09	1.05733e-08
Cg5g030920	-1.37911	3.41771	1.09748e-09	1.12756e-08
Cg5g006130	1.04846	6.5795	1.10189e-09	1.13148e-08
Cg2g031530	1.77522	9.0216	1.11023e-09	1.13942e-08
Cg5g042660	1.00717	6.73114	1.11356e-09	1.14221e-08
Cg8g021160	1.19453	4.6161	1.13964e-09	1.16834e-08
Cg1g005890	2.22478	1.47214	1.14417e-09	1.17234e-08
Cg2g047100	-1.26317	8.96729	1.14624e-09	1.17382e-08
Cg7g023960	-6.86731	-0.552529	1.22303e-09	1.24917e-08
Cg1g021330	-1.49371	5.17194	1.22313e-09	1.24917e-08
Cg9g024400	-2.34443	1.28411	1.22557e-09	1.25098e-08
Cg1g027710	-1.07733	7.11919	1.2578e-09	1.28318e-08
Cg9g006570	5.42236	-0.0953987	1.26186e-09	1.28594e-08
Cg2g007150	-1.01121	8.8362	1.31196e-09	1.33627e-08
Cg2g009090	1.23696	4.20217	1.31319e-09	1.3368e-08
Cg1g002800	-1.2172	4.44161	1.31882e-09	1.34181e-08
Cg4g020560	-1.00885	9.92512	1.32143e-09	1.34374e-08
Cg5g042620	1.43284	6.40296	1.32895e-09	1.35066e-08
Cg7g011450	1.31877	3.74842	1.36842e-09	1.38927e-08
Cg7g019410	3.45931	0.388829	1.37329e-09	1.39346e-08
Cg3g024840	1.35357	5.15405	1.38186e-09	1.40141e-08
Cg1g020480	-1.66264	2.55011	1.41663e-09	1.43513e-08
Cg2g022180	-6.86757	-0.552459	1.42979e-09	1.44768e-08
Cg1g022740	1.09831	4.15056	1.43916e-09	1.45639e-08
Cg8g023880	1.2322	4.76969	1.4431e-09	1.45959e-08
Cg2g022640	-5.2171	-0.376004	1.46939e-09	1.48538e-08
Cg8g021890	-1.46798	3.38373	1.47675e-09	1.49202e-08
CgUng014020	-1.39345	3.25202	1.48031e-09	1.49482e-08
CgUng002920	6.873	-0.489207	1.54025e-09	1.55226e-08
Cg5g013710	-7.22747	-0.261229	1.54049e-09	1.55226e-08
Cg7g016220	-1.21817	10.7702	1.54753e-09	1.55852e-08
Cg4g011240	-6.76139	-0.635426	1.5507e-09	1.56088e-08
Cg1g025750	-6.76139	-0.635426	1.55407e-09	1.56344e-08
Cg9g006240	-1.14694	3.99724	1.60826e-09	1.6171e-08
Cg9g009570	-1.21943	3.85434	1.65724e-09	1.66457e-08
Cg8g001450	-1.00546	6.2637	1.65973e-09	1.66618e-08
Cg6g017210	1.18102	7.89813	1.66503e-09	1.67061e-08
Cg1g014950	-2.16703	2.18303	1.67286e-09	1.67668e-08
Cg5g042800	6.84144	-0.514446	1.67906e-09	1.682e-08
Cg5g008310	1.63116	4.15889	1.72168e-09	1.72195e-08
Cg3g011600	-1.51973	2.80705	1.7764e-09	1.7748e-08
Cg5g043830	-2.71045	1.11731	1.7884e-09	1.7849e-08
Cg7g003710	1.53543	5.63521	1.79379e-09	1.78933e-08
Cg9g027970	1.87647	2.42009	1.81689e-09	1.81142e-08
Cg5g037420	-1.36415	4.63923	1.82968e-09	1.82224e-08
Cg2g030520	-6.83283	-0.579649	1.85069e-09	1.84201e-08
Cg2g042920	-1.06407	4.31814	1.87281e-09	1.86164e-08
Cg8g000150	3.60309	0.821445	1.87319e-09	1.86164e-08
Cg5g030220	6.93519	-0.439727	1.88124e-09	1.86865e-08
Cg3g025890	1.13903	6.67234	1.88877e-09	1.87501e-08
Cg4g024400	-2.20218	1.17376	1.88963e-09	1.87501e-08
Cg4g024660	2.47748	1.50887	1.90176e-09	1.88506e-08
Cg7g012090	5.25095	-0.235805	1.92016e-09	1.90131e-08
Cg7g014760	-1.17333	5.36599	1.9416e-09	1.91951e-08
Cg6g024930	1.57038	5.7657	1.96316e-09	1.9398e-08
Cg5g029770	2.58336	1.19515	1.99887e-09	1.97199e-08
Cg2g003710	-2.46387	2.14368	2.01961e-09	1.9914e-08
Cg5g008410	1.09215	4.37283	2.03017e-09	1.99868e-08
Cg7g013390	1.28611	6.56536	2.03405e-09	2.00146e-08
Cg6g011100	1.40038	6.40552	2.05001e-09	2.01506e-08
Cg1g007340	-1.06368	4.2368	2.05593e-09	2.01983e-08
Cg1g011990	1.43411	4.03058	2.0692e-09	2.03181e-08
Cg2g031640	1.43051	6.93578	2.07362e-09	2.03509e-08
Cg4g013010	2.81671	2.69846	2.08451e-09	2.04471e-08
Cg3g004270	2.81234	1.73912	2.09687e-09	2.05576e-08
Cg1g024130	-1.74461	6.3165	2.11923e-09	2.0766e-08
Cg3g018420	2.42207	1.97143	2.12225e-09	2.07849e-08
Cg1g001680	1.09354	4.84733	2.14286e-09	2.09649e-08
Cg6g011620	1.72617	2.30641	2.15559e-09	2.10785e-08
Cg4g011460	1.22213	3.95865	2.15691e-09	2.10804e-08
Cg5g044410	1.17225	5.1188	2.17597e-09	2.12447e-08
Cg2g036820	-1.07285	4.34831	2.20377e-09	2.1505e-08
Cg6g020020	1.84393	2.5354	2.2199e-09	2.164e-08
Cg4g007560	-1.64915	3.99387	2.22829e-09	2.17106e-08
Cg4g005010	-2.31829	1.17415	2.30085e-09	2.23944e-08
Cg1g007950	3.09771	0.26061	2.32334e-09	2.259e-08
Cg1g024290	-1.1215	4.5063	2.35936e-09	2.29171e-08
Cg2g033550	-5.71666	0.0357549	2.35942e-09	2.29171e-08
Cg6g023510	-1.74888	4.47617	2.37043e-09	2.30122e-08
Cg2g033780	1.16957	4.89756	2.37467e-09	2.30415e-08
Cg2g014790	-1.77617	2.00373	2.37604e-09	2.30429e-08
Cg6g006100	-1.41125	3.3868	2.38228e-09	2.30916e-08
Cg2g031610	1.17557	5.25486	2.38574e-09	2.31133e-08
Cg4g022440	3.25236	0.661589	2.38747e-09	2.31181e-08
Cg5g001780	-1.47084	3.05244	2.42066e-09	2.34154e-08
Cg8g017510	-2.30782	1.16603	2.46709e-09	2.38401e-08
Cg7g003630	-2.47398	1.15023	2.53498e-09	2.4471e-08
Cg6g016090	7.07938	-0.32316	2.57976e-09	2.48906e-08
Cg9g015710	-2.56157	1.80632	2.58237e-09	2.4903e-08
Cg2g011480	1.43769	2.90832	2.58672e-09	2.49322e-08
Cg3g013160	1.99668	2.69723	2.61847e-09	2.52254e-08
Cg2g044910	2.01875	3.41123	2.66603e-09	2.56312e-08
Cg9g008900	2.04847	1.61374	2.66604e-09	2.56312e-08
Cg5g037820	1.01065	5.21141	2.70265e-09	2.59567e-08
Cg2g012070	3.18265	0.938481	2.7224e-09	2.61331e-08
Cg3g021860	1.11199	6.5093	2.74705e-09	2.63563e-08
Cg1g024520	-1.23974	3.68796	2.75006e-09	2.63718e-08
Cg6g000220	-1.0184	4.65511	2.76615e-09	2.65125e-08
Cg2g014250	-1.13952	4.26175	2.77568e-09	2.65904e-08
Cg9g008970	-1.3922	3.99178	2.82039e-09	2.69776e-08
Cg4g009050	1.50568	2.85187	2.8845e-09	2.75762e-08
Cg1g012570	-1.14945	3.93729	2.8859e-09	2.75762e-08
Cg5g022580	-3.02713	0.353827	2.92246e-09	2.79115e-08
CgUng006050	-1.37531	4.42736	2.92665e-09	2.79373e-08
Cg6g016060	2.08328	4.63768	2.94381e-09	2.80726e-08
Cg3g016920	1.8972	7.1421	2.98281e-09	2.84302e-08
Cg6g005130	1.55222	3.17404	3.00428e-09	2.86204e-08
Cg2g019840	-1.50872	2.73985	3.01111e-09	2.86709e-08
Cg6g019280	1.19201	6.09253	3.02203e-09	2.87604e-08
Cg1g013790	3.15304	0.580415	3.04907e-09	2.89979e-08
Cg9g008620	7.0809	-0.322773	3.05006e-09	2.89979e-08
Cg7g000300	-2.19332	2.11655	3.05745e-09	2.90535e-08
Cg6g014140	2.21497	1.30142	3.07197e-09	2.91767e-08
Cg3g024160	1.30438	7.06311	3.16968e-09	3.00593e-08
Cg9g019420	1.41455	5.74652	3.33451e-09	3.15432e-08
Cg2g019470	-2.13129	1.62511	3.37998e-09	3.19413e-08
Cg2g022690	2.14741	2.64814	3.46141e-09	3.2678e-08
Cg8g014190	-1.30055	3.96655	3.47766e-09	3.27986e-08
Cg4g009140	1.78987	3.24172	3.56211e-09	3.35279e-08
Cg7g018740	1.09728	6.48487	3.6369e-09	3.42148e-08
Cg7g020140	1.40815	5.59508	3.67335e-09	3.45233e-08
Cg3g022590	1.24685	4.76136	3.69537e-09	3.47129e-08
Cg5g000210	-1.08048	5.1634	3.70505e-09	3.47865e-08
Cg7g006080	2.38342	1.24909	3.75071e-09	3.51977e-08
Cg2g038160	-1.06449	11.3597	3.77815e-09	3.54024e-08
Cg1g023400	-1.6348	5.16045	3.82378e-09	3.58121e-08
Cg2g010110	-1.18832	5.61408	3.84045e-09	3.59503e-08
Cg9g023500	1.00484	5.1845	3.85118e-09	3.60329e-08
Cg4g013060	-1.55545	2.52074	3.86912e-09	3.61828e-08
Cg1g003470	1.08396	6.77067	3.88608e-09	3.63234e-08
Cg6g007160	-1.28186	3.45719	3.91839e-09	3.65891e-08
Cg2g033060	1.70334	3.74473	3.93457e-09	3.6722e-08
Cg7g019740	1.42051	3.62255	3.93902e-09	3.67454e-08
Cg5g023660	5.14272	-0.322774	3.97708e-09	3.70683e-08
Cg9g001980	2.32574	1.34384	3.99125e-09	3.71774e-08
Cg6g012530	1.12848	4.8255	4.10289e-09	3.81796e-08
Cg9g028690	1.08291	7.48966	4.12592e-09	3.83749e-08
Cg2g019440	-1.04595	4.35406	4.22443e-09	3.92718e-08
Cg8g018110	1.35639	6.15453	4.24068e-09	3.94034e-08
Cg4g013150	1.154	4.21792	4.28376e-09	3.97841e-08
Cg7g023010	-1.06264	7.84208	4.3446e-09	4.02962e-08
Cg2g033500	-1.17196	7.05984	4.40595e-09	4.08267e-08
Cg5g021730	1.93989	3.79632	4.40685e-09	4.08267e-08
Cg9g025410	1.75999	2.37995	4.44168e-09	4.11292e-08
Cg5g009820	2.37438	1.24176	4.45396e-09	4.12226e-08
Cg7g022500	-1.10797	4.06616	4.46001e-09	4.12494e-08
Cg8g007030	-3.06611	0.504069	4.48242e-09	4.1425e-08
Cg8g012700	-2.75619	1.27038	4.49852e-09	4.15387e-08
Cg1g005070	3.11698	0.781365	4.57301e-09	4.21383e-08
Cg2g004470	-1.16647	3.8537	4.59555e-09	4.23047e-08
Cg1g025500	-1.97563	3.45774	4.70555e-09	4.32539e-08
Cg2g023000	1.31822	3.24563	4.72539e-09	4.34151e-08
Cg4g010130	-1.53252	3.50423	4.8217e-09	4.42569e-08
Cg7g002060	-1.4136	3.16295	4.84596e-09	4.44579e-08
Cg5g004960	1.15153	4.25792	4.85195e-09	4.44911e-08
Cg2g034510	3.87716	0.0682112	4.905e-09	4.49558e-08
Cg5g029880	1.52634	3.65965	4.92098e-09	4.50803e-08
Cg4g021390	1.28968	3.76605	4.92386e-09	4.50848e-08
Cg5g025460	1.36902	3.99205	4.93083e-09	4.51088e-08
Cg3g021020	1.28614	6.11571	4.93127e-09	4.51088e-08
Cg9g014000	-1.97684	2.13642	4.95898e-09	4.53403e-08
Cg9g018950	-1.01214	4.55961	5.00505e-09	4.57394e-08
Cg1g026510	1.99545	2.94816	5.11117e-09	4.66865e-08
Cg4g002790	-1.17531	3.99508	5.2422e-09	4.78369e-08
Cg4g002210	1.2577	6.81679	5.26945e-09	4.80624e-08
Cg3g014700	1.08763	6.5084	5.28819e-09	4.821e-08
Cg5g001520	-2.61458	7.71721	5.2936e-09	4.8236e-08
Cg2g013910	-5.2172	-0.376028	5.3143e-09	4.83779e-08
Cg2g013110	2.10557	1.3796	5.3792e-09	4.8945e-08
Cg3g011590	6.73985	-0.593639	5.42776e-09	4.93392e-08
Cg8g018120	2.03228	2.9017	5.45493e-09	4.95623e-08
Cg5g004950	1.83525	5.78332	5.50117e-09	4.99584e-08
Cg6g023180	-1.00105	4.71976	5.51168e-09	5.00297e-08
Cg7g010560	-1.8755	1.91448	5.60841e-09	5.08588e-08
Cg2g041890	1.44581	4.52149	5.6514e-09	5.12239e-08
Cg5g022610	-2.66449	0.662537	5.65771e-09	5.12565e-08
Cg9g003250	2.89915	0.706703	5.68908e-09	5.14913e-08
Cg5g012040	2.01486	7.15957	5.72875e-09	5.18254e-08
Cg5g027400	2.42302	2.62356	5.75386e-09	5.20276e-08
Cg3g014670	1.15852	4.03428	5.76725e-09	5.21236e-08
Cg8g008300	1.02538	4.99413	5.79339e-09	5.23348e-08
Cg5g026610	3.77812	1.54812	5.81298e-09	5.24615e-08
Cg9g016880	-6.72446	-0.664101	5.83647e-09	5.26483e-08
Cg8g019500	1.60876	2.64088	5.84171e-09	5.26704e-08
Cg7g000400	1.21803	3.72546	5.8469e-09	5.26919e-08
Cg4g007460	2.10327	1.88894	5.85238e-09	5.27162e-08
Cg5g030560	-1.31499	6.47685	5.8683e-09	5.28343e-08
Cg6g011180	1.54164	4.33655	5.90869e-09	5.31725e-08
Cg1g012620	-4.23312	0.235524	6.01092e-09	5.40474e-08
Cg2g046580	1.44703	3.40495	6.01164e-09	5.40474e-08
Cg2g041290	-1.99715	1.96325	6.06015e-09	5.44576e-08
Cg5g020910	1.96816	2.2791	6.1412e-09	5.51596e-08
Cg1g018120	-2.91234	0.382132	6.1783e-09	5.544e-08
Cg5g021340	3.35491	0.304461	6.20813e-09	5.56812e-08
Cg9g017550	-1.4677	2.64852	6.346e-09	5.68367e-08
Cg5g017280	-1.16391	3.69853	6.39782e-09	5.72735e-08
Cg2g035090	-1.52729	2.81249	6.41753e-09	5.74228e-08
Cg2g022770	-6.64688	-0.72339	6.45367e-09	5.76913e-08
Cg5g020330	1.71927	4.26772	6.4807e-09	5.79055e-08
Cg3g001050	1.79837	2.58702	6.60878e-09	5.90219e-08
Cg1g004230	-1.05011	4.12029	6.64559e-09	5.92825e-08
Cg7g022080	2.33997	4.57026	6.64739e-09	5.92825e-08
Cg7g003570	1.455	3.44981	6.65202e-09	5.92958e-08
Cg2g014940	1.22298	4.87632	6.8208e-09	6.07141e-08
Cg6g005060	3.05431	0.832496	6.8695e-09	6.11188e-08
Cg2g035860	-1.09148	4.28968	6.9242e-09	6.15764e-08
Cg6g006520	1.49593	5.15431	7.0449e-09	6.26203e-08
Cg1g027210	-1.81897	2.60364	7.25199e-09	6.43094e-08
Cg6g003660	2.47377	1.21845	7.33907e-09	6.5051e-08
Cg6g013540	1.09013	4.59644	7.37369e-09	6.53272e-08
Cg2g036810	-1.06746	4.34982	7.67402e-09	6.79241e-08
Cg6g013780	-1.38414	6.1347	7.68092e-09	6.79533e-08
Cg1g027120	1.48499	2.73339	7.6947e-09	6.80433e-08
Cg5g002770	-1.30853	4.90593	7.77101e-09	6.86858e-08
Cg4g020050	-1.07008	5.03032	7.78144e-09	6.87136e-08
Cg1g019940	-1.56815	2.7209	7.80384e-09	6.88469e-08
Cg3g014450	-2.10609	1.83031	7.84693e-09	6.91946e-08
Cg7g023120	1.10293	8.53975	7.91231e-09	6.96734e-08
Cg5g012000	-1.35145	5.04534	7.99698e-09	7.03862e-08
Cg8g021770	1.27568	8.67004	8.15472e-09	7.17076e-08
Cg2g009350	3.11473	1.23237	8.16872e-09	7.17971e-08
Cg3g014820	-2.32317	1.92207	8.23246e-09	7.229e-08
Cg6g025240	-1.37772	3.15834	8.26601e-09	7.25508e-08
Cg4g007980	1.0285	5.78356	8.31187e-09	7.28515e-08
Cg5g037960	-2.44981	1.23078	8.33436e-09	7.30147e-08
Cg5g000550	-1.09693	4.29066	8.3395e-09	7.30246e-08
Cg6g019270	3.36111	1.08825	8.34323e-09	7.30246e-08
Cg8g004600	2.0887	8.37335	8.42315e-09	7.36899e-08
Cg1g009950	3.30833	0.429236	8.60432e-09	7.524e-08
[truncated: 2,322 more rows]

## Sheet: 85 C vs M
Gene_ID	logFC	logCPM	PValue	FDR
Cg2g000710	-13.2108	5.53236	3.72994e-182	7.02012e-178
Cg2g021210	-9.23276	5.59649	3.24758e-179	3.05613e-175
Cg3g003110	-9.77097	5.59226	5.57367e-172	3.49673e-168
Cg7g001660	-8.59819	4.71923	7.42496e-141	3.49363e-137
Cg7g008570	-12.61	4.9327	1.69101e-134	6.36528e-131
Cg2g046330	-5.74776	6.78473	1.23949e-132	3.88806e-129
Cg5g000500	-6.3463	5.06797	6.57662e-128	1.76827e-124
Cg9g010680	-12.0035	4.32816	3.0327e-120	7.1348e-117
Cg8g023620	4.50661	5.65074	1.21438e-118	2.53953e-115
Cg9g016400	-5.74397	7.11586	2.64764e-117	4.98312e-114
Cg4g005590	-5.48575	5.51467	1.11773e-114	1.91244e-111
Cg4g011140	-11.6808	4.00687	1.37284e-112	2.15318e-109
Cg9g024210	-4.78406	5.52575	4.33117e-108	6.27053e-105
Cg3g003000	6.872	4.71573	2.19269e-107	2.94775e-104
Cg5g028820	-11.5907	3.9173	2.74082e-105	3.439e-102
Cg4g011620	5.82667	5.05388	5.47045e-99	6.43496e-96
Cg2g021790	4.53798	7.12023	9.92282e-98	1.09857e-94
Cg5g041840	-4.81308	7.44081	2.03343e-91	2.12618e-88
Cg5g020770	8.17874	8.54769	1.71129e-89	1.69516e-86
Cg8g004960	-6.29657	5.06302	2.54119e-89	2.39139e-86
Cg2g023680	-4.48549	6.43066	7.07116e-87	6.33744e-84
Cg2g004710	-11.3015	3.62984	1.19985e-86	1.02647e-83
Cg2g022930	-11.3742	3.702	1.79253e-86	1.46683e-83
Cg6g020950	-11.2335	3.56231	3.64616e-84	2.85935e-81
Cg5g017450	-11.1101	3.44003	6.97275e-83	5.24936e-80
Cg9g007500	-3.61895	5.58983	2.06594e-82	1.49551e-79
Cg9g019760	4.04773	7.41132	2.21959e-81	1.54722e-78
Cg6g003040	-3.42728	6.97906	5.00868e-79	3.36673e-76
Cg2g003690	-4.1025	5.62789	1.17669e-75	7.63671e-73
Cg2g022870	-10.8667	3.19893	3.53425e-74	2.21727e-71
Cg6g017560	-4.52877	4.14774	7.4239e-74	4.50726e-71
Cg8g011290	4.17206	6.28664	1.43544e-73	8.44265e-71
Cg9g000950	-3.69166	5.13311	1.59759e-72	9.1116e-70
CgUng004860	4.26854	7.80723	4.36718e-72	2.41749e-69
Cg5g002000	-3.54434	5.87803	1.05631e-71	5.68025e-69
Cg6g011420	-6.05146	3.61265	1.69389e-71	8.85575e-69
Cg2g039520	-4.74252	5.02778	9.41825e-71	4.79084e-68
Cg9g012240	-6.99252	3.76396	1.53874e-70	7.6212e-68
Cg5g020680	4.40323	11.6502	3.04963e-70	1.47172e-67
Cg5g033840	-4.19827	5.4643	2.32166e-69	1.0924e-66
Cg6g010240	-3.55532	4.65055	5.08471e-69	2.33413e-66
Cg2g046410	-3.45265	8.01662	3.00834e-66	1.34809e-63
Cg4g020700	-3.69751	5.13148	3.6184e-66	1.58377e-63
Cg2g044430	3.4245	8.52932	5.04505e-65	2.15802e-62
Cg3g009340	4.77665	4.36818	8.82899e-64	3.69268e-61
Cg9g001580	-6.00508	5.94873	1.67025e-63	6.83385e-61
Cg2g002300	-5.03182	4.72605	3.46866e-63	1.38901e-60
Cg8g008960	-5.42798	3.63872	1.52207e-62	5.9681e-60
Cg8g023080	-3.56162	7.45506	1.79532e-62	6.89588e-60
Cg8g019380	-4.45051	4.79328	1.20022e-61	4.51786e-59
Cg1g025210	-5.32651	3.92981	2.16987e-61	8.00766e-59
Cg6g006310	-5.30933	5.08457	1.02667e-60	3.71594e-58
Cg3g002570	-11.1442	3.47382	1.726e-60	6.12924e-58
Cg5g020690	3.53022	9.18125	2.71711e-60	9.47013e-58
Cg1g027670	5.71622	3.30207	5.76915e-60	1.9742e-57
Cg2g003370	-10.4911	2.8279	1.73747e-59	5.83945e-57
Cg6g000040	-3.73389	4.43892	2.91641e-59	9.62977e-57
Cg5g044680	-4.20086	4.94631	3.97911e-59	1.29122e-56
Cg7g006940	-10.5642	2.89997	2.51867e-58	8.03456e-56
Cg2g042230	4.16067	4.07545	2.60102e-58	8.15895e-56
Cg5g018510	-3.99013	4.5662	6.81849e-58	2.10378e-55
Cg9g010390	3.69164	4.97469	1.81849e-57	5.52028e-55
Cg9g015110	-10.2759	2.61618	5.74622e-56	1.71666e-53
Cg1g010480	3.15133	7.33664	1.13463e-55	3.33671e-53
Cg9g018640	4.37743	5.93437	5.61689e-55	1.62639e-52
Cg9g001560	-3.93167	4.12942	9.74924e-55	2.78016e-52
Cg7g018180	5.45638	7.58402	8.77e-54	2.46358e-51
Cg3g024840	3.92485	4.81845	9.00521e-54	2.49246e-51
Cg8g002840	-8.58473	2.76321	1.18133e-53	3.22228e-51
Cg8g001860	2.85047	5.85368	2.06206e-53	5.5443e-51
CgUng003480	-3.24487	6.95884	2.47686e-53	6.56576e-51
Cg4g012330	3.297	5.20078	2.52414e-53	6.59817e-51
Cg9g021460	-2.94862	6.89707	3.67303e-53	9.46988e-51
Cg4g018280	3.56392	5.19931	1.93199e-52	4.91378e-50
Cg8g001840	2.88045	5.94934	2.91977e-52	7.32706e-50
Cg2g019150	3.77136	6.19705	3.268e-52	8.09302e-50
Cg8g008090	-3.55694	4.70572	6.55499e-52	1.60223e-49
Cg9g014060	7.36602	3.61036	1.25072e-51	3.01792e-49
Cg5g011730	-2.86603	5.55318	1.45353e-51	3.4629e-49
Cg9g006040	-8.24213	2.4274	2.58453e-51	6.08042e-49
Cg5g041250	-4.38181	3.47963	2.70204e-51	6.2784e-49
Cg5g028200	3.3552	4.2625	2.80523e-50	6.43868e-48
CgUng001330	-2.96856	4.73964	3.02409e-50	6.85739e-48
CgUng005620	3.29808	5.67927	8.14374e-50	1.82468e-47
Cg6g012760	-7.51755	2.48739	1.44835e-49	3.207e-47
Cg3g006490	4.14066	5.60911	1.74409e-49	3.81693e-47
Cg6g014890	-9.96459	2.31113	1.01993e-48	2.20646e-46
Cg9g016730	-10.1169	2.46002	1.17682e-48	2.51693e-46
Cg2g035590	-3.62429	4.03332	2.41866e-48	5.11478e-46
Cg2g040420	3.16247	9.13875	6.74298e-48	1.41011e-45
Cg3g020340	2.7561	7.81391	1.0518e-47	2.17538e-45
Cg1g005110	2.72383	5.9652	1.31853e-47	2.69739e-45
Cg2g007510	2.86534	4.44705	1.84687e-47	3.73762e-45
Cg2g020050	3.57461	10.3085	3.53145e-47	7.07079e-45
Cg3g024580	-2.48214	6.09091	4.68982e-47	9.29127e-45
Cg9g018030	-6.05192	2.66202	4.79022e-47	9.39132e-45
Cg7g000360	-2.64104	6.09641	1.65252e-46	3.2064e-44
Cg6g020390	-2.69897	5.3014	5.10809e-46	9.81014e-44
Cg3g001930	3.0107	8.52266	7.0486e-46	1.34002e-43
Cg8g022060	3.33074	6.56249	9.35472e-46	1.76065e-43
Cg2g035460	-2.73045	6.42012	2.42055e-45	4.51061e-43
Cg5g012700	3.1859	5.68773	3.61174e-45	6.66437e-43
Cg9g029600	4.35344	3.76675	3.87547e-45	7.08158e-43
Cg3g009220	-5.17048	2.94391	6.50592e-45	1.17738e-42
Cg5g005980	9.77561	2.16328	1.13286e-44	2.03063e-42
Cg4g017550	3.82205	6.97477	1.43152e-44	2.54175e-42
Cg9g021720	-2.52775	7.2438	2.10832e-44	3.70847e-42
Cg2g046060	-2.79946	7.86808	3.54171e-44	6.17209e-42
Cg9g009350	-5.56049	2.6709	9.29095e-44	1.60427e-41
Cg1g028930	4.4602	3.80494	1.31424e-43	2.24866e-41
Cg2g021200	-5.39256	2.50964	1.68571e-43	2.85827e-41
Cg7g022000	-2.63501	7.1904	1.99296e-43	3.34906e-41
CgUng004470	-5.42433	2.78982	3.0058e-43	5.00639e-41
Cg8g002850	-9.7496	2.10155	1.00788e-42	1.66397e-40
Cg5g037890	5.38892	2.63234	4.08462e-42	6.68493e-40
Cg4g006100	-9.68819	2.04183	4.21873e-42	6.84488e-40
Cg4g013930	-2.77106	5.4475	6.36569e-42	1.02401e-39
Cg7g023530	2.98655	6.65608	7.06842e-42	1.12741e-39
Cg8g022640	2.90839	4.84276	9.75968e-42	1.54359e-39
Cg9g009160	6.1416	4.683	1.01762e-41	1.59605e-39
Cg7g016950	2.66807	4.33432	1.20693e-41	1.87732e-39
Cg6g010100	-4.77529	5.81978	1.46774e-41	2.26428e-39
Cg9g011770	-2.37646	4.95694	2.08092e-41	3.18414e-39
Cg7g013420	4.76612	3.55618	3.55489e-41	5.39569e-39
Cg1g021330	-2.5946	6.09801	3.80913e-41	5.73533e-39
Cg5g023800	-6.68387	3.46043	4.82797e-41	7.21168e-39
Cg1g005430	3.8482	3.96912	5.28452e-41	7.83149e-39
Cg5g043660	5.53313	2.76883	5.99819e-41	8.81968e-39
Cg4g020660	2.41591	6.60256	7.73842e-41	1.12903e-38
Cg2g018720	-5.86151	3.92643	1.22439e-40	1.77264e-38
Cg3g018770	2.25621	5.96102	1.4581e-40	2.09487e-38
Cg6g006290	-9.91301	2.26044	1.73074e-40	2.46774e-38
Cg2g000600	2.25385	5.20111	3.44866e-40	4.88024e-38
Cg6g023440	3.13393	7.27818	4.02533e-40	5.65378e-38
Cg4g009890	2.88544	4.11496	5.78426e-40	8.06412e-38
Cg7g000350	-2.9792	6.96663	6.05451e-40	8.37882e-38
Cg2g028620	-5.50863	2.62132	6.15751e-40	8.45917e-38
Cg6g009500	-2.77008	4.47944	9.08782e-40	1.23943e-37
Cg9g016160	-2.39341	6.03195	1.15618e-39	1.5655e-37
Cg7g023920	-2.9414	5.14283	1.19116e-39	1.60135e-37
Cg4g001350	4.83393	2.6591	1.44429e-39	1.92787e-37
Cg9g002720	-2.70437	11.7064	1.59604e-39	2.11542e-37
Cg5g004070	-2.81373	4.15129	1.73032e-39	2.27736e-37
Cg3g004890	-6.13639	2.53763	2.33452e-39	3.05125e-37
Cg2g042810	-6.62974	2.11946	2.71183e-39	3.51995e-37
Cg9g001800	-3.24939	3.94808	4.24061e-39	5.46661e-37
Cg3g014370	-9.63391	1.98917	3.04577e-38	3.89962e-36
Cg5g023780	4.22529	2.79507	3.20758e-38	4.07905e-36
Cg7g018580	-2.88352	4.87121	5.47925e-38	6.92114e-36
CgUng004910	2.65957	7.8003	6.01201e-38	7.54346e-36
Cg2g018320	-9.43553	1.79714	7.86221e-38	9.79965e-36
Cg9g003540	-2.45975	7.8017	8.96197e-38	1.10969e-35
Cg7g018290	3.43413	6.14528	1.26023e-37	1.55025e-35
Cg2g003960	2.49184	4.57865	1.52154e-37	1.85953e-35
Cg8g023350	2.72875	4.29864	1.87474e-37	2.27642e-35
Cg5g010250	2.38718	8.68607	3.73176e-37	4.48817e-35
Cg7g016660	-4.5343	2.84386	3.74392e-37	4.48817e-35
Cg9g011470	9.60991	2.00467	4.46601e-37	5.31992e-35
Cg2g005000	-6.93627	1.92422	5.48936e-37	6.49782e-35
Cg7g023070	2.3768	7.51362	5.69767e-37	6.70224e-35
Cg1g022010	-6.0097	2.62098	7.10511e-37	8.30592e-35
Cg5g037930	2.53958	5.31605	7.16285e-37	8.32172e-35
Cg4g017620	-2.36149	8.40742	7.59878e-37	8.77402e-35
Cg8g017150	3.31982	3.50701	7.97351e-37	9.15058e-35
Cg6g007590	-9.49193	1.85161	8.46113e-37	9.65133e-35
Cg8g010070	-2.86608	4.45135	8.98109e-37	1.01827e-34
Cg1g008560	2.24826	8.61751	1.00406e-36	1.13158e-34
CgUng003810	2.54485	4.9023	1.16149e-36	1.30121e-34
Cg8g004120	2.08132	5.74047	1.38718e-36	1.54486e-34
Cg6g007360	-6.36123	1.8616	2.16149e-36	2.39303e-34
Cg5g017030	2.3052	5.3034	2.51597e-36	2.76919e-34
Cg9g013340	2.86628	4.32457	3.19015e-36	3.4908e-34
Cg7g023510	3.80037	3.19082	3.24268e-36	3.52778e-34
Cg4g000380	2.19984	6.35869	5.66008e-36	6.12231e-34
Cg9g007590	3.82458	6.54944	7.0249e-36	7.55518e-34
Cg3g025680	3.16096	4.13417	1.28852e-35	1.37791e-33
Cg4g020250	4.41728	3.44225	1.91229e-35	2.0334e-33
Cg5g026630	4.43482	4.01741	1.97276e-35	2.08591e-33
Cg2g002110	2.90738	4.39982	2.83043e-35	2.97607e-33
Cg9g011160	-6.96191	1.94904	3.09681e-35	3.23806e-33
Cg4g018320	2.63735	7.40569	3.77467e-35	3.92503e-33
Cg8g001440	-6.8929	1.88259	3.95597e-35	4.09095e-33
Cg3g009030	-6.14551	2.54675	5.8874e-35	6.05501e-33
Cg5g018500	-2.89334	3.96096	6.73269e-35	6.86271e-33
Cg9g011530	-2.15753	8.21918	6.74566e-35	6.86271e-33
Cg1g013420	-6.65662	2.14533	6.84522e-35	6.92656e-33
Cg1g013700	3.34682	5.3179	9.43428e-35	9.49533e-33
Cg7g004480	-10.3228	2.66245	9.65669e-35	9.66748e-33
Cg1g019780	-2.7887	4.50886	1.11076e-34	1.10612e-32
Cg6g005360	-2.2416	9.20917	1.31781e-34	1.3054e-32
Cg4g021380	-2.25215	6.48362	1.98204e-34	1.95309e-32
Cg7g013280	-2.77643	3.79955	2.30687e-34	2.26134e-32
Cg3g002290	-6.86009	1.85101	2.40195e-34	2.34234e-32
Cg9g026290	-9.48536	1.84557	2.42418e-34	2.35183e-32
Cg9g017640	-9.39508	1.75799	2.72003e-34	2.62532e-32
Cg2g033750	2.05404	6.76543	3.00614e-34	2.88666e-32
Cg2g011580	2.40331	6.36591	3.63975e-34	3.47734e-32
Cg7g007440	4.71678	2.45526	4.42513e-34	4.20633e-32
Cg6g017060	2.17888	7.8392	9.88403e-34	9.34811e-32
Cg1g006910	3.85132	4.15042	1.19449e-33	1.12407e-31
Cg5g041240	-2.26316	5.40419	2.07244e-33	1.94057e-31
Cg5g025930	-4.40155	2.52487	2.96894e-33	2.76626e-31
Cg1g012970	-1.98904	6.2568	3.19431e-33	2.96158e-31
Cg2g017090	3.22963	4.37056	3.34006e-33	3.08154e-31
Cg1g024480	2.96118	5.55836	3.48973e-33	3.20392e-31
Cg6g016680	4.06293	4.06835	4.55977e-33	4.16599e-31
Cg5g008520	3.64665	3.48654	7.50388e-33	6.82273e-31
Cg6g025010	-3.16621	3.68984	8.79734e-33	7.96033e-31
Cg5g035470	3.24458	5.44795	9.88245e-33	8.8994e-31
Cg9g004560	4.63587	3.93932	1.50453e-32	1.34842e-30
Cg2g032340	-2.51924	7.84394	1.52879e-32	1.36366e-30
Cg4g024520	2.42683	5.15905	1.66229e-32	1.47575e-30
Cg9g022190	-6.61123	2.46597	1.77759e-32	1.5707e-30
Cg5g008310	3.70667	3.91238	2.01584e-32	1.77291e-30
Cg1g028030	4.17681	2.44295	2.89941e-32	2.53813e-30
Cg9g029160	2.14569	5.75803	3.19569e-32	2.78454e-30
Cg9g028020	2.94058	4.22783	3.25534e-32	2.82345e-30
Cg6g018400	2.02564	7.30421	3.3031e-32	2.85173e-30
Cg9g020090	-2.09966	5.6724	3.4279e-32	2.94596e-30
Cg8g010210	3.41217	3.04761	8.46605e-32	7.2427e-30
Cg4g022380	2.4001	4.74487	8.63116e-32	7.35055e-30
Cg2g022830	-2.67905	6.17149	1.26502e-31	1.07248e-29
Cg4g004020	3.2826	5.48157	1.60622e-31	1.35563e-29
Cg8g001750	-2.10527	5.70352	1.75768e-31	1.47685e-29
Cg7g019740	3.61167	3.33223	2.2683e-31	1.89741e-29
Cg3g009020	-3.11972	3.45418	3.17763e-31	2.64629e-29
Cg2g027600	-2.61655	4.06861	3.71198e-31	3.07767e-29
Cg4g017520	5.12799	4.07693	4.20562e-31	3.47166e-29
Cg9g015150	-2.33196	5.15859	4.279e-31	3.51681e-29
Cg9g010300	-2.1162	5.33057	4.37242e-31	3.57797e-29
Cg6g006850	2.15653	9.77034	4.63981e-31	3.78034e-29
Cg1g026850	-9.00166	1.38166	4.66026e-31	3.78064e-29
Cg5g036480	2.11285	7.99681	8.11612e-31	6.55594e-29
Cg2g042240	2.83449	4.55421	8.41517e-31	6.76846e-29
Cg1g029350	4.14326	2.34228	8.82926e-31	7.0713e-29
Cg2g020660	-2.17225	8.28951	9.03059e-31	7.20189e-29
Cg6g005190	-2.88343	4.01922	1.91267e-30	1.51891e-28
Cg5g033560	2.96593	6.21005	2.26255e-30	1.78922e-28
Cg5g003570	3.49636	2.91546	2.3391e-30	1.84202e-28
Cg6g000400	2.49447	4.40959	2.40806e-30	1.88842e-28
Cg1g014000	2.18072	5.54877	3.21129e-30	2.50787e-28
Cg9g019530	-3.72935	2.60141	4.94589e-30	3.84655e-28
Cg2g033080	2.43128	6.4225	5.84362e-30	4.52604e-28
Cg2g022340	-5.19631	2.0215	9.87111e-30	7.61411e-28
Cg9g008080	1.91049	7.74568	1.06478e-29	8.17971e-28
Cg5g010000	5.1563	4.83752	1.17602e-29	8.99747e-28
Cg9g023850	-2.35961	4.2808	1.31314e-29	1.00059e-27
Cg5g043130	1.96205	6.24115	1.44085e-29	1.09348e-27
Cg9g011430	-5.13247	1.78419	1.94299e-29	1.46864e-27
Cg3g013500	2.88944	7.23871	2.12546e-29	1.60013e-27
Cg3g005810	-2.49043	3.82436	2.49667e-29	1.8721e-27
Cg4g017770	9.23777	1.65123	2.55993e-29	1.91193e-27
Cg9g017490	5.85673	1.8721	2.80395e-29	2.0859e-27
Cg6g024710	4.75462	2.28272	3.0876e-29	2.28786e-27
Cg9g007530	-2.00238	4.76576	3.26798e-29	2.41202e-27
Cg2g020570	1.78059	5.83933	3.58338e-29	2.63448e-27
Cg2g021500	2.825	4.98796	3.67148e-29	2.68875e-27
Cg6g000070	3.98135	2.33175	3.98501e-29	2.90705e-27
Cg7g013160	-3.70868	2.53958	4.15727e-29	3.02101e-27
CgUng006050	-2.34624	5.22807	4.37594e-29	3.15791e-27
Cg2g036370	-2.53847	6.47172	4.37923e-29	3.15791e-27
Cg9g005650	-2.6461	3.74728	1.21554e-28	8.73195e-27
Cg4g020760	-2.21659	5.59288	1.31108e-28	9.38247e-27
Cg9g006700	2.97622	6.62577	1.3615e-28	9.70637e-27
Cg9g003730	1.97194	6.55368	1.6685e-28	1.18501e-26
Cg5g033220	2.61452	9.13002	1.71805e-28	1.21561e-26
Cg3g016050	2.33829	4.29082	1.7417e-28	1.22773e-26
Cg2g033330	4.14086	3.5046	2.18218e-28	1.53249e-26
Cg2g040650	-2.86428	4.00254	3.01726e-28	2.11107e-26
Cg9g022380	-2.13271	4.73058	3.11317e-28	2.17011e-26
Cg9g021420	3.162	4.4422	4.69563e-28	3.26112e-26
Cg3g022250	2.654	6.31218	5.34162e-28	3.69613e-26
Cg5g009510	-1.88839	6.85989	5.59355e-28	3.84434e-26
Cg8g022340	2.98162	5.52582	5.59667e-28	3.84434e-26
Cg3g008840	3.06432	3.0133	5.89177e-28	4.03233e-26
Cg2g025410	2.07415	9.58547	6.5887e-28	4.49297e-26
Cg6g004410	2.59012	3.97733	7.63286e-28	5.18621e-26
Cg7g023960	-9.09217	1.4678	8.33002e-28	5.63954e-26
Cg5g030520	5.28508	1.85773	9.97346e-28	6.72797e-26
Cg9g009980	2.43869	4.82661	1.04107e-27	6.99784e-26
Cg3g013720	-2.46539	3.86936	1.06689e-27	7.14587e-26
Cg6g015220	4.18613	2.23001	1.29543e-27	8.64585e-26
Cg7g007290	-1.9352	8.03522	1.56765e-27	1.04257e-25
Cg8g003410	2.14269	5.77514	1.89937e-27	1.25873e-25
Cg9g008110	-1.85367	7.69232	2.5617e-27	1.69171e-25
Cg6g005210	4.48912	2.33763	2.58054e-27	1.69819e-25
Cg2g016980	-7.02461	1.25781	2.64849e-27	1.73683e-25
Cg8g014180	-5.92241	1.44603	2.7157e-27	1.77473e-25
Cg2g020430	8.8836	1.319	3.21295e-27	2.09242e-25
Cg7g021330	-1.99246	4.90976	3.51491e-27	2.28118e-25
Cg9g028400	-1.93314	7.28801	3.89507e-27	2.51921e-25
Cg2g007160	4.23774	2.10811	3.9809e-27	2.56591e-25
Cg5g001600	3.46288	2.82064	4.04099e-27	2.59575e-25
Cg9g006150	4.15256	2.67239	4.99086e-27	3.195e-25
Cg9g019280	2.96181	4.74288	5.47078e-27	3.49036e-25
Cg6g005050	3.00945	5.8939	5.60821e-27	3.56595e-25
Cg2g039840	-2.07469	8.59612	6.30965e-27	3.99845e-25
Cg4g024570	-2.00234	8.68255	6.8404e-27	4.32024e-25
Cg4g018330	-1.75683	6.09913	7.11102e-27	4.47614e-25
Cg8g010220	4.22729	4.11443	7.30272e-27	4.58148e-25
Cg5g039890	2.77562	3.71592	8.91091e-27	5.57183e-25
Cg3g013000	2.27036	5.43708	1.00822e-26	6.28334e-25
Cg5g028770	2.49592	3.89834	1.15052e-26	7.1465e-25
Cg2g031190	-2.06329	6.71459	1.37955e-26	8.54095e-25
Cg5g032100	2.75557	4.79318	1.62083e-26	1.00018e-24
Cg7g003620	1.8311	5.51482	1.64523e-26	1.01192e-24
Cg9g021920	-2.08475	5.78262	1.67369e-26	1.02607e-24
CgUng019980	2.06335	6.04995	1.88654e-26	1.15281e-24
Cg9g001440	-2.90252	4.63905	2.12137e-26	1.29211e-24
Cg7g018300	-2.15035	6.37602	2.4942e-26	1.5143e-24
Cg1g007400	-3.60795	2.53283	2.57016e-26	1.5554e-24
Cg9g025450	-1.8363	7.31687	2.59233e-26	1.56379e-24
Cg4g015650	2.28805	3.96455	2.61909e-26	1.57489e-24
Cg6g012070	3.44545	3.74673	2.64867e-26	1.5876e-24
Cg8g022390	-1.98558	5.45167	2.69595e-26	1.61081e-24
Cg5g039440	1.88131	5.52127	2.92702e-26	1.74334e-24
Cg6g017470	-1.95724	5.4061	3.1423e-26	1.86565e-24
Cg3g022030	-3.26521	2.5548	3.24978e-26	1.9234e-24
Cg9g009090	-1.7528	6.0455	4.45155e-26	2.62642e-24
Cg4g004550	2.09382	4.81371	4.83848e-26	2.84578e-24
Cg5g034980	2.79811	4.56215	5.37209e-26	3.14979e-24
Cg9g002690	3.16093	3.71406	5.79e-26	3.38428e-24
Cg6g011160	3.43798	3.14996	7.52406e-26	4.38422e-24
CgUng004550	-8.94561	1.32866	1.20825e-25	7.01865e-24
Cg9g008990	2.79235	4.04385	1.2414e-25	7.18903e-24
Cg8g024150	2.8309	5.91396	1.39802e-25	8.07119e-24
Cg2g014410	3.07383	3.70875	1.83147e-25	1.05413e-23
Cg7g017000	2.16413	9.59051	1.98344e-25	1.13812e-23
Cg2g023260	3.40763	2.66824	2.11408e-25	1.20939e-23
Cg6g013760	-1.90384	4.5915	2.31016e-25	1.31756e-23
Cg5g014820	-3.64926	3.16866	2.39613e-25	1.36246e-23
Cg1g027640	2.44071	3.62776	2.63519e-25	1.49388e-23
Cg4g000620	-2.10797	7.48856	2.90003e-25	1.63908e-23
Cg7g022200	-2.81793	3.98046	2.94848e-25	1.66148e-23
Cg5g030380	1.88007	4.83863	3.03927e-25	1.70753e-23
Cg9g002560	-5.02316	1.48052	3.12496e-25	1.75044e-23
Cg2g045180	-1.8134	6.14319	3.5915e-25	2.0058e-23
Cg2g041490	-1.77194	5.95751	3.61383e-25	2.01231e-23
Cg1g020460	-1.96945	7.66251	3.64229e-25	2.02173e-23
Cg4g000060	-1.91698	4.56571	3.65353e-25	2.02173e-23
Cg1g024780	2.69867	6.73474	3.66298e-25	2.02173e-23
Cg2g002560	4.10351	2.30586	3.87361e-25	2.13173e-23
Cg2g028940	2.03855	7.03642	4.64728e-25	2.55005e-23
Cg4g021420	-1.78715	5.91824	4.83078e-25	2.64302e-23
Cg1g025650	4.2101	2.08232	5.35004e-25	2.91864e-23
Cg9g028060	-1.81903	5.45384	5.89782e-25	3.20818e-23
Cg8g020640	2.81615	4.13754	6.12559e-25	3.32247e-23
Cg5g041220	2.06493	6.88807	6.35387e-25	3.43639e-23
Cg3g013480	-2.15117	8.11943	6.41964e-25	3.46201e-23
Cg2g040110	-8.77349	1.16635	6.66151e-25	3.58218e-23
Cg6g011390	-3.44632	2.50542	6.87554e-25	3.68132e-23
Cg2g041240	-1.67137	5.83053	6.885e-25	3.68132e-23
Cg4g018300	1.90593	6.29566	7.74284e-25	4.12827e-23
Cg6g011180	2.98291	4.13149	8.48689e-25	4.5122e-23
Cg9g027930	4.00889	3.06308	9.66116e-25	5.12205e-23
Cg5g006050	2.12405	6.39599	9.85338e-25	5.20928e-23
Cg1g008060	2.24071	5.91912	1.11316e-24	5.86857e-23
Cg7g016330	-1.71394	7.47282	1.12496e-24	5.91419e-23
Cg3g015480	-1.78813	4.67263	1.40245e-24	7.3525e-23
Cg5g005910	-1.83737	4.69797	1.52795e-24	7.98821e-23
Cg6g009750	3.28507	6.4956	1.56732e-24	8.17132e-23
Cg1g007280	2.41415	4.09017	1.92787e-24	1.00233e-22
Cg2g015330	8.91398	1.34759	2.20047e-24	1.14091e-22
Cg2g014850	3.17903	2.63429	2.2186e-24	1.14715e-22
Cg9g022210	-4.48476	1.78371	2.34993e-24	1.21173e-22
Cg5g035050	3.57407	4.45085	2.59918e-24	1.33659e-22
Cg3g009200	6.90564	1.26665	2.61992e-24	1.34358e-22
Cg2g039570	2.04475	8.24734	2.76176e-24	1.41247e-22
Cg4g008360	8.64395	1.09706	2.83149e-24	1.44421e-22
Cg1g028830	2.86691	5.15366	2.95598e-24	1.50364e-22
Cg9g022160	-3.20451	5.04365	2.97711e-24	1.5103e-22
Cg2g035600	-2.0823	4.21124	3.12646e-24	1.5818e-22
Cg4g018240	3.25686	2.93566	3.15793e-24	1.59344e-22
Cg2g043210	2.45628	5.12521	3.20459e-24	1.61266e-22
Cg8g005350	5.76073	2.06712	3.59574e-24	1.80468e-22
Cg4g004480	-2.7604	3.84629	3.68232e-24	1.84322e-22
Cg9g002500	-6.35706	1.37336	3.91075e-24	1.95236e-22
Cg1g002050	4.68186	1.67591	4.09467e-24	2.03878e-22
Cg6g010200	-3.25793	4.17386	4.31305e-24	2.14184e-22
Cg5g000150	-2.64749	3.5938	4.44262e-24	2.20039e-22
Cg7g014720	-1.70043	6.83902	5.5096e-24	2.72169e-22
Cg4g001740	2.06141	5.6993	5.92571e-24	2.91958e-22
Cg3g010740	1.77049	5.95237	6.30765e-24	3.09964e-22
Cg4g018900	5.5695	1.60492	6.37228e-24	3.12324e-22
Cg4g004080	-1.78566	4.82616	6.63073e-24	3.24148e-22
Cg7g018930	1.79173	4.93777	6.95753e-24	3.39242e-22
Cg2g036870	-1.83471	7.62582	7.04728e-24	3.42731e-22
Cg1g017540	2.32248	6.26239	7.69228e-24	3.73135e-22
Cg5g013330	-1.75594	8.1643	8.01726e-24	3.87899e-22
Cg5g003330	4.71596	2.63635	8.22119e-24	3.96746e-22
Cg8g011340	1.75794	5.20574	8.9886e-24	4.31682e-22
Cg2g029490	-2.80499	3.11347	8.99099e-24	4.31682e-22
Cg6g024360	-2.58019	4.5873	9.24933e-24	4.42956e-22
Cg6g017520	-2.66696	3.07639	9.28045e-24	4.43318e-22
Cg4g008570	-2.9803	2.59817	1.00213e-23	4.77497e-22
Cg6g023960	-8.87836	1.26544	1.02301e-23	4.86213e-22
Cg1g013940	1.90151	8.03864	1.09025e-23	5.16864e-22
Cg5g039960	1.58765	6.1061	1.43512e-23	6.78651e-22
Cg1g006260	1.68707	7.6487	1.43887e-23	6.7872e-22
Cg4g003060	-1.9296	4.1789	1.46816e-23	6.90805e-22
Cg8g022430	2.21223	7.62865	1.5591e-23	7.31768e-22
Cg2g027520	-1.70074	5.7454	1.60193e-23	7.49998e-22
Cg2g023250	4.43123	1.98362	1.74766e-23	8.16195e-22
Cg2g017200	2.11947	5.06586	1.7789e-23	8.28728e-22
Cg2g003060	2.7333	3.53454	1.86175e-23	8.65183e-22
Cg9g005670	-1.75747	4.74963	2.19293e-23	1.01658e-21
Cg8g008590	2.29185	5.064	2.40464e-23	1.11198e-21
Cg2g032950	3.5703	2.20015	2.45667e-23	1.13326e-21
Cg7g016280	-2.53384	3.67163	2.71762e-23	1.25057e-21
Cg4g007200	-1.69563	5.71814	2.72439e-23	1.25063e-21
Cg5g016960	1.69395	5.12603	2.82566e-23	1.29396e-21
Cg8g001450	-1.72821	6.82785	2.90965e-23	1.32919e-21
Cg2g002080	2.08659	11.3985	2.99348e-23	1.36417e-21
Cg2g039810	-3.1131	2.31973	3.2306e-23	1.46868e-21
Cg2g046010	-3.83219	9.74181	3.9303e-23	1.78246e-21
Cg2g018560	1.98351	7.48293	4.04035e-23	1.82797e-21
Cg6g018250	-6.99134	1.22596	5.19335e-23	2.34398e-21
Cg7g022020	-3.06772	2.94021	5.74377e-23	2.58621e-21
Cg2g016780	1.94061	6.54601	5.80671e-23	2.60831e-21
Cg2g025620	-1.58698	6.18577	5.86122e-23	2.62653e-21
Cg5g033700	-1.61937	6.14391	6.23549e-23	2.78761e-21
Cg7g020010	-1.63723	5.69543	6.30592e-23	2.81241e-21
Cg9g009610	-1.63256	7.20335	7.22787e-23	3.21598e-21
Cg6g000380	2.38301	3.75983	7.62405e-23	3.38425e-21
Cg8g018020	-1.63823	5.22867	7.83456e-23	3.46951e-21
Cg6g019360	1.6326	6.75046	7.9402e-23	3.50804e-21
Cg8g005600	-2.31317	3.49725	9.422e-23	4.15076e-21
Cg2g008960	1.90215	5.30148	9.43905e-23	4.15076e-21
Cg3g007180	-8.50562	0.9154	1.05701e-22	4.63728e-21
Cg6g014500	3.22485	6.94569	1.07251e-22	4.69435e-21
Cg2g030740	4.3505	2.21046	1.15176e-22	5.0286e-21
Cg4g005820	-5.14982	1.59902	1.15422e-22	5.0286e-21
Cg5g000600	2.41678	4.63989	1.17463e-22	5.10569e-21
Cg8g014260	2.5602	4.13264	1.19965e-22	5.20245e-21
Cg3g002310	2.20509	3.86704	1.35845e-22	5.87756e-21
Cg9g014240	-8.35464	0.776265	1.49175e-22	6.43948e-21
Cg5g004470	1.82144	4.7037	1.53072e-22	6.59261e-21
Cg9g017680	-4.64741	1.80597	1.54431e-22	6.63594e-21
Cg1g028050	1.58086	6.33537	1.65987e-22	7.11628e-21
Cg6g010490	2.87136	6.40036	1.7853e-22	7.63662e-21
Cg5g008750	4.49866	2.04705	1.80587e-22	7.70709e-21
Cg9g025950	-2.06704	4.98453	1.81072e-22	7.71032e-21
Cg3g001600	-2.66602	3.07589	1.82256e-22	7.7432e-21
CgUng022170	-8.50434	0.914732	1.86594e-22	7.90963e-21
Cg7g020210	2.98296	3.4179	1.94576e-22	8.22947e-21
Cg2g029720	1.68877	8.46211	1.9938e-22	8.41347e-21
Cg5g025040	8.45588	0.924433	1.9982e-22	8.41347e-21
Cg5g043840	1.76288	5.18088	2.08679e-22	8.76685e-21
Cg2g025890	1.91537	4.30128	2.43409e-22	1.02031e-20
Cg9g008290	8.33478	0.814119	2.56518e-22	1.07287e-20
Cg7g016290	2.30026	4.93848	2.76185e-22	1.15257e-20
Cg2g030680	-1.68918	5.75927	3.07702e-22	1.28125e-20
Cg8g003930	2.25111	4.99265	3.1359e-22	1.30289e-20
Cg2g029230	-3.51102	2.17558	3.55325e-22	1.47303e-20
Cg6g013650	3.76963	6.21112	3.63598e-22	1.50402e-20
Cg9g026450	1.59548	5.95067	4.18765e-22	1.72709e-20
Cg6g002630	1.51491	5.60511	4.19362e-22	1.72709e-20
Cg8g022720	2.49602	3.75351	4.34355e-22	1.78493e-20
Cg2g016630	-3.6354	2.18427	4.67697e-22	1.91776e-20
Cg1g021820	2.31886	4.41862	4.94445e-22	2.02303e-20
Cg6g007350	-8.42663	0.842305	5.18703e-22	2.11768e-20
Cg1g005840	2.03041	7.00929	5.22868e-22	2.12726e-20
Cg5g022750	2.44659	5.34042	5.23309e-22	2.12726e-20
Cg5g022370	8.63484	1.08859	5.64839e-22	2.29113e-20
Cg1g027660	3.94991	2.54354	6.14231e-22	2.48612e-20
Cg8g002580	1.75292	9.62631	6.608e-22	2.66887e-20
Cg9g019180	-8.30462	0.730537	6.84555e-22	2.75344e-20
Cg3g017200	1.96313	5.54578	6.84665e-22	2.75344e-20
Cg1g027650	4.01254	2.54319	6.96585e-22	2.7954e-20
Cg9g028140	2.27422	5.56355	7.22148e-22	2.89182e-20
Cg7g023670	-2.67061	3.70806	7.2466e-22	2.89572e-20
Cg5g029880	4.03075	3.36951	7.77248e-22	3.09927e-20
Cg1g028040	2.22826	4.02165	7.97122e-22	3.1718e-20
Cg4g002760	-2.1241	3.88004	8.34046e-22	3.31172e-20
Cg6g009060	1.75662	7.02279	9.52194e-22	3.77289e-20
Cg7g014900	3.16652	5.00531	1.09744e-21	4.33926e-20
Cg4g012580	2.43405	3.16137	1.1144e-21	4.3971e-20
Cg5g012000	-2.18473	5.73112	1.11785e-21	4.40149e-20
Cg7g011300	-3.20078	6.6855	1.28941e-21	5.06639e-20
Cg2g020990	-1.71041	5.19321	1.31242e-21	5.14604e-20
Cg1g026170	1.82616	4.32253	1.41796e-21	5.54834e-20
Cg5g040260	-2.05106	7.85432	1.46727e-21	5.72937e-20
Cg1g010620	2.19661	4.81899	1.52215e-21	5.93136e-20
Cg7g006420	1.76517	9.86036	1.54817e-21	6.02028e-20
Cg9g022000	-8.31685	0.741884	1.64824e-21	6.3962e-20
Cg8g001230	-1.59147	5.07785	1.79e-21	6.93203e-20
CgUng014020	-2.04242	3.78768	1.81368e-21	7.00928e-20
Cg9g005990	-1.93251	6.91173	1.87015e-21	7.21273e-20
Cg5g006440	-2.08874	4.32449	1.88088e-21	7.23929e-20
Cg7g002810	1.98972	5.11134	1.92698e-21	7.40157e-20
Cg7g023850	-1.8948	8.94377	2.18824e-21	8.38795e-20
Cg3g013100	-3.37265	2.23776	2.23709e-21	8.55779e-20
Cg4g024590	-3.00792	2.64834	2.26448e-21	8.645e-20
Cg7g023710	-1.81062	4.74288	2.50573e-21	9.54664e-20
Cg7g022810	2.68427	3.09435	2.58953e-21	9.84597e-20
Cg2g042990	3.53303	3.4519	2.65801e-21	1.0086e-19
Cg5g006140	2.28129	5.73061	2.80461e-21	1.06208e-19
Cg2g026970	-4.38651	1.27212	2.95203e-21	1.11567e-19
Cg2g042190	-1.83482	5.85971	3.02809e-21	1.14212e-19
Cg5g023620	2.01828	9.75408	3.2474e-21	1.22239e-19
Cg8g008840	2.2217	10.0177	3.31726e-21	1.24619e-19
Cg7g014500	-1.85716	5.56709	3.46485e-21	1.29904e-19
Cg2g044940	-8.27998	0.707653	3.68592e-21	1.37675e-19
Cg6g000750	-1.53947	5.15493	3.68674e-21	1.37675e-19
Cg9g005380	1.81934	4.50271	3.84967e-21	1.43475e-19
Cg5g001170	2.6811	3.04029	4.6337e-21	1.72354e-19
Cg5g008630	-1.83345	5.77723	4.74564e-21	1.76169e-19
Cg3g011280	-1.60183	5.22097	4.76492e-21	1.76536e-19
Cg2g017780	-1.58328	5.33097	5.13296e-21	1.89799e-19
Cg3g014780	4.28723	8.76509	5.38766e-21	1.98826e-19
Cg1g026040	1.66355	6.20859	5.73736e-21	2.10931e-19
CgUng021960	-4.33935	1.76695	5.73809e-21	2.10931e-19
Cg2g023590	-8.39076	0.809491	5.78775e-21	2.12341e-19
Cg6g025780	1.93965	6.01354	6.46989e-21	2.36906e-19
Cg9g011380	5.37994	1.08094	7.23083e-21	2.63736e-19
Cg5g044590	-8.42668	0.842312	7.24214e-21	2.63736e-19
Cg4g003810	-1.80892	4.91372	7.24465e-21	2.63736e-19
Cg4g001770	-1.74664	4.24695	7.28467e-21	2.64681e-19
Cg7g001870	-1.62981	8.31863	7.34565e-21	2.66383e-19
Cg2g038270	1.60312	4.85262	7.42695e-21	2.68813e-19
Cg3g022050	-1.75506	4.83645	7.51237e-21	2.71383e-19
Cg1g004760	-1.53779	5.75935	7.60309e-21	2.74134e-19
Cg2g029080	2.834	5.09375	7.90204e-21	2.84368e-19
Cg4g022680	-1.75407	5.80212	8.09455e-21	2.90402e-19
Cg1g022250	-1.99084	4.32007	8.10058e-21	2.90402e-19
Cg5g039240	2.72784	3.19798	8.13938e-21	2.91238e-19
Cg2g019040	2.12381	5.61676	8.17729e-21	2.9204e-19
Cg9g022260	-1.62063	4.93104	8.19788e-21	2.9222e-19
Cg6g011450	-3.94406	2.40978	8.53413e-21	3.03631e-19
Cg9g005770	3.52235	3.09059	9.09748e-21	3.23064e-19
Cg2g030090	-1.51103	6.24785	9.78996e-21	3.47e-19
Cg5g021520	-2.58932	3.04159	9.90501e-21	3.50418e-19
Cg2g002230	-2.6086	2.86012	1.01923e-20	3.59906e-19
Cg3g017600	3.00359	5.35842	1.06074e-20	3.73588e-19
Cg2g018570	4.72108	3.41964	1.06195e-20	3.73588e-19
Cg8g023390	2.28845	3.71794	1.07465e-20	3.7735e-19
Cg5g002380	2.2794	6.88704	1.18183e-20	4.14211e-19
Cg4g017800	-1.69984	9.81658	1.22446e-20	4.28355e-19
Cg1g006940	1.51729	6.27736	1.25636e-20	4.387e-19
Cg5g040430	2.00722	5.08048	1.36448e-20	4.75572e-19
Cg3g005950	-1.59274	6.81682	1.40348e-20	4.88259e-19
Cg1g008110	1.95892	4.18134	1.42381e-20	4.9442e-19
Cg9g026560	1.81651	4.71485	1.50309e-20	5.2099e-19
Cg4g007030	-2.6408	3.16056	1.51113e-20	5.22812e-19
Cg2g029870	-3.74627	2.11493	1.66705e-20	5.75361e-19
Cg5g001620	3.35846	2.1187	1.66913e-20	5.75361e-19
Cg2g038100	2.44757	6.15391	1.75265e-20	6.03045e-19
Cg4g010850	-6.66683	0.924747	1.82554e-20	6.26979e-19
Cg9g026170	-1.58547	7.73967	1.93896e-20	6.64721e-19
Cg2g036390	3.33249	1.99134	2.04268e-20	6.99004e-19
Cg4g013500	-2.78262	2.93558	2.05899e-20	7.03309e-19
Cg3g014510	-3.08842	2.07232	2.0649e-20	7.04047e-19
Cg9g026840	1.63752	5.74718	2.149e-20	7.314e-19
Cg1g028750	-1.87777	4.84859	2.20353e-20	7.48605e-19
Cg8g008660	-2.41828	3.59331	2.42485e-20	8.2231e-19
Cg4g008220	4.92095	1.29059	2.45279e-20	8.30288e-19
Cg9g025560	3.40127	1.81479	2.56753e-20	8.67567e-19
Cg7g001150	2.7421	7.76257	2.63172e-20	8.87664e-19
Cg5g036730	3.11856	5.70967	2.72739e-20	9.18287e-19
Cg9g012250	2.43542	4.3228	3.19528e-20	1.0739e-18
Cg2g045220	-1.55343	8.54207	3.20919e-20	1.07665e-18
Cg2g001980	-8.26728	0.695947	3.34382e-20	1.11982e-18
Cg2g027200	-1.79098	6.85445	3.42972e-20	1.14655e-18
Cg8g009490	-3.00217	2.22343	3.77991e-20	1.26138e-18
Cg6g012200	2.54698	6.91731	3.92639e-20	1.30794e-18
Cg7g003610	4.04054	1.92812	3.9794e-20	1.32326e-18
Cg3g018510	-1.6446	11.1008	4.10043e-20	1.3611e-18
Cg9g016370	-6.64455	0.904325	4.1289e-20	1.36813e-18
Cg7g010570	-1.84107	4.22499	4.31177e-20	1.42622e-18
Cg5g042850	-1.75129	5.09636	4.34476e-20	1.43461e-18
Cg8g024330	-1.97623	6.83629	4.50588e-20	1.4852e-18
Cg8g020010	1.52196	6.91269	4.51833e-20	1.4867e-18
Cg2g043570	-2.86934	2.6042	4.61102e-20	1.51455e-18
Cg6g025830	2.01193	3.73417	4.79182e-20	1.5712e-18
Cg2g028300	4.33469	1.78093	4.90121e-20	1.60427e-18
Cg6g014220	1.60662	10.8332	5.23253e-20	1.70975e-18
Cg1g003340	1.68641	4.81386	5.29872e-20	1.72838e-18
Cg3g023440	4.84171	4.26103	5.63459e-20	1.83475e-18
Cg7g006010	-1.46707	5.50876	5.74382e-20	1.86709e-18
Cg3g016580	1.86879	4.09966	5.82017e-20	1.88865e-18
Cg4g007100	-1.50111	5.795	5.83503e-20	1.89021e-18
Cg9g021740	-3.24119	2.4318	6.38912e-20	2.0652e-18
Cg1g026950	8.98117	1.41056	6.39717e-20	2.0652e-18
Cg5g029290	3.51913	2.208	6.42737e-20	2.0714e-18
Cg3g010610	-2.99242	2.58218	6.44615e-20	2.0739e-18
Cg7g010490	-8.40235	0.820273	6.76316e-20	2.17218e-18
Cg5g027850	1.57714	6.53899	6.78626e-20	2.17588e-18
Cg2g016440	-3.1721	2.29994	7.12839e-20	2.28169e-18
Cg2g025540	1.48738	5.34545	7.38606e-20	2.36015e-18
Cg4g018800	-1.55351	5.31972	7.76134e-20	2.47587e-18
Cg3g024640	1.91918	7.98759	7.8088e-20	2.48679e-18
Cg2g031130	3.74363	1.7502	8.03539e-20	2.55463e-18
Cg6g003930	4.36044	3.42823	8.6593e-20	2.74834e-18
Cg8g005530	-5.8519	0.904572	9.35914e-20	2.96546e-18
Cg6g015310	-2.58682	2.94435	9.63663e-20	3.04825e-18
Cg2g022430	1.75611	4.25066	9.71425e-20	3.06765e-18
Cg5g014390	1.72844	6.82552	9.73115e-20	3.06784e-18
Cg9g019500	-1.5654	5.56179	1.00691e-19	3.16908e-18
Cg2g036180	-8.26722	0.695911	1.01605e-19	3.1925e-18
CgUng005210	-3.07193	2.24841	1.09265e-19	3.42747e-18
Cg1g021580	-1.82351	4.06212	1.11613e-19	3.49529e-18
Cg2g005640	1.79975	8.61419	1.11817e-19	3.49587e-18
Cg7g023770	-1.93668	4.45984	1.14628e-19	3.5778e-18
Cg5g017310	1.55983	5.70252	1.20165e-19	3.74443e-18
Cg6g023290	-3.33208	4.34263	1.24112e-19	3.861e-18
Cg3g024790	1.52961	6.07278	1.28201e-19	3.98162e-18
Cg5g034580	6.12021	1.28213	1.29257e-19	4.00782e-18
Cg2g040760	3.95985	1.66576	1.38724e-19	4.2943e-18
Cg3g016650	-2.33306	7.27368	1.40749e-19	4.34983e-18
Cg8g019350	-1.65747	4.50508	1.47996e-19	4.5663e-18
Cg4g008450	2.46281	8.82787	1.50119e-19	4.6242e-18
Cg3g002000	1.47029	5.62566	1.5287e-19	4.70126e-18
Cg5g037790	2.14296	6.41439	1.53224e-19	4.70446e-18
Cg7g016810	-2.10454	4.61363	1.5508e-19	4.75367e-18
Cg5g030560	-1.89404	6.95651	1.56986e-19	4.80427e-18
Cg9g028510	-5.00846	4.45196	1.65025e-19	5.04209e-18
Cg1g016790	-2.58056	2.92211	1.73619e-19	5.29609e-18
Cg2g044750	1.95886	6.10013	1.80829e-19	5.50709e-18
Cg2g040820	3.00355	4.25491	1.82053e-19	5.53541e-18
Cg5g019690	1.54618	7.46139	1.88349e-19	5.7176e-18
Cg2g033690	-1.49626	5.96288	1.89925e-19	5.75617e-18
Cg9g002710	-4.10346	1.65954	1.96946e-19	5.95937e-18
Cg7g014880	-1.49407	5.37222	2.04737e-19	6.18517e-18
Cg5g037710	6.78586	1.15593	2.12743e-19	6.41672e-18
Cg1g009080	2.29377	3.08652	2.21014e-19	6.65553e-18
Cg4g006660	-6.59116	4.89987	2.21787e-19	6.66813e-18
Cg7g003570	2.5441	3.2806	2.30713e-19	6.92543e-18
Cg5g027670	3.77048	2.67597	2.33239e-19	6.99012e-18
Cg9g017140	-1.72208	5.06233	2.33663e-19	6.99169e-18
Cg5g016710	2.76688	5.16588	2.41589e-19	7.21738e-18
Cg1g019450	-1.49062	6.28253	2.49737e-19	7.44898e-18
Cg8g018090	1.45369	5.3794	2.86239e-19	8.52422e-18
Cg7g020530	1.58732	6.24306	3.06609e-19	9.11642e-18
Cg2g008200	2.29334	4.46641	3.08836e-19	9.16813e-18
Cg9g015960	-8.07296	0.519785	3.54792e-19	1.05158e-17
Cg9g010810	2.66681	2.90003	3.56537e-19	1.05509e-17
Cg6g002340	-3.35384	2.7886	3.66496e-19	1.08286e-17
Cg2g012670	3.19111	7.12616	3.8841e-19	1.14581e-17
Cg5g036490	2.17865	4.22411	3.92403e-19	1.15578e-17
Cg9g001570	1.8358	4.75198	4.07774e-19	1.19917e-17
Cg9g023940	3.62574	2.79159	4.09271e-19	1.2017e-17
Cg5g011740	-1.5247	8.22154	4.2145e-19	1.23553e-17
Cg2g038690	4.16151	2.12541	4.36111e-19	1.27652e-17
Cg1g029370	1.54911	6.71574	4.40942e-19	1.28866e-17
Cg4g003740	-1.73238	4.0406	4.42653e-19	1.29166e-17
Cg1g010650	2.78821	6.16659	4.50696e-19	1.31309e-17
Cg9g018960	6.46706	0.865446	4.63199e-19	1.34743e-17
Cg4g018640	1.9416	4.03573	4.64523e-19	1.3492e-17
Cg9g021070	-8.02775	0.479134	4.83771e-19	1.40294e-17
Cg2g039230	-1.68796	4.19806	4.90137e-19	1.41921e-17
Cg2g039820	1.59552	5.1452	5.30037e-19	1.53238e-17
Cg3g001000	-1.75814	4.20943	5.3678e-19	1.5495e-17
Cg1g022940	1.80111	4.18782	5.5228e-19	1.5918e-17
Cg2g045400	-2.05663	5.63111	5.60988e-19	1.61443e-17
Cg4g014450	2.01763	3.89842	5.74144e-19	1.64976e-17
Cg2g038410	2.61523	3.25556	5.94793e-19	1.70649e-17
Cg2g011190	2.97189	2.76443	6.04067e-19	1.73046e-17
Cg7g006170	-1.46209	5.69959	6.11858e-19	1.75012e-17
Cg9g027970	3.05891	2.29084	6.19903e-19	1.77044e-17
CgUng003320	1.72487	6.8019	6.62992e-19	1.89063e-17
Cg2g012510	4.29602	1.32833	6.72847e-19	1.91583e-17
Cg6g008010	1.6258	7.12284	6.95003e-19	1.97593e-17
Cg2g038980	-1.55285	8.12815	7.05495e-19	2.00273e-17
Cg2g047160	-8.04273	0.492695	7.13114e-19	2.02131e-17
Cg7g008680	1.94604	4.38901	7.14851e-19	2.02319e-17
Cg2g042600	1.60126	9.10178	7.66928e-19	2.16732e-17
Cg1g003700	1.71131	6.56511	7.69157e-19	2.17036e-17
Cg1g004370	2.58993	4.47197	8.03399e-19	2.26359e-17
Cg6g017690	6.44535	0.845571	8.09074e-19	2.27617e-17
Cg7g007790	-8.08674	0.532632	8.30546e-19	2.33309e-17
Cg5g042830	2.96341	5.65561	8.3776e-19	2.34985e-17
Cg5g017830	1.50243	5.36599	8.67834e-19	2.43058e-17
Cg3g020940	1.57093	5.1962	8.84395e-19	2.47328e-17
Cg1g016360	-8.01215	0.465229	9.08598e-19	2.5372e-17
Cg5g016730	-4.60054	1.09457	9.12695e-19	2.54486e-17
CgUng018920	2.54158	2.67554	9.40137e-19	2.6175e-17
Cg3g015360	3.38447	1.73445	9.59536e-19	2.66757e-17
Cg5g009980	-1.81264	6.42932	1.0418e-18	2.89201e-17
Cg2g017560	1.95228	6.42368	1.07202e-18	2.97149e-17
Cg4g008060	1.60672	6.1126	1.1058e-18	3.06064e-17
Cg9g028370	-1.38195	5.47815	1.16649e-18	3.22387e-17
Cg2g019210	3.16635	4.91157	1.19797e-18	3.306e-17
Cg5g011860	2.46125	3.08317	1.20028e-18	3.30754e-17
Cg1g029200	-1.61271	6.39811	1.22533e-18	3.37163e-17
Cg5g031260	-1.4937	5.34014	1.24837e-18	3.43002e-17
Cg2g045190	2.14304	5.42084	1.26857e-18	3.48044e-17
Cg4g008540	-1.51687	5.99893	1.33358e-18	3.65346e-17
Cg2g019670	-1.54745	6.47748	1.37658e-18	3.76578e-17
Cg4g000250	-6.30751	0.597531	1.4313e-18	3.9098e-17
Cg8g008700	1.78479	10.5182	1.46287e-18	3.99024e-17
Cg9g026480	2.53193	6.62942	1.50475e-18	4.09853e-17
Cg3g008620	-8.01181	0.465073	1.52836e-18	4.15682e-17
Cg7g000770	1.78087	9.01701	1.6004e-18	4.34647e-17
Cg4g024850	2.30272	3.42076	1.61236e-18	4.37267e-17
Cg8g023160	2.84355	4.14206	1.63604e-18	4.4305e-17
Cg5g002350	1.82851	4.37218	1.69622e-18	4.58687e-17
Cg2g031630	-2.10156	6.7631	1.77709e-18	4.79866e-17
Cg4g013130	3.71183	1.95297	1.79778e-18	4.84756e-17
Cg5g021680	2.39596	3.18407	1.81586e-18	4.88931e-17
Cg1g000640	-1.56538	7.15669	1.85318e-18	4.98267e-17
Cg7g016100	1.43451	5.73128	1.92736e-18	5.17472e-17
Cg6g002060	-2.64229	2.57393	2.11197e-18	5.66232e-17
Cg3g004000	-1.50966	4.9847	2.12427e-18	5.68718e-17
Cg9g015970	-2.60232	2.64653	2.17875e-18	5.82476e-17
Cg3g014280	1.64119	9.05429	2.18204e-18	5.82529e-17
Cg2g013720	2.31499	3.81625	2.20986e-18	5.89117e-17
Cg2g018150	1.46839	5.59036	2.45383e-18	6.53232e-17
Cg5g037820	1.6166	5.08348	2.49755e-18	6.63931e-17
Cg6g020070	2.78954	5.39516	2.52258e-18	6.6964e-17
Cg3g020270	1.46178	6.2958	2.56743e-18	6.80586e-17
Cg5g040140	-1.52295	6.24384	2.60692e-18	6.90083e-17
Cg1g013250	1.68677	9.84908	2.63736e-18	6.97159e-17
Cg2g036680	3.12934	3.11386	2.71086e-18	7.15584e-17
Cg2g009980	1.87872	6.02208	2.71891e-18	7.16704e-17
Cg2g027560	1.54797	6.50491	2.7251e-18	7.1733e-17
Cg4g023310	4.70718	1.0988	2.75497e-18	7.2418e-17
Cg3g012810	1.76347	4.47135	2.77672e-18	7.28878e-17
Cg7g019180	2.06999	3.54065	2.80156e-18	7.34376e-17
Cg4g006720	8.46452	4.0239	2.81373e-18	7.36539e-17
Cg9g009190	-7.99716	0.451552	2.8336e-18	7.40712e-17
Cg8g013260	3.2394	4.59753	2.84156e-18	7.41761e-17
Cg5g037420	-1.94648	5.12358	2.85393e-18	7.4396e-17
Cg6g003870	-2.20217	3.35764	2.87909e-18	7.49479e-17
Cg1g025470	1.99737	3.73036	2.93869e-18	7.63937e-17
Cg5g029120	4.48066	1.49347	3.1877e-18	8.27528e-17
Cg2g016790	3.34447	2.10585	3.29612e-18	8.54495e-17
Cg4g015940	2.88623	2.98722	3.315e-18	8.58206e-17
Cg8g024100	-1.43458	5.10554	3.7035e-18	9.57466e-17
Cg2g022240	1.78635	4.17663	3.75667e-18	9.6988e-17
Cg5g021310	3.4029	3.14419	3.77342e-18	9.72869e-17
Cg5g023250	1.65227	4.7974	3.83365e-18	9.87046e-17
Cg5g037690	1.90022	3.88985	3.8644e-18	9.93605e-17
Cg1g014270	3.1752	3.60321	4.2503e-18	1.09134e-16
Cg4g017580	-4.55099	1.71612	4.53088e-18	1.16179e-16
Cg3g016560	-1.81508	4.74052	4.63448e-18	1.18674e-16
Cg3g021800	-1.68994	4.41206	4.65059e-18	1.18925e-16
Cg9g026900	-1.56644	4.87818	4.84371e-18	1.23665e-16
Cg8g023540	1.70745	4.72705	4.8491e-18	1.23665e-16
Cg8g008550	-4.28718	1.01105	4.87921e-18	1.24265e-16
Cg3g024680	2.04482	9.19003	4.94722e-18	1.25827e-16
Cg6g020570	-2.46551	4.21895	5.24169e-18	1.33136e-16
Cg4g003460	1.74384	5.11596	5.28465e-18	1.34046e-16
CgUng005220	-3.206	2.25398	5.54748e-18	1.40524e-16
Cg1g006460	2.48615	2.8939	5.57221e-18	1.4096e-16
Cg9g025960	1.44354	5.79538	5.92358e-18	1.49558e-16
Cg2g042260	-2.41586	2.69947	5.92797e-18	1.49558e-16
Cg1g005890	3.85319	1.35084	6.0187e-18	1.51644e-16
Cg5g019740	-2.10994	3.76567	6.19073e-18	1.5577e-16
Cg7g000090	-1.50652	7.00177	6.31356e-18	1.58648e-16
Cg6g002800	2.49835	3.22852	6.77168e-18	1.69933e-16
Cg8g000800	2.13036	10.0494	6.88751e-18	1.72447e-16
Cg9g025320	-1.40305	5.16409	6.89018e-18	1.72447e-16
Cg9g027750	6.26417	0.683515	7.01627e-18	1.75369e-16
Cg3g013090	-1.92307	6.54803	7.18488e-18	1.79346e-16
Cg6g010530	4.46285	1.7702	7.92102e-18	1.97459e-16
Cg3g000340	-2.24365	3.23477	8.16189e-18	2.03194e-16
Cg2g035860	-1.65071	4.73479	8.8236e-18	2.19378e-16
Cg7g006580	1.79391	7.24856	9.00007e-18	2.2347e-16
Cg3g011260	2.04223	3.38255	9.3148e-18	2.3098e-16
Cg5g017430	3.66667	1.59525	9.51691e-18	2.35681e-16
Cg2g023860	-2.55119	4.63391	9.94319e-18	2.45914e-16
Cg5g012550	2.63101	5.64081	1.10139e-17	2.72037e-16
Cg9g004240	-1.51274	6.46189	1.11898e-17	2.76021e-16
Cg2g013370	5.24007	0.954209	1.14455e-17	2.81957e-16
Cg9g008180	6.1439	0.576513	1.16929e-17	2.87676e-16
Cg7g003440	-1.51352	4.74608	1.17912e-17	2.89716e-16
Cg2g011220	-2.45692	2.78567	1.224e-17	3.00351e-16
Cg7g021270	-2.35504	3.02059	1.31392e-17	3.21995e-16
CgUng001440	1.48147	6.69157	1.31825e-17	3.22637e-16
Cg2g028060	-2.39288	2.93842	1.32484e-17	3.23828e-16
Cg9g027310	-5.86161	0.914133	1.35541e-17	3.30872e-16
Cg2g033560	3.17996	2.99637	1.43659e-17	3.50233e-16
Cg6g010810	3.08081	2.19384	1.45338e-17	3.53868e-16
Cg3g014000	3.33239	1.93457	1.48005e-17	3.59896e-16
Cg8g023030	3.37855	2.32605	1.48225e-17	3.59966e-16
Cg3g022930	-1.47537	7.45537	1.49404e-17	3.62362e-16
Cg4g021630	1.44965	7.05131	1.55087e-17	3.75662e-16
Cg7g015190	-2.99397	2.80875	1.55352e-17	3.7582e-16
Cg9g010270	-1.58385	4.25109	1.5566e-17	3.76082e-16
Cg3g025140	-1.45609	4.814	1.5589e-17	3.76154e-16
Cg9g025200	1.55856	6.38129	1.6009e-17	3.85794e-16
Cg1g014530	1.56495	9.00018	1.72291e-17	4.14665e-16
Cg2g003490	1.48839	5.22702	1.72673e-17	4.15055e-16
Cg6g016240	3.05133	2.46001	1.80112e-17	4.32384e-16
Cg2g031580	-1.48216	5.03722	1.83944e-17	4.41021e-16
Cg2g019000	-1.5938	8.75222	2.03351e-17	4.86931e-16
Cg2g028350	-3.28117	2.06773	2.0547e-17	4.91379e-16
Cg7g005750	-2.46632	2.70534	2.0612e-17	4.92307e-16
Cg4g002820	2.54682	2.94388	2.07139e-17	4.94115e-16
Cg9g005800	2.41443	4.16885	2.14649e-17	5.1138e-16
CgUng000260	-1.88196	5.72392	2.16866e-17	5.1601e-16
Cg8g004940	1.65986	4.32963	2.21686e-17	5.26812e-16
Cg3g023040	1.56624	5.65238	2.27205e-17	5.38756e-16
Cg2g019600	2.24204	8.58815	2.27284e-17	5.38756e-16
Cg3g019340	1.44162	5.8264	2.38699e-17	5.651e-16
Cg6g024870	1.53344	6.32459	2.40383e-17	5.68372e-16
Cg2g001400	-2.68798	2.65618	2.4094e-17	5.68976e-16
Cg7g018950	1.54707	5.09836	2.45696e-17	5.7948e-16
Cg3g021950	2.21777	3.35105	2.48213e-17	5.84684e-16
Cg8g002520	5.17504	0.896354	2.50337e-17	5.88949e-16
Cg2g031710	-2.04748	3.19364	2.55294e-17	5.99862e-16
Cg5g000590	-2.12662	7.17469	2.56309e-17	6.01496e-16
Cg9g006330	2.19957	7.82428	2.78901e-17	6.53699e-16
Cg5g043680	-1.37909	5.59841	2.88279e-17	6.74618e-16
Cg6g017830	5.4766	1.51849	2.88544e-17	6.74618e-16
Cg6g020150	1.69514	4.72734	3.00952e-17	7.02757e-16
Cg3g008470	5.53498	1.22068	3.41109e-17	7.95539e-16
Cg3g001170	-7.98134	0.437427	3.43834e-17	8.00511e-16
Cg1g018640	-4.3021	0.829135	3.44091e-17	8.00511e-16
Cg6g003500	2.16471	4.36121	3.45205e-17	8.02112e-16
Cg5g004880	-1.37345	7.00196	3.56151e-17	8.26524e-16
Cg4g011160	-5.23809	1.16525	3.68085e-17	8.53167e-16
Cg9g020390	-1.30003	5.79979	3.75441e-17	8.69148e-16
Cg6g009380	-3.34041	1.86793	3.95712e-17	9.1495e-16
Cg2g039970	-1.31811	5.75403	3.98834e-17	9.21038e-16
Cg3g010210	-1.39094	5.55055	4.16456e-17	9.60554e-16
Cg4g008380	4.60652	1.23768	4.41067e-17	1.01607e-15
Cg4g001480	-1.84692	8.50115	4.45504e-17	1.02504e-15
Cg9g027400	-1.59952	4.46793	4.46449e-17	1.02596e-15
Cg7g015290	-1.75036	3.99092	4.48057e-17	1.0284e-15
Cg2g019180	1.94319	4.8665	4.96402e-17	1.13798e-15
Cg3g012870	1.53546	8.04323	4.97273e-17	1.13858e-15
Cg9g002640	-1.95853	6.9593	5.03307e-17	1.151e-15
Cg2g046370	-2.62156	3.18793	5.04798e-17	1.15301e-15
Cg6g017330	6.08675	0.526194	5.06688e-17	1.15592e-15
Cg2g008120	1.4715	7.35772	5.1723e-17	1.17854e-15
Cg3g001480	-7.81347	0.28853	5.19403e-17	1.18207e-15
Cg8g004060	4.92547	2.05603	5.2496e-17	1.19327e-15
Cg2g021680	-1.3839	4.87092	5.27655e-17	1.19795e-15
Cg7g004030	-1.43078	5.29076	5.34335e-17	1.21165e-15
Cg2g047430	1.80545	6.82919	5.40288e-17	1.22368e-15
Cg3g013790	2.46977	5.93904	5.50142e-17	1.2445e-15
Cg6g025070	1.49908	8.87579	5.74531e-17	1.29811e-15
Cg8g018270	1.46868	7.23983	5.78834e-17	1.30626e-15
Cg1g016970	3.12746	4.02541	6.12247e-17	1.38001e-15
Cg7g001940	-1.37396	6.16437	6.51435e-17	1.46659e-15
Cg1g002670	-2.10523	4.42602	6.55821e-17	1.4747e-15
Cg7g016170	-1.4156	5.04432	6.6689e-17	1.4978e-15
Cg6g002810	1.58239	7.22738	6.75519e-17	1.51537e-15
Cg7g022970	1.43846	5.11371	6.9001e-17	1.54603e-15
Cg5g031250	4.16834	1.95232	6.94581e-17	1.55442e-15
Cg8g022280	-1.63524	4.64182	7.05084e-17	1.57606e-15
Cg2g017030	-2.3486	3.00137	7.11181e-17	1.5878e-15
Cg6g012790	1.94814	10.0257	7.53089e-17	1.67937e-15
Cg6g005680	-2.28352	3.7821	7.5661e-17	1.68523e-15
Cg9g025810	2.56692	3.6397	7.76324e-17	1.72709e-15
Cg8g022540	1.49679	5.69953	7.8347e-17	1.74093e-15
Cg9g009290	2.62003	2.41474	8.16163e-17	1.81144e-15
Cg5g043580	1.97663	6.64295	8.22107e-17	1.82248e-15
Cg1g006480	1.37861	5.61154	8.99393e-17	1.99147e-15
CgUng004770	1.45095	4.75147	9.18424e-17	2.03122e-15
Cg5g013920	1.66319	8.96609	9.23772e-17	2.04065e-15
Cg1g004600	5.39082	1.43972	9.2967e-17	2.05127e-15
Cg9g017550	-2.04248	3.12751	9.3094e-17	2.05167e-15
Cg6g009880	1.46048	5.63194	9.32437e-17	2.05256e-15
Cg5g035380	1.62507	8.57288	9.42838e-17	2.07303e-15
Cg7g004430	-8.61073	1.01346	9.44515e-17	2.0743e-15
Cg5g001240	-1.42067	6.70049	9.4769e-17	2.07884e-15
Cg1g006310	1.37863	5.72242	9.60809e-17	2.10517e-15
Cg3g023510	-2.57516	3.63773	9.66074e-17	2.11424e-15
Cg2g036410	-2.80725	3.06509	9.71213e-17	2.12302e-15
Cg1g014850	-1.82375	3.87322	1.0489e-16	2.29017e-15
Cg8g003740	2.73807	2.15857	1.06502e-16	2.32268e-15
Cg5g032780	1.6947	3.92866	1.12247e-16	2.44514e-15
Cg5g042390	-1.42085	5.36646	1.1708e-16	2.54746e-15
Cg8g000500	2.85381	3.3679	1.21342e-16	2.63716e-15
Cg5g008550	-5.15528	0.741588	1.21979e-16	2.64794e-15
Cg3g011490	-5.07504	0.670706	1.24014e-16	2.68902e-15
Cg7g004520	2.0836	4.35853	1.29834e-16	2.81197e-15
Cg9g009420	-1.48115	8.66101	1.34781e-16	2.91576e-15
Cg7g016360	-1.58242	4.17588	1.38105e-16	2.98425e-15
CgUng020950	-3.92742	1.27937	1.39587e-16	3.0128e-15
CgUng001900	1.86707	6.11607	1.40824e-16	3.03602e-15
Cg5g000450	1.70408	7.46956	1.42458e-16	3.06773e-15
Cg5g043800	3.20714	1.98686	1.43264e-16	3.08156e-15
Cg5g041490	2.47971	3.08328	1.437e-16	3.08741e-15
Cg4g015080	-1.364	5.30102	1.47316e-16	3.1615e-15
Cg3g008650	1.45724	5.12049	1.47949e-16	3.17146e-15
Cg9g006980	5.33495	0.576742	1.49084e-16	3.19217e-15
Cg6g003240	3.2405	1.46952	1.5124e-16	3.23464e-15
Cg4g020040	-1.52653	5.10331	1.52651e-16	3.26112e-15
Cg4g013020	1.73979	7.25184	1.60243e-16	3.41943e-15
Cg2g041500	1.66234	7.79695	1.70974e-16	3.64429e-15
Cg9g022150	1.68997	4.67965	1.71825e-16	3.65828e-15
Cg8g014190	-1.63951	4.25824	1.81882e-16	3.86802e-15
Cg8g023500	-1.51694	5.12008	1.85177e-16	3.93365e-15
Cg2g042690	2.43447	3.56075	1.86867e-16	3.96508e-15
Cg2g045420	2.62085	5.01558	1.87806e-16	3.98051e-15
Cg8g012110	2.66515	2.16309	1.96794e-16	4.16631e-15
Cg5g042170	-1.48586	5.29419	1.97191e-16	4.17003e-15
Cg2g006520	1.65863	7.17988	2.12511e-16	4.48896e-15
Cg8g009230	-4.47518	0.982556	2.13102e-16	4.4964e-15
Cg3g014770	4.26931	7.74233	2.24756e-16	4.73698e-15
Cg7g002140	2.45798	3.00336	2.29921e-16	4.84042e-15
Cg6g019580	1.78177	11.4997	2.30295e-16	4.84288e-15
Cg2g007590	1.353	6.37624	2.31162e-16	4.85569e-15
Cg3g002830	1.52973	4.3305	2.35734e-16	4.9462e-15
Cg4g003110	-1.47866	6.20399	2.37871e-16	4.9855e-15
Cg8g024480	-1.38898	5.59347	2.4045e-16	5.03393e-15
Cg9g028750	-1.74911	4.30582	2.44259e-16	5.108e-15
Cg8g010420	1.37991	5.92445	2.48272e-16	5.18617e-15
Cg1g006180	-1.55192	4.60075	2.49535e-16	5.20676e-15
Cg8g003430	2.81594	2.08247	2.5469e-16	5.30845e-15
Cg7g000230	1.37741	5.93131	2.62492e-16	5.465e-15
Cg5g036880	-2.36023	2.56268	2.64818e-16	5.50733e-15
Cg6g016170	3.70716	1.53971	2.92464e-16	6.07557e-15
Cg1g017720	1.90884	7.51482	3.06911e-16	6.36866e-15
Cg4g024800	1.89088	4.01791	3.09539e-16	6.41612e-15
Cg3g008630	-1.41383	6.33794	3.24219e-16	6.71301e-15
Cg2g006450	-1.38019	7.87095	3.25167e-16	6.72525e-15
Cg4g012590	2.69479	2.42457	3.39545e-16	7.0149e-15
Cg8g024940	-1.45984	4.51217	3.48901e-16	7.20028e-15
Cg7g003710	2.27119	5.52516	3.53706e-16	7.29146e-15
Cg5g029790	4.20917	2.60364	3.74125e-16	7.70396e-15
Cg7g000380	-1.67471	4.28078	4.18959e-16	8.61774e-15
Cg9g007230	-1.80014	4.24571	4.2436e-16	8.71931e-15
Cg9g004890	1.79112	4.72149	4.41904e-16	9.06987e-15
Cg2g013770	-1.72598	3.63247	4.69851e-16	9.63297e-15
Cg8g024200	1.39807	6.01951	4.74819e-16	9.72423e-15
Cg5g022470	4.86459	0.963898	4.79898e-16	9.81756e-15
Cg9g002980	1.96698	6.74953	4.88149e-16	9.97551e-15
Cg1g011510	-1.33768	5.08753	4.91357e-16	1.00302e-14
Cg3g023860	1.73985	4.81916	5.00301e-16	1.02017e-14
Cg2g007020	1.78539	7.53874	5.03479e-16	1.02554e-14
Cg9g014320	-1.43437	6.72832	5.0442e-16	1.02634e-14
Cg2g040100	4.34245	1.19803	5.19671e-16	1.05511e-14
Cg6g007110	3.48944	1.52701	5.19679e-16	1.05511e-14
Cg1g004060	2.42919	3.26422	5.40303e-16	1.0958e-14
Cg2g006430	-1.37516	4.87115	5.6192e-16	1.13842e-14
Cg2g002390	-1.54437	6.81547	5.68735e-16	1.15098e-14
Cg6g009720	-2.55931	5.45403	5.69717e-16	1.15173e-14
Cg8g012040	3.76726	5.38537	5.76222e-16	1.16363e-14
Cg9g003340	-3.05531	2.43401	5.91115e-16	1.19243e-14
Cg6g009830	3.75266	1.26192	6.57218e-16	1.32436e-14
CgUng003780	2.95903	2.0063	6.8429e-16	1.37743e-14
Cg3g016880	5.12983	0.855983	6.94791e-16	1.39708e-14
Cg5g010010	4.58487	2.33376	6.99118e-16	1.40428e-14
Cg9g016130	1.4729	5.98753	7.24739e-16	1.45419e-14
Cg2g007100	-7.93165	0.393779	7.31622e-16	1.46644e-14
Cg1g011790	1.64643	4.22463	7.35767e-16	1.47318e-14
Cg9g015180	-7.7593	0.240843	7.44572e-16	1.48922e-14
Cg2g013760	-1.41595	5.03668	7.50628e-16	1.49974e-14
Cg2g040010	-2.28612	4.00581	7.62701e-16	1.52225e-14
Cg6g025660	1.52945	8.96319	7.64135e-16	1.52349e-14
Cg3g025050	-1.76133	4.54712	7.65862e-16	1.52532e-14
Cg2g011600	1.7441	6.09096	7.90631e-16	1.57295e-14
Cg7g002470	-1.35444	4.8363	7.91449e-16	1.57295e-14
Cg6g007920	-7.68355	0.174636	8.16214e-16	1.62046e-14
Cg5g036360	2.04356	3.89358	8.46343e-16	1.67851e-14
Cg6g016940	-1.41786	4.58229	8.57652e-16	1.69914e-14
Cg5g017130	1.34664	6.23244	8.68806e-16	1.71943e-14
Cg5g003490	1.51681	5.74903	8.79834e-16	1.73855e-14
Cg8g024140	1.76835	4.96518	8.80315e-16	1.73855e-14
Cg5g011850	2.76709	1.96545	8.82072e-16	1.7402e-14
Cg3g013580	-1.5259	5.09043	9.15684e-16	1.80462e-14
CgUng005710	1.6025	9.39762	9.24141e-16	1.81938e-14
Cg2g020060	2.28108	6.06457	9.27859e-16	1.82479e-14
Cg6g016410	1.44984	7.88797	9.42944e-16	1.85252e-14
Cg1g011670	-3.81804	1.05764	9.70238e-16	1.90416e-14
Cg7g017790	1.7006	4.08193	1.01336e-15	1.98672e-14
Cg6g010350	-1.39583	7.80676	1.03159e-15	2.02035e-14
Cg9g007490	3.08346	1.4766	1.05302e-15	2.06018e-14
Cg8g013250	1.84061	5.74014	1.06969e-15	2.09061e-14
Cg6g000280	-1.46636	5.53345	1.07987e-15	2.10634e-14
Cg2g033760	-1.38748	6.45502	1.07997e-15	2.10634e-14
Cg4g024990	2.90579	1.87271	1.0876e-15	2.11903e-14
Cg7g003550	-7.81367	0.288618	1.09884e-15	2.1387e-14
Cg6g023940	-7.79485	0.272489	1.13677e-15	2.20985e-14
Cg4g013780	-4.04987	0.972712	1.13774e-15	2.20985e-14
Cg4g010740	-1.28389	5.19057	1.14135e-15	2.21458e-14
Cg2g043320	-1.46127	6.85144	1.17829e-15	2.2839e-14
Cg2g030760	-1.93098	3.38663	1.18756e-15	2.29949e-14
Cg1g015200	2.44076	5.04757	1.23289e-15	2.38482e-14
Cg1g017430	1.36917	5.19713	1.2449e-15	2.40558e-14
Cg5g033010	1.50055	9.1525	1.25501e-15	2.42263e-14
Cg7g014710	1.4012	5.15551	1.26401e-15	2.43749e-14
Cg8g012370	3.23047	2.4014	1.35962e-15	2.61918e-14
Cg5g000210	-1.53451	5.53025	1.38386e-15	2.66315e-14
Cg2g044230	-1.38253	6.62538	1.38767e-15	2.66776e-14
Cg1g004190	-1.50519	8.71742	1.39374e-15	2.67669e-14
Cg5g002190	3.23864	7.18249	1.42955e-15	2.74267e-14
Cg2g004950	2.19861	4.08315	1.46773e-15	2.81306e-14
Cg2g015300	-1.51137	7.66781	1.47384e-15	2.82188e-14
CgUng018740	-3.27852	1.63933	1.48541e-15	2.84115e-14
Cg7g011480	1.2996	5.57492	1.5057e-15	2.87703e-14
CgUng005950	2.7916	2.70861	1.52563e-15	2.91216e-14
Cg2g018330	-1.35349	5.70008	1.59243e-15	3.03658e-14
Cg8g020400	1.87585	3.62083	1.61111e-15	3.0691e-14
Cg8g007000	1.53602	5.28973	1.67608e-15	3.18963e-14
Cg5g004730	-1.69533	3.78105	1.68422e-15	3.20189e-14
Cg9g008330	-1.38936	8.39483	1.73024e-15	3.28606e-14
Cg3g007430	-1.71209	4.22921	1.73293e-15	3.28786e-14
Cg1g008220	2.21318	3.34727	1.7351e-15	3.28865e-14
Cg2g045240	2.5043	8.02262	1.76857e-15	3.34871e-14
Cg4g018730	1.29502	6.0132	1.78006e-15	3.36709e-14
Cg2g029210	-1.40557	6.45008	1.79011e-15	3.3827e-14
Cg1g023360	2.8473	5.16779	1.918e-15	3.62072e-14
Cg2g007270	-1.32063	5.71211	1.92434e-15	3.62906e-14
Cg5g016780	3.18311	1.62634	1.94299e-15	3.66056e-14
Cg4g017940	3.45867	2.67733	1.9451e-15	3.66087e-14
Cg3g023740	-1.22913	5.82772	1.99378e-15	3.74814e-14
Cg5g040200	2.10123	5.21226	1.99545e-15	3.74814e-14
Cg2g004900	-1.48003	4.383	2.01891e-15	3.78843e-14
Cg2g004600	2.99563	3.50843	2.09174e-15	3.92118e-14
Cg5g022780	-1.43215	5.24993	2.11135e-15	3.95399e-14
Cg5g042290	-1.45693	7.92903	2.18566e-15	4.0891e-14
Cg2g020440	-2.58797	2.84354	2.37615e-15	4.44106e-14
Cg5g033130	1.55706	6.8643	2.39725e-15	4.47606e-14
Cg5g040120	-1.41079	5.25369	2.46608e-15	4.6e-14
Cg6g003490	-2.2922	3.33901	2.47255e-15	4.60751e-14
Cg4g014200	-1.35544	5.65447	2.54623e-15	4.74012e-14
Cg7g001850	-1.22187	5.61431	2.56659e-15	4.7733e-14
Cg6g018200	-2.29366	2.5819	2.63888e-15	4.90289e-14
Cg6g006330	-1.99413	5.877	2.67586e-15	4.96671e-14
Cg1g026510	2.53844	2.90298	2.68657e-15	4.98166e-14
Cg2g042310	1.5296	5.38235	2.70087e-15	5.00325e-14
Cg9g014340	3.68885	7.20537	2.78707e-15	5.15785e-14
Cg3g022270	2.28997	3.15024	2.79183e-15	5.16159e-14
Cg1g022930	1.44747	8.67287	2.8566e-15	5.27616e-14
Cg5g029730	-1.31237	5.32978	2.93236e-15	5.41078e-14
Cg5g003220	3.54007	1.39366	2.97293e-15	5.48027e-14
Cg1g014740	-1.68555	4.43416	3.13117e-15	5.76632e-14
Cg6g025820	1.65602	5.50002	3.14996e-15	5.79526e-14
Cg9g005160	-1.56679	6.11917	3.26268e-15	5.99677e-14
Cg4g022490	2.78984	3.06113	3.26966e-15	6.00374e-14
Cg5g032050	1.66468	5.84401	3.3019e-15	6.05702e-14
Cg8g002650	1.3739	5.74631	3.3059e-15	6.05846e-14
Cg4g000780	-2.49084	2.63297	3.4165e-15	6.25506e-14
Cg3g021440	-1.58484	4.22882	3.44072e-15	6.28804e-14
Cg2g032020	-2.12275	2.84549	3.4412e-15	6.28804e-14
Cg6g025380	-1.54781	5.18441	3.48376e-15	6.35964e-14
Cg6g006440	1.45652	7.083	3.49639e-15	6.37651e-14
Cg2g017180	4.03584	1.92386	3.5399e-15	6.44962e-14
Cg2g036170	-1.2477	5.6408	3.56361e-15	6.48653e-14
Cg3g014480	-1.88909	4.7253	3.64954e-15	6.63653e-14
Cg8g018710	-2.37807	3.65242	3.65612e-15	6.64207e-14
Cg5g025460	2.34151	3.82881	3.81623e-15	6.92626e-14
Cg3g009370	1.35391	6.62338	3.89212e-15	7.05718e-14
Cg9g003780	1.73163	5.85519	3.96304e-15	7.17886e-14
Cg4g005260	-3.88466	0.828787	4.01861e-15	7.27252e-14
Cg9g010350	1.86086	9.70786	4.09659e-15	7.40653e-14
Cg6g010400	-1.61169	7.92333	4.12806e-15	7.45626e-14
Cg1g000850	3.68872	1.20753	4.27747e-15	7.71872e-14
Cg4g010240	-1.5681	4.2659	4.40567e-15	7.94244e-14
Cg7g012590	3.33078	1.54662	4.43138e-15	7.98114e-14
Cg5g034720	-1.41103	8.01314	4.75026e-15	8.54729e-14
Cg5g043950	2.23126	2.99592	4.80832e-15	8.6435e-14
Cg2g010580	-1.32355	5.39002	4.92446e-15	8.84381e-14
Cg4g024100	1.30642	5.40032	5.08598e-15	9.12518e-14
Cg5g039150	-1.34017	6.08534	5.13988e-15	9.21311e-14
Cg5g018690	3.6459	3.0532	5.15965e-15	9.23975e-14
Cg8g001270	5.32062	0.564512	5.17698e-15	9.26196e-14
Cg3g026040	1.50951	6.64723	5.22629e-15	9.34132e-14
Cg2g034240	-2.09227	3.20863	5.23631e-15	9.35034e-14
Cg1g001510	2.98186	4.75531	5.26635e-15	9.39506e-14
Cg9g028650	-1.63783	9.43187	5.49838e-15	9.79085e-14
Cg2g033540	1.40153	5.8873	5.49861e-15	9.79085e-14
Cg2g043510	3.33056	3.29188	5.65717e-15	1.00637e-13
Cg9g002060	-1.28148	5.09001	5.67356e-15	1.00833e-13
Cg2g027490	-1.88369	3.71517	5.89415e-15	1.04654e-13
Cg5g008220	1.73911	4.18749	5.90792e-15	1.048e-13
Cg9g028280	-7.84893	0.319665	6.11237e-15	1.08325e-13
Cg9g003560	-1.43377	4.69058	6.5467e-15	1.15913e-13
Cg8g022410	1.37163	4.78771	6.77424e-15	1.19829e-13
Cg2g023000	2.0213	3.12689	6.83634e-15	1.20814e-13
Cg2g015280	-2.39416	4.83856	7.21922e-15	1.2746e-13
Cg5g027400	3.4894	2.55087	7.28243e-15	1.28456e-13
Cg5g002170	-1.19839	5.70822	7.60052e-15	1.33836e-13
Cg3g026170	-1.3166	4.782	7.60168e-15	1.33836e-13
Cg7g016880	1.22946	6.00322	7.62339e-15	1.34093e-13
Cg5g044570	-2.36118	2.20349	7.64103e-15	1.34278e-13
Cg9g028570	2.83496	2.17076	7.68263e-15	1.34883e-13
Cg5g037470	-1.27439	5.70885	7.8415e-15	1.37544e-13
Cg9g008090	-1.31787	7.3391	8.03267e-15	1.40766e-13
Cg2g036260	-2.84576	2.18955	8.19045e-15	1.43398e-13
Cg5g015500	1.27995	6.60225	8.26103e-15	1.44499e-13
Cg4g013560	1.27798	6.42884	8.3309e-15	1.45586e-13
Cg2g011310	1.30098	6.89151	8.74206e-15	1.52629e-13
Cg6g010460	-1.24971	5.86139	8.87418e-15	1.54792e-13
Cg9g005370	4.64712	1.0461	8.99912e-15	1.56826e-13
Cg5g006130	1.42376	6.51278	9.24542e-15	1.60969e-13
Cg1g028790	4.06617	1.12517	9.25864e-15	1.61051e-13
Cg5g002710	1.72948	5.86138	9.44331e-15	1.64111e-13
Cg1g008330	1.42428	5.5961	9.51667e-15	1.65234e-13
Cg5g002510	1.83176	3.47165	9.54664e-15	1.65601e-13
Cg7g007780	1.72096	7.20226	9.62691e-15	1.6684e-13
Cg7g000060	-1.27187	5.28861	9.93294e-15	1.71985e-13
Cg5g032960	-1.33954	5.55075	1.02672e-14	1.7761e-13
Cg3g013700	-5.07378	0.67029	1.06875e-14	1.8471e-13
Cg9g012310	-2.2476	2.71223	1.08781e-14	1.87831e-13
Cg3g023950	1.44978	4.44846	1.10482e-14	1.90594e-13
Cg7g004760	5.58538	2.13659	1.10735e-14	1.90856e-13
Cg2g015140	1.40101	5.05276	1.12701e-14	1.94066e-13
Cg8g001560	-3.10525	1.22071	1.14645e-14	1.97233e-13
Cg2g035420	1.25696	6.92995	1.15518e-14	1.98553e-13
Cg6g003900	-2.16912	3.13039	1.15912e-14	1.9905e-13
Cg7g005000	-1.32752	7.24219	1.16855e-14	2.00486e-13
Cg1g011820	2.38918	2.62943	1.23587e-14	2.11842e-13
Cg6g016730	-1.52584	4.13826	1.26042e-14	2.15855e-13
Cg3g003230	-4.39302	0.682337	1.2664e-14	2.16681e-13
Cg3g012710	2.6046	9.38064	1.28663e-14	2.19943e-13
Cg5g037410	-1.23276	5.4408	1.28929e-14	2.20198e-13
Cg5g038730	3.73792	3.31699	1.33007e-14	2.26956e-13
Cg2g003720	1.29693	4.92125	1.37555e-14	2.34373e-13
Cg6g013630	-1.32208	5.86299	1.37603e-14	2.34373e-13
Cg9g001720	1.92926	6.71621	1.38706e-14	2.36038e-13
Cg5g041210	-1.91326	3.1084	1.39035e-14	2.36384e-13
CgUng002590	-1.77895	3.46321	1.3979e-14	2.37453e-13
Cg2g026270	-5.19351	0.31898	1.42945e-14	2.42594e-13
Cg8g024700	2.32372	3.50069	1.43994e-14	2.44154e-13
Cg3g021630	1.84445	5.44278	1.44399e-14	2.44621e-13
Cg8g012190	1.43304	5.79346	1.46981e-14	2.4877e-13
Cg3g001510	-1.25698	5.35809	1.47583e-14	2.49566e-13
Cg9g005580	-1.44938	4.52546	1.48714e-14	2.51252e-13
Cg1g021990	-4.2934	0.596112	1.5358e-14	2.5924e-13
Cg2g009540	2.241	9.28434	1.57465e-14	2.6556e-13
Cg4g017260	1.30709	8.00331	1.61392e-14	2.71939e-13
Cg4g006950	2.51471	2.27429	1.62232e-14	2.7311e-13
Cg2g044020	-1.81868	4.03866	1.66943e-14	2.8079e-13
Cg2g004460	2.03292	3.14775	1.76683e-14	2.96905e-13
Cg7g011570	-1.41952	6.30457	1.79518e-14	3.01401e-13
Cg7g006270	-1.28571	5.98013	1.79959e-14	3.01872e-13
Cg3g013240	-5.73946	1.2742	1.80689e-14	3.02827e-13
Cg3g017400	-4.37387	0.892775	1.82235e-14	3.05146e-13
Cg5g020640	4.40725	0.565205	1.83764e-14	3.07432e-13
Cg4g011410	1.68349	3.80782	1.85558e-14	3.10159e-13
Cg6g024730	2.00219	3.46211	1.88388e-14	3.14609e-13
Cg1g011970	1.27222	6.5961	1.88925e-14	3.15228e-13
Cg1g018610	-3.78884	1.37794	1.91262e-14	3.18843e-13
Cg7g014300	1.38508	4.49488	1.993e-14	3.31949e-13
Cg4g024690	2.55272	3.0822	2.08223e-14	3.46505e-13
Cg6g007730	2.4418	6.96003	2.10052e-14	3.49239e-13
Cg9g004550	3.14091	2.66395	2.19882e-14	3.65019e-13
Cg4g023940	-1.26648	4.86995	2.19931e-14	3.65019e-13
Cg6g006270	-3.66915	5.23667	2.25352e-14	3.73687e-13
Cg7g014770	1.225	6.1213	2.29756e-14	3.80654e-13
Cg3g007570	-7.66366	0.157501	2.30255e-14	3.81146e-13
Cg5g013180	2.22529	2.51688	2.38782e-14	3.94578e-13
Cg6g014690	2.52444	3.25067	2.38789e-14	3.94578e-13
Cg5g008640	1.25941	6.13914	2.49196e-14	4.11414e-13
Cg3g014110	1.25794	5.70967	2.52833e-14	4.17053e-13
Cg4g007300	1.88718	5.71851	2.56591e-14	4.22881e-13
Cg4g004600	-7.60343	0.105237	2.71856e-14	4.47647e-13
Cg1g001450	1.98202	3.43652	2.8502e-14	4.68912e-13
Cg9g021280	1.84807	6.78539	2.86623e-14	4.71138e-13
Cg9g021940	-2.58633	2.06553	2.90584e-14	4.77232e-13
Cg6g023380	2.30526	5.23392	2.95499e-14	4.84881e-13
Cg2g001090	1.95324	3.67273	2.97058e-14	4.87014e-13
Cg8g000810	2.39239	3.47178	3.00154e-14	4.91663e-13
Cg1g007790	2.1327	6.95613	3.01105e-14	4.92791e-13
Cg7g021880	1.50238	10.2708	3.01398e-14	4.92842e-13
Cg7g013400	1.50627	8.32887	3.04595e-14	4.97637e-13
Cg7g008900	3.58827	1.77168	3.04978e-14	4.9783e-13
Cg5g013480	-1.47601	5.54346	3.07945e-14	5.02238e-13
Cg6g008570	-1.37593	6.39332	3.14473e-14	5.12441e-13
Cg6g024910	-2.38056	4.56473	3.18234e-14	5.18121e-13
Cg2g002440	-1.31999	7.17796	3.50646e-14	5.70399e-13
Cg2g034640	2.83002	2.09528	3.55594e-14	5.77947e-13
Cg2g014990	2.2187	3.78572	3.56598e-14	5.79079e-13
Cg3g025240	4.24834	0.695929	3.73415e-14	6.05866e-13
Cg2g018410	4.42177	0.577627	3.75349e-14	6.08479e-13
Cg9g015390	-1.18408	6.04897	4.03626e-14	6.53756e-13
Cg8g023720	1.26137	5.32172	4.05247e-14	6.55817e-13
Cg6g008110	-1.35492	5.21845	4.0633e-14	6.57004e-13
Cg5g044910	-1.85093	3.41311	4.17104e-14	6.73847e-13
Cg3g025510	1.39566	8.41829	4.20008e-14	6.77956e-13
Cg4g018490	1.53285	6.13792	4.24099e-14	6.83974e-13
Cg5g011680	1.25971	7.76549	4.35093e-14	7.01102e-13
Cg9g005550	-1.43193	4.20637	4.40228e-14	7.08771e-13
Cg5g001570	1.2692	5.44493	4.42975e-14	7.12583e-13
Cg5g037020	1.98802	6.55402	4.6146e-14	7.41685e-13
Cg1g008940	2.20274	4.0602	4.81081e-14	7.72561e-13
Cg2g038220	1.43607	8.75449	4.82221e-14	7.73732e-13
Cg2g018020	2.31958	3.22438	4.93435e-14	7.91051e-13
Cg7g019830	-5.36176	0.465091	4.94229e-14	7.9165e-13
Cg5g027990	-1.50528	3.96292	4.98046e-14	7.97085e-13
Cg4g024360	-1.23193	4.92367	5.09663e-14	8.14985e-13
Cg4g008420	2.16015	7.19211	5.23248e-14	8.35997e-13
Cg1g024330	1.28476	4.78987	5.25782e-14	8.39333e-13
Cg2g004210	1.19925	5.48946	5.34647e-14	8.52761e-13
Cg2g016380	-3.43382	1.7114	5.49585e-14	8.75846e-13
Cg1g010660	2.3613	9.01574	5.60972e-14	8.93236e-13
Cg7g011010	-1.30431	4.75948	5.68832e-14	9.04986e-13
Cg5g015120	2.7427	2.80305	5.70608e-14	9.07045e-13
Cg2g019870	4.32099	1.35038	5.74949e-14	9.13175e-13
Cg7g006390	-1.30356	6.25113	5.8187e-14	9.23387e-13
Cg5g007600	2.13879	5.59126	5.88303e-14	9.32809e-13
Cg6g017390	1.70545	3.77715	5.89309e-14	9.33619e-13
Cg1g023150	-1.15964	5.73284	6.07413e-14	9.61491e-13
Cg7g021850	1.58909	6.96008	6.16131e-14	9.74471e-13
Cg5g009820	3.6331	1.15904	6.36266e-14	1.00547e-12
Cg3g005860	1.23591	6.22715	6.67391e-14	1.05377e-12
Cg5g008390	1.64142	4.49667	6.68893e-14	1.05526e-12
Cg4g010430	-1.21182	5.34587	6.78523e-14	1.06955e-12
Cg3g016950	4.38598	0.815754	7.0398e-14	1.10875e-12
Cg4g009230	-2.46122	2.05047	7.05135e-14	1.10964e-12
Cg6g006140	1.7211	3.57351	7.07914e-14	1.11309e-12
Cg4g008530	1.92725	5.45831	7.36466e-14	1.15701e-12
Cg8g001290	-1.53704	4.4248	7.7459e-14	1.21589e-12
Cg7g018550	-4.06183	0.62074	7.75511e-14	1.21632e-12
Cg9g011000	1.59249	3.96225	7.95306e-14	1.24597e-12
Cg6g002350	-4.25277	1.30438	7.95734e-14	1.24597e-12
Cg5g043470	-1.25951	6.05364	8.00195e-14	1.25191e-12
Cg7g006310	-2.00868	2.78235	8.16754e-14	1.27676e-12
Cg6g017960	-3.50881	1.23054	8.33393e-14	1.30168e-12
Cg8g021900	3.31049	1.97276	8.46655e-14	1.3213e-12
CgUng006210	2.35005	3.59192	8.54122e-14	1.33185e-12
Cg9g010420	-1.4221	4.35096	8.892e-14	1.3854e-12
Cg3g013030	3.56264	6.71396	8.91833e-14	1.38835e-12
Cg7g012610	2.06823	3.02212	8.96287e-14	1.39413e-12
Cg2g026220	-2.82364	1.67403	9.1307e-14	1.41907e-12
Cg9g006690	1.48961	5.78672	9.16382e-14	1.42304e-12
Cg3g018200	1.93605	7.30257	9.17826e-14	1.42411e-12
Cg2g035500	4.31939	0.982893	9.32169e-14	1.44457e-12
Cg7g004690	4.75468	1.14112	9.32828e-14	1.44457e-12
Cg2g000290	-1.23449	5.24194	9.33318e-14	1.44457e-12
Cg4g023670	2.27847	6.09315	9.41432e-14	1.45593e-12
Cg4g022640	2.7381	1.94203	9.78118e-14	1.51143e-12
Cg3g025970	-1.60747	5.7842	9.79829e-14	1.51283e-12
Cg6g005180	2.26471	4.55732	9.86228e-14	1.52146e-12
Cg3g003320	1.46774	6.00404	9.91969e-14	1.52906e-12
Cg8g000960	1.97188	4.59946	1.01967e-13	1.57047e-12
Cg4g015400	3.74085	5.07772	1.02101e-13	1.57125e-12
Cg5g015220	1.71062	4.97929	1.08021e-13	1.66041e-12
Cg9g001540	-1.98152	3.97475	1.08071e-13	1.66041e-12
Cg4g023070	2.98022	2.14553	1.08872e-13	1.67135e-12
Cg3g011700	-7.40691	-0.0634625	1.11982e-13	1.7177e-12
Cg5g015160	-1.345	4.46759	1.15154e-13	1.76491e-12
Cg7g018850	1.7424	3.33683	1.17808e-13	1.80412e-12
Cg8g012420	-1.75893	8.07672	1.18952e-13	1.82017e-12
Cg8g018100	1.18408	5.83713	1.20327e-13	1.8397e-12
Cg5g005370	-1.58553	3.80641	1.21348e-13	1.8538e-12
Cg9g028710	1.22664	5.46973	1.23446e-13	1.88433e-12
Cg4g006190	1.84666	3.65655	1.26791e-13	1.93364e-12
Cg9g021530	3.37461	1.50874	1.26882e-13	1.93364e-12
Cg4g018380	1.44805	4.16533	1.27692e-13	1.94441e-12
Cg5g040130	2.01624	6.58838	1.30139e-13	1.98007e-12
Cg2g002330	-5.84503	0.190903	1.31376e-13	1.99727e-12
Cg7g022580	-1.36647	5.93768	1.31779e-13	2.00179e-12
Cg3g004730	2.67284	1.53621	1.32974e-13	2.01831e-12
Cg2g040090	1.80936	5.48293	1.36656e-13	2.07252e-12
Cg8g020890	1.38736	6.83206	1.38266e-13	2.09526e-12
Cg7g022240	2.32417	4.52141	1.40234e-13	2.12337e-12
Cg2g033390	1.34363	5.34353	1.4048e-13	2.12538e-12
Cg7g001180	2.24056	9.27003	1.42551e-13	2.15499e-12
Cg8g024320	3.16299	1.78966	1.43162e-13	2.16247e-12
Cg7g012520	-1.40806	4.17488	1.44123e-13	2.17526e-12
Cg1g015850	-1.24164	5.27388	1.45868e-13	2.19983e-12
Cg1g018130	-7.72111	0.207836	1.46476e-13	2.20723e-12
Cg7g023860	-1.49655	5.16396	1.49848e-13	2.25623e-12
Cg9g009530	-1.24594	6.9311	1.50488e-13	2.26406e-12
Cg5g017220	-1.4423	6.22715	1.51814e-13	2.28218e-12
Cg2g001810	-2.73683	2.25066	1.53727e-13	2.30909e-12
Cg2g003330	-1.4252	4.10021	1.56179e-13	2.34406e-12
Cg9g001360	-1.27248	6.81834	1.59286e-13	2.38879e-12
Cg5g014330	3.20863	1.28582	1.60808e-13	2.40969e-12
Cg9g007730	4.60751	1.90255	1.63156e-13	2.44194e-12
Cg9g007360	-1.14031	5.80718	1.6322e-13	2.44194e-12
Cg7g000250	-1.27565	6.56201	1.63385e-13	2.44248e-12
Cg4g019430	1.45917	5.73353	1.64291e-13	2.45407e-12
Cg2g045880	2.91669	4.64537	1.66996e-13	2.49249e-12
Cg2g031670	-1.25709	6.19247	1.69653e-13	2.53014e-12
Cg6g014140	3.05879	1.24033	1.7074e-13	2.54434e-12
Cg7g019620	1.36342	5.40417	1.72721e-13	2.57182e-12
Cg5g010450	1.19827	6.06268	1.73779e-13	2.58554e-12
Cg9g023620	-2.04223	3.24886	1.76207e-13	2.61959e-12
Cg5g039360	-5.94092	0.272922	1.76604e-13	2.62341e-12
Cg5g003640	1.75767	6.66991	1.77239e-13	2.63077e-12
Cg4g002210	1.71917	6.74056	1.78236e-13	2.64348e-12
Cg2g010320	2.48415	8.73605	1.7954e-13	2.66072e-12
Cg2g001970	-7.74278	0.225317	1.80181e-13	2.66812e-12
Cg3g006440	-3.71008	0.828581	1.83e-13	2.70773e-12
Cg9g003860	-7.40615	-0.0637505	1.83834e-13	2.71794e-12
Cg2g036840	1.44041	4.21492	1.85699e-13	2.74336e-12
Cg7g002740	-2.7854	1.77301	1.8716e-13	2.76277e-12
Cg3g025220	1.49315	7.18124	1.88606e-13	2.78194e-12
Cg8g022680	1.67437	3.81305	1.90972e-13	2.81463e-12
Cg1g023630	-1.24061	5.72618	1.96778e-13	2.89793e-12
Cg4g004810	-1.37601	9.40427	1.98941e-13	2.9275e-12
Cg4g009220	-1.7796	3.44174	2.02229e-13	2.97356e-12
Cg2g000110	-2.19855	2.57472	2.04957e-13	3.01131e-12
Cg5g005150	-1.18873	5.79196	2.10787e-13	3.09456e-12
Cg1g012570	-1.44927	4.1933	2.12057e-13	3.11078e-12
Cg9g016390	-2.15189	2.45008	2.13508e-13	3.12962e-12
Cg9g001080	2.62249	8.78678	2.16509e-13	3.17114e-12
Cg4g005610	-1.19658	5.76721	2.17886e-13	3.18883e-12
Cg7g011450	1.67188	3.70279	2.23257e-13	3.2649e-12
Cg7g020450	1.43875	5.99721	2.2772e-13	3.32758e-12
Cg1g000680	-3.39715	1.0376	2.31936e-13	3.38655e-12
Cg8g002830	-7.51917	0.0325883	2.36047e-13	3.4439e-12
Cg1g020700	-1.30726	5.76399	2.36912e-13	3.45385e-12
Cg7g022440	2.45561	6.83931	2.37329e-13	3.45726e-12
Cg4g022580	1.96597	3.62252	2.37625e-13	3.45888e-12
Cg5g013890	-3.00531	1.63212	2.43018e-13	3.53318e-12
Cg2g037030	-1.17293	5.6009	2.43104e-13	3.53318e-12
Cg5g044980	-1.32771	6.25062	2.43471e-13	3.53577e-12
Cg1g004730	1.80871	4.89039	2.49053e-13	3.61406e-12
Cg4g015640	1.32638	4.54396	2.5012e-13	3.62674e-12
Cg9g004790	2.4438	2.46326	2.51584e-13	3.64516e-12
Cg5g010620	-1.31056	6.59597	2.54574e-13	3.68564e-12
Cg5g018720	1.28162	6.52887	2.58494e-13	3.73952e-12
Cg5g009580	1.43397	5.43697	2.67134e-13	3.86154e-12
Cg5g041320	1.98996	8.19224	2.71539e-13	3.92221e-12
Cg5g039170	-1.83297	3.28532	2.72523e-13	3.9334e-12
Cg6g024860	-1.63887	4.96679	2.75441e-13	3.97247e-12
Cg9g014210	2.07113	3.27405	2.83044e-13	4.079e-12
Cg3g023050	1.16568	6.03899	2.83933e-13	4.08868e-12
Cg5g002630	1.52463	3.91092	2.98752e-13	4.29878e-12
Cg6g016030	1.20917	5.97042	3.00621e-13	4.32237e-12
Cg7g006080	3.30477	1.19202	3.09376e-13	4.44487e-12
Cg1g001650	3.96093	0.673299	3.15938e-13	4.53567e-12
Cg5g000910	1.63433	4.84031	3.18755e-13	4.57263e-12
Cg8g007590	-5.88356	0.223993	3.27938e-13	4.70078e-12
Cg7g005040	-1.4549	4.16389	3.31341e-13	4.74594e-12
Cg2g030790	-2.84328	1.77915	3.40401e-13	4.87201e-12
Cg5g038200	2.28066	6.55568	3.50286e-13	5.00968e-12
Cg3g021660	3.64006	2.72633	3.54777e-13	5.07005e-12
Cg3g011940	3.74184	6.22911	3.59132e-13	5.1284e-12
Cg9g020350	-2.14599	2.87791	3.68545e-13	5.25883e-12
Cg4g021540	1.32309	6.00936	3.68923e-13	5.26023e-12
Cg5g012060	4.26807	1.13263	3.77514e-13	5.37865e-12
Cg2g027590	-2.81116	4.47809	3.81715e-13	5.43439e-12
Cg1g016280	3.26664	1.15992	3.89348e-13	5.53886e-12
Cg1g024700	1.4853	4.71074	3.90061e-13	5.54482e-12
Cg1g003590	2.07024	3.60808	3.90769e-13	5.55069e-12
Cg7g012920	1.21193	7.39457	3.98555e-13	5.65702e-12
Cg5g022450	-1.89428	3.92868	3.99027e-13	5.65895e-12
Cg9g017390	3.35414	4.55945	3.99292e-13	5.65895e-12
Cg7g003500	2.52354	3.96555	4.03644e-13	5.71632e-12
Cg6g024520	-1.56116	4.10318	4.04388e-13	5.72255e-12
Cg5g002340	1.5117	5.92328	4.22049e-13	5.96798e-12
Cg8g000590	4.94986	0.245247	4.22967e-13	5.97647e-12
Cg3g007590	-4.13878	0.463678	4.23949e-13	5.98586e-12
Cg3g017450	1.16821	5.91708	4.26149e-13	6.01241e-12
Cg4g002790	-1.40599	4.20217	4.54328e-13	6.40273e-12
Cg8g024230	1.3612	4.24149	4.54495e-13	6.40273e-12
Cg8g012070	1.80438	3.43308	4.5495e-13	6.40435e-12
Cg9g010790	3.59405	0.868222	4.574e-13	6.43403e-12
Cg5g029550	1.41889	3.98145	4.5992e-13	6.46464e-12
Cg7g002170	-1.19647	4.95193	4.60325e-13	6.4655e-12
Cg5g020330	2.29432	4.19954	4.62986e-13	6.49803e-12
Cg6g011560	2.90696	3.04628	4.89016e-13	6.85825e-12
Cg2g039780	-2.02956	2.64521	5.00103e-13	7.00851e-12
Cg3g023350	1.33737	6.45742	5.04689e-13	7.06752e-12
Cg7g014310	-1.2841	4.52236	5.06708e-13	7.09052e-12
Cg4g013060	-1.90198	2.82543	5.19004e-13	7.25719e-12
Cg3g014570	2.88286	4.75468	5.22116e-13	7.29528e-12
Cg1g015010	-1.44244	4.17724	5.3009e-13	7.4012e-12
Cg2g028780	3.09445	1.3455	5.30721e-13	7.40131e-12
Cg2g005270	-1.23229	4.69972	5.30884e-13	7.40131e-12
Cg1g017660	2.11878	5.50655	5.32266e-13	7.41509e-12
Cg3g014180	2.24946	9.6053	5.35718e-13	7.45765e-12
Cg2g040660	1.78115	4.77976	5.43651e-13	7.5625e-12
Cg6g023910	-5.68136	0.0507457	5.45961e-13	7.58901e-12
Cg5g043960	2.09791	3.42702	5.47824e-13	7.6093e-12
Cg8g011990	3.6461	0.763377	5.55937e-13	7.7163e-12
Cg9g025470	-1.23899	7.34733	5.59133e-13	7.75494e-12
Cg8g021580	2.60495	7.42516	5.67199e-13	7.86101e-12
Cg5g031570	1.17265	4.99613	5.70076e-13	7.89507e-12
Cg2g006800	4.22205	0.673227	5.75948e-13	7.97052e-12
Cg3g007450	-3.0524	1.10071	5.98486e-13	8.27634e-12
Cg7g014850	1.25642	4.72833	6.05127e-13	8.36204e-12
Cg1g009770	3.13205	3.07222	6.08048e-13	8.39623e-12
Cg9g001850	4.89119	6.67512	6.12607e-13	8.45299e-12
Cg8g000920	2.41416	7.51466	6.1795e-13	8.52046e-12
Cg9g022550	1.69488	4.25184	6.44305e-13	8.87735e-12
Cg1g016380	-3.54576	1.44197	6.63223e-13	9.12787e-12
Cg2g043820	5.62985	0.131635	6.63457e-13	9.12787e-12
Cg8g019320	1.6089	4.89438	6.66283e-13	9.16005e-12
Cg5g035560	4.32351	1.88448	6.67078e-13	9.16428e-12
Cg7g003460	2.9497	2.89055	6.73206e-13	9.24172e-12
Cg2g020190	-3.941	0.517615	6.78395e-13	9.30618e-12
Cg9g004940	1.70878	5.04968	7.26775e-13	9.96258e-12
Cg4g017030	-1.15192	5.56078	7.27329e-13	9.96293e-12
Cg5g003510	-1.75614	7.34945	7.31189e-13	1.00085e-11
Cg7g014820	2.07406	8.63627	7.43788e-13	1.01736e-11
Cg6g020510	-1.19968	5.30451	7.44841e-13	1.01805e-11
Cg5g023170	3.49647	1.44901	7.45378e-13	1.01805e-11
Cg6g016160	-2.04111	3.45713	7.67216e-13	1.04712e-11
Cg9g017520	-1.3846	5.16688	7.68391e-13	1.04796e-11
Cg6g013380	-1.38919	5.32905	7.86608e-13	1.07203e-11
Cg6g011690	-1.32469	5.02436	7.95489e-13	1.08335e-11
Cg5g013410	-1.19117	5.01782	8.0404e-13	1.0942e-11
Cg2g039150	-1.28166	4.86776	8.13878e-13	1.10604e-11
Cg4g006940	2.94946	4.68104	8.1391e-13	1.10604e-11
Cg7g022930	-1.27184	4.90264	8.1791e-13	1.11067e-11
Cg5g038160	1.69271	4.21899	8.40151e-13	1.14005e-11
Cg2g020130	-2.0592	4.90086	8.61012e-13	1.16751e-11
Cg1g005860	1.19548	7.09715	8.6217e-13	1.16824e-11
Cg5g012520	-1.298	5.09091	8.62823e-13	1.16829e-11
Cg7g001990	1.95793	5.40235	8.66955e-13	1.17304e-11
Cg9g014080	-7.33389	-0.124729	8.70443e-13	1.17691e-11
Cg7g010710	-1.37653	4.17767	8.72416e-13	1.17873e-11
Cg4g005420	-2.07657	2.79584	8.78787e-13	1.18649e-11
Cg5g037910	1.95807	4.82083	8.84574e-13	1.19345e-11
Cg5g039200	2.26757	5.56453	9.18244e-13	1.23799e-11
Cg4g000050	-1.23973	5.23721	9.52241e-13	1.2829e-11
Cg5g038100	3.60461	2.38572	9.58096e-13	1.28987e-11
Cg4g013040	1.68573	5.11278	9.91587e-13	1.334e-11
Cg2g021290	-1.18842	5.1523	9.9994e-13	1.34428e-11
Cg5g029770	3.27668	1.1681	1.00749e-12	1.35346e-11
Cg2g046950	-7.88359	0.350136	1.011e-12	1.3572e-11
Cg9g003250	4.20678	0.661443	1.01675e-12	1.36395e-11
Cg5g007130	-2.05941	2.84831	1.01993e-12	1.36725e-11
Cg9g017500	-1.40513	8.12344	1.02364e-12	1.37124e-11
Cg7g001270	1.31533	4.63446	1.03297e-12	1.38276e-11
Cg4g004610	-1.92106	3.34539	1.03566e-12	1.38538e-11
Cg4g003720	-1.0878	5.965	1.04096e-12	1.39146e-11
Cg2g006040	1.28971	4.27624	1.04319e-12	1.39346e-11
Cg5g032850	3.38375	1.43514	1.04481e-12	1.39464e-11
Cg7g009620	1.86356	4.20792	1.06391e-12	1.41913e-11
Cg3g021270	1.23136	4.85285	1.08144e-12	1.44149e-11
Cg5g004500	1.33628	4.39261	1.10514e-12	1.47203e-11
Cg8g002900	1.67392	3.43638	1.10664e-12	1.47299e-11
CgUng002270	-1.24211	5.27075	1.13335e-12	1.50748e-11
Cg5g040890	1.19874	7.45269	1.13618e-12	1.51018e-11
Cg5g032990	1.24958	7.05573	1.14648e-12	1.52279e-11
Cg9g016360	-1.21674	6.51561	1.16919e-12	1.55186e-11
Cg8g001620	-1.42996	7.88685	1.18216e-12	1.56796e-11
Cg2g034510	7.4604	0.0444714	1.20967e-12	1.60332e-11
Cg1g025120	1.69925	3.69148	1.21791e-12	1.61311e-11
Cg2g002460	-2.06438	2.82603	1.2267e-12	1.62361e-11
Cg2g041890	1.73458	4.49527	1.24568e-12	1.64757e-11
Cg1g002060	1.66075	7.07293	1.25884e-12	1.66381e-11
Cg4g020360	2.93068	1.80096	1.26543e-12	1.67135e-11
Cg9g008920	1.76818	3.67154	1.29278e-12	1.70627e-11
Cg1g006410	-1.31359	5.70849	1.29749e-12	1.71129e-11
Cg6g002150	1.95752	2.56905	1.30032e-12	1.71382e-11
Cg4g017430	7.25667	-0.126514	1.32075e-12	1.73953e-11
Cg2g028220	2.90068	1.6739	1.34629e-12	1.77192e-11
Cg5g039500	-2.38061	4.19311	1.35449e-12	1.78147e-11
Cg6g013800	1.69262	5.35972	1.45305e-12	1.90977e-11
Cg9g007760	-1.26452	4.98598	1.46219e-12	1.92044e-11
Cg1g003850	-1.16837	5.19761	1.5015e-12	1.97069e-11
Cg7g012370	-1.2126	6.0508	1.5066e-12	1.97601e-11
Cg2g017060	-2.08341	2.34065	1.53386e-12	2.01036e-11
Cg7g004660	1.77144	4.82536	1.53887e-12	2.01552e-11
Cg5g042900	-1.18292	4.78629	1.57373e-12	2.05975e-11
Cg4g010230	-1.42887	5.34769	1.59207e-12	2.08127e-11
Cg5g001090	1.60623	5.79855	1.59238e-12	2.08127e-11
Cg7g014520	4.77789	0.886813	1.63124e-12	2.12932e-11
Cg1g013050	-1.22417	4.83183	1.63141e-12	2.12932e-11
Cg6g014630	1.67976	7.0709	1.68711e-12	2.20049e-11
Cg2g019280	1.59969	7.28255	1.70611e-12	2.22373e-11
Cg5g018060	2.57667	1.68714	1.7107e-12	2.22817e-11
Cg4g020910	-1.1159	5.64916	1.72439e-12	2.24445e-11
Cg2g018460	-1.19821	6.53083	1.7573e-12	2.2857e-11
Cg9g001930	1.22888	8.48888	1.76136e-12	2.28785e-11
Cg5g034880	-1.38548	4.66814	1.76138e-12	2.28785e-11
Cg7g019410	5.09083	0.364662	1.77979e-12	2.31017e-11
Cg9g004570	1.30139	4.97049	1.7938e-12	2.32675e-11
Cg2g033060	2.00982	3.72472	1.81805e-12	2.3553e-11
Cg9g007870	-1.11468	5.96617	1.81831e-12	2.3553e-11
Cg7g005090	2.1211	2.29175	1.83639e-12	2.37708e-11
Cg9g000770	-1.83598	4.76578	1.84365e-12	2.38483e-11
Cg3g014700	1.44238	6.4493	1.86459e-12	2.41026e-11
Cg6g007850	-1.23015	5.08636	1.92504e-12	2.48669e-11
Cg2g006630	1.71582	7.05538	1.98854e-12	2.56696e-11
Cg2g044400	1.4156	10.0557	2.02425e-12	2.61127e-11
Cg8g004360	1.50042	7.75412	2.05058e-12	2.64342e-11
Cg6g005100	2.03231	3.51988	2.07552e-12	2.67374e-11
Cg7g009630	1.75658	4.79277	2.09668e-12	2.69916e-11
CgUng000510	-3.58787	0.859835	2.09869e-12	2.69989e-11
Cg3g014760	4.65361	3.53921	2.11185e-12	2.71398e-11
Cg9g005590	-1.16446	6.29451	2.11252e-12	2.71398e-11
Cg5g014540	1.21728	6.74717	2.12909e-12	2.7334e-11
Cg5g010020	2.24231	3.71585	2.19691e-12	2.81854e-11
Cg5g029540	-1.08877	5.85273	2.20811e-12	2.83098e-11
Cg1g003620	1.93421	6.89078	2.23549e-12	2.86052e-11
Cg6g019490	-1.23017	6.4312	2.23565e-12	2.86052e-11
Cg5g024090	-2.76733	2.88448	2.23571e-12	2.86052e-11
Cg2g035120	-3.75447	0.71669	2.25413e-12	2.88213e-11
Cg6g019450	3.90056	1.97135	2.28306e-12	2.91714e-11
Cg4g022300	2.1443	3.68553	2.32383e-12	2.96721e-11
Cg4g007410	1.25548	5.32579	2.33967e-12	2.98542e-11
Cg7g019390	1.67398	7.5652	2.34131e-12	2.98548e-11
Cg1g026710	-1.23308	5.31277	2.37623e-12	3.02796e-11
Cg7g016260	-1.38439	4.47805	2.38667e-12	3.03921e-11
Cg8g007780	2.58279	1.60486	2.40484e-12	3.06028e-11
Cg2g028590	2.69726	1.74253	2.40987e-12	3.06461e-11
Cg3g023790	-1.31297	4.18531	2.42695e-12	3.08424e-11
Cg5g041460	1.20788	5.73462	2.452e-12	3.11228e-11
Cg4g012260	-1.19118	6.61533	2.45232e-12	3.11228e-11
Cg8g018700	2.13924	3.31814	2.46991e-12	3.13249e-11
Cg1g013660	1.69403	4.5316	2.52907e-12	3.20536e-11
Cg5g014800	-1.67711	3.68659	2.55443e-12	3.23533e-11
Cg1g019730	2.30964	7.72122	2.57144e-12	3.25467e-11
Cg3g012480	1.47714	5.56389	2.57408e-12	3.25583e-11
Cg6g016060	3.14354	4.53363	2.58945e-12	3.27308e-11
Cg4g013430	1.24915	5.92888	2.60168e-12	3.28633e-11
Cg4g021740	1.42989	5.24441	2.62448e-12	3.3129e-11
Cg6g005930	3.31953	2.58952	2.63045e-12	3.31821e-11
Cg6g019200	1.41674	5.93036	2.64511e-12	3.33447e-11
Cg6g005290	-1.47948	3.9881	2.66523e-12	3.35758e-11
Cg4g019660	1.83878	6.71115	2.68302e-12	3.37774e-11
Cg8g023290	1.88967	2.72529	2.69035e-12	3.38469e-11
Cg6g025160	1.21672	8.78659	2.69682e-12	3.39058e-11
Cg3g014980	1.78893	4.75796	2.72648e-12	3.42477e-11
Cg8g004010	1.27783	5.53174	2.72766e-12	3.42477e-11
Cg7g002010	-1.27276	5.12679	2.73741e-12	3.43471e-11
Cg2g001790	-1.41742	4.01449	2.76141e-12	3.46253e-11
Cg2g042510	1.60708	3.8677	2.76348e-12	3.46281e-11
Cg1g004490	-1.07511	6.03833	2.77558e-12	3.47567e-11
Cg2g033320	-1.43235	7.65335	2.78986e-12	3.49122e-11
Cg2g039770	4.79451	0.115	2.8056e-12	3.50859e-11
Cg2g019900	1.71553	4.2762	2.8124e-12	3.51476e-11
Cg6g009400	1.31473	7.67589	2.81674e-12	3.51784e-11
Cg6g004510	2.79135	1.52934	2.91245e-12	3.63496e-11
Cg6g019180	1.47433	5.51593	2.93825e-12	3.66473e-11
Cg2g038950	2.26215	9.119	2.94217e-12	3.66719e-11
Cg2g009000	3.49367	0.91772	2.95543e-12	3.68128e-11
Cg4g007890	2.71047	9.01777	2.99583e-12	3.72914e-11
Cg6g009950	2.77348	5.79217	3.02576e-12	3.7639e-11
Cg9g001320	-1.12261	5.92096	3.06338e-12	3.80818e-11
Cg8g000150	3.94128	0.84746	3.11017e-12	3.8638e-11
Cg3g001100	-1.43796	4.3395	3.11565e-12	3.86762e-11
Cg1g008150	1.61574	8.46551	3.11736e-12	3.86762e-11
Cg2g034380	-1.47657	6.3112	3.12867e-12	3.8791e-11
Cg6g017870	-1.22621	7.50675	3.17644e-12	3.93573e-11
Cg7g003520	-1.48752	4.78061	3.18962e-12	3.94946e-11
Cg1g020980	2.04245	3.22037	3.21243e-12	3.97509e-11
Cg8g023320	-1.17676	5.96987	3.30749e-12	4.09004e-11
Cg5g008230	1.41655	4.06328	3.35556e-12	4.14675e-11
Cg9g020050	4.01326	0.718641	3.38269e-12	4.17754e-11
Cg6g001770	1.90849	7.04524	3.44823e-12	4.25569e-11
CgUng004890	-1.08952	5.42643	3.59194e-12	4.43014e-11
Cg9g006640	1.88015	4.68037	3.64026e-12	4.48679e-11
Cg6g000310	-1.15877	5.84667	3.65218e-12	4.49854e-11
Cg8g021730	1.53064	3.60319	3.67082e-12	4.51854e-11
Cg2g019470	-2.38211	1.86832	3.83035e-12	4.71183e-11
Cg5g039260	3.60669	0.730513	3.83472e-12	4.71413e-11
Cg2g033450	1.23941	6.40013	3.88468e-12	4.77105e-11
Cg6g025870	1.34164	7.48793	3.8861e-12	4.77105e-11
Cg4g010910	-1.76795	7.74629	3.91539e-12	4.80388e-11
Cg2g002060	-4.05133	1.26321	3.92645e-12	4.81432e-11
Cg3g021210	2.08451	5.71988	4.05427e-12	4.9678e-11
Cg7g012410	-1.36288	5.09608	4.11053e-12	5.03346e-11
Cg4g006320	-7.17811	-0.254708	4.12601e-12	5.04913e-11
Cg2g044150	-1.60007	6.10648	4.20726e-12	5.14521e-11
Cg1g023140	-4.09549	2.16995	4.22535e-12	5.16398e-11
Cg5g003150	1.19073	5.44199	4.25238e-12	5.19365e-11
Cg3g013490	1.31785	7.68569	4.37297e-12	5.33746e-11
Cg5g040640	1.34531	6.59372	4.38527e-12	5.34901e-11
Cg2g021820	-1.24961	5.22307	4.40428e-12	5.36871e-11
Cg9g015320	-7.17784	-0.254802	4.49262e-12	5.47286e-11
Cg1g008420	-1.72844	3.78382	4.52037e-12	5.5031e-11
Cg5g009590	1.20519	6.27246	4.67288e-12	5.68508e-11
Cg1g009590	-7.23137	-0.210274	4.72003e-12	5.73875e-11
Cg1g001290	-1.22189	4.99474	4.83669e-12	5.87678e-11
Cg2g005610	1.20382	4.50374	4.86972e-12	5.9131e-11
Cg8g005230	-1.70756	4.92007	4.95134e-12	6.00833e-11
Cg6g000230	-1.7457	3.03886	5.01228e-12	6.07836e-11
Cg2g017980	-1.23589	5.75792	5.01799e-12	6.08137e-11
Cg5g044670	-1.52659	3.575	5.11426e-12	6.19405e-11
Cg3g018080	-2.02897	3.47973	5.12363e-12	6.2014e-11
Cg2g046270	5.50466	0.0269015	5.178e-12	6.26318e-11
Cg4g012900	-1.15498	7.27789	5.39551e-12	6.52209e-11
Cg4g011240	-7.3342	-0.124611	5.40226e-12	6.52606e-11
Cg9g026850	1.41184	6.39137	5.41961e-12	6.54281e-11
Cg4g006390	-1.39676	3.84841	5.45744e-12	6.58427e-11
Cg5g029390	-2.59741	1.81035	5.50094e-12	6.6325e-11
Cg2g006470	-1.16366	5.5727	5.53139e-12	6.66493e-11
Cg2g044410	-1.94662	3.031	5.60326e-12	6.74721e-11
Cg3g009520	1.46042	4.71215	5.68175e-12	6.83415e-11
Cg9g007750	-3.56337	0.838706	5.68272e-12	6.83415e-11
Cg6g007900	-5.04516	0.191327	5.70237e-12	6.8534e-11
Cg5g020750	1.73615	10.4071	5.77993e-12	6.94219e-11
Cg4g021000	3.01278	5.42979	5.79643e-12	6.95756e-11
Cg1g027560	1.79389	4.62741	5.84787e-12	7.01087e-11
Cg2g030820	-1.44253	3.93495	5.84829e-12	7.01087e-11
Cg2g032700	-1.39126	4.50922	5.94457e-12	7.12175e-11
Cg5g011220	1.22398	7.07871	5.96412e-12	7.14064e-11
Cg4g022120	5.04625	3.18516	6.13427e-12	7.33967e-11
Cg5g022020	1.38888	4.09024	6.18103e-12	7.39092e-11
Cg1g009600	-1.52006	3.88202	6.23673e-12	7.45231e-11
Cg2g041230	1.50197	4.40509	6.24029e-12	7.45231e-11
Cg4g018890	1.39437	6.50126	6.36241e-12	7.59334e-11
Cg1g029000	-1.42913	8.22498	6.45286e-12	7.69641e-11
Cg5g015520	2.89974	1.95597	6.4611e-12	7.70136e-11
Cg6g020680	-1.09411	5.34699	6.49345e-12	7.73501e-11
Cg6g014010	1.94683	8.25848	6.58879e-12	7.84361e-11
Cg3g020260	1.77114	7.2318	6.60553e-12	7.85858e-11
Cg6g002000	1.65142	3.39705	6.62671e-12	7.8788e-11
Cg5g044420	-1.07112	5.25697	6.70521e-12	7.96709e-11
Cg8g000510	5.41892	0.64933	6.77285e-12	8.04238e-11
Cg8g003000	-1.13593	6.08335	6.97029e-12	8.27162e-11
Cg9g029210	-1.13916	4.7816	7.06119e-12	8.3742e-11
Cg8g018060	3.51075	2.44219	7.06725e-12	8.37611e-11
Cg5g029500	1.72846	9.32752	7.2503e-12	8.58766e-11
Cg3g023830	1.21306	4.69867	7.46124e-12	8.83195e-11
Cg3g021020	1.78674	6.0326	7.50138e-12	8.87388e-11
Cg5g027070	2.60485	1.62292	7.61524e-12	9.00292e-11
Cg4g003240	2.29477	2.17306	7.7502e-12	9.15671e-11
Cg6g016140	1.90072	5.72362	7.77064e-12	9.17511e-11
Cg5g036640	7.12977	-0.23114	7.82577e-12	9.23441e-11
Cg2g033260	-4.19965	0.740127	7.98142e-12	9.41218e-11
Cg4g023210	2.27462	3.60782	8.17851e-12	9.63855e-11
Cg2g033570	1.39409	3.92723	8.83765e-12	1.04088e-10
Cg2g019490	-2.84685	1.54978	8.90136e-12	1.04748e-10
Cg7g013390	1.77867	6.48389	8.90481e-12	1.04748e-10
Cg6g023410	1.07701	5.48504	8.9843e-12	1.05617e-10
Cg6g012840	2.19176	3.47419	9.14129e-12	1.07396e-10
Cg4g003200	4.18092	0.638274	9.22995e-12	1.0837e-10
Cg9g025830	4.77368	0.0979883	9.27877e-12	1.08871e-10
Cg7g006880	-1.26558	4.24935	9.2842e-12	1.08871e-10
Cg6g015280	-1.20571	6.66731	9.4539e-12	1.10792e-10
Cg1g013930	1.61335	6.57274	9.46482e-12	1.10851e-10
Cg9g020900	-7.17723	-0.255011	9.51466e-12	1.11365e-10
Cg5g030280	-1.90357	4.8385	9.74404e-12	1.13979e-10
Cg2g029380	1.20994	8.10948	9.78169e-12	1.14349e-10
Cg9g010260	1.64013	6.76535	9.84298e-12	1.14994e-10
Cg1g000990	-1.11714	5.36381	1.0288e-11	1.20118e-10
Cg5g010350	-2.18551	10.3995	1.03019e-11	1.20206e-10
Cg2g021170	2.27629	4.16417	1.058e-11	1.23374e-10
Cg8g001970	2.40598	1.78196	1.06381e-11	1.23975e-10
Cg4g001090	1.09215	5.29624	1.07962e-11	1.2574e-10
Cg2g033900	1.65285	3.76158	1.08455e-11	1.26236e-10
Cg2g043590	1.65684	3.13247	1.10024e-11	1.27983e-10
Cg9g025410	2.03862	2.3691	1.10945e-11	1.28975e-10
Cg5g042960	-3.0781	3.03692	1.11324e-11	1.29335e-10
Cg2g041190	-1.51276	4.13626	1.11467e-11	1.29422e-10
Cg3g025490	2.16289	3.85541	1.11821e-11	1.29753e-10
Cg7g012790	-1.57831	3.80055	1.13694e-11	1.31844e-10
Cg6g016010	1.38598	4.98723	1.13786e-11	1.3187e-10
Cg6g019420	2.18065	2.158	1.14431e-11	1.32535e-10
Cg4g018060	1.36864	10.0928	1.15922e-11	1.3418e-10
Cg4g014540	1.40085	4.17528	1.16203e-11	1.34423e-10
Cg5g006900	1.18845	6.03583	1.16817e-11	1.3505e-10
Cg7g010600	-1.38514	5.92611	1.18275e-11	1.36652e-10
Cg4g017900	-1.16098	4.62677	1.22491e-11	1.41436e-10
Cg1g006240	1.67168	3.30101	1.24514e-11	1.43684e-10
Cg2g019790	2.49369	6.20461	1.26383e-11	1.45751e-10
Cg1g004070	3.37032	1.15161	1.30478e-11	1.50382e-10
Cg3g009840	-4.74212	0.37905	1.32503e-11	1.52622e-10
Cg2g033000	3.69609	0.806165	1.33273e-11	1.53414e-10
Cg3g023900	-1.07891	5.53449	1.34362e-11	1.54574e-10
Cg4g002700	2.96452	1.30897	1.36385e-11	1.56805e-10
Cg9g006410	1.18711	9.08844	1.36841e-11	1.57234e-10
Cg6g017510	1.55913	3.32053	1.39522e-11	1.60216e-10
Cg4g009290	-1.4527	3.71917	1.42406e-11	1.63429e-10
Cg8g022690	3.04695	1.57258	1.4593e-11	1.6737e-10
Cg8g021040	1.33726	6.41886	1.47405e-11	1.68959e-10
Cg8g013210	-1.46855	4.35772	1.48699e-11	1.70338e-10
Cg1g003360	1.13172	5.47025	1.50358e-11	1.72134e-10
CgUng000500	1.07895	5.50543	1.50699e-11	1.72419e-10
Cg8g018110	1.86502	6.07425	1.50789e-11	1.72419e-10
Cg4g020550	-1.46011	4.19035	1.53229e-11	1.75102e-10
Cg2g031530	2.31636	8.96072	1.55035e-11	1.77057e-10
Cg4g007500	1.15935	5.56699	1.55278e-11	1.77228e-10
Cg8g012700	-2.95002	1.47581	1.55852e-11	1.77775e-10
Cg3g004030	-3.63398	1.75248	1.57642e-11	1.79708e-10
Cg6g020160	-1.0871	5.31682	1.57793e-11	1.79772e-10
Cg6g019790	1.06917	6.03356	1.58892e-11	1.80914e-10
Cg1g004380	1.1503	6.58933	1.61718e-11	1.8402e-10
Cg1g002660	-1.22864	7.37339	1.62165e-11	1.84418e-10
Cg7g010130	1.50756	3.81606	1.66489e-11	1.8922e-10
Cg2g008400	-1.22884	7.5275	1.6839e-11	1.91265e-10
Cg4g010760	-1.8003	2.97071	1.69284e-11	1.92165e-10
Cg4g008210	-1.18797	6.42061	1.73279e-11	1.96581e-10
Cg2g000960	-3.02908	0.826922	1.81188e-11	2.0543e-10
Cg2g020220	2.42008	2.46636	1.83795e-11	2.0826e-10
Cg2g041850	-1.16221	5.8721	1.85761e-11	2.10361e-10
Cg5g026610	4.23946	1.56906	1.88869e-11	2.13753e-10
Cg6g020190	-5.90418	0.240902	1.92578e-11	2.1782e-10
Cg7g013600	1.79796	3.0625	1.96603e-11	2.22238e-10
Cg8g023360	1.19582	7.58278	2.03032e-11	2.29368e-10
Cg4g014580	-5.8639	0.207372	2.05219e-11	2.31699e-10
Cg8g005020	-2.13546	1.87208	2.08684e-11	2.3547e-10
Cg2g045000	1.67401	2.97947	2.1881e-11	2.46748e-10
Cg2g010830	-1.23016	4.47668	2.19336e-11	2.47194e-10
Cg2g041590	-1.50913	3.47753	2.21962e-11	2.50003e-10
Cg6g000790	1.30495	6.98569	2.24309e-11	2.52429e-10
Cg4g001000	-1.86647	4.64616	2.24385e-11	2.52429e-10
Cg5g026660	4.05066	0.52771	2.27106e-11	2.55338e-10
Cg6g017780	-1.09332	5.5034	2.27298e-11	2.55387e-10
Cg8g024450	-2.68417	2.26348	2.27421e-11	2.55387e-10
Cg4g002920	-1.16995	5.55941	2.28882e-11	2.56874e-10
Cg3g010060	-1.45935	10.0771	2.31244e-11	2.59371e-10
Cg5g039370	1.09517	7.20685	2.37011e-11	2.65681e-10
Cg1g015870	-1.13928	4.71699	2.38308e-11	2.66976e-10
Cg8g024870	5.31951	-0.126154	2.39767e-11	2.68451e-10
Cg7g018960	1.77338	4.13661	2.40888e-11	2.69545e-10
Cg3g010340	-1.29234	4.15671	2.48081e-11	2.77429e-10
Cg3g004920	1.2914	5.65166	2.49497e-11	2.78847e-10
Cg5g032550	-1.17465	4.55326	2.50958e-11	2.80313e-10
Cg3g021860	1.4576	6.45385	2.51226e-11	2.80446e-10
Cg6g002470	-1.70251	2.88637	2.52163e-11	2.81325e-10
Cg9g005340	-7.12126	-0.301071	2.55369e-11	2.84734e-10
Cg5g012600	1.57131	9.62218	2.62007e-11	2.91961e-10
Cg7g020330	-2.37709	1.70199	2.66315e-11	2.96586e-10
Cg5g025920	7.01962	-0.320712	2.69772e-11	3.00259e-10
Cg2g013110	2.57596	1.35437	2.70453e-11	3.00839e-10
Cg2g041600	-1.04079	5.94512	2.75233e-11	3.05976e-10
Cg6g009070	1.20607	5.32697	2.78362e-11	3.09271e-10
Cg5g032020	-1.20626	4.34986	2.80707e-11	3.11693e-10
Cg6g018110	-1.96851	2.26995	2.83124e-11	3.1419e-10
Cg4g011110	-7.33571	-0.124138	2.87982e-11	3.19394e-10
Cg8g004580	-1.28574	6.4801	2.89491e-11	3.20878e-10
Cg2g030040	-3.33785	0.516725	3.00273e-11	3.32633e-10
Cg3g024040	1.39454	5.33009	3.09739e-11	3.42917e-10
Cg4g000890	-1.10438	5.51956	3.13862e-11	3.47278e-10
Cg5g028780	2.31066	1.59381	3.17579e-11	3.51184e-10
Cg3g008040	-1.08099	5.00191	3.19663e-11	3.53281e-10
Cg9g028260	1.14041	5.37461	3.2008e-11	3.53535e-10
Cg5g032320	-2.82658	1.31579	3.24487e-11	3.58192e-10
Cg4g000560	-1.13911	6.11814	3.25452e-11	3.59046e-10
Cg9g018500	1.46963	4.26348	3.30302e-11	3.64184e-10
Cg1g012320	1.03729	6.0875	3.35062e-11	3.69216e-10
Cg5g036410	3.61937	1.36529	3.35521e-11	3.69505e-10
Cg6g002170	1.84949	2.68009	3.40522e-11	3.74793e-10
Cg1g009160	-1.78734	5.5209	3.46216e-11	3.80838e-10
Cg5g033430	7.41676	0.00793849	3.51057e-11	3.85937e-10
Cg4g001110	1.22997	5.5478	3.57845e-11	3.9317e-10
Cg8g023510	-1.45859	3.72348	3.61022e-11	3.96429e-10
Cg2g017260	3.05912	1.24055	3.6543e-11	4.01036e-10
Cg2g029760	-1.26432	4.13362	3.72668e-11	4.08741e-10
Cg1g002900	-2.28939	2.12175	3.74262e-11	4.1025e-10
Cg4g009820	-7.06373	-0.348395	3.83942e-11	4.20615e-10
Cg1g018990	-1.03915	5.61769	3.84792e-11	4.21301e-10
Cg7g004750	-1.13584	7.73046	3.88538e-11	4.25156e-10
Cg3g013180	2.29091	8.32359	3.9094e-11	4.27535e-10
Cg4g024660	2.95564	1.4965	3.91789e-11	4.28215e-10
Cg5g040360	1.27225	6.28502	3.92693e-11	4.28954e-10
Cg8g008420	-2.18535	2.42157	3.94694e-11	4.30889e-10
Cg4g023260	2.18614	2.13718	3.96197e-11	4.3228e-10
CgUng001990	2.28796	2.38173	3.99968e-11	4.36141e-10
Cg8g013220	-2.0435	2.71446	4.00462e-11	4.36427e-10
Cg7g019210	-1.17339	4.60432	4.06518e-11	4.4277e-10
Cg3g001150	2.80537	1.64561	4.10609e-11	4.46968e-10
Cg6g019650	2.45939	3.73285	4.17354e-11	4.54048e-10
Cg2g031510	-1.14996	8.48758	4.2219e-11	4.59043e-10
Cg8g012350	1.85366	5.62134	4.32416e-11	4.6989e-10
Cg2g022910	2.24979	3.76972	4.33545e-11	4.70845e-10
Cg4g021840	-2.0051	3.58067	4.36973e-11	4.74295e-10
Cg7g008620	1.1663	5.50379	4.37914e-11	4.75042e-10
Cg7g007110	-3.27045	0.462181	4.42627e-11	4.79878e-10
Cg5g036720	-1.20143	4.85552	4.57893e-11	4.96143e-10
Cg8g024860	2.15944	1.8459	4.63069e-11	5.01463e-10
Cg4g013240	1.47593	5.69058	4.71802e-11	5.10625e-10
Cg4g014260	1.59156	3.33682	4.75207e-11	5.14016e-10
Cg3g024650	1.58043	6.8378	4.84362e-11	5.23617e-10
Cg4g021940	1.06563	5.16484	4.87658e-11	5.26878e-10
Cg6g003660	2.85468	1.21728	4.88613e-11	5.27607e-10
Cg9g006160	1.21678	6.14234	4.89487e-11	5.28247e-10
Cg2g023030	-2.5642	5.86769	4.97699e-11	5.36802e-10
Cg2g037730	1.18734	5.88959	5.095e-11	5.48943e-10
Cg4g008800	5.02198	0.306295	5.09539e-11	5.48943e-10
Cg4g011930	-1.2199	6.11688	5.13727e-11	5.53138e-10
Cg7g020870	1.3849	4.69027	5.21709e-11	5.61412e-10
Cg4g001240	1.35048	4.07063	5.25726e-11	5.65411e-10
Cg2g000160	-1.08232	5.39894	5.43311e-11	5.8399e-10
Cg8g005740	-1.61073	3.82027	5.61691e-11	6.03401e-10
Cg1g010130	2.50397	5.90278	5.62024e-11	6.03414e-10
Cg1g005130	1.48096	3.91361	5.83186e-11	6.25778e-10
Cg8g020860	1.85536	3.38051	5.97246e-11	6.405e-10
Cg6g015660	-7.03262	-0.373136	5.98681e-11	6.41673e-10
Cg6g009960	1.75007	4.10424	6.03347e-11	6.46306e-10
CgUng004670	-7.033	-0.373011	6.1334e-11	6.56637e-10
CgUng006080	3.36218	0.674572	6.20993e-11	6.64452e-10
Cg5g025070	2.46265	4.47668	6.22353e-11	6.65528e-10
Cg9g017440	-1.10633	4.77603	6.27039e-11	6.70159e-10
Cg4g003990	2.43371	3.53858	6.30069e-11	6.73015e-10
Cg2g002620	-7.2311	-0.210333	6.35722e-11	6.78668e-10
Cg9g025100	-4.28109	0.318631	6.36611e-11	6.79232e-10
Cg9g001220	-1.08554	6.57886	6.48331e-11	6.91345e-10
Cg9g003920	-2.30666	2.42297	6.50146e-11	6.92888e-10
Cg2g040400	1.06062	5.72633	6.58578e-11	7.01477e-10
Cg4g012100	-1.04408	6.10639	6.62602e-11	7.05363e-10
Cg9g012100	-3.53626	0.680976	6.79377e-11	7.22813e-10
Cg9g003300	-1.10683	6.52407	6.82072e-11	7.2527e-10
Cg5g034730	1.51999	3.77631	6.83343e-11	7.26212e-10
Cg2g020070	-1.0821	6.04481	6.87121e-11	7.29814e-10
Cg3g024230	-1.08693	6.72956	6.91928e-11	7.34505e-10
Cg9g006440	3.93988	0.435453	6.96604e-11	7.38845e-10
Cg3g020580	1.13532	6.65802	6.96802e-11	7.38845e-10
Cg9g024530	3.28089	1.64374	6.98869e-11	7.4062e-10
Cg5g014220	-1.21218	4.53599	7.00445e-11	7.41872e-10
Cg2g015830	1.69221	4.04667	7.04504e-11	7.45752e-10
Cg2g020870	2.71418	2.07004	7.07418e-11	7.48416e-10
Cg2g033430	1.36465	4.81533	7.10075e-11	7.50805e-10
Cg2g044650	2.50523	2.89309	7.17574e-11	7.58308e-10
Cg7g010560	-2.12956	2.15531	7.34455e-11	7.75711e-10
Cg7g013220	3.57473	0.351469	7.38119e-11	7.79144e-10
Cg5g018160	1.31459	7.93643	7.41061e-11	7.81811e-10
Cg2g005520	-1.11817	6.96734	7.49687e-11	7.90468e-10
Cg6g006020	1.15712	4.54833	7.56766e-11	7.97486e-10
Cg6g005620	-1.39524	3.78646	7.59913e-11	8.00354e-10
Cg3g025290	3.633	0.752773	7.61041e-11	8.01093e-10
Cg4g018030	2.47061	2.39063	7.63536e-11	8.0327e-10
Cg2g027440	-1.08487	7.5542	7.80862e-11	8.21039e-10
Cg3g019130	1.03878	5.69457	7.83389e-11	8.23237e-10
Cg9g015250	3.05569	0.786173	7.85312e-11	8.24797e-10
Cg3g015470	-1.7386	5.95645	8.02897e-11	8.42795e-10
Cg1g017410	-2.0906	3.40074	8.10881e-11	8.50702e-10
Cg1g009700	1.17943	5.06698	8.14674e-11	8.54205e-10
Cg6g013040	1.10108	7.8371	8.29043e-11	8.68787e-10
Cg4g000340	-1.46802	3.6616	8.34888e-11	8.74425e-10
Cg2g029550	-2.29788	1.83105	8.43539e-11	8.82995e-10
Cg3g013760	2.42127	1.33305	8.46536e-11	8.8564e-10
Cg4g011300	2.29618	1.69432	8.80989e-11	9.21172e-10
Cg9g008470	-1.10579	7.40815	8.88443e-11	9.2845e-10
Cg7g014470	-1.78304	2.68543	8.99148e-11	9.39115e-10
Cg9g006420	3.03621	2.34243	9.05504e-11	9.4523e-10
Cg5g020910	2.31412	2.2637	9.14989e-11	9.54602e-10
Cg2g008360	4.20058	0.0633839	9.17794e-11	9.56997e-10
Cg7g022890	-1.11079	4.85232	9.56734e-11	9.97048e-10
Cg2g031610	1.3329	5.25361	9.62831e-11	1.00285e-09
Cg1g021450	2.09838	2.37577	9.63929e-11	1.00301e-09
CgUng002890	1.97904	2.63227	9.64056e-11	1.00301e-09
Cg8g018750	-1.7123	3.35301	9.69694e-11	1.00832e-09
Cg4g004620	2.90328	1.03168	9.75816e-11	1.01413e-09
Cg1g021810	-1.13541	7.58317	9.80533e-11	1.01847e-09
Cg7g011990	-1.07937	6.33193	9.89398e-11	1.02711e-09
Cg1g013790	3.6371	0.590504	9.95999e-11	1.03339e-09
Cg3g025930	1.11265	7.04067	9.97674e-11	1.03456e-09
Cg4g004990	-1.06066	6.10346	1.00087e-10	1.0373e-09
Cg2g028360	-6.97078	-0.423096	1.00211e-10	1.03802e-09
Cg4g016850	-1.42539	3.84585	1.00702e-10	1.04253e-09
Cg7g018030	1.82429	3.84852	1.01135e-10	1.04643e-09
Cg1g010580	-1.2059	4.09303	1.017e-10	1.0517e-09
Cg6g006040	3.73494	6.33083	1.01811e-10	1.05227e-09
Cg2g016870	1.24639	4.53848	1.04341e-10	1.07783e-09
Cg6g003680	2.93981	1.94598	1.04945e-10	1.08347e-09
Cg2g012070	4.03149	0.927121	1.05259e-10	1.08611e-09
CgUng000070	1.04907	6.38023	1.06864e-10	1.10208e-09
Cg3g012010	1.11347	6.38524	1.07467e-10	1.10768e-09
Cg2g000500	-1.09516	4.74966	1.07889e-10	1.11142e-09
Cg2g007600	-1.27828	4.25463	1.08419e-10	1.11628e-09
Cg4g023490	1.3623	9.4968	1.09e-10	1.12165e-09
Cg6g015120	-1.16106	6.03256	1.0951e-10	1.12627e-09
Cg1g000410	-1.09924	6.59286	1.09975e-10	1.13044e-09
Cg1g007720	1.5796	7.82145	1.10327e-10	1.13344e-09
Cg1g010150	1.06251	5.14238	1.10773e-10	1.13736e-09
Cg8g000410	-1.35962	3.98182	1.10829e-10	1.13736e-09
Cg9g006270	1.19657	6.55587	1.1163e-10	1.14495e-09
Cg2g043190	1.44745	3.75126	1.12681e-10	1.15511e-09
Cg2g040280	3.4927	5.98114	1.12883e-10	1.15654e-09
Cg2g005450	3.2574	0.720158	1.16827e-10	1.1963e-09
Cg4g002240	3.01204	6.61882	1.18001e-10	1.20767e-09
Cg8g001510	1.44267	7.86976	1.21288e-10	1.24063e-09
Cg6g019140	1.33484	5.0999	1.21924e-10	1.24646e-09
Cg4g006790	-1.07775	5.03108	1.22079e-10	1.24737e-09
Cg3g023770	1.12288	5.36117	1.23434e-10	1.26053e-09
Cg6g009140	1.97099	8.48648	1.25346e-10	1.27936e-09
Cg7g016250	-1.3939	4.10454	1.26094e-10	1.28629e-09
CgUng018440	1.11976	5.57714	1.27335e-10	1.29826e-09
Cg5g043060	1.56213	3.11643	1.27686e-10	1.30112e-09
Cg5g044260	-1.09795	5.56635	1.28389e-10	1.30758e-09
Cg5g034760	1.0513	5.681	1.29565e-10	1.31884e-09
Cg8g022330	1.35882	6.81373	1.33655e-10	1.35974e-09
Cg2g002010	1.09287	8.11768	1.35902e-10	1.38185e-09
Cg4g021490	7.04825	-0.297694	1.36381e-10	1.38597e-09
Cg9g005610	3.72164	1.45461	1.37398e-10	1.39555e-09
Cg5g035010	-1.25613	4.61705	1.37526e-10	1.3961e-09
Cg5g010130	-1.18868	5.89814	1.37848e-10	1.39862e-09
Cg5g026650	2.2623	2.36042	1.40463e-10	1.42438e-09
Cg5g001710	1.85648	2.80643	1.42211e-10	1.44133e-09
Cg3g018910	-1.15087	4.60534	1.44646e-10	1.46522e-09
Cg5g036370	-1.08155	6.89474	1.46079e-10	1.47894e-09
Cg2g015920	2.16344	2.21432	1.46421e-10	1.48161e-09
Cg7g002060	-1.52932	3.2915	1.46788e-10	1.48453e-09
Cg5g007160	-1.07545	7.29958	1.46905e-10	1.48491e-09
Cg4g017120	-1.92338	4.25432	1.47284e-10	1.48794e-09
Cg1g021950	5.26893	-0.167199	1.4889e-10	1.50336e-09
Cg7g021570	-1.04545	5.30147	1.51129e-10	1.52514e-09
Cg2g037490	1.77983	2.78648	1.51849e-10	1.53159e-09
Cg8g005330	-2.95931	1.42637	1.53291e-10	1.54531e-09
Cg9g025340	1.90871	4.13054	1.58534e-10	1.59731e-09
Cg4g006880	2.61719	1.21846	1.60945e-10	1.62073e-09
CgUng020290	1.22481	4.02664	1.61917e-10	1.62965e-09
Cg7g021600	2.56483	1.23427	1.62086e-10	1.63048e-09
Cg4g023600	-1.08112	5.23563	1.62974e-10	1.63854e-09
Cg5g031820	-1.03859	5.72447	1.63292e-10	1.64086e-09
Cg6g011580	-7.00317	-0.39754	1.68618e-10	1.69347e-09
Cg2g019640	-1.2267	4.79467	1.70255e-10	1.709e-09
Cg7g005600	1.65622	3.61954	1.70995e-10	1.71377e-09
Cg1g013210	-1.22615	5.22757	1.71004e-10	1.71377e-09
Cg3g012780	1.06888	5.78526	1.72551e-10	1.72828e-09
Cg5g017190	-2.23069	2.40106	1.72635e-10	1.72828e-09
Cg7g011170	-1.15179	6.28627	1.73898e-10	1.74e-09
Cg3g015860	2.63123	7.95538	1.75001e-10	1.7501e-09
Cg9g012720	-1.45394	4.36364	1.75299e-10	1.75215e-09
Cg2g034040	1.03361	6.51846	1.75702e-10	1.75525e-09
Cg8g013000	1.4002	6.83703	1.78399e-10	1.78125e-09
Cg3g014690	1.23014	6.03664	1.78624e-10	1.78255e-09
Cg7g004460	4.93175	0.22978	1.78821e-10	1.78357e-09
Cg5g005380	2.90917	4.05766	1.79811e-10	1.79249e-09
Cg1g010830	2.82163	5.25377	1.82495e-10	1.81828e-09
Cg7g012910	-3.30501	0.489907	1.83848e-10	1.83079e-09
Cg1g027990	2.816	1.49758	1.84129e-10	1.83263e-09
Cg3g006830	-1.18712	4.65174	1.84502e-10	1.83537e-09
Cg1g006790	2.89441	2.88679	1.86661e-10	1.85586e-09
Cg6g000390	1.94217	2.25516	1.89921e-10	1.88728e-09
Cg7g005560	-1.32034	5.597	1.90862e-10	1.89563e-09
Cg9g027090	-1.04071	5.08984	1.9302e-10	1.91605e-09
Cg5g010720	-1.54915	6.97935	1.93775e-10	1.92253e-09
Cg7g006920	-1.10332	4.95782	1.94575e-10	1.92945e-09
Cg2g033970	1.67921	5.51203	1.95619e-10	1.93879e-09
Cg7g002770	2.28147	3.72196	1.97765e-10	1.95902e-09
Cg2g005690	-1.06731	7.44347	2.01115e-10	1.99115e-09
Cg2g035990	1.65379	5.11266	2.0684e-10	2.04676e-09
Cg9g016430	1.8988	4.53709	2.07939e-10	2.05656e-09
Cg2g043810	1.75581	3.03153	2.111e-10	2.08672e-09
Cg2g017760	-1.10204	7.28395	2.13048e-10	2.10487e-09
Cg2g047390	1.22325	4.35209	2.13684e-10	2.11004e-09
Cg1g014160	-1.07624	4.73047	2.14023e-10	2.11228e-09
Cg5g016800	-1.15	8.53269	2.15377e-10	2.12453e-09
Cg1g004410	2.23468	2.5421	2.19848e-10	2.1675e-09
Cg8g004260	1.44856	3.98944	2.20095e-10	2.1688e-09
Cg9g028900	1.05557	5.52977	2.27363e-10	2.23808e-09
Cg6g002760	-1.13385	7.99345	2.28479e-10	2.24789e-09
Cg2g044300	1.01576	5.37733	2.30212e-10	2.26375e-09
Cg2g047110	-1.07007	5.65504	2.31013e-10	2.27045e-09
Cg5g029030	1.10074	9.01947	2.32789e-10	2.28671e-09
Cg2g038280	2.46686	1.46593	2.34247e-10	2.29983e-09
Cg8g014100	2.36957	3.25449	2.35061e-10	2.30662e-09
Cg7g023210	1.19451	6.42463	2.37024e-10	2.32466e-09
Cg6g005460	-1.04751	5.37019	2.39262e-10	2.34539e-09
Cg9g012450	3.12151	1.2934	2.43351e-10	2.38423e-09
Cg2g010910	2.68266	1.21021	2.46281e-10	2.41168e-09
Cg3g025330	-1.18548	4.69972	2.48699e-10	2.43409e-09
Cg2g000590	2.13758	2.19497	2.48904e-10	2.43483e-09
Cg5g013550	1.90843	2.65374	2.49246e-10	2.43691e-09
Cg1g009460	3.55775	6.79828	2.51183e-10	2.45457e-09
Cg5g001470	1.0827	7.97267	2.53017e-10	2.47122e-09
Cg7g011650	-1.69474	3.75738	2.55643e-10	2.49557e-09
Cg8g024000	-1.32432	3.76459	2.56326e-10	2.50093e-09
Cg4g008150	-6.90593	-0.47491	2.58595e-10	2.52046e-09
Cg5g041540	-1.28783	5.23687	2.59468e-10	2.52766e-09
Cg7g005530	-1.05993	7.70952	2.68387e-10	2.61319e-09
CgUng000770	1.40042	9.15997	2.70091e-10	2.62843e-09
Cg9g025790	1.72723	6.60292	2.70555e-10	2.63159e-09
Cg4g000690	1.69899	8.12907	2.76101e-10	2.68414e-09
Cg2g041290	-2.1137	2.09859	2.78039e-10	2.70159e-09
Cg5g016030	-1.08102	5.22955	2.78556e-10	2.70522e-09
Cg2g015910	-1.2363	4.52874	2.83227e-10	2.74916e-09
Cg5g011720	1.58273	4.22652	2.84882e-10	2.76379e-09
Cg1g001620	2.54254	2.18478	2.89644e-10	2.80855e-09
Cg5g040280	1.85596	5.16168	2.90571e-10	2.81608e-09
Cg1g025750	-6.90575	-0.474968	2.95794e-10	2.86522e-09
Cg1g026490	1.6053	3.02821	2.96787e-10	2.87337e-09
Cg7g017850	-1.41832	3.79328	2.98118e-10	2.88477e-09
Cg5g021590	5.19776	1.77589	3.0209e-10	2.9217e-09
Cg6g017130	-1.20508	5.86861	3.06492e-10	2.96276e-09
Cg1g005170	-1.04384	6.33641	3.11001e-10	3.0048e-09
Cg2g045110	-1.06116	6.58055	3.18644e-10	3.07706e-09
Cg6g023830	-1.1227	4.92632	3.21193e-10	3.10009e-09
Cg6g014660	-1.42882	5.44223	3.22571e-10	3.11179e-09
Cg4g008370	-1.24887	5.0225	3.22798e-10	3.11239e-09
Cg4g002590	-1.04008	4.76849	3.25677e-10	3.13854e-09
Cg2g006850	-7.00211	-0.397872	3.30617e-10	3.18452e-09
Cg2g043290	-1.4286	3.40661	3.36305e-10	3.23765e-09
Cg6g006900	1.13193	7.0041	3.37547e-10	3.24794e-09
Cg9g016860	-4.58489	-0.188945	3.38356e-10	3.25406e-09
Cg9g023240	3.59046	4.72599	3.41183e-10	3.27957e-09
Cg8g009030	-2.77393	0.793436	3.41754e-10	3.28339e-09
Cg5g010910	1.21629	4.56508	3.4247e-10	3.28858e-09
Cg7g014390	1.94635	2.2966	3.46017e-10	3.32095e-09
Cg3g009450	-1.02143	5.1105	3.4992e-10	3.3567e-09
Cg4g007930	1.07743	5.16302	3.51723e-10	3.37227e-09
Cg2g015930	3.13832	0.742359	3.56113e-10	3.41262e-09
Cg1g008020	2.39276	7.86359	3.58448e-10	3.43326e-09
Cg2g025630	-1.02947	7.30038	3.6006e-10	3.44694e-09
Cg1g008620	1.58987	3.17244	3.60257e-10	3.44707e-09
Cg9g005090	5.24324	-0.188089	3.62449e-10	3.46629e-09
Cg1g026060	3.80301	0.322077	3.67878e-10	3.51463e-09
Cg7g018750	-1.03239	5.30686	3.69786e-10	3.52928e-09
Cg7g002820	-1.13446	5.06951	3.73419e-10	3.56215e-09
Cg7g023630	1.02102	6.15657	3.78343e-10	3.60729e-09
Cg8g018580	1.11575	4.55474	3.82171e-10	3.64194e-09
Cg4g024710	1.55842	4.49392	3.8302e-10	3.64819e-09
Cg4g024340	2.11664	2.41066	3.84082e-10	3.65633e-09
Cg7g017260	1.6593	3.56131	3.88265e-10	3.691e-09
Cg5g011950	1.16384	4.758	3.88299e-10	3.691e-09
Cg1g006590	1.32019	3.98655	3.88894e-10	3.69479e-09
Cg4g019740	-1.336	8.62947	3.90132e-10	3.70468e-09
Cg5g014880	-1.02475	7.17265	4.0339e-10	3.82864e-09
Cg6g007290	-1.17335	4.3184	4.05391e-10	3.8457e-09
Cg4g019480	1.74268	10.4053	4.1285e-10	3.91448e-09
Cg2g029580	4.54717	0.350581	4.14365e-10	3.92687e-09
Cg7g012650	2.47086	4.19457	4.22217e-10	3.99927e-09
Cg5g005920	-1.06308	5.32145	4.2549e-10	4.02824e-09
Cg6g006120	-1.04145	4.68362	4.26502e-10	4.0358e-09
Cg6g018810	3.20016	0.541576	4.35438e-10	4.11828e-09
Cg7g017100	4.66641	0.00884362	4.36232e-10	4.12372e-09
Cg3g014490	1.20937	4.70368	4.37884e-10	4.13726e-09
Cg5g032140	1.47335	7.58125	4.43974e-10	4.19059e-09
Cg3g021780	1.50646	7.59388	4.46364e-10	4.21104e-09
Cg6g002790	-1.07853	6.73307	4.48153e-10	4.2258e-09
Cg9g001980	2.3643	1.3838	4.49175e-10	4.23332e-09
Cg5g005060	1.06533	6.93497	4.51424e-10	4.25237e-09
Cg2g007450	2.02598	2.01121	4.51748e-10	4.2533e-09
Cg7g023790	1.29458	3.73092	4.537e-10	4.26954e-09
Cg7g002780	1.64687	8.26266	4.57409e-10	4.3023e-09
Cg5g005750	-1.16502	4.22743	4.70941e-10	4.42736e-09
Cg2g001900	1.37912	4.33925	4.72536e-10	4.44014e-09
Cg9g005010	-1.04543	4.94787	4.72973e-10	4.44203e-09
Cg8g009210	-4.68997	-0.104384	4.73858e-10	4.44812e-09
Cg9g000680	-1.17874	6.83343	4.80634e-10	4.50948e-09
[truncated: 2,862 more rows]

## Sheet: 115  C vs G
Gene_ID	logFC	logCPM	PValue	FDR
Cg2g031850	-5.9153	4.54245	3.9038e-96	7.23648e-92
Cg5g019260	4.23555	6.99852	1.61603e-91	1.49781e-87
Cg6g010520	5.31935	4.06446	1.75171e-83	1.08238e-79
Cg5g039890	-4.0947	7.34058	5.0186e-77	2.32575e-73
Cg6g023440	3.08447	5.97336	9.83113e-71	3.64479e-67
Cg3g002310	-3.29484	5.30265	1.19657e-66	3.69679e-63
Cg8g012620	11.2686	3.61439	2.16218e-62	5.72577e-59
Cg9g003950	-2.90119	5.56567	2.80281e-61	6.49445e-58
Cg9g003780	2.46877	6.40472	1.09257e-58	2.25032e-55
Cg6g010480	-2.51868	8.41597	2.39384e-56	4.43745e-53
Cg7g000630	-3.5013	5.81779	3.86555e-51	6.51415e-48
Cg8g022790	3.59044	6.30715	1.51897e-50	2.34643e-47
Cg9g025200	3.1448	7.1504	3.01957e-49	4.30567e-46
Cg2g000600	-2.96778	7.05265	8.66326e-49	1.14708e-45
Cg7g006580	-2.10468	7.62865	1.25041e-47	1.54526e-44
Cg1g021700	-5.03828	2.9145	8.87234e-47	1.02792e-43
Cg1g021310	-4.11148	3.48581	1.47598e-45	1.60943e-42
Cg3g006730	-2.57353	6.10938	7.68674e-45	7.91606e-42
Cg2g047100	-2.82605	9.5744	3.85531e-44	3.76136e-41
Cg4g022380	-2.86736	5.75332	6.22608e-44	5.77064e-41
Cg9g022150	-2.29806	6.08705	6.35024e-43	5.60545e-40
Cg3g021340	3.50325	4.94681	1.7601e-42	1.48305e-39
Cg2g004490	-2.43339	7.08278	1.86068e-42	1.48347e-39
Cg5g023570	2.5397	5.14956	1.92066e-42	1.48347e-39
Cg5g001090	-2.63762	6.39162	2.54833e-42	1.88953e-39
Cg5g010290	-2.80636	4.51354	1.18476e-41	8.44691e-39
Cg6g020170	-5.24672	3.42336	3.54256e-39	2.43217e-36
Cg7g000770	-2.43006	10.5202	5.46117e-39	3.61549e-36
Cg2g017460	1.866	6.29349	5.19831e-38	3.32279e-35
Cg2g023520	9.37849	1.76671	3.33934e-37	2.02909e-34
Cg7g014850	-1.88535	5.94431	3.39331e-37	2.02909e-34
Cg2g017880	-2.98285	3.95211	1.04769e-36	6.06908e-34
Cg8g000790	3.70596	8.06051	3.66406e-36	2.0582e-33
Cg7g012490	-3.62604	3.24219	4.86429e-36	2.65204e-33
Cg7g008680	3.0471	5.32534	5.08104e-36	2.69106e-33
Cg3g022660	-2.04802	5.41927	1.01967e-35	5.25045e-33
Cg9g016130	-2.06483	8.11946	2.87086e-35	1.4383e-32
Cg1g020030	-2.52505	5.24792	5.47977e-35	2.67312e-32
Cg9g019480	-2.39423	4.96074	5.77246e-35	2.7437e-32
CgUng013340	5.96004	2.17889	6.53734e-35	3.02957e-32
Cg1g024780	4.87032	3.27195	7.55005e-35	3.41354e-32
Cg8g017110	-2.80099	4.88025	7.94885e-35	3.50828e-32
Cg6g013060	3.00039	5.83468	6.90316e-34	2.9759e-31
Cg9g001790	-3.47403	3.37527	9.27997e-34	3.90961e-31
Cg7g005390	4.20348	2.64354	1.09221e-33	4.49917e-31
Cg4g017070	2.79681	8.49721	5.0575e-33	2.03806e-30
Cg5g000410	-2.66277	4.3763	5.31741e-33	2.09721e-30
Cg6g025450	-1.95887	5.30339	9.05675e-33	3.4976e-30
Cg8g024680	4.25591	3.05001	1.2225e-32	4.62478e-30
Cg2g027860	-6.47389	1.58363	1.09481e-31	4.0589e-29
Cg8g023630	3.53799	7.92683	3.73386e-31	1.35715e-28
Cg1g027710	-2.45288	7.84705	1.31786e-30	4.69791e-28
Cg7g017030	-2.04448	8.6641	2.3744e-30	8.30459e-28
Cg7g001140	-1.9604	10.5414	3.65463e-30	1.25455e-27
Cg2g046060	-2.22037	8.94062	5.17705e-30	1.74486e-27
Cg8g023620	2.56479	3.71404	5.51729e-30	1.82632e-27
Cg3g004000	1.7833	6.21863	5.83447e-30	1.89743e-27
Cg6g001570	4.69088	2.44681	6.55179e-30	2.09397e-27
CgUng018140	-2.11311	4.15439	1.02082e-29	3.15897e-27
Cg7g001940	1.83633	5.36595	1.02248e-29	3.15897e-27
Cg1g003160	2.23564	6.21144	1.35526e-29	4.11844e-27
Cg4g007830	-2.65533	4.65639	2.44563e-29	7.31203e-27
Cg9g001300	-1.81492	5.05818	3.93902e-29	1.15901e-26
Cg5g036620	-2.00103	5.77753	1.38335e-28	4.00674e-26
Cg8g005530	6.2738	1.82795	1.77973e-28	5.0755e-26
Cg7g018850	-2.62146	5.09867	3.20633e-28	9.00542e-26
Cg6g005220	-2.2586	4.30224	4.76842e-28	1.31929e-25
Cg4g017120	-1.61167	5.42894	5.61217e-28	1.52989e-25
Cg5g036640	5.99931	1.56888	1.15391e-27	3.10001e-25
Cg2g019600	2.41054	5.56913	1.39642e-27	3.69792e-25
Cg2g030740	5.05613	1.94068	3.28566e-27	8.57835e-25
Cg7g023070	2.31758	6.49635	4.51475e-27	1.16236e-24
Cg3g016580	-2.0333	5.63868	4.78974e-27	1.21627e-24
Cg9g016310	-1.87671	6.83427	4.92118e-27	1.23276e-24
Cg9g016330	-2.25355	3.94169	5.90798e-27	1.46022e-24
Cg6g002000	-2.76211	3.86689	1.08466e-26	2.64557e-24
Cg2g001090	2.07315	4.02204	1.22643e-26	2.95251e-24
Cg2g020660	2.72837	6.68278	1.64884e-26	3.89249e-24
Cg2g026340	-2.15165	4.17995	1.65888e-26	3.89249e-24
Cg5g008630	-2.48404	7.50094	1.89961e-26	4.40163e-24
Cg2g033190	-1.94935	9.8638	2.0575e-26	4.70862e-24
Cg8g003850	-1.70879	8.68542	2.09028e-26	4.7253e-24
Cg4g011360	1.81839	6.43415	3.72081e-26	8.30996e-24
Cg1g001340	-2.50741	5.17865	7.64147e-26	1.67143e-23
Cg5g025450	-2.97565	5.29357	7.66421e-26	1.67143e-23
Cg1g007100	-1.51188	9.32547	1.28449e-25	2.76868e-23
Cg2g008970	1.76763	4.79708	1.88869e-25	4.0242e-23
Cg3g008680	-1.9478	8.29276	2.95167e-25	6.21762e-23
Cg3g012870	1.79025	7.78716	3.90814e-25	8.13991e-23
Cg8g008710	-2.45414	5.42215	4.34231e-25	8.94372e-23
Cg5g043660	4.83615	1.73777	5.22861e-25	1.06509e-22
Cg6g023290	3.17293	2.58573	5.40539e-25	1.08913e-22
Cg6g019810	4.56456	1.90951	6.22263e-25	1.24031e-22
Cg7g023820	-1.9431	4.2761	1.75708e-24	3.465e-22
Cg4g024800	-2.17599	4.24519	1.97911e-24	3.86177e-22
Cg9g018640	-2.49857	4.61613	2.38215e-24	4.59979e-22
Cg8g003560	-3.7766	3.26582	6.00943e-24	1.14842e-21
Cg8g000060	-1.6274	6.47166	9.34379e-24	1.76741e-21
Cg9g028260	-1.83882	6.98369	9.74668e-24	1.82499e-21
Cg8g013900	-1.76288	5.63853	1.22829e-23	2.27689e-21
Cg8g004580	-1.66486	7.04797	1.57343e-23	2.88778e-21
Cg5g043840	-1.88483	5.17468	1.61183e-23	2.92926e-21
Cg3g024300	-3.75054	3.56004	1.82307e-23	3.28099e-21
CgUng003940	-3.97603	2.54042	2.43047e-23	4.33207e-21
Cg8g004530	1.41627	6.20967	3.02672e-23	5.34345e-21
Cg5g033400	1.86215	5.38253	4.9793e-23	8.70767e-21
Cg2g022810	-2.39872	3.5386	6.0195e-23	1.04238e-20
Cg7g003470	-3.76313	4.11371	6.07307e-23	1.04238e-20
Cg5g009980	1.63522	6.17989	6.69559e-23	1.13373e-20
Cg5g008730	-1.80915	7.18706	6.72765e-23	1.13373e-20
Cg8g010420	1.62014	6.02126	7.25125e-23	1.21096e-20
Cg9g012250	6.65415	0.962339	9.03767e-23	1.49582e-20
Cg9g009290	-2.98767	5.15962	9.29301e-23	1.52447e-20
Cg1g005130	-1.86955	4.21871	9.9906e-23	1.62452e-20
Cg8g020330	-2.04828	4.33615	1.29534e-22	2.08797e-20
Cg2g019240	-1.33716	5.85316	1.42407e-22	2.27568e-20
Cg1g024700	4.57377	2.14311	1.48255e-22	2.34889e-20
Cg3g019240	-2.52262	4.59393	2.28633e-22	3.59166e-20
Cg7g001150	-1.89546	7.59054	3.00306e-22	4.67797e-20
Cg7g021590	2.65104	5.32811	4.63279e-22	7.1565e-20
Cg2g022930	-2.21836	6.80591	7.2684e-22	1.11351e-19
Cg7g006710	-3.77932	1.98498	9.08405e-22	1.36932e-19
Cg2g003540	-1.78615	4.8749	9.08597e-22	1.36932e-19
Cg4g002280	1.71959	6.53362	1.29744e-21	1.93957e-19
Cg2g004600	-3.18991	3.56117	1.86871e-21	2.77123e-19
Cg5g011950	-1.33999	5.60312	1.92744e-21	2.83563e-19
CgUng004860	-2.4753	9.8553	4.60708e-21	6.72453e-19
Cg9g025190	1.68673	10.2695	5.11952e-21	7.41411e-19
Cg4g024520	-1.86427	5.34721	6.07417e-21	8.72845e-19
Cg8g000800	2.58202	7.39501	8.08582e-21	1.15298e-18
Cg6g006770	-1.54473	6.46411	1.20752e-20	1.70868e-18
Cg8g005870	-1.53763	5.74389	1.34411e-20	1.88756e-18
Cg2g023860	-2.07063	5.41465	3.91756e-20	5.46013e-18
Cg2g002200	2.34927	6.26058	4.59153e-20	6.34177e-18
Cg2g041930	-1.35272	8.31852	4.61854e-20	6.34177e-18
Cg9g015220	-2.57597	3.1224	6.05017e-20	8.24647e-18
Cg4g007230	1.62955	4.64544	6.5065e-20	8.80372e-18
Cg4g009920	1.43553	5.13227	6.99415e-20	9.39497e-18
Cg7g003310	-2.25296	3.18231	8.05232e-20	1.07386e-17
Cg5g021820	-5.62902	0.807027	1.24502e-19	1.6485e-17
Cg9g007590	1.71379	5.13571	1.30281e-19	1.71278e-17
Cg2g036410	1.53738	4.76336	1.362e-19	1.77292e-17
Cg9g026560	2.76574	4.97579	1.36768e-19	1.77292e-17
Cg6g018040	2.52471	3.96551	1.47792e-19	1.90252e-17
Cg9g014880	3.63693	1.5741	1.55593e-19	1.98912e-17
Cg3g020340	-1.88786	6.24174	2.08051e-19	2.64153e-17
Cg5g012550	-2.55208	6.73162	2.6074e-19	3.28798e-17
Cg5g029920	1.6994	7.6688	3.03735e-19	3.80429e-17
Cg8g001870	-1.32886	5.15703	3.2655e-19	4.06258e-17
Cg4g011730	1.76009	4.98998	3.89826e-19	4.81747e-17
Cg8g022720	-2.80503	2.69377	4.3647e-19	5.35818e-17
Cg2g017560	1.62898	5.60383	4.39464e-19	5.35944e-17
Cg1g017430	-1.54776	5.47479	7.14272e-19	8.6539e-17
Cg6g007730	-1.4589	6.27537	7.70918e-19	9.27954e-17
Cg2g004710	-1.91888	5.9097	8.2418e-19	9.85666e-17
Cg7g000160	-1.32835	5.15867	9.6105e-19	1.14199e-16
Cg6g005940	-1.66362	6.91574	9.881e-19	1.16665e-16
Cg1g013940	-1.23716	7.74847	1.26255e-18	1.48126e-16
Cg4g001480	-1.86157	8.50375	1.71451e-18	1.99886e-16
Cg2g045320	-1.4621	5.33481	2.34865e-18	2.72105e-16
Cg3g007400	1.25362	6.70036	2.57693e-18	2.96699e-16
Cg4g002540	-1.4598	5.41786	3.15971e-18	3.61553e-16
Cg2g046330	-1.3903	7.35328	3.30842e-18	3.76247e-16
Cg1g028050	-1.44268	7.27686	3.4704e-18	3.92261e-16
Cg2g019560	1.86392	9.72635	3.72944e-18	4.18986e-16
Cg7g014460	1.27361	7.30234	4.10036e-18	4.57882e-16
Cg3g000370	-2.38538	2.90219	4.72956e-18	5.24981e-16
Cg6g011530	-1.68332	4.13223	4.98967e-18	5.50556e-16
Cg8g008700	-1.8928	10.2121	5.41375e-18	5.93815e-16
Cg9g020350	1.99807	3.87039	5.78489e-18	6.30791e-16
Cg6g025010	-1.76986	4.068	6.3179e-18	6.84883e-16
Cg4g004810	-1.83783	11.9116	6.39993e-18	6.89741e-16
Cg2g009300	-1.99372	8.81661	6.79534e-18	7.28122e-16
Cg4g021300	-2.84977	2.29237	7.23493e-18	7.70769e-16
Cg8g020360	-1.54285	8.5054	7.46885e-18	7.91143e-16
Cg2g003490	-1.70007	5.95208	8.80329e-18	9.27196e-16
Cg5g038230	1.67178	8.76247	8.99479e-18	9.36825e-16
Cg6g024910	-1.38126	6.97353	8.99579e-18	9.36825e-16
Cg5g039960	-1.6466	7.69486	9.11292e-18	9.43722e-16
Cg8g006790	1.49822	4.97101	9.67455e-18	9.96317e-16
Cg7g000210	1.2029	6.2797	1.01354e-17	1.03801e-15
Cg7g002730	1.3891	4.99305	1.07035e-17	1.09017e-15
Cg9g021280	-2.62015	7.63597	1.09595e-17	1.11015e-15
Cg8g025010	-1.21489	6.14572	1.69652e-17	1.70915e-15
Cg8g004540	3.43558	4.9668	2.09435e-17	2.09854e-15
Cg5g011170	-1.78194	8.0625	2.12421e-17	2.11701e-15
Cg4g020060	-1.46142	6.52093	2.56229e-17	2.53996e-15
Cg2g008060	-2.00105	5.41885	3.1527e-17	3.1086e-15
Cg3g023360	-1.21451	5.84482	6.10445e-17	5.98721e-15
Cg6g016810	-2.62874	3.02297	6.47008e-17	6.31242e-15
Cg9g014450	1.72692	3.98201	6.88741e-17	6.6844e-15
Cg5g003330	3.38496	2.06411	7.58572e-17	7.32377e-15
Cg7g020600	2.54375	2.68522	7.89979e-17	7.58748e-15
Cg8g001580	-1.477	6.77163	8.27545e-17	7.90732e-15
Cg4g000260	-1.64819	3.91838	8.38352e-17	7.95331e-15
Cg7g013230	-1.26902	6.49163	8.40939e-17	7.95331e-15
Cg2g030120	-1.49961	5.71138	9.35721e-17	8.80481e-15
Cg6g008530	-1.14562	7.24233	1.11098e-16	1.04011e-14
Cg6g002250	-1.21051	8.76357	1.30848e-16	1.21886e-14
Cg1g007550	-1.65981	7.45318	1.56514e-16	1.45065e-14
Cg1g007670	-1.35404	7.14871	1.62678e-16	1.50028e-14
Cg6g014720	1.40674	5.18865	2.39448e-16	2.19735e-14
Cg4g001090	-1.20877	6.54351	2.44678e-16	2.23429e-14
Cg4g022000	-1.35957	5.39133	2.66383e-16	2.42056e-14
Cg2g031630	-1.25678	7.97578	3.04306e-16	2.75167e-14
Cg9g006460	-1.15895	6.98476	3.2022e-16	2.8751e-14
Cg2g014550	3.02771	1.70159	3.21058e-16	2.8751e-14
Cg8g022990	-1.49237	7.0681	4.63059e-16	4.12679e-14
Cg4g022020	1.34863	4.99279	4.76517e-16	4.22641e-14
Cg2g041250	-2.82928	1.73429	4.89073e-16	4.30664e-14
Cg1g005670	-1.3968	5.57771	4.90209e-16	4.30664e-14
Cg9g010300	-1.39697	5.75551	5.01246e-16	4.3708e-14
Cg2g007570	1.28913	6.73935	5.02228e-16	4.3708e-14
Cg5g016000	-1.96757	8.31141	5.32696e-16	4.6067e-14
Cg3g007120	-1.69254	4.3987	5.34304e-16	4.6067e-14
Cg5g003680	-1.31038	7.00742	5.55212e-16	4.7648e-14
Cg5g017420	-1.35711	7.42825	6.48477e-16	5.53955e-14
Cg5g040740	-1.56772	5.09029	7.33503e-16	6.22521e-14
Cg5g035090	-1.21596	5.49443	7.35459e-16	6.22521e-14
Cg5g034910	-1.68881	4.94466	7.59018e-16	6.39542e-14
Cg2g001020	-2.18079	3.25358	9.59753e-16	8.0502e-14
Cg6g012140	-1.79192	7.66598	1.0521e-15	8.785e-14
Cg7g007200	1.37471	4.24966	1.20496e-15	1.00163e-13
Cg9g008940	-1.50044	4.42872	1.60717e-15	1.33001e-13
Cg2g033920	-1.5636	6.44364	1.67563e-15	1.3805e-13
Cg8g021070	1.22791	4.90792	1.9001e-15	1.5585e-13
Cg2g032940	1.1375	7.7838	2.23845e-15	1.82793e-13
Cg3g012010	-1.18172	6.94797	2.31341e-15	1.88086e-13
Cg9g006400	1.2229	6.50914	2.34693e-15	1.89978e-13
Cg8g002650	-1.85094	6.44169	2.53339e-15	2.04181e-13
CgUng003810	-1.70193	5.2771	3.41817e-15	2.74297e-13
Cg3g013110	-1.16476	6.94142	3.59261e-15	2.87053e-13
Cg4g009160	-2.75508	2.80563	4.16168e-15	3.31095e-13
Cg5g009510	-1.25522	7.45555	4.32191e-15	3.42373e-13
Cg2g044270	1.54794	4.12992	4.88444e-15	3.85289e-13
Cg4g008360	-9.0457	1.4713	5.95094e-15	4.67426e-13
Cg4g014490	-1.0768	5.79509	6.14854e-15	4.80909e-13
Cg4g004370	-1.54073	4.03032	6.52742e-15	5.08398e-13
Cg3g011570	6.05419	0.423426	6.88511e-15	5.34014e-13
Cg9g019270	1.96358	5.62336	7.33239e-15	5.66336e-13
Cg5g016350	-1.5859	8.42352	8.97346e-15	6.90211e-13
Cg1g007280	1.81062	3.60321	9.24689e-15	7.08304e-13
Cg8g024140	-1.21264	5.26124	1.06072e-14	8.0916e-13
CgUng002920	-5.09806	0.79719	1.27279e-14	9.66955e-13
Cg7g014990	-1.28129	6.74008	1.42985e-14	1.08184e-12
Cg6g005050	-1.84796	6.87033	1.57394e-14	1.18602e-12
Cg9g025230	1.17553	9.49484	1.84492e-14	1.38458e-12
Cg4g006650	-2.96487	3.09058	2.01679e-14	1.50747e-12
Cg8g012260	-1.11618	6.93013	2.08563e-14	1.55266e-12
Cg2g028850	-1.27274	5.9062	2.09562e-14	1.55386e-12
Cg8g001290	-1.12715	5.8802	2.13119e-14	1.57394e-12
Cg5g018510	1.32017	4.54627	2.18051e-14	1.60397e-12
Cg3g016550	-1.76053	7.63241	2.82684e-14	2.07119e-12
Cg2g022870	-1.8355	6.37545	2.95899e-14	2.15948e-12
Cg5g032000	-1.07711	6.78697	3.24437e-14	2.35846e-12
Cg5g029590	-1.11555	6.21505	3.44787e-14	2.49661e-12
Cg2g040980	-1.27489	4.37282	3.52597e-14	2.54322e-12
Cg7g003300	-2.16271	5.48811	3.72576e-14	2.67691e-12
Cg1g002640	-1.11834	7.83331	4.01627e-14	2.8745e-12
Cg5g002390	1.08105	5.33316	4.11158e-14	2.9314e-12
Cg1g029540	-2.21133	2.62759	4.17156e-14	2.96277e-12
Cg6g002300	-1.06039	8.23297	4.8227e-14	3.41215e-12
Cg1g016390	-1.11777	8.27221	5.15922e-14	3.63637e-12
Cg7g022020	1.9695	3.59569	5.24077e-14	3.67986e-12
Cg1g003180	2.12938	3.42202	6.30244e-14	4.40862e-12
Cg2g002230	1.47311	4.0741	6.81778e-14	4.75117e-12
Cg2g000330	-1.28697	6.43446	6.8841e-14	4.77942e-12
Cg1g003700	-1.24478	6.53981	7.25927e-14	5.02108e-12
Cg7g022710	-1.03001	7.4717	7.38075e-14	5.08613e-12
Cg1g006280	-1.37617	5.00587	7.50898e-14	5.15533e-12
Cg8g005920	1.098	6.28233	7.99133e-14	5.45676e-12
Cg9g006330	-2.46566	8.40234	8.00691e-14	5.45676e-12
Cg1g027920	-1.27368	5.19743	8.05634e-14	5.47034e-12
Cg2g041170	-1.65781	6.43766	8.59096e-14	5.81207e-12
Cg4g008340	-3.57179	2.55723	8.64944e-14	5.83035e-12
Cg2g033370	-2.83318	2.89552	8.76021e-14	5.88362e-12
Cg5g018390	-1.80996	3.59658	8.9392e-14	5.98217e-12
Cg8g023330	-1.92843	2.85078	9.0498e-14	6.03439e-12
Cg5g017060	-3.13292	1.19188	9.29887e-14	6.17825e-12
Cg7g020610	1.78275	3.36782	9.59618e-14	6.35301e-12
Cg7g003960	-1.27556	4.26845	1.03642e-13	6.83708e-12
Cg5g013190	3.19736	1.27575	1.05543e-13	6.93775e-12
Cg7g014770	-1.04527	6.45618	1.15198e-13	7.54567e-12
CgUng003320	1.54071	7.12758	1.21759e-13	7.94736e-12
Cg8g006110	1.43723	8.44382	1.22606e-13	7.97454e-12
Cg2g037060	-1.63858	4.29433	1.25674e-13	8.14554e-12
Cg4g008080	-1.02772	5.57063	1.28836e-13	8.32134e-12
Cg6g008520	1.22089	7.52039	1.47236e-13	9.47677e-12
Cg4g006670	-1.44362	8.94234	1.48311e-13	9.51296e-12
Cg4g014410	-1.21688	4.58055	1.6521e-13	1.05603e-11
Cg8g005450	2.85083	2.61477	1.77359e-13	1.1298e-11
Cg4g014480	-1.99493	3.0367	1.89748e-13	1.20458e-11
Cg3g001930	-1.72046	8.79877	1.93981e-13	1.22724e-11
Cg2g008960	-1.35363	6.17887	2.04479e-13	1.28926e-11
Cg2g025230	-1.14719	6.81504	2.07022e-13	1.30087e-11
Cg4g019760	2.20573	3.42569	2.11989e-13	1.32758e-11
Cg2g041950	2.20311	3.08408	2.50021e-13	1.56048e-11
Cg1g021330	1.16046	5.59014	2.5162e-13	1.56519e-11
Cg6g008170	-2.98018	4.19308	2.64625e-13	1.64059e-11
Cg9g005380	-1.47189	3.87961	2.76638e-13	1.70935e-11
Cg2g041890	1.49026	3.74938	2.82604e-13	1.73732e-11
Cg3g018770	1.8768	3.15671	2.8304e-13	1.73732e-11
Cg6g015850	-1.06039	5.46994	3.01363e-13	1.84369e-11
Cg3g025510	-1.24339	9.39022	3.23133e-13	1.97037e-11
Cg9g010350	-1.42585	8.3924	3.31065e-13	2.01211e-11
Cg6g018380	-1.27373	5.08444	3.75403e-13	2.27413e-11
Cg8g022570	-1.33296	4.51461	3.84997e-13	2.32466e-11
Cg3g025270	-1.04489	5.3893	3.94717e-13	2.37561e-11
Cg7g007560	-1.03533	7.25027	4.12656e-13	2.47553e-11
Cg9g007790	-2.14689	3.66521	4.16412e-13	2.49001e-11
Cg5g003750	1.23544	4.8307	4.21142e-13	2.5102e-11
Cg3g015480	1.73011	3.17564	4.50726e-13	2.67792e-11
Cg1g006440	3.17088	2.19479	4.99491e-13	2.95817e-11
Cg6g020950	-1.07545	5.19325	5.01764e-13	2.96217e-11
Cg2g032620	-1.34559	5.63354	5.19502e-13	3.05715e-11
Cg7g015080	-1.10568	7.91805	5.34832e-13	3.1374e-11
Cg7g007040	1.50317	4.32038	5.45301e-13	3.18872e-11
Cg8g006070	-1.66976	5.78306	5.64028e-13	3.28786e-11
Cg8g000240	1.06834	5.71939	5.74567e-13	3.33879e-11
Cg5g015770	-1.64675	4.19826	7.33477e-13	4.24889e-11
Cg4g023750	-1.42994	6.57884	7.50299e-13	4.3328e-11
Cg5g009010	-1.20432	4.47347	7.53314e-13	4.3367e-11
CgUng021830	-1.88522	3.62035	7.59128e-13	4.35664e-11
Cg9g016260	-1.28559	9.09228	8.00932e-13	4.58237e-11
Cg9g004640	1.46322	4.10064	8.20196e-13	4.67815e-11
CgUng005770	1.1848	7.93597	8.47384e-13	4.81839e-11
Cg5g005140	-1.08992	7.44022	8.61917e-13	4.88604e-11
Cg5g008280	1.28644	5.25114	8.70037e-13	4.91704e-11
Cg3g025000	-1.06456	7.34038	9.39226e-13	5.29193e-11
Cg7g012200	-1.37298	4.84025	1.03004e-12	5.78604e-11
Cg5g008750	3.51372	0.850014	1.06235e-12	5.94945e-11
Cg6g000160	-1.19469	5.84259	1.15354e-12	6.4407e-11
Cg5g008050	1.33832	5.0477	1.19943e-12	6.67684e-11
CgUng018440	1.94244	2.47093	1.21851e-12	6.76273e-11
Cg4g017930	1.78472	2.84083	1.24241e-12	6.87481e-11
Cg1g008210	1.0241	5.25784	1.4766e-12	8.14633e-11
Cg9g027520	-2.01992	7.81353	1.51675e-12	8.34304e-11
Cg1g028670	-1.285	4.42395	1.54897e-12	8.49506e-11
Cg7g000940	-1.44335	7.20919	1.57313e-12	8.60208e-11
Cg3g010240	-1.74419	4.08336	1.81309e-12	9.88509e-11
Cg3g023040	-1.11729	6.34271	1.82623e-12	9.9275e-11
Cg5g040890	-1.13008	7.98805	1.87099e-12	1.01202e-10
Cg2g002240	1.03639	5.59661	2.14649e-12	1.15667e-10
Cg2g036370	1.63584	4.44432	2.35575e-12	1.26575e-10
Cg7g015450	1.3445	5.47201	2.38245e-12	1.2764e-10
Cg4g024410	-1.23589	9.34047	2.43185e-12	1.29911e-10
Cg2g044810	1.20021	5.81455	2.52538e-12	1.34488e-10
Cg5g000960	-1.36533	4.07826	2.53203e-12	1.34488e-10
Cg2g045000	-2.06279	3.45775	2.89739e-12	1.53454e-10
Cg7g023530	1.46678	6.09551	3.23976e-12	1.71098e-10
Cg2g027590	1.52728	4.64836	3.35856e-12	1.76868e-10
Cg4g006860	-1.20249	7.78909	3.68694e-12	1.93611e-10
Cg4g012330	-1.4252	3.73904	3.96842e-12	2.07804e-10
Cg3g006490	1.32729	3.79718	4.25528e-12	2.22197e-10
Cg6g000380	-1.61101	3.68962	4.29663e-12	2.23726e-10
Cg9g006720	-1.25117	5.16073	4.46065e-12	2.31616e-10
Cg9g008070	-1.07407	6.36941	4.97134e-12	2.56696e-10
Cg1g006180	-1.29986	4.87942	5.20908e-12	2.67481e-10
Cg5g016420	-1.17401	5.27229	5.43262e-12	2.78189e-10
Cg9g009180	-1.54398	3.66378	5.98638e-12	3.05701e-10
Cg1g009880	3.38861	1.0838	6.2213e-12	3.16825e-10
Cg2g024630	-2.78289	2.32881	6.51658e-12	3.30049e-10
Cg5g003310	-1.15926	4.31761	8.0918e-12	4.07602e-10
Cg8g003430	2.95746	1.74319	8.55356e-12	4.29695e-10
Cg3g018780	1.6902	3.38206	8.9861e-12	4.50204e-10
Cg8g006910	1.01842	10.9925	9.14217e-12	4.56788e-10
Cg2g002460	-1.42943	4.18476	9.61509e-12	4.77842e-10
Cg6g013330	-5.04421	0.75173	9.6856e-12	4.78779e-10
Cg4g020020	-1.04798	4.74315	1.13894e-11	5.61504e-10
Cg3g012990	-1.59987	3.2804	1.15412e-11	5.67479e-10
Cg5g010350	-1.01182	11.6389	1.17151e-11	5.74507e-10
Cg5g028200	-1.73444	4.26971	1.17868e-11	5.76495e-10
Cg4g001050	-1.90821	7.04185	1.28969e-11	6.29133e-10
Cg3g004920	-1.94855	7.06487	1.30488e-11	6.34873e-10
Cg5g011860	5.46468	-0.0802047	1.57726e-11	7.61399e-10
Cg2g007750	-2.89168	1.07236	1.68854e-11	8.10895e-10
Cg5g022770	-1.18343	6.41236	1.78087e-11	8.53025e-10
Cg9g001590	1.87329	4.05382	1.80331e-11	8.61544e-10
Cg1g023820	-2.87142	1.90479	1.89548e-11	9.03253e-10
Cg1g015970	-1.06446	4.7347	2.09093e-11	9.93833e-10
Cg6g024950	-5.09234	0.794578	2.32003e-11	1.09906e-09
Cg2g025640	-1.01034	5.35522	2.32417e-11	1.09906e-09
Cg6g006000	-1.22937	5.23547	2.45274e-11	1.15691e-09
Cg9g001850	9.21486	1.60853	2.50753e-11	1.17975e-09
Cg5g038910	-1.38629	4.9592	2.68544e-11	1.26025e-09
Cg2g033320	1.00692	7.91948	2.7122e-11	1.2696e-09
Cg2g033750	1.03934	6.39373	2.8314e-11	1.32206e-09
Cg9g004870	-1.04185	5.43459	2.90295e-11	1.35206e-09
Cg9g021700	-1.47862	4.58257	2.97019e-11	1.37991e-09
Cg1g016780	1.66706	4.56459	3.04777e-11	1.41241e-09
Cg7g013220	-7.42639	0.00954063	3.54953e-11	1.63676e-09
Cg2g042560	-1.11232	4.41605	3.61842e-11	1.66026e-09
Cg7g013190	-7.04992	-0.302484	3.72524e-11	1.70506e-09
Cg2g017340	-6.99262	-0.349357	3.80933e-11	1.73925e-09
Cg2g021860	-1.33025	3.90531	4.01529e-11	1.82878e-09
Cg5g032100	-1.26511	5.97111	4.05622e-11	1.84289e-09
Cg2g044430	-1.29251	8.20776	4.2065e-11	1.9065e-09
Cg8g022140	-1.12772	5.52233	4.72672e-11	2.13706e-09
Cg3g015230	-7.26531	-0.127033	4.85013e-11	2.18751e-09
Cg6g014950	1.0207	6.36884	5.14326e-11	2.30849e-09
Cg6g025390	-1.2776	8.21486	5.60259e-11	2.50254e-09
Cg6g020410	-1.03396	5.68703	5.76602e-11	2.56318e-09
Cg1g016760	2.59689	1.34474	5.79145e-11	2.56833e-09
CgUng000080	-2.80227	0.999008	6.64416e-11	2.93945e-09
Cg3g023860	1.16942	4.9913	6.71569e-11	2.96402e-09
Cg5g005080	-1.53471	4.11921	6.97901e-11	3.07292e-09
Cg7g021280	-2.80916	1.15038	7.08163e-11	3.10632e-09
Cg6g025780	-1.1022	6.07371	7.08838e-11	3.10632e-09
Cg4g004290	-1.49087	3.95478	7.74399e-11	3.38562e-09
Cg3g024840	1.70004	4.86303	7.90567e-11	3.44818e-09
Cg5g034050	1.51283	4.64423	8.69218e-11	3.78232e-09
Cg3g002630	-1.02826	7.38027	9.04937e-11	3.91935e-09
Cg8g002200	-1.49394	6.44263	1.03892e-10	4.47869e-09
Cg2g033430	1.50474	4.10763	1.09388e-10	4.70471e-09
Cg3g013220	-1.33748	4.83498	1.18165e-10	5.07041e-09
Cg8g005300	1.04852	6.75204	1.20295e-10	5.14992e-09
Cg9g017190	-1.02607	4.62624	1.35562e-10	5.77679e-09
Cg2g003710	-2.09939	3.15414	1.37275e-10	5.83641e-09
Cg7g006150	-2.84575	0.871623	1.50695e-10	6.3923e-09
CgUng004770	2.38612	2.63161	1.51609e-10	6.41639e-09
Cg1g008420	-1.04611	4.75295	1.65169e-10	6.95848e-09
Cg9g007940	3.40304	1.19455	1.71146e-10	7.19397e-09
Cg4g013140	1.03068	7.11495	1.80557e-10	7.57235e-09
Cg6g017130	-1.11283	5.8692	1.81298e-10	7.58626e-09
Cg7g006520	-1.18938	4.26163	1.82579e-10	7.62267e-09
Cg8g018120	2.10272	1.9226	1.91615e-10	7.96404e-09
Cg6g025480	-1.14559	7.96168	1.92837e-10	7.99692e-09
Cg6g006430	1.25836	8.32674	1.97997e-10	8.19256e-09
Cg4g024370	-1.0816	4.37214	2.05066e-10	8.46615e-09
Cg1g014570	2.47304	1.08232	2.14683e-10	8.83969e-09
Cg3g012020	-1.29108	6.71816	2.15067e-10	8.83969e-09
Cg5g028530	-1.11296	5.31965	2.20664e-10	9.04967e-09
Cg2g040760	3.03043	1.05597	2.26649e-10	9.2746e-09
Cg1g001610	3.25762	0.505918	2.29775e-10	9.38181e-09
Cg5g039180	-1.23241	3.92809	2.51271e-10	1.0237e-08
Cg3g001130	-1.88619	2.59658	2.79064e-10	1.12702e-08
Cg2g007020	-1.04753	5.26315	2.82476e-10	1.13832e-08
Cg7g018870	-1.41987	3.96104	2.86648e-10	1.15263e-08
Cg6g004160	-2.29494	1.66518	2.94295e-10	1.17826e-08
Cg1g007400	1.88097	2.23311	2.99125e-10	1.18989e-08
Cg2g035630	-2.63975	1.98165	3.25763e-10	1.29308e-08
CgUng000710	-1.06728	5.19906	3.37078e-10	1.33513e-08
Cg2g010740	1.35808	3.57798	3.42447e-10	1.3535e-08
Cg2g021790	-1.61546	7.34806	3.49247e-10	1.37452e-08
Cg2g025960	4.92627	0.143167	4.17183e-10	1.62465e-08
Cg6g023200	-1.08352	5.97774	4.21023e-10	1.63616e-08
Cg6g005240	-2.01247	1.76349	4.35401e-10	1.68497e-08
Cg5g034760	1.07946	4.86047	5.12762e-10	1.9761e-08
Cg6g024860	1.25609	4.29803	5.4025e-10	2.07772e-08
Cg1g024440	-1.78703	2.34841	5.55302e-10	2.13119e-08
Cg2g022110	-1.20305	6.2154	5.99366e-10	2.29555e-08
Cg9g001580	-1.37765	6.3614	6.30861e-10	2.41119e-08
Cg4g017430	4.61194	0.321249	7.21073e-10	2.74467e-08
Cg2g045330	-1.01953	7.8589	7.42717e-10	2.82126e-08
Cg5g003640	-1.17964	6.07437	7.55622e-10	2.86441e-08
Cg4g006610	1.00841	4.75451	7.6558e-10	2.89624e-08
Cg3g021130	1.22365	3.8385	7.75938e-10	2.92944e-08
Cg1g021730	-4.45487	-0.190458	7.89912e-10	2.97614e-08
Cg8g011230	-1.12312	8.59711	9.28033e-10	3.4814e-08
Cg8g024450	-1.35762	3.50423	9.31344e-10	3.4814e-08
Cg1g016320	1.12792	6.42348	9.31528e-10	3.4814e-08
Cg2g032850	-1.0134	6.7867	9.7891e-10	3.64379e-08
Cg3g009520	-1.52784	3.27348	9.83968e-10	3.65527e-08
Cg8g023800	1.04481	8.49083	9.92069e-10	3.678e-08
Cg5g036980	-1.06484	9.70877	1.05861e-09	3.91686e-08
Cg3g007920	-2.61739	1.24803	1.06229e-09	3.92266e-08
Cg6g009070	-1.12709	4.17814	1.11405e-09	4.1056e-08
Cg4g012580	1.60638	2.65044	1.14458e-09	4.20789e-08
Cg8g023540	1.00225	4.84282	1.14635e-09	4.20789e-08
Cg2g013650	2.7247	2.03394	1.15237e-09	4.22164e-08
Cg2g040860	-3.26526	1.73311	1.18823e-09	4.34444e-08
CgUng000260	1.03774	6.02732	1.28075e-09	4.65516e-08
Cg2g027600	1.12786	4.05999	1.42679e-09	5.15563e-08
Cg2g024890	-1.28422	3.71162	1.46168e-09	5.27143e-08
Cg9g001560	-1.06595	4.45562	1.4786e-09	5.3221e-08
Cg8g006100	2.30454	1.62326	1.4937e-09	5.35564e-08
Cg5g001600	2.44053	2.5205	1.55269e-09	5.54571e-08
Cg5g017430	2.67861	0.849298	1.65333e-09	5.87124e-08
Cg7g022380	-1.55791	6.81231	1.73081e-09	6.12289e-08
Cg2g035590	2.09515	1.38777	1.84254e-09	6.49337e-08
Cg8g019400	1.56033	4.62153	1.87127e-09	6.58211e-08
Cg2g011960	1.11823	5.68981	1.88018e-09	6.60094e-08
Cg3g016500	-1.38362	5.8934	1.90099e-09	6.65602e-08
Cg2g018360	1.34726	4.62605	1.92141e-09	6.70757e-08
Cg1g007640	-1.03037	9.57551	1.93526e-09	6.74322e-08
Cg5g008420	-1.23635	5.32559	1.94282e-09	6.75686e-08
Cg5g005900	2.21754	1.95758	1.9503e-09	6.77016e-08
Cg7g016570	-1.27439	3.85687	2.04107e-09	7.05881e-08
Cg8g010210	6.90413	-0.443775	2.27118e-09	7.84e-08
Cg8g024950	1.0643	4.99736	2.78972e-09	9.54115e-08
Cg2g015220	1.74447	2.16569	2.90621e-09	9.90302e-08
Cg2g046840	1.024	4.88155	3.08146e-09	1.04617e-07
Cg2g041480	2.77519	2.30271	3.10243e-09	1.05137e-07
Cg1g024210	2.93828	0.608567	3.11471e-09	1.0536e-07
Cg3g024640	-1.10053	8.14722	3.14124e-09	1.06064e-07
Cg2g014850	7.24959	-0.163018	3.19389e-09	1.0745e-07
Cg1g004590	-1.03019	4.63898	3.39302e-09	1.13943e-07
Cg9g028600	-1.10694	4.77989	3.73096e-09	1.24839e-07
Cg2g002390	-1.03217	6.29319	3.91514e-09	1.30766e-07
Cg7g001070	1.03834	5.52934	4.08201e-09	1.35849e-07
Cg3g014490	-1.28266	4.66739	4.30446e-09	1.42996e-07
Cg9g025770	2.22528	2.40747	5.09868e-09	1.68775e-07
Cg7g007110	3.12023	0.394349	5.28091e-09	1.73876e-07
Cg7g023510	2.79917	2.2945	5.60396e-09	1.83859e-07
Cg5g040950	-1.10842	7.84004	5.77784e-09	1.89229e-07
Cg5g044890	-1.05392	5.91885	6.00213e-09	1.9603e-07
Cg7g010130	-1.29524	3.84478	6.00665e-09	1.9603e-07
Cg2g029380	1.17802	7.50699	6.88634e-09	2.24345e-07
Cg1g029190	1.36681	2.9446	6.94035e-09	2.25493e-07
Cg3g013040	-1.32142	3.68604	6.94591e-09	2.25493e-07
Cg6g013650	-1.33228	4.7257	7.01678e-09	2.27395e-07
Cg3g015470	-1.05429	4.00269	7.15092e-09	2.31338e-07
Cg6g014420	-1.41973	3.03308	7.31363e-09	2.36189e-07
Cg9g000420	-3.19619	0.202221	7.53244e-09	2.42833e-07
Cg5g028960	1.21424	3.63201	8.30129e-09	2.66691e-07
Cg5g040720	-1.01507	6.78887	8.48694e-09	2.72184e-07
Cg9g026670	-4.07169	0.739753	8.94601e-09	2.86411e-07
Cg2g022430	-1.0125	4.51522	9.13816e-09	2.92059e-07
Cg7g018810	-1.15865	4.8026	9.65871e-09	3.07107e-07
Cg3g017150	-1.15119	5.24416	9.74783e-09	3.0941e-07
Cg5g022110	1.84009	1.89185	9.79464e-09	3.10365e-07
Cg9g015050	3.08783	0.225509	1.02824e-08	3.2471e-07
Cg3g014810	2.54772	0.890645	1.1084e-08	3.46484e-07
Cg7g017120	1.02104	4.5664	1.21429e-08	3.77042e-07
Cg7g011570	-1.06461	5.82493	1.33928e-08	4.14461e-07
Cg6g004410	1.71116	2.61462	1.4082e-08	4.32899e-07
Cg2g000770	-1.10972	5.01543	1.4274e-08	4.38074e-07
Cg6g004220	-1.4871	3.12414	1.44084e-08	4.41468e-07
Cg9g009400	-1.74292	3.52504	1.5142e-08	4.62416e-07
Cg7g000860	-1.70079	3.37937	1.52662e-08	4.65443e-07
CgUng003780	-1.97094	2.10601	1.53167e-08	4.66216e-07
Cg8g010170	-1.34923	3.55752	1.58928e-08	4.82169e-07
Cg6g015710	-2.72098	1.00816	1.59367e-08	4.82709e-07
Cg5g039210	-1.2787	4.10159	1.68182e-08	5.0775e-07
Cg9g010390	1.64481	2.01854	1.80616e-08	5.41791e-07
Cg2g044410	-1.39031	6.59091	1.80704e-08	5.41791e-07
Cg1g000820	-1.11778	4.10965	1.80919e-08	5.41791e-07
Cg2g045770	2.45534	2.1207	1.89175e-08	5.65603e-07
Cg8g024330	1.11955	4.51055	1.94341e-08	5.78045e-07
Cg3g003410	-1.70939	3.0531	1.94584e-08	5.78045e-07
Cg5g016240	1.40887	2.81823	2.03449e-08	6.02451e-07
Cg5g031250	1.6847	3.24111	2.24829e-08	6.59438e-07
Cg9g001700	-1.35755	3.82738	2.28634e-08	6.69541e-07
Cg5g022610	-2.23341	2.22198	2.36951e-08	6.91711e-07
Cg1g022510	-1.46121	3.95114	2.39073e-08	6.96809e-07
Cg4g001690	1.32243	4.37651	2.7109e-08	7.88884e-07
Cg1g023120	-3.91981	-0.190592	2.73848e-08	7.9566e-07
Cg4g019780	-3.08555	0.549974	2.74509e-08	7.96335e-07
Cg7g017000	-1.16243	9.58101	2.7887e-08	8.07721e-07
Cg8g014100	-1.97096	3.50864	2.89557e-08	8.36061e-07
Cg5g022200	-1.75346	1.94128	3.04937e-08	8.77737e-07
Cg2g037300	-1.46912	3.07749	3.0772e-08	8.84374e-07
Cg8g000920	-1.07774	5.7346	3.3887e-08	9.69388e-07
Cg3g016650	-1.1311	6.90888	3.50318e-08	9.9807e-07
Cg2g033000	3.48116	0.19324	3.93951e-08	1.11321e-06
Cg7g018550	-1.8815	2.1826	4.05862e-08	1.14512e-06
Cg5g029770	-3.23785	1.1985	4.52549e-08	1.26912e-06
Cg6g016630	-1.14614	4.8069	4.56581e-08	1.2785e-06
Cg2g039240	1.35573	2.58459	4.61404e-08	1.28811e-06
Cg1g006010	-1.15694	3.68186	4.69904e-08	1.30987e-06
Cg6g003500	-1.14099	3.6163	4.79264e-08	1.33395e-06
Cg2g045530	3.25564	0.0164772	4.87337e-08	1.35439e-06
Cg2g032930	1.25914	4.76956	4.91332e-08	1.36345e-06
CgUng000890	1.14613	6.73578	5.05605e-08	1.40096e-06
Cg7g021760	1.04796	4.70939	5.15962e-08	1.42752e-06
Cg9g011430	1.17708	4.06183	5.33789e-08	1.47026e-06
Cg5g038760	1.09185	6.74294	5.98715e-08	1.63693e-06
Cg8g018520	-1.35108	2.83074	6.12564e-08	1.67233e-06
Cg4g006190	1.41604	3.03818	6.30213e-08	1.71546e-06
Cg5g000500	-1.3443	4.09678	6.91121e-08	1.873e-06
Cg3g015780	2.11203	1.43803	7.11403e-08	1.91955e-06
Cg4g019480	-1.40834	9.8878	7.37965e-08	1.98832e-06
Cg2g043260	1.05137	3.72898	7.79391e-08	2.0878e-06
Cg4g000710	9.43635	1.82465	7.83705e-08	2.09052e-06
Cg1g015920	-1.05004	4.05798	8.12455e-08	2.1543e-06
Cg1g028360	1.12525	5.62367	8.28745e-08	2.18838e-06
Cg8g023850	-1.14638	6.31091	8.36599e-08	2.20598e-06
Cg3g002560	-1.05288	8.5525	8.50471e-08	2.23937e-06
Cg3g024480	-1.06933	3.74322	8.76344e-08	2.30096e-06
Cg6g010490	1.19987	3.98591	8.83453e-08	2.31635e-06
Cg2g022690	1.72593	1.98053	9.16645e-08	2.39659e-06
Cg5g020750	-1.56539	8.98386	9.29509e-08	2.4268e-06
Cg9g026210	-1.65159	3.53341	1.02139e-07	2.65548e-06
Cg6g013600	1.083	5.58857	1.03674e-07	2.69161e-06
Cg6g025830	1.89217	2.25995	1.11869e-07	2.89222e-06
Cg3g014000	2.51383	1.47361	1.13512e-07	2.92653e-06
Cg2g022910	-2.45419	3.54302	1.14624e-07	2.95109e-06
Cg5g026650	-1.50686	2.69133	1.18143e-07	3.01655e-06
Cg9g028590	-1.23627	3.08954	1.2081e-07	3.08041e-06
Cg8g014030	-1.4138	3.31813	1.22557e-07	3.11638e-06
Cg7g008880	1.16004	3.42409	1.37049e-07	3.47535e-06
Cg3g009230	1.2677	3.38266	1.45119e-07	3.67497e-06
Cg2g006110	1.22908	4.70827	1.47827e-07	3.72826e-06
Cg9g001040	1.0457	5.39916	1.49945e-07	3.77141e-06
Cg6g019760	-1.14961	3.94042	1.53501e-07	3.84519e-06
Cg4g011200	-1.17055	3.5912	1.66046e-07	4.12046e-06
Cg6g000610	2.07265	1.47988	1.69131e-07	4.17467e-06
Cg9g028280	-1.35187	3.50538	1.7321e-07	4.26968e-06
Cg6g008970	1.66061	1.95169	1.74789e-07	4.29148e-06
Cg1g003040	2.97111	-0.0218992	1.77811e-07	4.35991e-06
Cg3g015030	1.84577	1.27401	1.93189e-07	4.72447e-06
Cg6g011290	-2.34485	1.08999	2.0808e-07	5.06857e-06
Cg4g020250	2.17289	0.959966	2.11107e-07	5.12883e-06
Cg8g003570	1.09589	3.32335	2.17196e-07	5.26986e-06
Cg2g012700	2.58565	0.849342	2.20099e-07	5.32633e-06
Cg8g021710	-1.02695	5.04114	2.2557e-07	5.44451e-06
Cg9g024010	-1.07187	6.90166	2.26762e-07	5.46617e-06
Cg7g011800	1.14173	4.31787	2.28656e-07	5.50468e-06
Cg5g040340	-1.68395	2.66354	2.31577e-07	5.56777e-06
Cg5g015010	-2.14091	2.05119	2.32332e-07	5.57868e-06
Cg9g000700	-1.93327	1.91602	2.45426e-07	5.88547e-06
Cg5g011470	2.75187	0.657794	2.50758e-07	6.00556e-06
Cg1g022640	-1.61527	1.83927	2.54013e-07	6.07542e-06
Cg7g010180	-1.05657	4.26646	2.55009e-07	6.08378e-06
Cg2g006980	-1.12993	8.47478	2.63776e-07	6.27678e-06
Cg5g035910	1.49384	6.21137	2.71917e-07	6.45393e-06
Cg6g003200	2.21331	1.43861	3.0768e-07	7.25933e-06
Cg7g014500	-1.09565	6.00769	3.08843e-07	7.27449e-06
Cg4g012120	2.50693	0.716274	3.47961e-07	8.12363e-06
Cg7g016280	-1.47093	2.61811	3.65976e-07	8.51204e-06
Cg8g023450	-1.77783	3.92632	3.68605e-07	8.55972e-06
Cg1g017410	1.32085	3.74589	3.74582e-07	8.66871e-06
Cg6g007120	-1.75674	1.42175	3.84842e-07	8.87291e-06
Cg3g021390	-1.28695	4.7734	3.88531e-07	8.94684e-06
Cg5g038540	1.93136	1.33613	3.92727e-07	9.03067e-06
Cg1g007390	2.08654	1.04587	3.93146e-07	9.03067e-06
Cg3g003920	-1.61005	2.0941	4.12355e-07	9.44849e-06
Cg2g044020	-1.59959	3.94167	4.5301e-07	1.0329e-05
Cg7g022190	-1.03184	7.22702	4.74552e-07	1.07259e-05
Cg5g000950	-1.42639	4.09651	4.74689e-07	1.07259e-05
Cg6g014960	2.28718	1.15128	4.74968e-07	1.07259e-05
Cg8g012640	3.6518	-0.443952	4.80994e-07	1.08338e-05
Cg4g011160	2.60797	0.450267	4.86194e-07	1.09376e-05
Cg1g006460	1.9124	1.25065	5.09288e-07	1.14156e-05
Cg5g028770	1.63089	1.82774	5.18122e-07	1.15585e-05
Cg5g012700	-1.37978	5.40371	5.18161e-07	1.15585e-05
Cg8g008740	-1.29311	3.06025	5.19736e-07	1.15797e-05
Cg7g018190	-2.21562	1.49046	5.41666e-07	1.20106e-05
Cg5g037320	-1.29085	4.80255	5.50377e-07	1.21746e-05
Cg2g044450	-1.67277	4.00406	6.73681e-07	1.46918e-05
Cg7g008370	1.14975	2.91117	6.79302e-07	1.4797e-05
Cg9g007480	1.20133	3.95181	6.81787e-07	1.48337e-05
Cg8g013350	2.53812	0.49205	7.02333e-07	1.52198e-05
Cg7g020210	-1.95747	2.94657	7.42002e-07	1.59565e-05
Cg2g033940	1.05852	3.80958	7.59991e-07	1.62939e-05
Cg1g028830	1.30894	4.09909	7.60329e-07	1.62939e-05
Cg9g023910	-2.76269	0.169193	7.77722e-07	1.66474e-05
Cg3g011200	1.00902	3.7227	8.03691e-07	1.71242e-05
Cg5g036410	2.09793	1.05508	8.06264e-07	1.71593e-05
Cg6g006310	1.03405	6.21248	8.17152e-07	1.7371e-05
Cg9g022180	1.55136	5.99413	8.22089e-07	1.7456e-05
Cg5g032120	-1.92081	2.02257	8.41297e-07	1.77419e-05
Cg9g008970	-1.33965	3.59497	9.60906e-07	2.01042e-05
Cg7g017800	-2.12246	3.02971	9.85128e-07	2.05877e-05
Cg6g013740	-1.78242	1.44184	1.07182e-06	2.22739e-05
Cg1g015050	-2.50954	0.328128	1.08513e-06	2.25001e-05
Cg2g014890	-1.24939	2.35305	1.14091e-06	2.35251e-05
Cg8g003180	1.66362	2.12275	1.14849e-06	2.36551e-05
Cg7g012350	2.12655	0.570099	1.16413e-06	2.39506e-05
Cg7g014870	1.84436	1.98574	1.22227e-06	2.50633e-05
Cg3g017250	-3.069	0.101494	1.22444e-06	2.50746e-05
Cg3g002570	-1.40125	5.07789	1.22553e-06	2.50746e-05
Cg2g022620	2.33184	0.504392	1.26304e-06	2.57003e-05
Cg2g015310	1.17286	2.99652	1.30138e-06	2.64224e-05
Cg6g015240	1.94576	1.15996	1.3075e-06	2.65176e-05
Cg2g007740	-1.84475	1.42202	1.3518e-06	2.73563e-05
Cg2g045010	-2.07518	1.38491	1.41373e-06	2.85161e-05
Cg8g008660	-1.44063	2.95825	1.47129e-06	2.96128e-05
Cg5g016470	6.53602	-0.727951	1.53726e-06	3.08735e-05
Cg4g009600	-2.5327	0.343673	1.55231e-06	3.1142e-05
Cg7g001960	1.13419	3.45065	1.58127e-06	3.16202e-05
Cg3g007260	-1.82988	1.16022	1.59608e-06	3.1882e-05
Cg6g017560	1.66739	5.62663	1.72186e-06	3.41735e-05
Cg5g021730	1.19779	3.23844	1.77054e-06	3.50645e-05
Cg4g002120	1.3102	2.28653	1.79493e-06	3.55003e-05
Cg4g017110	1.35166	2.21862	1.92808e-06	3.79818e-05
Cg9g016430	-1.34721	4.30336	1.96307e-06	3.863e-05
Cg3g013530	1.35626	3.13767	1.98788e-06	3.90768e-05
Cg6g006410	-1.15375	2.87297	1.99032e-06	3.90832e-05
Cg5g009260	-6.00371	-1.08508	2.0206e-06	3.95082e-05
Cg5g033840	-1.03842	4.50381	2.15234e-06	4.18655e-05
Cg2g004460	-1.21373	3.4507	2.17303e-06	4.22237e-05
Cg4g024060	-1.25428	2.6424	2.22084e-06	4.29726e-05
Cg7g003760	-1.13806	6.01948	2.34392e-06	4.51185e-05
Cg3g003230	2.25031	1.01785	2.40596e-06	4.61691e-05
Cg7g007810	1.48577	2.64404	2.52604e-06	4.82236e-05
Cg9g023380	-2.64925	3.46275	2.64018e-06	5.0196e-05
Cg2g014520	-1.5013	3.02163	2.67583e-06	5.07177e-05
Cg3g015690	1.18705	2.77649	2.68392e-06	5.08189e-05
Cg5g029880	1.94522	1.8029	2.69251e-06	5.09297e-05
Cg2g046950	1.4685	2.10471	2.82762e-06	5.33764e-05
Cg3g024210	1.04485	3.73115	2.9323e-06	5.50719e-05
Cg9g027970	-2.06524	1.41297	2.9355e-06	5.50763e-05
Cg8g004940	1.63484	2.61048	3.02631e-06	5.66082e-05
Cg6g009560	-1.21215	3.02663	3.03958e-06	5.67991e-05
Cg3g020920	-1.28762	5.00523	3.0499e-06	5.69345e-05
Cg2g012670	-2.11101	6.20865	3.13111e-06	5.83331e-05
Cg1g006510	3.31173	0.242467	3.2849e-06	6.10142e-05
Cg9g014000	1.32816	2.35146	3.37571e-06	6.23656e-05
Cg7g008700	2.50485	0.273555	3.37784e-06	6.23656e-05
Cg6g000520	-1.33168	4.03131	3.48226e-06	6.40384e-05
Cg4g002030	-1.53524	3.29235	3.57693e-06	6.56491e-05
Cg2g025890	1.03538	4.58473	3.58372e-06	6.57085e-05
Cg2g032720	1.96527	1.25119	3.6409e-06	6.65596e-05
Cg9g015600	-1.13886	3.6982	3.72373e-06	6.80066e-05
Cg5g038180	-1.50805	1.9263	3.75017e-06	6.84222e-05
Cg1g026490	1.38148	2.54671	3.78003e-06	6.88991e-05
CgUng005210	1.18371	3.42231	4.05449e-06	7.36123e-05
Cg3g007180	1.24129	2.57187	4.15959e-06	7.53727e-05
CgUng002160	1.62586	2.62528	4.22731e-06	7.63759e-05
Cg7g013180	-1.46887	2.16335	4.23434e-06	7.64283e-05
Cg6g008160	-3.61062	0.135732	4.60078e-06	8.24006e-05
Cg7g002190	1.15625	2.89874	4.60957e-06	8.24651e-05
Cg4g021950	1.9876	1.80844	4.61328e-06	8.24651e-05
Cg9g027310	-2.68798	-0.0269898	4.62162e-06	8.25346e-05
Cg1g029000	-1.00742	8.76811	4.66887e-06	8.32931e-05
Cg2g022180	-2.825	-0.256052	4.76033e-06	8.46854e-05
Cg9g027750	-1.87689	1.02881	4.86291e-06	8.6262e-05
Cg7g021690	1.97296	1.00784	5.12785e-06	9.06149e-05
Cg4g011300	2.27957	0.464475	5.48612e-06	9.6486e-05
Cg2g004240	1.06143	3.49572	5.82387e-06	0.000102135
Cg9g009370	2.98437	0.646657	5.94821e-06	0.000104119
Cg2g040100	2.76501	-0.0216885	6.2297e-06	0.000108432
Cg4g024050	-1.28982	2.59388	6.33701e-06	0.000110139
Cg9g000920	1.72699	0.959281	6.34085e-06	0.000110139
Cg8g011360	-5.88071	-1.16733	6.36533e-06	0.000110275
Cg9g025100	-2.93525	0.298644	6.54541e-06	0.000112972
Cg9g029600	1.73472	1.04446	6.57345e-06	0.000113351
Cg2g044370	-1.28725	2.47655	6.72431e-06	0.000115522
Cg5g028480	-1.20474	2.62995	6.95593e-06	0.00011906
Cg2g010480	-1.87397	1.60038	7.03976e-06	0.000120384
Cg5g028990	-1.78314	1.04643	7.23682e-06	0.000123299
Cg5g033230	-1.15916	3.31752	7.47807e-06	0.000126942
Cg6g019980	1.3255	4.12571	7.67678e-06	0.000129603
Cg7g002040	-1.31193	2.39672	7.70176e-06	0.000129907
Cg9g023640	-1.62063	1.19418	8.29869e-06	0.000139468
Cg5g032600	1.1482	4.43916	8.45411e-06	0.000141823
Cg1g022220	1.57744	2.11474	8.66628e-06	0.000144727
Cg2g012130	-1.11269	3.94838	8.90761e-06	0.00014849
Cg5g037690	1.05412	4.10442	9.62104e-06	0.000159664
Cg5g018340	1.04444	2.92614	9.71205e-06	0.000161031
Cg4g008220	2.83827	0.304914	1.07401e-05	0.000176811
Cg4g017580	-1.0953	3.11015	1.08679e-05	0.000178281
Cg2g029390	-2.14676	0.251275	1.09739e-05	0.000179227
Cg9g009190	-1.86359	1.06469	1.14406e-05	0.000185704
Cg4g018790	-1.99607	1.11712	1.15502e-05	0.00018683
Cg9g022160	1.40944	5.3987	1.16277e-05	0.000187821
Cg2g012100	-2.81909	0.342048	1.16318e-05	0.000187821
Cg8g022740	-2.69613	-0.348612	1.30985e-05	0.000208957
CgUng019680	-1.2186	2.54345	1.34772e-05	0.000214628
Cg7g007850	1.24036	3.47133	1.34898e-05	0.000214645
Cg8g021900	2.12046	1.61732	1.35233e-05	0.000214992
Cg3g018080	1.12353	3.00242	1.39246e-05	0.000221183
Cg9g003920	-1.84334	1.5172	1.40278e-05	0.000222318
Cg2g014880	1.36913	1.5318	1.40745e-05	0.0002228
Cg5g029120	2.01523	0.42208	1.41189e-05	0.000223313
Cg7g021600	4.29444	-0.966387	1.41468e-05	0.000223562
Cg4g009660	1.55861	1.23384	1.42199e-05	0.000224335
Cg2g029680	-1.80804	1.14426	1.42532e-05	0.00022467
Cg5g033560	-1.53995	4.20675	1.43634e-05	0.000226214
Cg3g008870	-1.19572	3.21158	1.45726e-05	0.000229119
Cg9g023970	-1.06143	8.13019	1.46824e-05	0.000230651
Cg6g002980	-1.26904	3.36918	1.52879e-05	0.000239756
Cg3g000280	-1.38496	2.93954	1.53317e-05	0.000240239
Cg8g002660	5.8508	-1.20784	1.53524e-05	0.000240361
Cg7g002140	1.13584	3.45095	1.53824e-05	0.000240628
Cg2g018820	2.48577	0.4511	1.55276e-05	0.000242695
Cg7g002230	-1.08272	3.10065	1.56916e-05	0.000244844
Cg9g025810	1.6694	0.919588	1.57735e-05	0.000245717
Cg5g004730	1.18884	2.9067	1.5774e-05	0.000245717
Cg7g006930	1.52142	1.72869	1.63159e-05	0.000253306
Cg8g010630	-1.31655	1.75376	1.7174e-05	0.000265738
Cg1g027210	1.05823	3.16267	1.73813e-05	0.000268274
Cg6g015820	-1.72236	1.98118	1.75094e-05	0.000269803
Cg3g017860	-1.01366	4.06424	1.75147e-05	0.000269803
Cg2g015140	1.06731	3.03004	1.76022e-05	0.000270782
Cg2g000080	-1.83424	0.999491	1.80648e-05	0.000277208
CgUng005990	-2.13658	0.328617	1.81341e-05	0.000278041
Cg8g017860	4.23919	-1.00399	1.84734e-05	0.00028301
Cg1g005890	2.39315	0.901567	1.87485e-05	0.00028675
Cg2g002310	1.12429	3.15515	1.89502e-05	0.000289596
Cg2g042210	-1.701	2.69095	1.90882e-05	0.000291464
Cg3g023700	-1.4833	2.29585	1.91166e-05	0.000291658
Cg4g014360	1.92952	1.06336	1.94175e-05	0.000295035
Cg1g008220	1.68832	2.32717	1.9736e-05	0.000299384
Cg1g017550	2.34415	-0.0611851	1.9879e-05	0.000301072
Cg2g043470	-5.87786	-1.16778	2.02427e-05	0.000305818
Cg5g034980	-1.72795	2.82128	2.09949e-05	0.000316408
Cg3g016880	2.83956	0.176599	2.10952e-05	0.000317662
Cg4g009800	2.9565	0.125103	2.13963e-05	0.000321731
Cg5g037890	2.26417	0.739074	2.14039e-05	0.000321731
Cg9g023240	-1.78588	2.39766	2.14175e-05	0.000321731
Cg7g012590	4.3496	-0.929555	2.24141e-05	0.000334803
Cg1g003420	-1.18357	2.0141	2.25938e-05	0.000337215
Cg5g029290	-2.09812	0.457346	2.28246e-05	0.000340386
Cg2g002070	-4.4884	5.10267	2.30043e-05	0.00034279
Cg8g014110	1.39441	1.52535	2.31309e-05	0.000343841
Cg7g007720	1.08138	2.5645	2.3149e-05	0.000343841
Cg1g022010	-1.33115	2.98054	2.32467e-05	0.000344919
Cg5g024930	1.81983	0.595096	2.3606e-05	0.000349229
Cg1g010370	-1.09944	2.83791	2.36716e-05	0.000349835
Cg3g003800	-1.61385	1.52364	2.43196e-05	0.000357788
Cg2g040470	-1.99836	3.85458	2.45527e-05	0.000360074
Cg4g022420	1.47315	1.91522	2.5124e-05	0.000367871
Cg2g017260	5.98287	-1.12239	2.53495e-05	0.000370879
Cg3g006200	1.24782	2.09065	2.54981e-05	0.00037276
Cg2g006580	-1.24662	8.70865	2.55358e-05	0.000373016
Cg5g025100	6.21026	-0.966115	2.58622e-05	0.000377189
Cg7g016830	-1.0318	3.08185	2.60024e-05	0.000378341
Cg5g007320	-1.63706	1.33502	2.62482e-05	0.00038102
Cg2g043110	-1.035	3.11637	2.64303e-05	0.000382764
Cg1g028460	-1.03367	3.40268	2.73021e-05	0.000394221
Cg6g002910	-1.57751	1.01909	2.74233e-05	0.0003956
CgUng002110	-1.1711	1.99061	2.77921e-05	0.000400297
Cg5g003220	-1.59447	1.73615	2.79526e-05	0.000401984
Cg6g007110	5.91584	-1.16481	2.81115e-05	0.000403643
Cg4g000910	1.44645	1.6751	2.91899e-05	0.000417832
Cg9g026970	1.22143	2.60837	2.94869e-05	0.000421758
Cg5g026880	2.29167	1.0993	2.95313e-05	0.000422068
Cg4g021840	-1.00495	4.35135	2.95835e-05	0.000422488
Cg2g044440	-1.55521	3.80232	2.96824e-05	0.000423574
Cg8g012900	1.07491	2.95375	3.1792e-05	0.000451247
Cg2g040820	-1.61887	5.39999	3.23665e-05	0.000458348
Cg8g023740	-2.20119	0.10177	3.25807e-05	0.00046103
CgUng000340	-1.94166	0.673179	3.28694e-05	0.000464165
Cg3g004360	-1.53833	1.16898	3.36019e-05	0.000473672
Cg4g013130	2.19576	0.750422	3.40017e-05	0.000478261
Cg2g039930	-1.00878	3.65131	3.6259e-05	0.000507654
Cg6g004470	-1.15678	2.53395	3.63806e-05	0.000508588
Cg5g023940	-1.2483	1.99465	3.80266e-05	0.000528807
Cg1g024710	5.91532	-1.16487	3.94136e-05	0.000545232
Cg2g005890	-1.03179	3.36116	3.95605e-05	0.000546855
Cg7g020620	1.12882	3.48046	3.97058e-05	0.000548455
Cg5g001590	-1.87795	1.0291	4.01041e-05	0.000553544
Cg8g001490	1.07104	2.58715	4.01389e-05	0.000553613
Cg5g032150	1.21525	2.00791	4.10889e-05	0.000565452
Cg6g018060	1.06621	2.73045	4.2334e-05	0.000580862
Cg3g014320	-1.15197	1.96184	4.35192e-05	0.000594923
Cg5g004810	1.53184	3.36919	4.35981e-05	0.000595563
Cg1g010020	1.09791	2.27015	4.39621e-05	0.000599651
Cg1g009130	-1.25531	2.97561	4.51393e-05	0.000612848
Cg4g007550	-1.7811	0.498808	4.6205e-05	0.000626099
Cg7g022640	1.30742	2.04065	4.74245e-05	0.000640283
Cg5g010360	1.49541	1.96637	4.86349e-05	0.000654241
Cg5g010730	-1.62315	0.9335	4.89528e-05	0.000657915
Cg6g005060	-2.69734	-0.348346	4.89977e-05	0.000657915
Cg5g018350	-1.01235	2.96808	4.9361e-05	0.000662088
Cg6g010040	2.18497	-0.0611725	4.98926e-05	0.000667768
Cg2g046580	-1.21086	3.68073	5.00407e-05	0.000669267
Cg9g003630	1.37414	2.03669	5.02703e-05	0.000671369
Cg2g011190	4.58874	-0.759775	5.13644e-05	0.000684009
Cg2g012300	1.02853	2.96842	5.15715e-05	0.000685782
Cg6g016460	1.26482	2.65791	5.26436e-05	0.000696748
Cg4g011410	1.07595	2.54128	5.36476e-05	0.000707804
Cg6g014300	-1.25264	1.86155	5.43847e-05	0.000717019
Cg6g024710	2.31513	0.900302	5.44625e-05	0.000717535
Cg3g008620	-1.03533	2.81114	5.45099e-05	0.00071765
Cg7g000950	-1.59325	1.27339	5.61247e-05	0.00073786
Cg5g031480	1.32013	1.78996	5.8264e-05	0.000761396
Cg4g000360	-1.14992	3.04652	5.8556e-05	0.000764404
Cg3g011260	1.07242	2.75131	5.86295e-05	0.000764825
Cg4g009180	-2.00407	0.235446	5.9364e-05	0.000772774
Cg3g007850	1.23956	2.438	6.01217e-05	0.000780992
Cg1g006420	-1.11172	2.10036	6.14232e-05	0.00079345
Cg3g019230	-1.53756	1.16985	6.18555e-05	0.000797923
Cg9g005390	-1.05638	4.55102	6.27625e-05	0.000807376
Cg4g022120	3.3934	0.305955	6.43945e-05	0.000826076
Cg5g043060	1.07026	3.08427	6.52042e-05	0.000835886
CgUng003970	3.45238	-0.966631	6.68418e-05	0.000855105
Cg5g001320	-1.42559	1.92638	6.70519e-05	0.0008572
Cg8g019990	-1.59212	1.39444	6.73467e-05	0.000860376
Cg6g010690	-1.54835	3.81881	6.83275e-05	0.000872305
Cg9g028770	-5.87731	-1.16778	6.88621e-05	0.00087792
Cg9g002100	-1.42319	1.3056	6.91632e-05	0.000881154
Cg8g024760	-1.01161	3.29714	6.97866e-05	0.000886658
Cg2g013170	2.59065	-0.297206	7.00532e-05	0.000889436
Cg3g008400	-1.21628	2.80095	7.10033e-05	0.00089965
Cg1g019770	-1.36871	2.90653	7.13616e-05	0.000903573
Cg8g024010	-1.90676	1.33339	7.24906e-05	0.000916616
Cg3g005510	2.40879	-0.274271	7.34403e-05	0.000926727
Cg1g000840	-1.7423	1.05598	7.54725e-05	0.000947854
Cg3g021480	-6.06422	-1.04531	7.55257e-05	0.000947881
Cg9g023140	-1.38755	2.7748	7.90885e-05	0.000989246
Cg5g024040	3.20395	-0.760014	7.91614e-05	0.000989491
Cg8g000830	1.31962	4.4706	7.99207e-05	0.000998308
Cg4g006760	-1.62337	1.3276	8.03004e-05	0.0010017
Cg6g024960	-1.7202	0.871803	8.07243e-05	0.00100631
Cg1g009440	-1.92581	1.58096	8.47388e-05	0.00105211
Cg6g008120	1.22911	2.72186	8.60609e-05	0.00106383
Cg5g022090	-3.54648	-0.862546	9.10485e-05	0.0011207
Cg9g022140	1.05518	2.8646	9.2397e-05	0.00113503
Cg8g003520	-1.74554	1.24993	9.38987e-05	0.00115195
Cg5g029020	1.50544	2.72574	9.5873e-05	0.00117152
Cg1g019810	-1.05651	3.07737	9.81451e-05	0.00119613
Cg2g019870	2.51463	0.558239	9.87277e-05	0.00120165
Cg5g011850	4.12138	-1.08186	9.97313e-05	0.0012099
Cg5g013710	-2.2064	-0.23291	0.000100443	0.00121693
Cg3g024270	-1.3417	1.9029	0.000100997	0.00122205
Cg2g002400	1.71809	1.07288	0.000106689	0.00128255
Cg3g023910	-1.02936	3.26081	0.000108962	0.00130396
Cg9g023040	-1.8855	0.742958	0.000113592	0.00135586
Cg2g029230	1.88638	1.11663	0.00011712	0.00139438
Cg5g015220	1.0209	2.54499	0.000118932	0.00141233
Cg9g008130	1.59367	3.44914	0.000119862	0.00141973
Cg6g011450	-1.07518	3.55767	0.000120604	0.00142488
Cg5g006300	1.22456	1.45737	0.000122614	0.00144586
Cg9g007730	3.55949	-0.894524	0.000123779	0.0014559
Cg2g033510	-2.64151	-0.582585	0.000124113	0.00145705
Cg5g039550	-2.43173	0.26793	0.000124364	0.00145908
Cg7g010270	-2.15385	1.58813	0.000126692	0.00148264
Cg5g030950	-1.05945	3.05742	0.000129117	0.00150436
Cg3g022000	-1.21833	2.11406	0.000131264	0.0015265
Cg2g040420	1.12921	7.41442	0.000132932	0.00154299
Cg4g024690	1.51453	2.37406	0.000140773	0.00161627
Cg2g030300	-1.63307	0.512456	0.000143267	0.00164137
Cg6g015430	-2.11164	0.538671	0.000145301	0.00166103
Cg5g009870	1.1941	2.19296	0.000147201	0.00167871
Cg8g020960	2.37785	-0.444208	0.00015136	0.00171289
Cg3g000350	1.3072	1.12449	0.00015145	0.00171289
Cg2g021010	-1.43002	1.28151	0.000154463	0.00174378
Cg5g038850	-6.26749	0.668295	0.000158065	0.00177579
Cg7g023190	1.37918	2.52101	0.000158289	0.00177616
Cg5g038790	-1.32896	1.8027	0.00015906	0.00178373
Cg2g005800	-2.06998	0.0111256	0.000159188	0.00178408
Cg2g021850	-1.93622	0.343683	0.000163061	0.00182198
Cg9g004790	1.69791	1.36417	0.000167853	0.0018654
Cg1g025210	-1.31251	1.64977	0.000168821	0.00187392
Cg3g017190	-1.22182	3.88455	0.000174542	0.00192818
Cg2g041840	1.15217	2.02694	0.000174827	0.00192922
Cg2g023430	-6.58628	-0.670016	0.000174845	0.00192922
Cg5g032390	-1.1331	2.73511	0.000175927	0.00194001
Cg4g014260	1.22073	1.56382	0.000176817	0.0019452
Cg1g007850	-1.05072	5.52925	0.000178522	0.00196162
Cg4g007790	-1.50452	0.80992	0.000178861	0.00196419
Cg7g003460	-1.41341	2.79728	0.000181729	0.00199332
Cg9g015020	2.00699	0.0156663	0.000184537	0.00202173
Cg4g014430	-3.85659	-1.21027	0.000187567	0.00204766
Cg1g012200	5.46704	-1.44506	0.000191023	0.00208049
Cg1g029350	5.4662	-1.44518	0.000195751	0.00212201
Cg4g018970	3.66613	-0.825195	0.000199808	0.00215841
Cg2g000590	-2.00377	0.882303	0.000207469	0.00222561
Cg8g019380	-1.90105	1.58841	0.000207837	0.00222827
Cg3g000740	-1.03865	4.21403	0.000213098	0.0022794
Cg2g009860	1.56935	0.530274	0.000214831	0.00229529
Cg4g005660	1.0916	2.82967	0.000217494	0.00231973
Cg2g020180	1.39597	1.5245	0.000223024	0.00237324
Cg8g013170	-1.06853	3.4139	0.000223574	0.00237774
Cg6g016360	-2.59417	2.79825	0.000224513	0.00238635
Cg9g004590	1.27578	1.49096	0.000225354	0.00239139
Cg9g021370	-5.43046	-1.4471	0.000225374	0.00239139
Cg4g016970	-2.08175	-0.0854176	0.000231389	0.00244542
Cg2g039770	3.39517	-1.00382	0.000233904	0.00246649
Cg3g000310	-1.45597	3.0516	0.000233916	0.00246649
Cg5g019880	-2.59642	-0.611497	0.000235654	0.00248341
Cg1g028030	-1.65451	0.913681	0.000236563	0.00249157
Cg7g017630	-2.54851	2.4588	0.000237974	0.00250075
Cg5g003980	-1.94692	0.78689	0.000238522	0.00250367
Cg1g021620	1.96159	0.449434	0.000246111	0.00257313
Cg9g024970	-2.06509	0.357766	0.000250162	0.00261106
Cg5g009180	1.03525	2.31326	0.000259852	0.00269249
Cg3g001150	-1.30088	1.35786	0.000260522	0.00269793
Cg3g020980	1.28768	3.78409	0.000262249	0.00271279
Cg3g025340	1.83492	1.93638	0.000264559	0.00272755
Cg6g006740	-1.15513	1.83036	0.000264855	0.00272908
Cg5g013340	-1.27523	2.35691	0.000276853	0.00283537
Cg1g001240	-1.89963	-0.105587	0.000286874	0.00293476
Cg7g009910	1.0595	1.90461	0.000293374	0.00299465
Cg3g013430	-1.22257	1.70902	0.000293979	0.00299917
Cg4g024020	2.91968	-0.0602713	0.00029539	0.00300365
Cg7g008320	1.29292	0.958652	0.000296426	0.00301001
Cg2g042690	-1.44583	0.638864	0.000297583	0.00301767
Cg8g023060	-1.39046	2.51589	0.00029812	0.00301981
Cg6g017300	-1.03729	1.91837	0.000312543	0.00314358
Cg4g001630	2.62605	-0.637361	0.000314613	0.00315583
CgUng018590	3.55653	1.32454	0.000319276	0.00319225
Cg2g010020	1.15602	3.40497	0.000323728	0.00323327
Cg4g006880	1.69692	0.715805	0.000331696	0.00330395
Cg5g026130	1.13151	1.62662	0.000332018	0.00330538
Cg3g017490	1.20861	1.98899	0.000333386	0.00331722
Cg5g040980	1.17327	3.08247	0.000334022	0.00332176
Cg7g000620	-1.20389	1.57555	0.000357154	0.00353285
CgUng002890	1.67367	0.749444	0.000361856	0.00357364
Cg7g002510	-1.37297	0.952821	0.000362377	0.00357689
Cg4g006680	-2.14157	0.41507	0.000368427	0.00362758
Cg8g024320	1.70331	1.16807	0.000372677	0.00366294
Cg9g012660	-1.45263	0.732538	0.000376396	0.00369362
Cg3g012980	-3.98834	-1.1259	0.00038038	0.00372877
Cg5g025260	-2.71212	-0.763196	0.000386269	0.00377253
Cg9g014210	1.29567	1.86364	0.00038841	0.00378945
Cg9g025560	2.44471	0.124946	0.000395314	0.00385146
Cg1g023890	3.7736	-1.29812	0.000399543	0.00388469
Cg9g010810	1.79633	0.124066	0.000409128	0.00396446
Cg6g016830	-1.72137	0.626609	0.00041207	0.00398879
Cg9g001330	3.33468	-1.04237	0.000414321	0.00400223
Cg9g022790	-1.48277	1.19508	0.000415813	0.00401246
Cg2g031350	-1.07068	2.2577	0.000420542	0.00405387
Cg2g038290	-1.18325	2.1603	0.000437822	0.00418994
Cg2g044160	-3.19963	-1.08511	0.000438171	0.00419111
Cg2g038870	1.24344	1.24925	0.000443569	0.00423619
Cg2g011510	-1.1775	1.61958	0.000444993	0.00424542
Cg4g024090	1.7271	0.53077	0.000461343	0.00436991
Cg2g035980	1.0541	2.62312	0.000476692	0.00449188
Cg9g021390	-1.9173	0.251668	0.000476885	0.00449188
Cg2g030200	-1.67606	0.485972	0.00047755	0.00449586
Cg7g010070	1.07483	2.1816	0.000482772	0.0045404
Cg8g004170	-1.0081	3.78337	0.00048506	0.0045573
Cg1g010380	-1.32727	1.35056	0.000487299	0.0045737
Cg3g004810	-1.5309	0.498776	0.00048858	0.0045834
Cg9g018670	-2.22545	-0.500402	0.000497269	0.00464845
Cg2g023910	-1.7203	0.119797	0.000498535	0.00465793
Cg2g002790	-1.10989	1.98056	0.000499279	0.00466254
Cg5g029260	1.56328	0.363638	0.000504158	0.00470099
CgUng018200	1.77241	1.61652	0.000516501	0.00481366
Cg6g004140	2.48608	-0.728272	0.000528963	0.00491498
Cg4g022300	2.01909	1.21141	0.000538055	0.00498198
Cg5g038510	-2.40017	0.028281	0.000542533	0.00501843
Cg3g009870	-1.02337	2.67201	0.000548712	0.005068
Cg3g014770	1.04539	4.01364	0.000552971	0.00510226
Cg5g023780	5.27961	-1.55203	0.000562109	0.00517113
Cg2g001110	-1.16759	1.55097	0.000575332	0.00528752
Cg3g016360	-1.80644	0.251631	0.000591196	0.00540651
Cg5g013020	1.37943	1.07974	0.000591504	0.00540667
Cg3g011230	-1.27255	1.51121	0.000601017	0.00547203
Cg8g018860	-2.5551	-0.640401	0.000603578	0.00549265
Cg1g011760	-1.67879	0.236461	0.000617617	0.00559842
Cg6g006040	2.27484	2.71978	0.000620603	0.00562274
Cg6g005510	-2.14129	-0.554755	0.000626615	0.00566889
Cg5g042830	1.18517	4.72934	0.000634344	0.00573322
Cg1g021760	1.09789	3.22891	0.000635272	0.00573881
Cg1g026300	2.87759	-0.697026	0.000638296	0.00576332
Cg3g024250	2.19561	-0.418494	0.000645139	0.00581095
Cg4g024400	1.13966	1.531	0.000683685	0.00609595
Cg5g010020	1.67966	1.7744	0.000685093	0.00610508
Cg9g025060	-1.45409	3.83476	0.000688427	0.00612056
Cg7g007780	1.13003	4.93139	0.000706622	0.0062643
Cg3g017690	-1.36351	1.47702	0.000708278	0.00626999
Cg9g016300	1.0193	2.44443	0.000711872	0.00629195
Cg6g015660	-2.05822	1.85629	0.000712117	0.00629195
Cg2g036720	-1.59938	1.17821	0.000719322	0.00634654
Cg2g019740	-1.62603	0.614907	0.000721226	0.00635728
Cg2g030210	-3.13451	-1.12539	0.000731507	0.00643109
Cg9g014280	1.72575	0.287928	0.000731552	0.00643109
Cg5g027330	2.5814	-0.667084	0.00073168	0.00643109
Cg7g003600	-2.87521	-0.932664	0.000748238	0.00654867
Cg5g008460	5.17535	-1.6087	0.000752564	0.0065743
Cg5g036330	-1.23077	1.11875	0.000753871	0.00658243
Cg7g015260	-1.61022	1.4371	0.000756482	0.00660212
Cg6g009640	1.56408	0.421075	0.000763796	0.00665655
Cg2g022720	-1.23699	2.73138	0.0007761	0.00675425
Cg2g017770	1.493	0.878936	0.000777761	0.00675919
Cg4g004120	-2.85016	-0.670881	0.000778655	0.00676379
Cg6g023670	-1.93225	0.0105785	0.000787773	0.00682699
Cg8g005360	1.17888	2.04475	0.000792039	0.00685462
Cg1g012750	3.92156	-1.20775	0.000792069	0.00685462
Cg7g009400	1.03915	2.74594	0.000793784	0.00686304
Cg5g039330	2.66692	-0.418097	0.000795073	0.00686779
Cg8g018430	-3.78704	-1.25439	0.000821009	0.00704852
Cg7g003920	-1.03034	2.91408	0.000823002	0.00705532
Cg2g028300	1.56866	0.847285	0.000852327	0.00727421
Cg1g008580	1.62972	1.11712	0.000887187	0.00751635
Cg9g008460	-1.99297	-0.255063	0.000893799	0.00756546
Cg2g029550	-1.34875	1.44378	0.000903464	0.0076229
Cg3g021670	-2.29628	-0.168932	0.00091474	0.00770751
Cg4g009820	1.15458	1.0252	0.000919268	0.00773863
Cg7g013600	1.11071	1.24127	0.00093258	0.00784002
Cg5g039930	1.53213	0.503737	0.000933656	0.0078455
Cg8g010700	-1.13896	2.04648	0.000944151	0.00791261
Cg6g008210	-1.14943	2.10886	0.000950592	0.00795895
Cg7g003570	-1.23818	1.97062	0.000965792	0.00806073
Cg2g032920	1.06715	2.29717	0.000969103	0.00808109
Cg1g029240	-1.48977	0.417105	0.00097255	0.00810254
Cg2g018620	-1.18904	1.60777	0.000975232	0.00811395
Cg4g007040	-2.31114	-0.795482	0.000988219	0.00820726
Cg4g014280	-1.5644	4.33878	0.000994348	0.00824209
Cg9g027620	2.71847	0.530888	0.00100025	0.00828118
Cg4g018030	1.35235	2.94685	0.00100384	0.0083072
Cg8g012480	-1.75524	-0.105709	0.00101119	0.00836057
Cg9g022440	-2.14116	-0.554809	0.00102779	0.00846759
Cg6g025470	-1.31385	1.7535	0.00106976	0.00874729
Cg5g041890	-1.09034	2.54228	0.00107642	0.00879014
Cg2g029990	-1.9008	-0.105465	0.00109233	0.0088887
Cg2g021910	1.0233	1.53753	0.00109714	0.00892391
Cg2g040890	-1.7355	1.05603	0.00112703	0.00912307
Cg1g009080	1.00382	1.58244	0.0011346	0.0091603
Cg6g020240	-1.55217	0.283571	0.00113595	0.00916445
Cg6g000070	1.90077	-0.251641	0.00114083	0.00919857
Cg7g021000	1.04288	1.71503	0.00116101	0.00933287
Cg7g004010	-1.45063	0.932499	0.00116172	0.00933447
Cg1g017630	-5.13871	-1.61041	0.00117637	0.0094237
Cg2g046270	2.62728	-0.636779	0.0011816	0.00946148
Cg2g028070	1.0962	1.81556	0.00118317	0.00946993
Cg2g021440	1.43162	1.57736	0.00118521	0.0094781
Cg3g018630	1.15376	1.19196	0.00118928	0.00950256
Cg7g019740	1.15151	2.13925	0.00118981	0.00950256
Cg7g002740	1.09339	2.24249	0.00119555	0.00954023
Cg6g015370	1.39037	0.463093	0.00119984	0.00956619
Cg5g001390	5.28142	-1.55186	0.00120289	0.00958232
Cg2g029590	1.05303	1.65015	0.00122711	0.00972089
Cg1g019390	1.45294	0.348693	0.00124343	0.00983761
Cg2g004430	2.43576	-0.121148	0.00124487	0.00984475
Cg1g013070	2.87671	-0.697062	0.00126228	0.00996117
Cg7g018470	1.91302	-0.142808	0.00127631	0.0100548
Cg8g009430	-1.47236	0.458738	0.001277	0.010056
Cg5g016500	5.06306	-1.66768	0.00129025	0.0101474
Cg5g032690	-1.53997	1.26579	0.00129533	0.0101701
Cg6g002350	-2.19804	-0.00772328	0.00132063	0.010338
Cg8g000280	1.20761	0.836323	0.00133808	0.0104438
Cg8g021660	-1.26844	1.14418	0.00134359	0.0104824
Cg7g008900	5.06308	-1.66768	0.00137119	0.0106553
Cg1g004650	-2.98269	-0.862838	0.00137207	0.0106553
Cg3g007760	-3.62971	-1.34738	0.00137491	0.0106728
Cg5g021680	-1.11455	3.03763	0.00138131	0.0107091
Cg6g025550	-1.14129	1.49077	0.00138502	0.0107312
Cg3g008900	-1.87815	-0.447778	0.00138532	0.0107312
Cg1g015690	-2.55748	-0.862299	0.0014315	0.0110473
Cg2g022740	2.17588	-0.297637	0.00144086	0.0111103
Cg8g001970	-1.01832	2.12151	0.00144387	0.0111287
Cg5g008150	1.05557	1.57576	0.00145301	0.0111715
Cg8g019600	3.45431	-0.966146	0.00145601	0.0111899
Cg6g004510	1.20801	0.83607	0.0014584	0.0111987
Cg9g001640	1.11119	1.24098	0.00147022	0.011271
Cg1g003580	1.50619	0.434975	0.00149296	0.0114124
Cg9g004430	-2.16753	-0.700232	0.00152693	0.0116432
Cg2g001440	-1.90569	1.56211	0.00152963	0.0116591
Cg2g019200	1.64646	0.53058	0.00153074	0.0116627
Cg5g004760	-5.13643	-1.61065	0.00153799	0.0117131
Cg6g006900	-1.40195	9.69374	0.00156056	0.0118431
Cg7g014390	-1.2272	1.50421	0.0015608	0.0118431
Cg3g012910	-1.26567	0.732823	0.00156151	0.0118436
Cg2g026550	1.6256	1.11708	0.00156418	0.011859
Cg2g010500	1.9536	-0.444697	0.00156982	0.0118823
Cg4g018830	-1.37592	0.882778	0.00162467	0.0122028
Cg7g008240	1.48564	0.908642	0.00167457	0.0125218
Cg6g013590	5.06301	-1.66769	0.00168647	0.0126057
Cg9g019830	5.62897	-1.34576	0.00169781	0.0126751
Cg3g022710	-1.5	0.765349	0.00169945	0.0126822
Cg6g001850	-2.41438	-0.731791	0.00173494	0.0129211
Cg6g020340	1.25214	0.793104	0.00174177	0.0129668
Cg6g008030	1.25772	0.759849	0.00175968	0.0130738
Cg1g015590	-3.49138	-0.897385	0.00176105	0.0130787
Cg2g039130	-2.6617	-0.795713	0.00177402	0.0131487
Cg6g008740	3.51571	-1.44507	0.00177816	0.0131689
Cg9g014890	1.08696	1.51776	0.00178955	0.0132374
Cg1g026510	-1.14339	1.00117	0.00180892	0.013354
Cg5g002660	-2.08826	0.118141	0.00181194	0.013371
Cg8g009070	1.76797	-0.143397	0.00184827	0.013612
Cg3g015360	5.17298	-1.60893	0.0018716	0.0137565
Cg5g014450	-2.44321	-0.932493	0.00192498	0.0140874
Cg7g019410	2.27494	-0.859893	0.00193121	0.0141274
Cg2g017200	1.09928	3.01366	0.00195538	0.014293
Cg6g007230	3.51572	-1.44507	0.00197856	0.0144339
Cg2g000390	1.04362	1.78384	0.00198638	0.0144739
Cg5g004540	1.74409	-0.251739	0.00203137	0.014738
Cg3g009670	5.06368	-1.66762	0.00203389	0.0147505
Cg1g020250	1.84547	-0.185316	0.00204193	0.0147856
Cg3g019250	1.49032	0.476633	0.00205926	0.0148821
Cg9g019430	1.01655	3.1541	0.00207454	0.0149342
Cg3g008090	-1.21622	0.953186	0.00210301	0.0151275
Cg2g018570	1.51757	0.333375	0.0021308	0.0153036
Cg3g022030	1.96688	-0.206997	0.00214618	0.0153843
Cg1g006950	1.01699	1.78272	0.00214736	0.0153868
Cg6g015910	-1.43964	0.80909	0.00215026	0.0153957
Cg5g003560	-1.04924	1.21996	0.00218256	0.0155848
Cg4g022640	1.48487	0.619594	0.00221061	0.0157487
Cg7g012190	-2.06555	-0.324815	0.00223975	0.0159196
Cg7g014590	1.42138	1.95186	0.00229221	0.0162364
Cg2g016620	2.03528	-0.393549	0.00229514	0.0162447
Cg1g025540	-2.11872	-0.731113	0.00230658	0.0163133
Cg9g006760	-1.10582	1.59441	0.00231349	0.0163499
Cg2g010910	-1.86609	-0.126634	0.00239014	0.0167572
Cg6g019030	1.33346	4.71862	0.00239801	0.0167997
Cg7g016180	1.0347	1.56269	0.00241056	0.0168749
Cg7g008290	2.32987	-0.825795	0.00241859	0.0169246
Cg8g004650	-1.14506	1.7883	0.00245212	0.017114
Cg3g013780	1.77771	0.0346029	0.00245971	0.0171477
Cg4g007180	-1.79164	-0.278147	0.00246073	0.0171483
Cg7g003250	1.63151	0.0155947	0.00246257	0.0171547
Cg6g010020	1.39782	1.50369	0.00246793	0.0171791
Cg2g013110	1.67724	0.318513	0.00246895	0.0171798
Cg6g003160	-1.73183	-0.422266	0.0024927	0.0172931
Cg9g002930	1.66095	-0.041893	0.00250618	0.0173801
Cg5g032230	2.38408	-0.792446	0.00254588	0.0175962
Cg5g010830	-2.31765	-1.00677	0.00256174	0.0176861
Cg2g034500	-5.02398	-1.6695	0.00260773	0.0179634
Cg1g027650	4.94082	-1.72922	0.00263443	0.0181002
Cg2g014830	4.94132	-1.72916	0.00263986	0.0181308
Cg5g030390	1.6278	0.716041	0.00266544	0.0182592
Cg9g023710	-1.32744	0.922787	0.00267564	0.0183047
Cg1g009840	1.07379	1.53042	0.00267604	0.0183047
Cg9g009160	-3.44886	-1.4472	0.00270562	0.018473
Cg2g044040	-1.987	-0.0466567	0.00270973	0.0184902
Cg9g015360	1.68168	0.123126	0.00271113	0.0184902
CgUng002600	-5.23836	-1.55426	0.00272051	0.0185367
Cg4g021170	1.11778	1.11502	0.00272096	0.0185367
Cg6g020190	1.6816	0.124055	0.0027349	0.0186248
Cg9g022200	2.0331	-0.523943	0.00276329	0.0187493
Cg2g023660	-1.59888	1.28061	0.0027671	0.0187614
Cg5g003570	-1.2415	2.8201	0.00278235	0.018851
Cg3g004270	1.17866	1.07068	0.00278975	0.0188874
Cg6g010220	-1.42951	0.203576	0.00279624	0.0189244
Cg9g029160	-1.18893	5.98286	0.00283573	0.0191637
Cg1g003860	-1.16054	2.93019	0.00286319	0.0193352
Cg7g002640	-3.35427	-1.49943	0.00288767	0.0194721
Cg7g011980	-1.08789	1.49873	0.00290263	0.0195658
Cg2g022370	-1.20861	1.88283	0.00292333	0.0196911
Cg4g009170	2.33268	-0.825555	0.00293696	0.0197613
Cg5g004950	-1.04829	4.13809	0.00294249	0.0197913
Cg1g028120	1.25383	0.997727	0.00295825	0.0198757
Cg9g026140	-2.99174	-1.2106	0.00296522	0.0199153
Cg4g023760	-1.42177	1.56887	0.00301416	0.020171
Cg3g000750	-1.39219	0.458871	0.00303389	0.020281
Cg2g047260	1.98113	-0.69744	0.00310531	0.0206616
Cg6g005400	-2.83554	-1.30026	0.0031384	0.020822
Cg5g034120	1.93111	0.0522242	0.00315589	0.0209081
Cg6g015640	-1.01182	2.0614	0.00318637	0.0210648
Cg4g018740	-2.50127	-0.896787	0.00319014	0.0210822
Cg3g000770	-1.34069	1.21993	0.00325529	0.021419
Cg9g010310	-1.43172	0.204352	0.00334363	0.021862
Cg5g041510	2.90572	-1.2982	0.00342768	0.0222371
Cg2g002980	-1.75912	1.10984	0.0034308	0.0222444
Cg5g027280	-5.13491	-1.61073	0.00346318	0.0223995
Cg5g031020	3.41741	-1.49781	0.0034728	0.0224382
CgUng020390	1.33435	0.37804	0.00348271	0.0224944
Cg3g018040	-1.95671	-0.527396	0.00350336	0.022612
Cg1g021030	1.50756	0.435632	0.00364417	0.0233825
Cg6g016740	-1.20232	0.525746	0.00365486	0.0234348
Cg5g000140	-1.2096	1.37356	0.00366333	0.023481
Cg6g007900	1.12943	1.15074	0.00371114	0.0236892
Cg5g007490	1.63094	0.0153471	0.00373833	0.0238381
Cg8g005930	1.03433	1.28832	0.00378063	0.0240252
Cg1g003150	2.01941	2.23865	0.00378894	0.024045
Cg2g028590	2.19711	-0.163608	0.00381782	0.0241869
Cg5g025110	-4.9068	-1.73042	0.00382141	0.0242014
Cg8g011990	2.09975	-0.121848	0.00385642	0.0243814
Cg4g015400	1.22164	3.64634	0.00387394	0.0244672
Cg7g020740	-1.91261	-0.55459	0.0038908	0.0245653
Cg5g034080	-3.06303	-1.16755	0.00390011	0.0246157
Cg8g018490	3.41963	-1.49752	0.00390544	0.024641
Cg9g025210	2.55619	-1.16482	0.00405188	0.0253854
Cg2g001140	-1.49057	-0.105509	0.00409481	0.0255953
Cg3g016430	2.63121	-1.12287	0.00411288	0.0256702
Cg4g007280	1.02321	1.30365	0.00412297	0.0257072
Cg1g023700	1.04849	1.94545	0.00413963	0.0257937
Cg2g027580	1.34466	1.09032	0.00414651	0.0258192
Cg9g008180	4.8088	-1.79332	0.00415308	0.0258468
Cg3g014840	1.14673	1.61343	0.00416407	0.0258851
Cg1g004420	-2.69584	-1.04487	0.00420338	0.0260421
Cg9g023190	-4.77141	-1.79476	0.00421139	0.026074
Cg5g025330	-1.90707	-0.700352	0.00424652	0.0262335
Cg5g020710	-1.09569	5.22958	0.0042483	0.0262335
Cg5g030100	6.66363	-0.635709	0.00428614	0.0264048
Cg8g011260	1.21137	0.968136	0.00430863	0.0265081
Cg4g002360	1.43811	0.224203	0.00433061	0.0265816
Cg2g014490	1.04892	0.8675	0.00434618	0.0266419
Cg8g017120	4.94317	-1.729	0.00435674	0.0266978
Cg9g009650	-1.88729	-0.323993	0.00440417	0.0269706
Cg7g023400	4.80827	-1.79339	0.00441803	0.0270376
Cg5g002300	-2.48542	-1.1669	0.00445684	0.0272571
Cg2g016670	-1.66709	0.0849678	0.00450917	0.0275318
Cg9g012640	-1.45859	-0.125686	0.00456337	0.0277848
Cg5g033600	-2.14621	-0.896988	0.00460477	0.0279864
Cg5g043820	-5.02339	-1.66951	0.0046089	0.0280023
Cg9g003200	1.1622	0.543027	0.00465634	0.0282628
Cg9g026050	4.80884	-1.79332	0.00467587	0.0283346
Cg1g027600	4.80877	-1.79333	0.00467734	0.0283346
Cg4g015390	1.08393	2.20128	0.00472789	0.0285808
Cg2g017350	-4.77062	-1.79484	0.00474638	0.0286647
Cg2g028920	-1.69575	-0.146146	0.00479924	0.0288992
Cg1g009150	-1.33195	0.314482	0.0048592	0.0292072
Cg1g021720	-2.74967	-1.34757	0.00488404	0.029309
Cg2g007340	3.51639	-1.44504	0.0049094	0.0294326
Cg9g021360	-3.35322	-1.49942	0.00491719	0.0294697
Cg3g022040	1.10844	1.02575	0.00494454	0.0296241
Cg9g005150	3.31473	-1.5521	0.00496864	0.0297204
Cg5g029790	1.10834	1.0252	0.00497284	0.029736
Cg5g015420	1.10838	0.702398	0.00501361	0.0299411
Cg4g007850	-1.07945	1.31409	0.00502999	0.0300196
Cg8g000260	-2.31935	-1.00692	0.0050359	0.0300452
Cg5g023520	-1.60661	6.38476	0.00506498	0.0301852
Cg5g002260	-1.1227	6.7551	0.00507359	0.0301989
Cg4g011620	1.07203	2.89481	0.00512449	0.0304269
Cg3g010410	1.19744	0.434818	0.00513687	0.0304906
Cg7g023470	2.55849	-1.16487	0.00522345	0.0308957
Cg4g009520	-3.24841	-1.55393	0.00525083	0.0310379
Cg6g014440	-2.4091	-1.2099	0.00528347	0.0311811
Cg8g022690	-1.42978	1.02897	0.0052942	0.0312245
Cg4g003410	1.14685	0.95826	0.0053228	0.0313533
Cg9g008320	1.11187	1.68708	0.00536976	0.0315597
Cg1g009460	-1.02747	5.07071	0.00542645	0.0318523
Cg4g001900	1.60017	0.0708501	0.00551959	0.0322766
Cg1g028790	4.80829	-1.79338	0.00553752	0.032361
Cg6g003420	-1.70993	0.388529	0.00554446	0.0323709
Cg1g011040	1.68118	1.47132	0.00561811	0.0327288
Cg7g014690	-4.77091	-1.7948	0.00566807	0.0329753
Cg5g014430	-4.77372	-1.79452	0.00571212	0.0331826
Cg6g004100	-1.12022	1.04711	0.0058501	0.033771
Cg2g027940	-1.67659	-0.348201	0.00597648	0.0343522
Cg5g021790	-3.35117	-1.49964	0.00601405	0.0345468
Cg8g018470	1.30387	0.898304	0.00616496	0.0352607
Cg3g011160	4.81022	-1.7932	0.0062415	0.0355887
Cg9g008900	1.33107	0.157896	0.00625354	0.0356464
Cg2g020010	1.70978	0.141433	0.00629386	0.0358321
Cg7g008790	2.82097	-1.34558	0.00630883	0.0359037
Cg1g000770	2.8202	-1.34551	0.00631031	0.0359037
Cg7g002490	-1.81921	-0.611164	0.00634964	0.0360758
Cg2g035350	-4.76981	-1.79489	0.00635028	0.0360758
Cg9g006320	-2.00863	1.41161	0.00635818	0.0361096
Cg6g003800	2.81922	-1.3458	0.00642256	0.036386
Cg5g010840	-1.11193	2.24931	0.00643141	0.0364139
Cg3g018550	1.99425	-0.418613	0.00651356	0.0367444
Cg9g000760	1.38741	0.0704013	0.0065179	0.0367576
Cg6g002310	-1.86756	-0.582764	0.00660045	0.0371599
Cg8g011270	4.9445	-1.72893	0.00708062	0.0392504
Cg2g013050	-2.75498	-1.00694	0.0071087	0.0393708
Cg2g013370	1.76682	-0.444586	0.00711497	0.0393764
Cg1g006870	1.7676	-0.444562	0.00712892	0.0394239
Cg6g005210	1.4285	0.333106	0.00714463	0.0394754
Cg7g014050	-1.01041	1.57002	0.00722148	0.039746
Cg1g023390	1.01316	0.748378	0.00722983	0.0397801
Cg7g019580	2.25525	-1.08236	0.00727889	0.0400026
Cg9g027490	-2.25503	-0.828697	0.00740703	0.0405385
Cg2g015270	1.03127	0.760081	0.00743335	0.0406466
Cg5g004120	-1.86349	-0.232758	0.00744204	0.04068
Cg8g013410	-1.27072	0.329379	0.00744384	0.04068
Cg6g002170	-1.08969	1.19456	0.00750585	0.0409947
Cg1g015020	-1.41783	0.912406	0.00751481	0.0410074
Cg9g022190	1.09638	3.40257	0.00752899	0.0410606
Cg1g004610	-3.2854	5.37041	0.00771187	0.0418609
Cg2g017150	1.48396	0.4218	0.00773804	0.0419784
Cg8g024670	3.41856	-1.49765	0.00774256	0.0419812
Cg9g016250	2.73076	-1.39464	0.00776645	0.0420955
Cg8g001420	2.72907	-1.39448	0.00777498	0.0421294
Cg2g013640	-1.04452	3.02818	0.00779536	0.0421715
Cg5g035660	1.28589	0.0702096	0.00780732	0.0422183
Cg2g040300	-1.71862	3.76553	0.00805777	0.0432697
Cg1g025630	1.05012	0.83571	0.00810024	0.0434599
Cg5g008830	-2.18229	-1.08481	0.00811649	0.0435219
Cg2g018470	1.44758	0.288136	0.00812012	0.0435288
Cg4g004620	1.19418	0.643653	0.00814783	0.0436398
Cg9g015320	1.68113	0.124163	0.00814788	0.0436398
Cg7g014060	1.39592	0.255616	0.0081554	0.0436545
Cg6g015810	-4.77237	-1.79467	0.00815638	0.0436545
Cg5g043190	-1.3771	-0.0262273	0.00822547	0.0439664
Cg5g036540	-1.00097	1.08457	0.00823783	0.0440071
Cg5g036050	-1.12182	1.40978	0.00825842	0.0440917
Cg8g023160	1.58999	1.4863	0.00837064	0.0445753
Cg3g011330	1.0663	0.782422	0.00864667	0.0457039
Cg5g043830	1.04684	1.17588	0.00869287	0.0459274
Cg6g018990	4.66177	-1.86058	0.00885204	0.0466166
Cg2g036430	2.72783	-1.39468	0.00886109	0.046651
Cg3g016070	-3.25296	-1.55359	0.00892302	0.046937
CgUng005580	-2.75269	-1.34717	0.00904315	0.0473539
Cg2g026840	-1.03224	0.698701	0.00904782	0.047365
Cg9g021310	-2.02317	-0.969104	0.00911852	0.0476678
Cg1g020100	-1.44449	-0.300499	0.00914584	0.0477568
Cg2g000350	-1.06149	1.03823	0.00915813	0.047794
Cg3g002390	-3.62549	-1.34766	0.00917184	0.0478386
Cg4g003990	1.32202	0.318753	0.00932053	0.0483421
Cg2g034120	1.59532	-0.163838	0.00932601	0.0483495
Cg8g006940	-3.9978	-1.12519	0.00938033	0.0485301
Cg6g002540	-4.62385	-1.86193	0.00939947	0.0486155
Cg2g010510	-4.62385	-1.86193	0.00940464	0.0486287
Cg9g012840	1.93077	-0.728347	0.00942717	0.048718
Cg2g035500	-1.6507	-0.473102	0.00944718	0.0487535
Cg8g009040	4.80821	-1.79337	0.0095125	0.0489543
Cg1g016470	-1.4638	-0.0455882	0.00953178	0.0490262
Cg5g000670	1.75537	-0.344994	0.00954493	0.0490803
Cg8g007030	-1.07252	0.924011	0.00966638	0.0495347
Cg7g000810	-4.76958	-1.79487	0.00970642	0.0496901

## Sheet: 115 M vs G
Gene_ID	logFC	logCPM	PValue	FDR
Cg2g021210	-11.0219	6.42021	6.38449e-277	1.19658e-272
Cg2g000710	-14.1872	6.43968	6.09594e-211	5.71251e-207
Cg9g024210	-5.78615	6.22548	1.874e-199	1.17075e-195
Cg9g016400	-5.37037	7.08518	4.60079e-187	2.1557e-183
Cg7g008570	-12.7124	4.96761	1.02536e-186	3.84345e-183
Cg3g003000	6.19904	5.51455	1.1027e-185	3.44446e-182
Cg3g003110	-13.7719	6.02485	1.82702e-183	4.8917e-180
Cg2g023680	-5.07623	6.74289	3.68413e-180	8.63099e-177
Cg2g004710	-13.2827	5.53655	2.50675e-169	5.22016e-166
Cg6g020950	-12.3425	4.59892	1.07233e-157	2.00976e-154
Cg9g009160	8.39327	6.0377	2.95024e-155	5.02667e-152
Cg2g002440	-4.8883	8.74248	1.62852e-152	2.54348e-149
Cg2g022930	-14.2384	6.49088	1.80692e-148	2.60503e-145
Cg7g001660	-9.43292	4.33202	1.59454e-145	2.13464e-142
Cg2g022870	-13.7316	5.98472	7.2133e-139	9.01278e-136
Cg2g018720	-5.03721	5.49457	6.71627e-131	7.86728e-128
Cg8g004960	-6.54164	5.53375	3.3348e-126	3.67652e-123
Cg2g031850	-10.3691	4.48105	4.64939e-123	4.84105e-120
Cg4g011140	-11.8857	4.1443	6.12424e-123	6.04108e-120
Cg6g010100	-8.55837	5.43293	2.59079e-119	2.42783e-116
Cg2g046330	-4.3554	6.92229	1.69784e-118	1.51528e-115
Cg9g010390	5.58667	5.51371	2.01508e-109	1.71666e-106
Cg4g005590	-5.82888	5.50349	2.17307e-108	1.77077e-105
Cg5g017450	-9.51194	4.41068	2.8729e-104	2.2435e-101
Cg4g008370	-3.30986	5.7237	4.43705e-99	3.32637e-96
Cg9g010680	-9.6808	3.79743	1.08317e-94	7.80799e-92
Cg7g003370	3.17119	5.96902	9.75074e-94	6.76846e-91
Cg2g028620	-9.6364	3.75348	9.21482e-89	6.16801e-86
Cg5g028820	-11.7726	4.03214	7.26904e-86	4.6978e-83
Cg8g008090	-3.22301	5.73339	2.71103e-85	1.69367e-82
Cg9g007500	-3.63621	5.29264	2.85609e-84	1.72673e-81
Cg5g015220	3.79095	4.77975	1.04895e-82	6.14354e-80
Cg7g018780	-4.30367	4.43491	2.04886e-80	1.16363e-77
Cg2g044410	-4.45416	6.15476	4.94158e-80	2.72397e-77
Cg9g012240	-8.84902	3.75277	1.94054e-79	1.03913e-76
Cg4g010910	-2.98144	7.16786	2.85453e-77	1.4861e-74
Cg3g002570	-12.3224	4.57938	3.81627e-76	1.9331e-73
Cg7g006940	-8.18272	3.59504	9.32875e-76	4.60104e-73
Cg5g015120	4.37608	4.75343	1.36882e-73	6.57804e-71
Cg8g002840	-10.6925	2.96237	8.35094e-73	3.91283e-70
Cg6g010520	5.52226	4.23422	3.168e-72	1.44816e-69
Cg8g010070	-3.06156	4.91435	1.40201e-70	6.2563e-68
Cg4g013930	-2.87394	7.08553	5.17639e-70	2.25618e-67
Cg2g040650	-4.47353	3.975	2.09959e-69	8.94332e-67
Cg6g024910	-2.81843	6.66246	3.69342e-69	1.53827e-66
Cg2g014850	10.7167	3.00181	8.87696e-69	3.61678e-66
Cg3g004890	-7.1626	3.25366	1.38834e-67	5.53623e-65
Cg3g010610	-5.4206	3.45422	4.28176e-66	1.67185e-63
Cg2g003370	-10.9556	3.22248	5.88467e-66	2.25083e-63
Cg1g012970	-2.53177	6.60642	2.22913e-65	8.35569e-63
Cg5g038230	-3.80483	6.76459	4.05805e-65	1.49129e-62
Cg9g028280	-10.7238	2.99312	4.29507e-65	1.54804e-62
Cg2g001400	-6.77226	3.80829	1.62024e-64	5.72954e-62
Cg6g000040	-3.23895	4.55521	1.89941e-64	6.59234e-62
Cg6g002800	4.84151	5.13811	1.94579e-64	6.63054e-62
Cg8g010210	10.5018	2.79192	3.4855e-64	1.16652e-61
Cg9g014060	8.74043	2.92503	1.01956e-63	3.3524e-61
Cg9g016730	-10.5106	2.78338	2.14343e-63	6.92622e-61
Cg9g012250	8.64986	2.83675	1.79712e-61	5.70876e-59
Cg4g020250	5.29616	3.71145	7.39559e-61	2.31014e-58
Cg9g028060	-2.586	5.81639	1.42686e-60	4.38396e-58
Cg8g022680	3.21552	5.56698	5.10535e-60	1.5433e-57
Cg2g005000	-7.20641	3.29624	3.69277e-59	1.09857e-56
CgUng018140	-3.57873	3.93259	5.43026e-59	1.59022e-56
Cg3g010210	-3.69497	7.05078	7.11456e-59	2.0514e-56
Cg5g035050	3.19385	4.44491	1.00748e-58	2.86094e-56
Cg2g042230	4.52985	3.83736	2.08656e-58	5.83676e-56
Cg2g002300	-6.17316	3.35355	2.59052e-58	7.13994e-56
Cg2g044750	2.35435	5.9961	3.07688e-58	8.35753e-56
Cg2g002060	-10.9564	3.2228	5.64399e-58	1.51114e-55
Cg1g021820	3.09478	4.39015	1.05021e-57	2.77225e-55
Cg9g001560	-3.72873	3.96249	3.42668e-57	8.91984e-55
Cg8g012620	10.4321	2.72409	5.23692e-57	1.34453e-54
Cg5g001520	-2.73957	8.14034	1.321e-56	3.3457e-54
Cg1g027650	10.2834	2.5792	1.92199e-56	4.80292e-54
Cg5g041840	-2.63888	5.65814	1.97424e-55	4.86857e-53
Cg9g021460	-2.32339	6.59738	3.56488e-55	8.67701e-53
Cg8g005930	4.45459	4.09567	4.1061e-55	9.86621e-53
Cg6g014890	-10.2465	2.52403	4.54432e-55	1.0781e-52
Cg7g018180	3.65393	5.0171	2.78352e-54	6.52109e-52
Cg7g013890	-4.77768	5.04687	3.74069e-54	8.65531e-52
Cg4g022300	4.44862	3.29445	2.25811e-53	5.16116e-51
Cg6g009880	2.54193	5.69112	2.46736e-53	5.57147e-51
CgUng004470	-8.55721	2.68912	3.50842e-53	7.82795e-51
Cg4g009830	-2.39981	5.97046	4.95716e-53	1.09302e-50
Cg8g001290	-2.44297	5.54601	6.79862e-53	1.48162e-50
Cg9g019760	2.90913	5.78497	7.32668e-53	1.57835e-50
Cg4g017620	-2.33989	8.61645	3.02987e-52	6.45294e-50
Cg2g019150	3.50895	5.46459	1.79999e-51	3.79049e-49
Cg5g010720	-2.51243	7.06932	1.88663e-51	3.9288e-49
Cg1g016970	3.10694	4.99268	3.37374e-51	6.94843e-49
Cg3g009030	-8.38241	2.51754	3.60341e-51	7.34076e-49
Cg2g003690	-3.0007	5.59072	5.16484e-51	1.04086e-48
Cg9g029600	4.64595	3.52211	6.68203e-51	1.33228e-48
Cg1g013420	-9.98036	2.26421	1.24105e-50	2.4484e-48
Cg3g009340	5.38131	3.95422	1.89605e-50	3.70164e-48
Cg5g042430	-3.92326	3.67358	2.24125e-50	4.33047e-48
Cg4g023560	-3.85893	3.72054	3.39923e-50	6.50085e-48
Cg6g010480	-2.67694	8.36012	3.85273e-50	7.29372e-48
Cg1g024780	5.2582	3.61907	1.50634e-49	2.82318e-47
Cg4g008340	-10.1144	2.39485	1.52927e-49	2.83778e-47
Cg5g030400	8.44838	2.64019	4.16769e-49	7.65792e-47
Cg1g027670	7.30624	2.79938	9.0077e-49	1.63905e-46
Cg9g026170	-2.05197	8.04409	1.3379e-48	2.41104e-46
Cg4g006100	-9.9401	2.22524	1.85753e-48	3.3156e-46
Cg6g011420	-5.5884	2.90503	1.18636e-47	2.09763e-45
Cg5g000500	-5.26771	3.61906	2.95849e-47	5.18206e-45
Cg9g017490	7.67049	3.15389	3.52546e-47	6.11797e-45
Cg1g006410	-2.06334	6.41325	4.28039e-47	7.35992e-45
CgUng003940	-10.1241	2.40455	5.13373e-47	8.74694e-45
Cg3g009020	-3.25802	3.67129	6.46171e-47	1.09104e-44
Cg4g020700	-2.6255	5.17943	6.55476e-47	1.09687e-44
Cg1g019780	-2.89196	4.46952	1.06462e-46	1.76576e-44
Cg1g027660	4.74453	3.06969	1.19628e-46	1.96673e-44
Cg2g009690	3.11683	5.95836	1.29893e-46	2.11691e-44
Cg5g040140	-2.07532	6.90127	3.16042e-46	5.10626e-44
Cg9g009980	3.83182	5.28898	4.38954e-46	7.03152e-44
Cg9g014340	2.38119	6.97023	4.44653e-46	7.06244e-44
Cg2g014550	4.80769	3.29903	1.08892e-45	1.71501e-43
Cg7g003640	-2.06087	6.32628	1.24497e-45	1.94443e-43
Cg6g020390	-2.44001	5.19206	1.29131e-45	2.00014e-43
Cg1g017710	-2.10321	6.50806	2.44622e-45	3.75795e-43
Cg9g011430	-8.20683	2.34601	2.86091e-45	4.35929e-43
Cg9g001790	-4.83419	3.25767	3.51757e-45	5.31664e-43
Cg4g024710	2.92513	4.18189	5.27788e-45	7.91344e-43
Cg7g023920	-2.96828	4.92102	1.09391e-44	1.62715e-42
Cg6g001770	3.30553	8.3349	1.15622e-44	1.70629e-42
Cg5g011860	8.07105	2.27578	5.43638e-44	7.96005e-42
Cg6g023440	2.69179	5.59708	1.39529e-43	2.02718e-41
Cg4g007030	-4.99028	3.35198	1.73901e-43	2.50711e-41
Cg9g025950	-2.53992	5.20671	1.81048e-43	2.59023e-41
Cg2g027520	-2.29721	6.49109	3.82097e-43	5.42519e-41
Cg5g023800	-4.58967	3.59805	4.54271e-43	6.40147e-41
Cg1g026640	3.00273	3.83087	6.67777e-43	9.3399e-41
Cg9g018030	-6.74598	2.18948	8.31985e-43	1.15504e-40
Cg7g022000	-2.32986	6.69994	1.10593e-42	1.52407e-40
Cg1g026850	-7.64206	2.56516	1.5226e-42	2.08296e-40
Cg1g014270	3.63585	3.3349	1.55331e-42	2.10958e-40
Cg3g014370	-9.63528	1.92924	1.79238e-42	2.41674e-40
Cg2g028350	-5.78178	2.35923	2.21802e-42	2.9693e-40
Cg6g019170	2.58597	5.84382	3.06464e-42	4.07358e-40
Cg5g028480	2.69141	4.94672	3.37366e-42	4.45276e-40
Cg7g005360	-2.07337	6.10529	3.40874e-42	4.46759e-40
Cg7g018770	-2.11687	5.76393	3.44153e-42	4.47925e-40
Cg5g019690	-3.29199	6.3087	3.89058e-42	5.02877e-40
Cg6g005190	-2.97401	5.07159	6.29613e-42	8.08233e-40
Cg3g023440	5.14198	4.80615	6.8533e-42	8.73772e-40
Cg5g007750	-3.45651	4.65567	8.63054e-42	1.09293e-39
Cg5g025930	-6.00091	2.57056	8.91267e-42	1.12108e-39
Cg3g016190	2.33183	8.75062	9.4683e-42	1.18303e-39
Cg9g014880	4.74839	2.5713	1.7423e-41	2.16252e-39
Cg2g022340	-5.59764	2.36205	2.31475e-41	2.85414e-39
Cg7g022930	-2.67436	4.62378	2.57311e-41	3.15198e-39
Cg9g019170	-3.835	6.2254	2.85647e-41	3.47636e-39
Cg6g010200	-3.76005	3.54333	3.52773e-41	4.26559e-39
Cg6g007360	-7.78082	1.93378	4.11061e-41	4.93852e-39
Cg5g004120	4.09329	3.30239	5.37687e-41	6.41869e-39
Cg1g006830	2.25131	6.93943	1.48847e-40	1.76563e-38
Cg5g043470	-2.12221	6.23271	1.74451e-40	2.05632e-38
Cg5g041250	-3.60853	3.31451	2.1767e-40	2.54973e-38
Cg1g001340	-4.03406	4.99455	2.47817e-40	2.88483e-38
Cg8g002980	1.80838	6.26948	3.2382e-40	3.74632e-38
Cg9g005740	2.58371	6.31154	4.07054e-40	4.68038e-38
Cg3g009220	-5.31074	2.38981	4.46418e-40	5.10169e-38
Cg1g008940	3.2564	4.1907	6.59818e-40	7.49473e-38
Cg9g019280	3.0815	4.22167	7.94362e-40	8.96864e-38
Cg1g029350	9.93849	2.24547	8.17012e-40	9.16912e-38
Cg3g008620	-7.28156	2.21399	1.54003e-39	1.71805e-37
Cg9g026290	-9.67384	1.96665	3.0322e-39	3.3627e-37
Cg5g023780	9.57849	1.89927	4.75385e-39	5.24098e-37
Cg4g009160	-4.23413	2.63686	5.42544e-39	5.94641e-37
Cg9g002560	-6.12824	2.48751	8.05933e-39	8.78186e-37
Cg4g017770	7.64379	1.86636	8.38754e-39	9.05464e-37
Cg7g012370	-2.11377	5.9769	8.40629e-39	9.05464e-37
Cg4g009890	2.07412	5.021	8.52653e-39	9.13167e-37
Cg9g021920	-1.91884	5.69864	1.44899e-38	1.54301e-36
Cg6g005210	4.62284	2.95469	1.86332e-38	1.97301e-36
Cg9g016370	-7.76565	1.91926	1.9723e-38	2.07667e-36
Cg9g017500	-1.91674	7.3856	4.83259e-38	5.05991e-36
Cg5g044910	-3.07525	3.92258	6.12194e-38	6.3743e-36
Cg2g027200	-1.82123	6.36059	6.5696e-38	6.80262e-36
Cg9g005090	7.61504	2.60335	6.90732e-38	7.11302e-36
Cg4g015450	-3.21562	4.8898	7.18344e-38	7.35695e-36
Cg9g011530	-1.93063	7.39503	1.35112e-37	1.37623e-35
Cg2g011600	2.12016	6.01113	1.86672e-37	1.89114e-35
Cg5g021520	-3.45716	3.0047	2.20278e-37	2.2196e-35
Cg5g020330	2.5209	4.41399	2.39021e-37	2.39558e-35
Cg2g023860	-3.09783	5.231	4.41287e-37	4.39926e-35
Cg2g041500	1.99029	7.51835	4.96787e-37	4.92634e-35
Cg4g010240	-2.32898	4.43785	8.573e-37	8.45659e-35
Cg9g022160	-3.65521	3.6128	1.07587e-36	1.0557e-34
Cg5g011730	-2.33788	5.59282	1.306e-36	1.27484e-34
Cg1g016380	-6.49092	1.94373	1.61172e-36	1.56512e-34
Cg5g028770	3.29384	3.16548	1.85654e-36	1.79358e-34
Cg9g025340	2.78696	4.91939	3.01925e-36	2.90189e-34
Cg2g022830	-1.9262	5.90448	3.2e-36	3.05991e-34
Cg9g022190	-7.59584	1.75646	3.4164e-36	3.25027e-34
Cg2g005640	2.10584	7.92972	3.79938e-36	3.59636e-34
Cg2g036410	-3.68181	2.88755	3.89706e-36	3.67028e-34
CgUng003890	3.16791	3.53479	3.9918e-36	3.74072e-34
Cg7g016660	-4.79364	2.35892	4.10382e-36	3.82655e-34
Cg2g040620	-2.81925	3.82286	4.84155e-36	4.4921e-34
Cg2g021200	-4.44384	2.58998	4.93658e-36	4.5577e-34
Cg2g011510	2.72402	3.92752	6.39371e-36	5.87406e-34
Cg8g008960	-4.29288	2.44976	7.78099e-36	7.11372e-34
Cg9g014240	-9.42406	1.72527	8.76848e-36	7.97761e-34
Cg2g021390	-1.72573	8.8601	8.91619e-36	8.07282e-34
Cg6g016460	2.93739	3.95755	9.65767e-36	8.70212e-34
Cg4g000710	9.76723	2.08052	1.40205e-35	1.25729e-33
Cg3g015880	-3.62795	3.05139	1.46628e-35	1.30862e-33
Cg7g018300	-1.82529	6.2044	1.96949e-35	1.7494e-33
Cg9g014210	3.26764	3.41994	2.61035e-35	2.3077e-33
Cg9g003460	-1.90248	5.56949	2.62649e-35	2.31107e-33
Cg6g016730	-2.0541	5.02922	2.83653e-35	2.48422e-33
Cg7g022810	3.84739	4.2846	3.6958e-35	3.22171e-33
Cg2g018320	-9.33507	1.64008	4.52861e-35	3.92941e-33
CgUng002890	4.12543	2.76575	5.7796e-35	4.98712e-33
Cg2g026560	2.31583	6.72174	5.80083e-35	4.98712e-33
Cg5g026330	-7.20325	3.00011	7.1977e-35	6.15978e-33
Cg9g006040	-7.69052	1.8464	7.43916e-35	6.33748e-33
Cg7g010360	2.12951	4.80981	7.5091e-35	6.36812e-33
Cg7g000350	-3.85852	7.02342	1.15405e-34	9.74285e-33
Cg7g008900	9.32053	1.65305	1.19033e-34	1.00041e-32
Cg4g000780	-3.57428	2.94516	1.63932e-34	1.37161e-32
Cg5g019000	-2.6411	5.2763	1.88095e-34	1.56679e-32
Cg9g015220	-3.6329	2.96813	2.06398e-34	1.71164e-32
Cg8g023620	3.00078	4.06316	2.15563e-34	1.77977e-32
Cg3g015470	2.06478	5.76651	2.40578e-34	1.97759e-32
Cg3g001610	-2.46323	4.08808	3.03718e-34	2.48571e-32
Cg6g015220	6.01951	1.9279	3.38286e-34	2.75659e-32
Cg9g017640	-9.17399	1.48633	3.77764e-34	3.06495e-32
Cg1g003590	3.22264	3.26734	4.05153e-34	3.27301e-32
Cg2g033330	3.88178	2.85157	6.06927e-34	4.88199e-32
Cg1g027640	3.7161	3.3348	7.72336e-34	6.18595e-32
Cg8g022060	2.49183	5.42623	8.71103e-34	6.94732e-32
Cg4g003990	4.23228	2.6501	1.12714e-33	8.95122e-32
Cg5g002000	-2.49648	5.71297	1.13941e-33	9.01044e-32
Cg5g044850	-2.65735	3.77976	1.47565e-33	1.16205e-31
Cg7g013280	-2.86245	3.36517	1.57621e-33	1.23604e-31
Cg9g007530	-1.94622	5.042	2.07062e-33	1.61698e-31
Cg5g006140	-2.14739	5.8706	3.9904e-33	3.10324e-31
Cg6g006290	-7.43715	1.60427	4.0909e-33	3.16825e-31
Cg9g025810	4.09587	2.92317	7.16099e-33	5.5231e-31
Cg9g015110	-9.26732	1.57495	8.5894e-33	6.59764e-31
Cg2g002460	-2.65752	3.90512	9.0729e-33	6.94058e-31
Cg9g010420	-2.24244	4.89222	1.01975e-32	7.76914e-31
Cg2g042240	3.41596	4.22563	1.11292e-32	8.44469e-31
Cg9g011470	9.25366	1.58976	1.6264e-32	1.22911e-30
Cg6g024260	-3.56049	3.20005	1.93965e-32	1.45995e-30
Cg3g014570	3.26032	3.39693	2.00332e-32	1.50185e-30
Cg8g005330	-5.35112	2.1275	2.01691e-32	1.50601e-30
Cg1g023820	-9.37143	1.6748	2.45694e-32	1.8273e-30
Cg4g018030	4.47785	5.6053	2.87128e-32	2.12702e-30
Cg7g023070	2.47611	6.59677	2.95004e-32	2.17676e-30
Cg5g041240	-1.85977	4.95297	3.38711e-32	2.48946e-30
Cg4g018900	6.09553	1.64183	3.59161e-32	2.62945e-30
Cg9g025770	3.24937	3.25313	3.62567e-32	2.64406e-30
Cg5g043310	-1.66255	6.1932	4.29307e-32	3.11863e-30
Cg7g014720	-1.63763	7.13434	5.54603e-32	4.01327e-30
Cg5g008310	3.62089	3.97117	5.91126e-32	4.26111e-30
Cg2g014410	3.28321	3.19812	8.59309e-32	6.17056e-30
Cg9g002500	-7.30652	1.47998	1.13442e-31	8.11501e-30
Cg2g001020	3.00874	6.08876	1.38576e-31	9.87525e-30
Cg1g003100	2.12327	4.29501	1.64023e-31	1.16444e-29
Cg5g024090	-3.79188	2.52953	1.89719e-31	1.34178e-29
Cg5g023630	2.26854	7.60323	3.45067e-31	2.43129e-29
Cg2g042690	3.32498	3.48996	5.10426e-31	3.58293e-29
Cg7g006330	-1.65498	6.70287	5.61523e-31	3.92689e-29
Cg3g001600	-3.11617	3.51471	6.3629e-31	4.43322e-29
Cg7g014670	-1.78523	6.93556	7.08036e-31	4.91482e-29
Cg3g008470	6.18651	2.37508	8.17885e-31	5.65638e-29
Cg1g008420	-2.19777	4.43312	8.53663e-31	5.88212e-29
Cg7g005750	-3.16221	3.00363	8.62054e-31	5.91817e-29
Cg4g003110	-1.66562	6.27411	8.72881e-31	5.97063e-29
Cg6g003040	-1.75171	6.13883	9.27482e-31	6.2983e-29
Cg2g020430	5.57373	2.03126	9.27506e-31	6.2983e-29
Cg2g031630	-1.99997	7.76009	9.33928e-31	6.31902e-29
Cg9g008290	5.36714	1.83758	1.04707e-30	7.05903e-29
Cg2g016980	-9.31413	1.62102	1.28032e-30	8.60065e-29
Cg9g027890	1.69324	8.61625	1.33312e-30	8.92332e-29
Cg4g012590	4.63525	2.0741	1.37084e-30	9.14319e-29
Cg9g027560	-2.2897	6.30304	1.47832e-30	9.82503e-29
CgUng001330	-2.03759	4.8047	1.60761e-30	1.06466e-28
Cg2g039810	-3.59967	2.56406	1.65514e-30	1.09228e-28
Cg2g029490	-2.95755	3.0631	1.84092e-30	1.21061e-28
Cg2g011190	7.46	1.69175	2.37313e-30	1.55514e-28
Cg7g007290	-1.6858	8.30006	2.51428e-30	1.6419e-28
Cg4g017550	1.90305	5.64802	2.74908e-30	1.789e-28
Cg6g006310	-5.36634	4.60887	2.79939e-30	1.81544e-28
Cg9g027970	3.09366	4.24815	2.94396e-30	1.90261e-28
Cg1g024700	4.69367	2.23584	2.95476e-30	1.90303e-28
Cg4g003460	1.85535	5.36475	3.08296e-30	1.97879e-28
Cg4g011620	3.5847	4.91	3.7917e-30	2.4254e-28
Cg5g007780	-2.52704	4.51815	4.08692e-30	2.60534e-28
Cg8g018710	-2.61993	4.98474	4.49481e-30	2.85565e-28
Cg2g019600	3.6417	6.62909	5.06149e-30	3.20482e-28
Cg5g009320	-1.59766	9.20681	5.98957e-30	3.77968e-28
Cg7g021380	-3.24437	3.3164	6.82088e-30	4.28983e-28
Cg4g002290	1.70574	8.19198	7.49878e-30	4.70041e-28
Cg9g010810	4.26161	2.11969	7.66865e-30	4.79086e-28
Cg1g016360	-9.0913	1.40714	9.92683e-30	6.18102e-28
Cg2g001110	2.80649	3.92456	1.23975e-29	7.69382e-28
Cg2g044450	-4.45095	3.63753	1.77819e-29	1.0999e-27
Cg5g042960	-2.88446	3.31189	1.94409e-29	1.19855e-27
Cg6g020580	1.879	4.68953	2.17922e-29	1.33911e-27
Cg8g024100	-1.92545	4.42139	2.2512e-29	1.37882e-27
Cg6g009730	-1.74925	6.1172	2.55936e-29	1.56246e-27
Cg2g042810	-4.76971	2.00764	2.63762e-29	1.60501e-27
Cg8g002850	-9.49223	1.79035	2.79885e-29	1.69761e-27
Cg4g011200	-4.00012	3.11275	3.22555e-29	1.9501e-27
Cg9g027930	3.74385	2.59911	3.34332e-29	2.01481e-27
Cg1g002060	2.44321	8.1839	3.58077e-29	2.15099e-27
Cg8g014030	-3.42529	2.94961	4.39522e-29	2.6318e-27
Cg2g032860	3.04651	4.7998	4.85769e-29	2.89946e-27
Cg1g025650	4.83979	2.14679	5.00604e-29	2.97852e-27
Cg4g003060	-1.994	4.18504	5.05594e-29	2.99869e-27
Cg5g007950	1.70873	6.00159	5.14134e-29	3.03971e-27
Cg6g023290	3.4732	2.8303	1.16226e-28	6.85001e-27
Cg1g021700	-3.66128	2.93354	1.22011e-28	7.16842e-27
Cg5g028500	-1.67461	7.53404	1.50895e-28	8.83774e-27
Cg5g006320	1.77829	5.5547	2.31109e-28	1.34936e-26
Cg2g037490	2.26688	4.05885	2.34838e-28	1.36687e-26
Cg5g015360	-1.64027	5.25072	2.97654e-28	1.72713e-26
Cg2g043570	-3.2729	2.61451	3.6666e-28	2.12097e-26
Cg8g001440	-4.35437	1.84912	3.70432e-28	2.1362e-26
Cg2g037850	2.81056	4.43059	4.12808e-28	2.37326e-26
Cg5g044930	-7.22941	2.16311	4.2494e-28	2.43554e-26
CgUng013340	5.72952	1.94191	4.55496e-28	2.60272e-26
Cg9g008940	-2.38244	4.209	4.77926e-28	2.72258e-26
Cg2g036870	-1.5745	8.5718	5.99629e-28	3.40553e-26
Cg1g026020	2.27715	5.43737	6.58171e-28	3.72672e-26
Cg6g000070	4.65872	1.97906	8.56614e-28	4.83574e-26
Cg4g014260	3.0763	2.99466	9.35455e-28	5.26495e-26
Cg1g001510	3.25738	4.81145	9.48194e-28	5.32067e-26
Cg2g039520	-3.44039	3.58116	9.77326e-28	5.46777e-26
Cg2g046410	-1.79544	7.90073	1.12728e-27	6.28792e-26
Cg7g001150	1.77049	9.3543	1.31051e-27	7.28831e-26
Cg4g021500	-2.64226	3.81308	1.31907e-27	7.31423e-26
Cg6g007590	-9.99476	2.27726	1.33848e-27	7.38553e-26
Cg6g007350	-8.87976	1.20815	1.33981e-27	7.38553e-26
Cg7g021330	-1.8456	4.63046	1.88358e-27	1.03525e-25
Cg3g023780	1.62211	5.62335	1.94167e-27	1.06406e-25
Cg1g022750	-1.70969	6.03939	1.96378e-27	1.07304e-25
Cg6g013650	2.26601	6.74251	2.02238e-27	1.10185e-25
Cg7g013770	1.63725	5.92034	2.23691e-27	1.21519e-25
Cg9g025330	2.69112	3.70387	2.2982e-27	1.24488e-25
Cg7g012490	-2.7394	3.28673	2.57756e-27	1.39218e-25
Cg7g012410	-2.40236	4.70294	2.66388e-27	1.43467e-25
Cg2g006850	-8.87967	1.20811	2.68521e-27	1.44201e-25
Cg9g011180	7.13859	1.38906	3.08226e-27	1.65051e-25
Cg3g013000	2.22608	5.27226	3.34341e-27	1.78525e-25
Cg1g024130	-1.6686	7.14296	3.55437e-27	1.8925e-25
Cg8g004120	2.21823	5.45137	3.75856e-27	1.99555e-25
Cg2g032170	-1.86607	7.23388	4.03715e-27	2.13741e-25
Cg8g001750	-2.8082	4.37604	4.09855e-27	2.1638e-25
Cg7g023710	-1.90695	4.69753	4.19154e-27	2.20668e-25
Cg3g005810	-2.29988	3.59641	4.41885e-27	2.31984e-25
Cg8g002660	8.79947	1.16291	4.7171e-27	2.4695e-25
Cg9g025560	4.64735	1.97013	4.73237e-27	2.47058e-25
CgUng005460	2.53806	6.5236	4.76106e-27	2.47866e-25
Cg2g027860	-4.92925	1.55477	5.37844e-27	2.79232e-25
Cg6g005180	2.0948	5.54206	5.75094e-27	2.97746e-25
Cg7g013600	3.08653	2.74403	6.59408e-27	3.40458e-25
Cg5g018510	-2.86362	2.9056	6.70714e-27	3.45344e-25
Cg8g017520	-1.51785	7.0237	8.69355e-27	4.46396e-25
Cg2g004980	2.4436	3.68815	1.02554e-26	5.25153e-25
Cg9g000700	-5.1721	1.57941	1.13248e-26	5.78334e-25
Cg1g022010	-5.05411	2.50412	1.16479e-26	5.9322e-25
Cg2g018360	2.32818	5.35593	1.17422e-26	5.964e-25
Cg2g023300	-8.37915	2.51313	1.40599e-26	7.12189e-25
Cg6g024360	-3.22321	4.57037	1.5018e-26	7.58673e-25
Cg4g000910	3.95814	3.74846	1.55614e-26	7.84008e-25
Cg1g026940	8.71288	1.08212	1.84159e-26	9.25337e-25
Cg2g003820	-2.13541	4.38227	1.99057e-26	9.9752e-25
Cg5g028900	2.35326	4.37292	2.26603e-26	1.13253e-24
Cg9g009090	-1.51584	6.04819	2.36076e-26	1.17674e-24
Cg5g008450	1.67537	8.84044	2.47309e-26	1.22946e-24
Cg6g007120	-8.67636	1.01665	3.17069e-26	1.57209e-24
Cg6g010810	4.29477	2.06119	3.55848e-26	1.75971e-24
Cg4g012330	2.22153	5.73775	3.97619e-26	1.9611e-24
Cg5g017830	1.65499	6.87651	4.57926e-26	2.25261e-24
Cg4g003020	-1.92067	4.5842	5.12699e-26	2.51545e-24
Cg3g021630	2.16887	6.42871	6.22151e-26	3.04448e-24
Cg9g006980	8.75728	1.12332	6.70738e-26	3.27369e-24
Cg6g007290	-1.73672	4.76034	7.20645e-26	3.50814e-24
Cg8g001890	4.20807	2.3057	7.28295e-26	3.53619e-24
Cg3g001000	-2.47941	3.89242	7.36756e-26	3.56803e-24
Cg2g003710	-3.92844	2.90291	7.64266e-26	3.69172e-24
Cg5g044320	2.41786	3.89376	7.74717e-26	3.73258e-24
Cg7g010820	3.03293	4.09288	8.90361e-26	4.27876e-24
Cg8g004940	3.21341	3.88686	8.97273e-26	4.30095e-24
Cg8g001860	2.2664	6.13524	9.82829e-26	4.69903e-24
Cg7g020720	-1.5461	5.18808	1.01502e-25	4.84059e-24
Cg7g001070	-3.22927	4.03638	1.12076e-25	5.33129e-24
Cg2g040400	1.44884	5.88149	1.13597e-25	5.38995e-24
Cg5g017060	-8.64663	0.989227	1.15461e-25	5.46457e-24
Cg2g034240	-2.63276	3.3015	1.23366e-25	5.824e-24
Cg7g000320	2.22314	7.45932	1.47008e-25	6.9227e-24
Cg9g001850	12.9275	5.18678	1.51356e-25	7.10958e-24
Cg1g004510	-1.85271	4.54131	1.56349e-25	7.32571e-24
Cg5g029920	1.68368	7.6241	1.61106e-25	7.52981e-24
Cg2g000290	-1.53427	5.31919	1.67647e-25	7.81602e-24
Cg2g041930	-1.58983	8.22248	1.89064e-25	8.79263e-24
Cg2g042560	-2.06955	4.14049	1.93833e-25	8.98005e-24
Cg4g016620	2.93857	2.93894	1.94052e-25	8.98005e-24
Cg8g021600	2.00063	4.44377	1.99053e-25	9.18879e-24
Cg8g005020	-3.23348	2.45179	2.00266e-25	9.22206e-24
Cg9g005310	1.86789	4.34333	2.2468e-25	1.03209e-23
Cg2g010070	-1.71569	7.22066	2.53928e-25	1.1636e-23
Cg2g033080	2.49899	7.84234	2.55737e-25	1.16903e-23
Cg1g005070	3.70029	2.60501	2.84961e-25	1.29945e-23
Cg7g006080	3.28194	3.50265	3.17292e-25	1.44337e-23
Cg6g017810	-3.54157	2.943	3.4698e-25	1.5746e-23
Cg9g004810	-8.75881	1.09435	3.51521e-25	1.59136e-23
Cg8g004260	2.42073	4.01691	3.5644e-25	1.60974e-23
Cg5g021860	1.92947	4.18445	3.76792e-25	1.69755e-23
Cg2g033130	-1.69504	6.68111	3.8868e-25	1.74692e-23
Cg5g041210	-2.64033	3.4651	3.98037e-25	1.78469e-23
Cg5g042280	-1.6847	4.49039	4.37938e-25	1.95891e-23
Cg6g017520	-2.82861	2.73339	4.64297e-25	2.07187e-23
Cg4g021390	2.142	3.85863	6.27648e-25	2.79415e-23
Cg8g014180	-8.85389	1.18415	6.54363e-25	2.90618e-23
Cg4g006650	-5.18364	2.91294	7.24394e-25	3.2096e-23
Cg9g008180	8.8586	1.21762	7.33576e-25	3.24261e-23
Cg8g005040	-2.17398	4.29093	7.51718e-25	3.31499e-23
Cg5g023660	3.70513	2.16844	7.56864e-25	3.32985e-23
Cg8g005350	5.18732	1.43567	8.31942e-25	3.64712e-23
Cg3g021940	1.61487	5.23506	8.32871e-25	3.64712e-23
Cg9g005990	-1.57029	6.83452	8.94111e-25	3.90616e-23
Cg1g028790	9.08216	1.42816	1.03536e-24	4.51273e-23
Cg7g000330	-1.39413	8.00752	1.09676e-24	4.76924e-23
Cg7g018550	-5.68395	1.8238	1.12549e-24	4.88285e-23
Cg7g011300	-1.95907	7.26277	1.13882e-24	4.92926e-23
Cg6g002060	-3.75823	2.35642	1.16125e-24	5.01477e-23
Cg9g011700	1.38013	7.53633	1.34997e-24	5.81637e-23
Cg4g021420	-1.50645	5.47575	1.36242e-24	5.85654e-23
Cg3g003920	2.35914	4.22647	1.36688e-24	5.86224e-23
Cg4g012320	-8.7486	1.08531	1.45521e-24	6.22685e-23
Cg8g018020	-1.57495	5.30475	1.59876e-24	6.82551e-23
Cg4g002760	-2.12449	3.69761	2.03619e-24	8.67324e-23
Cg4g021270	2.8094	3.31065	2.31711e-24	9.84745e-23
CgUng018440	2.74369	3.10052	2.61758e-24	1.10993e-22
Cg5g001210	1.74912	6.82025	3.3035e-24	1.39761e-22
Cg7g012780	-1.50741	5.51405	3.53378e-24	1.49167e-22
Cg4g005820	-7.05984	1.24744	3.95474e-24	1.66561e-22
Cg4g000670	-2.47448	5.59104	4.17057e-24	1.75257e-22
Cg6g013780	-1.47363	6.3803	4.24091e-24	1.77815e-22
Cg7g004210	2.9599	3.47045	4.32221e-24	1.80819e-22
CgUng022170	-8.50286	0.85572	5.18389e-24	2.16384e-22
Cg3g015360	9.19831	1.53676	6.60783e-24	2.75209e-22
Cg5g008750	4.77179	1.95612	6.89257e-24	2.86431e-22
Cg5g020770	5.86595	5.77025	7.2011e-24	2.98591e-22
Cg1g011990	2.21018	3.78596	7.8572e-24	3.25076e-22
Cg6g020150	2.00468	4.51192	8.00122e-24	3.30306e-22
Cg5g028840	9.27754	1.61267	8.39369e-24	3.45746e-22
Cg5g036480	2.35033	7.01412	9.26466e-24	3.80786e-22
Cg2g008190	-3.0817	5.75108	1.02831e-23	4.2172e-22
Cg2g045110	-1.44053	5.94259	1.06001e-23	4.33772e-22
Cg3g014780	2.04212	6.3187	1.12199e-23	4.58135e-22
Cg6g018890	-3.58131	3.94963	1.14862e-23	4.67989e-22
Cg2g044230	-1.38719	7.08615	1.17014e-23	4.75723e-22
Cg7g002770	3.16109	5.48312	1.24418e-23	5.04729e-22
Cg6g010380	1.84389	4.44071	1.65776e-23	6.71052e-22
Cg9g015960	-8.46987	0.825333	1.85182e-23	7.47994e-22
Cg2g002110	1.976	4.74753	2.04419e-23	8.23918e-22
Cg5g011850	6.82637	1.09876	2.09636e-23	8.43134e-22
Cg8g018700	1.66773	4.50353	2.11567e-23	8.49077e-22
Cg2g017550	-2.05461	4.45123	2.13591e-23	8.5537e-22
Cg8g022430	1.52789	6.9758	2.21667e-23	8.85816e-22
Cg4g021740	1.59952	4.9642	2.67705e-23	1.06752e-21
Cg1g017690	2.29928	4.36523	2.7486e-23	1.09372e-21
Cg9g022000	-8.45931	0.815343	3.06358e-23	1.21648e-21
Cg6g007110	8.93695	1.29125	3.47586e-23	1.37726e-21
Cg7g010490	-8.53375	0.884849	3.86057e-23	1.52647e-21
Cg9g023850	-1.96537	4.04258	4.26386e-23	1.68238e-21
Cg6g011210	-1.80868	5.96214	4.41404e-23	1.73798e-21
Cg5g037960	-4.1151	1.52323	4.50067e-23	1.76838e-21
Cg6g011560	2.96807	2.78825	4.68459e-23	1.83679e-21
Cg2g043780	1.50149	6.58909	4.72377e-23	1.84828e-21
Cg2g041520	-1.3701	6.72924	5.18126e-23	2.02307e-21
Cg2g040480	-1.44334	5.42647	5.87477e-23	2.28908e-21
Cg3g011690	-1.34904	6.17411	5.96068e-23	2.31774e-21
Cg6g016630	-1.96973	4.56244	6.35796e-23	2.46353e-21
Cg8g003560	2.43517	5.78823	6.36191e-23	2.46353e-21
Cg2g001060	1.80401	6.14833	6.64081e-23	2.56623e-21
Cg2g044270	1.71354	4.2242	6.79303e-23	2.61965e-21
Cg1g025190	2.25611	3.42204	7.36619e-23	2.83485e-21
Cg2g043590	1.97678	3.94672	7.67947e-23	2.94936e-21
Cg8g001510	1.49175	8.42728	8.26364e-23	3.16722e-21
Cg3g008870	-3.76815	2.75517	8.34945e-23	3.19358e-21
Cg6g001570	5.77621	3.4582	8.96309e-23	3.42131e-21
Cg5g011220	1.45413	6.79502	9.76636e-23	3.72035e-21
Cg6g008010	-2.44407	6.23857	1.02306e-22	3.8893e-21
Cg8g000370	2.32001	3.26143	1.25383e-22	4.75693e-21
Cg1g006550	1.94543	4.33991	1.3239e-22	5.01262e-21
Cg2g009540	2.22692	10.2046	1.38545e-22	5.23511e-21
Cg9g006020	1.35347	7.93545	1.47721e-22	5.57059e-21
Cg9g020090	-1.60973	5.21711	1.51662e-22	5.70772e-21
Cg4g007200	-1.35841	5.89191	1.56209e-22	5.86706e-21
Cg2g027710	7.26406	1.50625	1.68125e-22	6.302e-21
Cg2g037350	-2.50513	2.81627	1.72256e-22	6.44394e-21
Cg7g015120	-1.43882	5.32942	1.82604e-22	6.81747e-21
Cg6g025480	-1.31732	7.87707	1.99259e-22	7.42446e-21
Cg7g016740	1.71109	7.31543	2.31758e-22	8.61828e-21
Cg9g005650	-2.43795	2.93243	2.39558e-22	8.89067e-21
Cg7g002540	-3.35789	4.89204	2.55693e-22	9.47075e-21
Cg7g003300	-4.0356	5.24759	2.68238e-22	9.91582e-21
Cg4g017510	-1.46507	8.93308	2.70195e-22	9.96848e-21
Cg8g007270	1.75259	5.69172	2.76558e-22	1.01832e-20
Cg6g017830	6.56208	0.856579	3.07527e-22	1.13013e-20
Cg8g000800	2.66504	7.43334	3.72154e-22	1.36495e-20
Cg2g035420	1.62802	7.37496	3.85584e-22	1.41145e-20
Cg7g014710	1.64166	4.85374	4.64505e-22	1.69703e-20
Cg3g007360	-2.31517	3.27158	5.18664e-22	1.89121e-20
Cg4g002540	-1.69106	5.32466	5.25758e-22	1.91335e-20
Cg4g020050	-1.70007	4.42744	5.32824e-22	1.93531e-20
Cg3g018840	-1.56344	9.23061	5.99969e-22	2.17497e-20
Cg6g002830	1.67597	5.90136	6.01387e-22	2.17591e-20
Cg5g032780	1.79035	4.30702	6.81522e-22	2.4611e-20
Cg9g004840	-1.47987	10.8148	6.85082e-22	2.46919e-20
Cg4g011980	1.5798	4.8214	7.19962e-22	2.58993e-20
Cg9g002640	-1.62692	6.94907	7.21923e-22	2.59201e-20
Cg1g018640	-6.61614	0.835693	7.39988e-22	2.65179e-20
Cg1g019140	2.19044	5.48672	7.41546e-22	2.6523e-20
Cg9g004590	2.81774	2.65771	7.99073e-22	2.85261e-20
Cg6g018250	-7.51118	1.67713	8.68163e-22	3.09337e-20
Cg2g020130	-1.79189	4.60807	8.71576e-22	3.09964e-20
Cg4g014040	-1.61942	6.05471	9.3326e-22	3.31272e-20
Cg5g005930	-4.02815	1.74433	9.72336e-22	3.4449e-20
Cg2g018330	-1.6295	5.46192	1.00757e-21	3.56299e-20
Cg1g005520	-1.72091	5.2505	1.01921e-21	3.59738e-20
Cg4g001810	-4.37441	3.46355	1.06274e-21	3.74395e-20
Cg2g042600	1.9191	9.57668	1.06612e-21	3.74882e-20
Cg2g045220	-1.37268	8.17794	1.16438e-21	4.08667e-20
Cg7g006310	-2.54756	2.65616	1.21386e-21	4.25236e-20
Cg7g019390	2.14061	7.59203	1.355e-21	4.73795e-20
Cg9g010270	-1.79436	4.3581	1.45741e-21	5.08655e-20
Cg3g007180	-8.50458	0.856466	1.67393e-21	5.83137e-20
Cg2g036170	-1.32416	6.33214	1.82666e-21	6.35164e-20
Cg8g008310	1.64292	7.48773	1.84333e-21	6.39659e-20
Cg1g015010	-1.67197	4.38591	1.84642e-21	6.39659e-20
Cg9g000950	-1.99635	3.98056	2.0837e-21	7.20529e-20
Cg4g008540	-2.08396	4.88349	2.14031e-21	7.38743e-20
Cg5g039150	-1.32483	6.14458	2.18094e-21	7.51383e-20
Cg9g009190	-8.31776	0.685916	2.40233e-21	8.26137e-20
Cg7g018290	1.45233	5.50332	2.69509e-21	9.25115e-20
Cg5g042390	-1.43934	5.65575	2.80527e-21	9.61178e-20
Cg2g039820	1.61012	5.13159	2.86045e-21	9.78296e-20
Cg6g006430	-1.78955	6.89875	3.27728e-21	1.11881e-19
CgUng004550	-8.53239	0.884282	4.22009e-21	1.43805e-19
Cg7g021700	-1.33961	5.87818	4.47203e-21	1.52114e-19
Cg4g008730	-2.26091	3.19428	4.55856e-21	1.54776e-19
Cg9g009240	1.29167	5.78175	5.07174e-21	1.71889e-19
Cg4g017120	-1.40352	5.44826	5.15551e-21	1.74413e-19
Cg7g004190	-1.53881	5.69089	6.31075e-21	2.1311e-19
Cg5g022260	4.71099	1.23324	6.49075e-21	2.18794e-19
Cg1g005700	2.47206	3.19254	6.86029e-21	2.30836e-19
Cg9g027320	-2.16864	4.6812	6.92686e-21	2.32658e-19
Cg4g022720	1.62216	4.92328	7.11058e-21	2.38401e-19
Cg6g017540	1.42209	5.17681	7.884e-21	2.63861e-19
Cg2g027590	-2.64848	2.8859	8.59467e-21	2.87133e-19
Cg1g027390	-1.45812	4.93221	8.83979e-21	2.94796e-19
Cg2g033550	-4.81228	1.24704	9.11902e-21	3.03507e-19
Cg9g015150	-1.69023	5.10884	9.1334e-21	3.03507e-19
Cg2g043340	2.96771	2.41787	9.69665e-21	3.21654e-19
Cg7g022710	-1.26629	7.36487	1.00709e-20	3.33479e-19
Cg3g022810	-1.48084	6.49227	1.08627e-20	3.59061e-19
Cg3g021360	1.48821	5.94069	1.28264e-20	4.23226e-19
Cg8g003300	1.44194	4.82963	1.30707e-20	4.30528e-19
Cg9g005220	3.38159	2.8978	1.40008e-20	4.60357e-19
Cg7g005270	2.84092	2.45071	1.40793e-20	4.62127e-19
Cg2g036790	1.95532	4.47798	1.43184e-20	4.69151e-19
Cg7g019430	-1.28385	5.67152	1.52332e-20	4.98255e-19
Cg3g015520	-1.45523	4.68911	1.60696e-20	5.24699e-19
Cg9g025790	1.94169	8.13929	1.63386e-20	5.32553e-19
Cg3g007920	-6.78984	0.997049	1.7291e-20	5.62619e-19
Cg9g001440	-1.77782	4.31846	1.84641e-20	5.99748e-19
Cg9g007750	-4.53333	1.19215	2.13918e-20	6.93643e-19
Cg7g008680	2.39	4.72796	2.28448e-20	7.39477e-19
Cg4g016830	1.25226	6.04432	2.37581e-20	7.67714e-19
Cg7g012590	6.52912	0.826809	2.40822e-20	7.76848e-19
Cg7g004110	1.32163	7.49392	2.42454e-20	7.80769e-19
Cg1g006910	2.51445	3.25505	2.55263e-20	8.20607e-19
Cg6g006690	-5.77342	0.793942	2.64917e-20	8.50186e-19
Cg4g014450	2.66266	3.86857	2.74856e-20	8.80572e-19
Cg6g010240	-2.09836	3.73364	2.75441e-20	8.80941e-19
Cg2g028300	3.32722	2.226	2.8866e-20	9.21648e-19
Cg2g008640	-3.6368	2.47678	2.89942e-20	9.24166e-19
Cg3g011270	-2.99234	2.48443	3.22565e-20	1.0264e-18
Cg6g006270	-3.68834	5.01395	3.41231e-20	1.08396e-18
Cg8g023720	1.34247	5.51881	3.41838e-20	1.08405e-18
Cg4g014580	-8.21543	0.59293	3.4246e-20	1.08419e-18
Cg3g025700	4.04763	1.92481	3.73843e-20	1.18155e-18
Cg1g017700	-1.82098	3.76373	3.92344e-20	1.23793e-18
Cg4g009760	-1.28702	5.80458	3.96967e-20	1.25041e-18
Cg7g000360	-1.57842	6.0244	4.0783e-20	1.28248e-18
Cg4g002330	1.82817	3.82423	4.14325e-20	1.30072e-18
Cg4g010850	-6.43976	0.674903	4.19361e-20	1.31433e-18
Cg2g023590	-8.58877	0.934365	4.56229e-20	1.42749e-18
Cg9g025380	-1.3447	7.51837	4.58146e-20	1.43109e-18
Cg9g025320	-1.41102	4.85624	5.06148e-20	1.57841e-18
Cg6g011780	1.7352	4.88277	5.37443e-20	1.67321e-18
Cg2g001980	-8.14942	0.532402	5.6315e-20	1.75034e-18
Cg9g022380	-1.60654	4.7173	5.74077e-20	1.78135e-18
Cg6g006100	-1.85341	3.69819	5.75726e-20	1.78351e-18
Cg1g014850	-2.05592	3.70604	6.41535e-20	1.98325e-18
Cg2g034640	3.39291	2.10048	6.42319e-20	1.98325e-18
Cg5g011720	1.88237	3.71783	6.58254e-20	2.02892e-18
Cg6g005000	-2.53834	3.83699	6.59274e-20	2.02892e-18
Cg7g001290	-1.34959	6.70743	6.62633e-20	2.03591e-18
Cg8g022390	-1.59325	6.29466	7.26679e-20	2.22904e-18
Cg7g004970	1.97388	7.23395	7.63171e-20	2.33715e-18
Cg4g023320	2.98135	2.45981	7.7336e-20	2.36449e-18
Cg2g036240	-1.86767	3.58575	7.75061e-20	2.36583e-18
Cg8g023920	-1.63391	5.99416	8.35173e-20	2.54517e-18
Cg2g017460	1.45005	5.94627	8.58611e-20	2.61235e-18
Cg2g007020	1.87464	6.87914	8.82964e-20	2.68209e-18
Cg2g043650	-2.86629	3.15579	8.9481e-20	2.71368e-18
Cg2g032700	-1.58663	4.39988	9.21775e-20	2.79094e-18
Cg5g036360	2.18966	3.99335	9.2406e-20	2.79334e-18
Cg5g002580	1.30038	9.91001	9.31227e-20	2.81048e-18
Cg9g021940	-2.60362	2.47705	9.82312e-20	2.95989e-18
Cg9g015030	-4.16104	1.56561	1.01447e-19	3.05186e-18
Cg7g009630	1.95317	4.70183	1.01743e-19	3.05587e-18
Cg6g012790	2.03488	10.1505	1.03375e-19	3.09992e-18
Cg7g020530	1.65933	6.70707	1.03735e-19	3.10575e-18
Cg9g007760	-1.3804	5.51433	1.06659e-19	3.18821e-18
Cg7g016010	2.146	4.6465	1.15777e-19	3.45525e-18
Cg8g007000	1.78384	5.11716	1.25938e-19	3.7525e-18
Cg9g026530	-1.65256	5.93894	1.29416e-19	3.85004e-18
Cg2g022970	1.36305	5.33993	1.29683e-19	3.85184e-18
Cg1g022250	-1.63231	4.11956	1.35011e-19	4.00376e-18
Cg7g012430	1.72794	5.34311	1.38762e-19	4.10849e-18
Cg3g001140	1.95566	3.64743	1.44782e-19	4.27997e-18
Cg5g001400	1.8401	7.86801	1.47063e-19	4.34055e-18
Cg9g008080	2.05246	7.22988	1.47471e-19	4.34576e-18
Cg2g036840	1.73525	3.88282	1.57449e-19	4.63252e-18
Cg2g041750	2.1439	4.27545	1.58804e-19	4.66504e-18
Cg5g037390	1.44342	7.81041	1.73427e-19	5.08184e-18
Cg1g004410	4.20203	1.29942	1.73534e-19	5.08184e-18
Cg5g037610	-1.59936	7.18201	1.97521e-19	5.77525e-18
Cg2g041920	-2.33057	2.8586	1.99798e-19	5.83273e-18
Cg7g021590	-4.84725	2.50229	2.12602e-19	6.19688e-18
Cg8g009490	-3.60985	1.45818	2.41397e-19	7.02526e-18
Cg3g022030	4.06776	1.44311	2.68599e-19	7.80479e-18
Cg9g012450	5.83292	0.923177	2.81069e-19	8.15448e-18
Cg3g002290	-4.28085	1.43121	3.03418e-19	8.78927e-18
Cg2g040900	1.40772	5.13916	3.38252e-19	9.7832e-18
Cg4g020660	1.2126	5.71842	3.40566e-19	9.83496e-18
Cg5g037820	1.59372	4.72927	3.53385e-19	1.01895e-17
CgUng004740	3.40361	4.14336	3.54192e-19	1.0197e-17
[truncated: 3,250 more rows]

## Sheet: 115 C vs M
Gene_ID	logFC	logCPM	PValue	FDR
[truncated: 4,316 more rows]

[truncated: 9 more sheets: 140  C vs G, 140 M vs G, 140 C vs M, 160  C vs G, 160 M vs G, 160 C vs M, 195  C vs G, 195 M vs G, 195 C vs M]
