# Supplementary material for: A Study on the Cell Layer Patterns of a Citrus Periclinal Chimera Reveals β‐Cryptoxanthin Regulation in Citrus Fruits
Source: Adv Sci (Weinh). 2025 Aug 19;12(41):e03177. doi: 10.1002/advs.202503177 (PMC12591197; doi:10.1002/advs.202503177)
Supplement: Supplementary file 2 — Supplemental Table 1‐17 [file ADVS-12-e03177-s002.zip › advs71302-sup-0004-TableS11.xlsx]

## Sheet: 85 C vs G
Gene_ID	logFC	logCPM	PValue	FDR
Cg9g008050	-14.3432	6.49157	7.45855e-199	1.31248e-194
Cg5g030400	13.0757	5.22594	8.58517e-132	7.55366e-128
Cg9g008080	6.28651	4.9603	2.5857e-128	1.51668e-124
Cg2g001370	-4.71704	5.82863	1.53836e-116	6.76765e-113
Cg9g014060	11.874	4.03006	1.42933e-90	5.03037e-87
Cg2g044400	-4.51889	7.70607	1.26483e-85	3.70955e-82
Cg6g010480	-6.35515	8.4274	6.91741e-81	1.73894e-77
Cg6g007120	-5.30474	4.22728	3.81411e-74	8.38961e-71
Cg2g014850	10.8666	3.03343	1.93554e-70	3.78441e-67
Cg9g027520	-5.4766	9.00836	4.19809e-69	7.38738e-66
Cg2g020050	-3.14483	6.61494	3.75839e-61	6.01239e-58
Cg1g024780	7.9182	4.36325	9.09602e-61	1.33386e-57
Cg4g021720	4.25724	4.72273	1.9509e-60	2.64077e-57
Cg2g044430	-3.69516	4.62538	1.70113e-58	2.1382e-55
Cg2g021210	-3.42879	6.26788	2.9496e-57	3.46028e-54
Cg7g023190	-3.22643	5.77837	4.74993e-57	5.22403e-54
Cg2g001390	-4.19343	4.28812	9.74256e-57	1.00847e-53
Cg5g004810	-2.96946	6.15036	1.71272e-56	1.67438e-53
Cg2g019560	4.55778	5.36159	5.59557e-56	5.18238e-53
Cg6g008950	-3.53708	4.26706	8.729e-54	7.68021e-51
Cg9g023970	-3.58648	8.83843	5.04297e-53	4.22577e-50
Cg3g025020	-3.15377	4.50848	8.65512e-53	6.92291e-50
Cg5g015120	4.27331	3.4442	1.75861e-50	1.34549e-47
Cg3g023860	-3.45379	5.5694	4.01291e-49	2.9423e-46
Cg2g039630	2.61904	5.71407	2.71149e-47	1.90856e-44
Cg7g022060	5.85592	3.47669	6.73425e-47	4.5578e-44
Cg1g014740	3.12322	4.72476	3.48026e-46	2.26823e-43
Cg4g000260	3.16199	4.9674	6.42711e-46	4.03921e-43
Cg2g021790	-3.52577	4.13264	7.80982e-46	4.73895e-43
Cg5g008900	3.00775	4.88126	4.02518e-45	2.36104e-42
Cg7g001150	2.65031	6.80716	5.89994e-45	3.34907e-42
Cg5g040720	3.2038	5.93282	7.44159e-45	4.09217e-42
Cg9g002500	-2.65422	5.21771	1.22098e-44	6.5108e-42
Cg6g006430	-3.25179	6.6225	3.39364e-44	1.75641e-41
Cg5g008780	4.47574	6.14652	2.94737e-43	1.48186e-40
Cg2g040930	-2.3927	5.48494	4.88624e-43	2.38842e-40
Cg9g025200	-3.34877	5.45716	7.56502e-43	3.59788e-40
CgUng003940	-5.54411	2.80765	9.04052e-43	4.18648e-40
Cg3g012030	-2.6118	4.60495	4.96514e-42	2.2403e-39
Cg1g003570	-2.41158	5.40045	8.44683e-42	3.71597e-39
Cg2g034080	-3.72944	3.43671	1.29947e-41	5.57724e-39
Cg5g043830	-4.90941	2.68295	5.81632e-41	2.4369e-38
Cg4g023560	-4.63555	4.14341	1.30812e-40	5.35325e-38
Cg5g038180	6.32537	3.2851	1.64787e-40	6.59038e-38
Cg1g013600	-2.99703	4.33754	2.45545e-40	9.60189e-38
Cg2g034380	3.12466	6.61343	3.38629e-40	1.2954e-37
Cg9g024210	-2.32021	5.45887	4.67247e-40	1.74939e-37
Cg5g021310	8.49379	2.53838	6.22554e-40	2.28231e-37
Cg3g001930	-2.40034	5.26965	8.34705e-40	2.99761e-37
Cg2g017550	-2.78293	7.96657	1.16124e-39	4.08687e-37
Cg9g001190	-4.02031	4.7961	1.47861e-39	5.1018e-37
Cg8g010210	9.93708	2.12289	1.95691e-39	6.62225e-37
Cg6g015220	9.64898	1.84483	6.13723e-39	2.03768e-36
Cg2g039480	4.71075	2.82029	1.16485e-38	3.79589e-36
Cg7g001070	-4.53858	3.59293	1.68168e-38	5.38047e-36
Cg1g024700	10.2709	2.44975	2.53427e-38	7.9635e-36
Cg5g043030	-2.53434	5.26747	2.64092e-38	8.15303e-36
Cg5g023620	-2.78095	7.01659	3.55001e-38	1.07706e-35
Cg2g039750	-2.50531	7.62192	2.34641e-37	6.99827e-35
Cg2g020320	-2.93482	7.977	5.08164e-37	1.49036e-34
Cg4g019710	-3.04215	4.95459	8.66121e-37	2.49854e-34
Cg6g012200	-2.40918	9.81074	1.29926e-36	3.64016e-34
Cg5g040740	4.21148	3.53283	1.30323e-36	3.64016e-34
Cg7g017000	-2.33334	6.89973	4.45732e-36	1.22555e-33
Cg5g001040	5.53533	4.2271	7.78171e-36	2.10669e-33
Cg1g006040	6.1888	2.46021	1.38974e-35	3.70535e-33
Cg2g045400	-2.14274	6.15233	1.66679e-35	4.37769e-33
Cg5g023780	9.65147	1.84785	1.83848e-35	4.75762e-33
Cg1g027220	3.11934	3.8068	2.50506e-35	6.38863e-33
Cg3g016650	2.96378	7.9222	3.39759e-35	8.54105e-33
Cg1g002670	-4.82079	3.18805	3.92063e-35	9.71708e-33
Cg2g039570	-2.28831	4.77314	4.24669e-35	1.0379e-32
Cg9g004890	-3.47091	4.77647	5.1767e-35	1.24787e-32
Cg6g016680	-3.82046	5.46246	5.51507e-35	1.31147e-32
Cg1g014000	-2.04465	6.13788	7.90466e-35	1.85464e-32
Cg5g033400	-2.40489	7.2298	8.43707e-35	1.95351e-32
Cg5g019260	3.76169	6.26946	1.02837e-34	2.35016e-32
Cg6g006850	-2.26486	6.86262	1.11617e-34	2.51812e-32
Cg5g043310	-2.14864	5.86945	1.19838e-34	2.66936e-32
Cg3g006140	-3.24014	4.24555	3.08214e-34	6.77955e-32
CgUng013340	5.29485	2.14632	3.67666e-34	7.98742e-32
Cg2g007570	-2.43554	6.79324	4.02637e-34	8.6405e-32
Cg2g017180	9.81839	2.00952	5.40655e-34	1.14625e-31
CgUng018160	7.16998	2.51304	5.81347e-34	1.21785e-31
Cg6g019270	-4.42919	3.55922	6.92827e-34	1.43431e-31
Cg5g004970	2.42251	5.35135	9.79303e-34	2.00381e-31
Cg6g011120	-2.15825	5.54464	1.31313e-33	2.656e-31
Cg2g021250	-2.13597	7.74701	1.79538e-33	3.59014e-31
Cg8g002660	9.68975	1.88353	2.06514e-33	4.08318e-31
Cg2g018320	-3.09336	4.42135	2.14077e-33	4.18567e-31
Cg2g037580	2.37535	4.22156	3.30031e-33	6.38193e-31
Cg9g009130	5.51321	2.01753	3.74159e-33	7.1566e-31
Cg6g023520	5.21051	5.27979	4.74256e-33	8.97365e-31
Cg9g012240	-5.65477	2.52135	5.53082e-33	1.03538e-30
Cg6g008010	-2.33536	8.04267	7.03555e-33	1.30321e-30
Cg2g041850	2.0684	5.60039	8.35803e-33	1.52686e-30
Cg6g006070	-2.39145	5.23226	8.41652e-33	1.52686e-30
Cg5g037690	-2.5367	7.68169	8.95059e-33	1.60718e-30
Cg2g025230	-2.22394	5.79703	9.47876e-33	1.68483e-30
Cg5g021590	-5.6682	2.19891	9.66595e-33	1.70092e-30
Cg5g011860	9.38277	1.58942	2.36228e-32	4.11574e-30
Cg2g025410	-2.28814	7.55304	2.61895e-32	4.51821e-30
Cg9g003870	-2.56361	4.45674	3.09479e-32	5.28728e-30
Cg1g021620	3.16263	3.40773	5.1798e-32	8.76433e-30
Cg3g021110	-4.08497	7.71404	8.24626e-32	1.38199e-29
Cg4g021300	2.34265	6.00701	9.19542e-32	1.52653e-29
Cg2g040620	-3.00634	4.06927	2.2637e-31	3.72283e-29
Cg7g020870	-2.46475	5.78453	2.93425e-31	4.78092e-29
Cg1g006530	-4.60101	2.9276	3.33206e-31	5.3793e-29
Cg5g031110	3.49623	4.35792	3.8431e-31	6.14791e-29
Cg7g010230	-2.11628	5.3971	5.79729e-31	9.19054e-29
Cg3g012020	-2.05894	5.54221	6.21395e-31	9.76311e-29
Cg2g001610	-2.12088	4.85424	7.25092e-31	1.12915e-28
Cg1g026760	-3.84672	4.90253	7.5801e-31	1.17006e-28
Cg3g024680	-2.22605	4.7641	9.44402e-31	1.4451e-28
Cg7g000630	-3.21072	3.44907	1.12186e-30	1.70184e-28
Cg9g001590	-2.48487	4.4223	1.43498e-30	2.15823e-28
Cg8g023450	-3.1842	4.02597	1.46606e-30	2.1863e-28
Cg2g017460	1.97623	5.84294	1.64385e-30	2.43083e-28
Cg5g039440	-2.42281	6.18756	1.96939e-30	2.88795e-28
Cg7g012400	6.29835	2.03563	2.42436e-30	3.52574e-28
Cg7g004480	-2.67289	5.80156	2.91877e-30	4.20997e-28
Cg7g008900	9.13805	1.35555	3.43275e-30	4.91107e-28
Cg2g019670	-2.10832	8.73121	3.47617e-30	4.93307e-28
Cg5g036690	-3.27602	5.22893	4.92914e-30	6.93904e-28
Cg9g006840	-6.42863	1.83303	5.56605e-30	7.77347e-28
Cg3g017200	-4.5659	3.14245	5.61055e-30	7.77393e-28
Cg6g006900	-2.04223	7.9194	1.59462e-29	2.19222e-27
Cg2g032170	-2.10805	8.38576	1.93717e-29	2.6425e-27
Cg6g025070	-2.42708	9.69396	2.30853e-29	3.12486e-27
Cg6g023260	-2.654	7.13885	2.59361e-29	3.48395e-27
Cg5g040600	-2.69797	6.40567	3.02423e-29	4.03162e-27
Cg8g002980	-3.84649	7.95865	4.87806e-29	6.45408e-27
Cg5g028200	-2.61878	3.86991	6.65714e-29	8.74221e-27
Cg2g002300	-2.07571	5.38057	6.99079e-29	9.11237e-27
Cg8g002080	-2.8051	4.70079	7.55353e-29	9.77349e-27
Cg6g010100	-2.13149	7.07659	3.38246e-28	4.34461e-26
Cg9g025190	-3.11787	8.46029	3.62995e-28	4.62871e-26
Cg8g007270	6.32341	1.69856	4.23508e-28	5.36149e-26
Cg6g025780	-4.21177	3.58657	1.12711e-27	1.4167e-25
Cg4g018330	1.86345	6.50554	1.72069e-27	2.14744e-25
Cg3g021360	-2.08131	5.05549	1.86599e-27	2.28276e-25
CgUng005790	-3.89293	5.07245	1.866e-27	2.28276e-25
Cg3g004990	-4.59276	3.60657	1.86803e-27	2.28276e-25
Cg2g023680	-2.02464	7.71917	1.908e-27	2.31552e-25
Cg3g024840	-3.91424	5.62269	1.97009e-27	2.3745e-25
Cg8g021100	2.68808	3.59055	3.54681e-27	4.2458e-25
Cg9g016400	-2.22575	7.9601	4.9213e-27	5.85136e-25
Cg2g018570	-4.26313	2.55422	5.60374e-27	6.61805e-25
Cg5g037700	-2.93459	3.85404	5.93572e-27	6.96339e-25
Cg2g011460	3.90993	2.45858	6.65434e-27	7.75473e-25
Cg2g026810	-1.93063	6.625	7.03454e-27	8.14386e-25
Cg5g011790	-2.23121	7.21167	7.60894e-27	8.75128e-25
Cg3g023350	-2.30808	8.44171	1.46444e-26	1.67336e-24
Cg9g007150	-2.44432	4.06853	1.76146e-26	1.99977e-24
Cg2g002080	-1.94858	6.65817	1.79239e-26	2.02184e-24
Cg2g032040	-2.64054	3.88157	1.92299e-26	2.15534e-24
Cg7g004440	-3.61536	5.03915	2.83747e-26	3.16019e-24
Cg9g025950	-1.70231	5.57775	3.06302e-26	3.38993e-24
Cg1g012580	2.85439	5.1041	4.25569e-26	4.68046e-24
Cg2g009230	-3.54089	2.73403	4.71707e-26	5.15567e-24
Cg9g014340	-2.54077	8.5356	5.06902e-26	5.50614e-24
Cg9g017340	2.32342	5.22024	5.50033e-26	5.93799e-24
Cg7g017790	-2.50491	4.14413	7.38106e-26	7.91979e-24
Cg5g030380	4.81769	1.69794	7.66587e-26	8.17553e-24
Cg4g018760	-1.86505	4.89723	9.34662e-26	9.90798e-24
Cg2g041080	-1.86177	5.84685	1.01472e-25	1.06923e-23
Cg4g012120	-1.81632	6.6585	1.12419e-25	1.17752e-23
Cg7g018230	3.48809	3.04501	1.25139e-25	1.303e-23
Cg1g014850	-1.83091	4.93027	2.53707e-25	2.62616e-23
Cg2g018020	-2.04054	4.46762	2.84794e-25	2.93071e-23
Cg8g020020	3.62498	2.42081	2.89004e-25	2.95674e-23
Cg5g009750	-3.92008	2.50142	3.23296e-25	3.28846e-23
Cg7g013350	1.81133	5.25319	3.71406e-25	3.75611e-23
Cg1g013340	-1.79976	6.06241	3.77782e-25	3.79876e-23
Cg4g001540	-2.11099	7.04177	4.41716e-25	4.41641e-23
Cg5g035420	4.63384	1.79641	4.94261e-25	4.91385e-23
Cg5g038910	-3.87152	4.31638	8.15324e-25	8.06026e-23
Cg4g010490	-3.85939	2.29376	1.11467e-24	1.0958e-22
Cg2g032340	2.14511	5.6262	1.39635e-24	1.36509e-22
Cg7g023010	-1.85863	7.61886	1.6094e-24	1.56467e-22
Cg5g042430	-2.26052	3.84085	1.7092e-24	1.65257e-22
Cg6g014720	-2.11931	4.55646	1.87266e-24	1.80073e-22
Cg1g029350	8.69041	0.933759	2.26118e-24	2.1625e-22
Cg7g017970	-2.07833	5.41084	2.64044e-24	2.51156e-22
Cg3g015360	6.62347	1.49589	3.08316e-24	2.9169e-22
Cg7g018200	3.92449	2.08786	3.25325e-24	3.06136e-22
Cg6g007110	8.99008	1.21384	4.03554e-24	3.77352e-22
Cg4g003490	-1.75058	6.83866	4.06283e-24	3.77352e-22
Cg9g016000	2.07633	4.12723	4.07438e-24	3.77352e-22
Cg4g008370	-2.39293	4.74799	5.11966e-24	4.71679e-22
Cg4g001550	-1.98722	4.8043	5.67966e-24	5.20546e-22
Cg2g017980	1.6659	5.28066	6.26201e-24	5.70946e-22
Cg1g017540	4.60044	4.83518	9.77966e-24	8.87076e-22
Cg9g016500	-2.72157	2.9922	1.02732e-23	9.22837e-22
Cg5g029880	-1.9538	9.07881	1.02788e-23	9.22837e-22
Cg8g000240	-2.18846	7.27086	1.0561e-23	9.43361e-22
Cg9g011430	-2.74719	3.62842	1.12623e-23	1.00093e-21
Cg4g017230	-1.71867	5.143	1.17859e-23	1.04219e-21
Cg8g000390	-4.60521	1.5366	1.19448e-23	1.05096e-21
Cg3g024040	-3.17443	9.36451	1.49662e-23	1.31025e-21
Cg6g000980	2.88946	4.59027	1.58845e-23	1.38376e-21
Cg8g000830	-2.20643	8.00534	1.74493e-23	1.51259e-21
Cg2g003630	-2.17025	4.14228	1.84471e-23	1.59124e-21
Cg8g006790	-2.82578	4.86622	2.13295e-23	1.8309e-21
Cg7g023530	-3.12148	7.5449	2.18392e-23	1.86328e-21
Cg9g026840	-2.00505	5.40084	2.19185e-23	1.86328e-21
Cg2g033970	-2.50317	5.21693	2.34401e-23	1.98306e-21
Cg5g031250	-3.19792	4.65167	2.77052e-23	2.33267e-21
Cg5g006110	8.78422	1.02037	4.04704e-23	3.39122e-21
Cg8g013350	4.15	2.16328	4.54175e-23	3.78774e-21
Cg2g039010	-1.93699	5.06381	5.71769e-23	4.74596e-21
Cg6g010490	-6.54614	6.26691	5.82557e-23	4.81279e-21
Cg2g010830	-1.88575	5.07153	5.97358e-23	4.91202e-21
CgUng004910	-2.07212	7.14416	6.39213e-23	5.23174e-21
Cg2g036790	2.372	6.45935	6.77213e-23	5.51709e-21
Cg5g014390	-2.39105	7.8091	7.23527e-23	5.86723e-21
Cg2g043050	-3.71991	2.45565	8.19448e-23	6.6146e-21
Cg5g039890	-2.37503	4.08406	8.71921e-23	7.00602e-21
Cg4g022420	7.00556	3.25377	1.11316e-22	8.90377e-21
Cg5g010250	-1.77379	6.09737	1.57822e-22	1.25665e-20
Cg8g023350	-3.08453	3.41354	1.68215e-22	1.33337e-20
Cg2g013140	1.74979	5.63993	1.86293e-22	1.47004e-20
Cg6g006680	-2.15131	4.92689	1.92779e-22	1.51443e-20
Cg7g021760	-2.01486	4.90492	2.11834e-22	1.65673e-20
Cg2g025540	-1.77579	5.94595	2.1814e-22	1.6985e-20
Cg2g001100	-2.72038	3.25549	2.37157e-22	1.83844e-20
Cg4g018300	-2.94459	7.2956	2.94736e-22	2.27477e-20
Cg4g024610	3.00702	4.19696	3.06822e-22	2.35771e-20
Cg1g007100	-2.47467	4.52636	3.23259e-22	2.47321e-20
Cg6g010080	-1.91006	6.54788	3.32001e-22	2.5291e-20
Cg9g028570	5.31535	1.83176	3.41469e-22	2.59001e-20
Cg9g014450	-3.97324	2.28747	4.3325e-22	3.27206e-20
Cg4g018620	-7.06494	1.19746	4.95374e-22	3.72525e-20
Cg5g000150	-2.1144	3.87966	4.99951e-22	3.74367e-20
Cg2g038880	-2.81526	4.02922	5.89072e-22	4.39233e-20
Cg2g001890	-8.45052	0.725654	6.70404e-22	4.97768e-20
Cg8g001860	-3.26953	5.7911	7.48548e-22	5.53454e-20
Cg4g000710	6.95961	5.00734	8.15394e-22	6.00355e-20
Cg7g002140	-3.24734	2.6801	9.89035e-22	7.25169e-20
Cg7g001890	-1.81649	6.15883	1.10728e-21	8.08499e-20
Cg2g040360	-1.75209	9.3954	1.11228e-21	8.08794e-20
Cg2g019360	-4.26545	5.63945	1.60341e-21	1.16112e-19
Cg5g029920	-3.36594	8.64174	1.66109e-21	1.19796e-19
Cg3g025850	-3.451	3.47422	1.83231e-21	1.31604e-19
Cg5g001820	-4.85674	1.43691	1.87696e-21	1.34264e-19
Cg9g005280	2.00607	4.89867	1.88542e-21	1.34323e-19
Cg9g000960	-1.97552	4.58223	1.94479e-21	1.37994e-19
Cg6g002300	-1.89505	7.57887	2.18359e-21	1.54315e-19
Cg1g009160	2.04571	4.66104	2.66586e-21	1.87645e-19
Cg7g001930	-4.32068	1.87042	3.00862e-21	2.10927e-19
Cg2g001090	-1.83023	4.8585	3.55809e-21	2.48459e-19
Cg9g012800	2.05397	5.31477	3.68498e-21	2.56303e-19
Cg9g022160	-1.95693	9.0473	3.82297e-21	2.64853e-19
Cg2g002060	-10.4233	2.60579	3.91967e-21	2.70488e-19
Cg4g009920	-2.11411	4.97145	4.11933e-21	2.83156e-19
Cg6g016360	-3.19191	4.15423	4.65551e-21	3.18766e-19
Cg3g001110	-1.76943	6.56319	4.72315e-21	3.22145e-19
Cg7g006420	-2.20389	7.04938	4.75532e-21	3.23086e-19
Cg9g005380	2.29686	3.75598	5.94409e-21	4.02301e-19
Cg8g020400	-2.26012	4.00741	6.10465e-21	4.11585e-19
Cg9g006700	2.20518	4.13009	6.30867e-21	4.23716e-19
Cg3g020980	-3.11186	4.98375	6.3639e-21	4.258e-19
Cg6g019030	-2.00051	7.36698	6.65428e-21	4.43543e-19
Cg2g006310	-1.87346	4.68891	7.75829e-21	5.15179e-19
Cg7g014760	-1.67349	5.24949	8.03686e-21	5.31672e-19
Cg6g016010	-1.68077	6.93966	8.23654e-21	5.42787e-19
Cg7g002150	-2.10908	5.81645	8.26658e-21	5.42787e-19
Cg2g013720	-1.87503	4.64496	8.38991e-21	5.48838e-19
Cg2g039520	3.37417	2.61871	8.8219e-21	5.74959e-19
Cg5g038170	-2.80823	4.37142	9.4325e-21	6.12486e-19
Cg3g008110	8.81172	1.04557	1.06024e-20	6.85924e-19
Cg5g008280	-2.25367	5.08615	1.11644e-20	7.19637e-19
Cg8g022540	-2.09716	5.58707	1.12371e-20	7.21676e-19
Cg2g028580	-1.70426	6.92301	1.12972e-20	7.229e-19
CgUng002920	8.75127	0.991908	1.2477e-20	7.95502e-19
Cg5g008640	-1.8865	7.08865	1.26091e-20	8.01021e-19
Cg4g001810	-1.66163	7.2682	1.325e-20	8.38707e-19
Cg3g013430	3.07209	2.52326	1.33703e-20	8.4329e-19
Cg2g017560	-2.27619	9.49561	1.59685e-20	1.00356e-18
Cg9g008090	2.36626	6.84487	2.07894e-20	1.30189e-18
Cg5g011170	-2.57807	7.3676	2.3001e-20	1.43528e-18
Cg8g007350	-1.59763	7.14377	2.52799e-20	1.57191e-18
Cg5g006050	1.83455	4.93407	2.77027e-20	1.71649e-18
Cg2g046080	-1.71833	9.2429	2.81751e-20	1.73964e-18
Cg2g034030	-2.45857	3.3101	3.04921e-20	1.87612e-18
Cg4g015400	-2.63333	6.27827	3.2075e-20	1.96663e-18
Cg2g040960	-3.22335	2.57441	3.46029e-20	2.11426e-18
Cg4g001740	-1.95	5.72664	3.50141e-20	2.13198e-18
Cg2g020430	4.14485	3.12575	3.56082e-20	2.16068e-18
Cg1g005630	1.63723	7.22057	3.76619e-20	2.27745e-18
Cg5g019690	-1.6512	5.97982	4.19144e-20	2.52325e-18
Cg7g008120	-3.20665	3.75275	4.20135e-20	2.52325e-18
Cg7g019530	-4.97628	1.54732	4.22233e-20	2.52494e-18
Cg7g022090	1.71296	6.28045	4.23286e-20	2.52494e-18
Cg1g008060	-2.25053	4.557	4.34411e-20	2.58254e-18
Cg7g008570	-1.63821	4.64394	4.89223e-20	2.8986e-18
Cg2g020890	-1.98923	4.00373	5.18041e-20	3.04879e-18
Cg5g041210	-1.97597	4.0035	5.18286e-20	3.04879e-18
Cg1g013130	-2.04719	5.39149	5.19768e-20	3.04879e-18
Cg5g003680	1.65257	5.78821	5.901e-20	3.44983e-18
Cg7g023000	-1.87223	6.16763	7.34955e-20	4.28245e-18
Cg7g022980	1.53685	6.0789	7.52538e-20	4.37043e-18
Cg6g012840	-3.0988	3.30624	7.83604e-20	4.53588e-18
Cg5g043060	-1.95587	4.08295	8.47636e-20	4.89044e-18
Cg8g006200	-1.73278	4.85301	8.66969e-20	4.98564e-18
Cg4g006750	-2.57714	2.78464	1.07399e-19	6.156e-18
Cg3g013720	1.65095	5.82768	1.21871e-19	6.96288e-18
Cg2g033900	-2.17565	4.34778	1.27295e-19	7.24922e-18
Cg2g040010	-1.95528	4.11196	1.39295e-19	7.90702e-18
Cg9g001630	-1.89183	4.70755	1.44549e-19	8.17886e-18
Cg8g022180	-1.45991	5.61644	1.54042e-19	8.68806e-18
Cg9g001930	-2.25588	6.52676	1.54549e-19	8.68883e-18
Cg9g006980	8.27655	0.553538	1.60222e-19	8.97904e-18
Cg6g010810	5.99366	0.908444	1.70188e-19	9.50728e-18
Cg9g026100	-2.0831	5.03137	1.7156e-19	9.5536e-18
Cg7g008090	-3.19895	4.07186	1.79851e-19	9.98371e-18
Cg1g000380	-1.71438	5.456	1.91227e-19	1.05818e-17
Cg7g011590	-2.06299	9.56756	1.97479e-19	1.08935e-17
Cg3g006730	-2.87043	3.45163	1.98189e-19	1.08985e-17
Cg8g018060	-3.59545	2.05736	2.04606e-19	1.12164e-17
Cg9g006570	2.85272	5.08312	2.2987e-19	1.25622e-17
Cg5g003330	-5.26788	0.755314	2.36635e-19	1.28918e-17
Cg9g005800	-2.36608	3.24258	2.38148e-19	1.29342e-17
Cg5g043350	-1.69623	6.13171	2.44621e-19	1.32449e-17
Cg7g021190	5.80536	0.737138	3.65531e-19	1.97308e-17
Cg2g015930	8.14725	0.435689	3.87454e-19	2.08502e-17
Cg6g018900	1.87578	4.81206	4.12904e-19	2.21521e-17
Cg9g014210	2.8442	2.32562	4.14886e-19	2.21907e-17
Cg5g009710	-2.21442	5.18855	4.28036e-19	2.28247e-17
Cg5g006140	-2.00158	4.4362	4.43291e-19	2.35668e-17
Cg7g016990	-1.52182	5.86876	4.65118e-19	2.46527e-17
Cg4g008710	-1.94488	4.63885	5.20657e-19	2.75135e-17
Cg5g038960	-1.85168	5.41857	5.52918e-19	2.91308e-17
Cg7g001220	1.80386	6.30172	5.58671e-19	2.93461e-17
Cg5g042830	-2.4804	6.34131	5.71243e-19	2.99172e-17
Cg4g012710	-1.67681	6.42787	7.78806e-19	4.06666e-17
Cg2g038690	-5.31111	0.794235	8.77843e-19	4.57024e-17
Cg5g018720	-1.84422	4.20548	9.71943e-19	5.04522e-17
Cg5g010350	3.30195	10.0384	1.08455e-18	5.61316e-17
Cg8g004210	3.18907	2.32594	1.22635e-18	6.32848e-17
Cg5g037910	-1.996	4.98477	1.27523e-18	6.56148e-17
Cg9g026370	-1.48794	5.70411	1.30251e-18	6.68229e-17
Cg2g033880	1.52412	8.51788	1.51859e-18	7.74794e-17
Cg5g034960	-2.7568	2.61437	1.51903e-18	7.74794e-17
Cg7g023850	1.64468	8.99543	1.52696e-18	7.75075e-17
Cg4g023320	3.4445	1.8863	1.52839e-18	7.75075e-17
Cg2g002880	-4.35735	1.30924	1.91156e-18	9.66603e-17
Cg8g004740	-2.26768	4.89328	2.17033e-18	1.09313e-16
Cg5g009960	1.72826	4.29976	2.17421e-18	1.09313e-16
Cg5g010620	1.42045	5.71572	2.19856e-18	1.10222e-16
Cg2g017260	4.99836	2.46942	2.39464e-18	1.19712e-16
Cg3g012080	2.18037	5.59881	2.55028e-18	1.27131e-16
Cg2g005640	-4.34977	6.4331	2.61606e-18	1.30042e-16
Cg5g004770	-1.77177	5.97678	2.7132e-18	1.34491e-16
Cg4g001690	-2.15378	3.85201	2.87444e-18	1.42083e-16
Cg2g018720	5.65237	2.32743	2.89467e-18	1.42682e-16
Cg1g006590	2.80119	2.44193	2.92026e-18	1.43541e-16
Cg7g007780	4.54464	1.29307	3.15043e-18	1.54423e-16
Cg1g005130	4.30196	1.07369	3.96741e-18	1.93929e-16
Cg1g012280	-1.93974	6.32696	4.18852e-18	2.0417e-16
Cg1g008330	-1.50969	5.27267	4.23488e-18	2.0586e-16
Cg9g005210	8.05031	0.34757	4.80906e-18	2.33127e-16
Cg1g005430	-4.9679	4.48294	4.94893e-18	2.39248e-16
Cg1g014580	-1.58399	4.95951	5.12739e-18	2.47196e-16
Cg5g028770	2.4492	3.13312	6.05443e-18	2.91092e-16
Cg2g041490	1.85359	4.0371	6.11367e-18	2.93139e-16
Cg6g013390	-1.81464	7.11428	6.2605e-18	2.99364e-16
Cg4g001350	-5.24633	0.735147	6.65774e-18	3.17497e-16
Cg9g012250	8.04839	0.346643	7.83483e-18	3.7262e-16
Cg2g017700	-2.7574	2.69708	8.00704e-18	3.79784e-16
Cg5g010890	-1.46712	5.22119	8.69343e-18	4.11232e-16
Cg1g009880	-2.56803	5.93252	8.95067e-18	4.22265e-16
CgUng005770	-1.85595	7.55948	9.14995e-18	4.30513e-16
Cg5g011220	-1.62407	6.91029	9.90383e-18	4.64741e-16
Cg3g014840	-2.28652	5.13896	1.13077e-17	5.29207e-16
Cg2g028850	2.06908	4.90643	1.281e-17	5.97926e-16
Cg9g027580	-2.17189	2.98438	1.40052e-17	6.51982e-16
Cg4g023310	5.23649	1.04091	1.57798e-17	7.32656e-16
Cg7g004430	-2.84734	4.24434	1.63501e-17	7.55282e-16
Cg6g025580	-1.52549	8.86692	1.63529e-17	7.55282e-16
Cg8g019990	5.7503	0.686672	1.80469e-17	8.30927e-16
Cg6g006100	-1.85192	5.34462	1.80852e-17	8.30927e-16
Cg2g027370	7.94249	0.251841	1.85759e-17	8.51252e-16
Cg9g014460	-3.21427	5.55866	1.87762e-17	8.58194e-16
Cg5g041180	-1.4408	5.06155	2.10328e-17	9.58847e-16
CgUng000320	2.63315	2.74958	2.15306e-17	9.79004e-16
Cg9g025930	-1.52563	6.44416	2.33067e-17	1.05703e-15
Cg7g005360	-1.67613	4.43329	2.38549e-17	1.07911e-15
Cg6g024930	1.92957	4.96057	2.61408e-17	1.17949e-15
Cg5g037490	2.47484	2.48946	2.70239e-17	1.21621e-15
Cg5g044540	-2.23472	4.26978	2.72771e-17	1.22448e-15
Cg9g024430	-1.82321	4.53323	2.96722e-17	1.32861e-15
Cg1g016390	1.58739	7.70957	3.17882e-17	1.41974e-15
Cg7g019690	-1.57112	6.10594	3.23496e-17	1.44115e-15
Cg9g025380	-1.69583	8.95093	3.37566e-17	1.50004e-15
Cg7g018030	-1.94444	6.48503	3.43196e-17	1.52121e-15
Cg4g013780	-2.60341	2.82823	3.45644e-17	1.52822e-15
Cg3g016090	-1.5063	6.09702	3.7656e-17	1.66073e-15
Cg9g004640	-2.19609	3.54835	4.25541e-17	1.87206e-15
Cg3g024580	1.69876	7.66853	4.35415e-17	1.91072e-15
Cg6g004360	1.49872	7.13475	4.38547e-17	1.91968e-15
Cg9g005470	4.559	0.933947	4.55655e-17	1.98962e-15
Cg7g012220	-1.56243	7.23816	4.75981e-17	2.07323e-15
Cg9g022880	-1.96489	4.56829	5.10674e-17	2.21885e-15
Cg9g000970	-1.42597	6.7052	5.97808e-17	2.59104e-15
Cg2g001020	4.37125	1.42789	6.40098e-17	2.76752e-15
Cg4g017770	6.40183	0.554683	7.26391e-17	3.13292e-15
Cg8g003180	-3.13554	4.20861	7.87874e-17	3.38979e-15
Cg9g006140	2.91112	1.98211	9.04048e-17	3.88013e-15
Cg2g044410	-4.85572	1.00696	9.25125e-17	3.96093e-15
Cg3g022250	-1.42481	5.70451	9.65412e-17	4.12339e-15
Cg2g006520	-1.55335	6.42745	1.04374e-16	4.44712e-15
Cg2g027590	4.00869	2.59676	1.07582e-16	4.57275e-15
Cg5g001710	5.9088	1.30629	1.08891e-16	4.61723e-15
Cg6g004340	-3.69897	2.93979	1.36483e-16	5.77329e-15
Cg9g020360	1.66943	6.59437	1.59928e-16	6.74883e-15
Cg3g017450	-1.78961	6.61	1.69286e-16	7.12664e-15
Cg8g023160	-1.80663	4.06572	1.72167e-16	7.23061e-15
Cg1g017660	-3.60856	2.82492	1.83382e-16	7.67062e-15
Cg9g010300	1.86521	5.33506	1.83516e-16	7.67062e-15
Cg9g016130	-1.64794	5.24013	1.91389e-16	7.98074e-15
Cg7g012200	2.61148	2.43945	2.08824e-16	8.68719e-15
Cg4g022300	-1.66705	6.75224	2.36938e-16	9.83348e-15
Cg8g020000	7.9608	0.266987	2.5046e-16	1.03702e-14
Cg6g005210	3.84755	2.01881	2.5972e-16	1.07284e-14
Cg2g035590	2.56959	2.40541	2.61405e-16	1.07727e-14
Cg1g009640	-2.44419	2.6254	2.62259e-16	1.07759e-14
Cg7g023970	1.4969	5.49212	2.63227e-16	1.07759e-14
Cg9g015360	3.15813	1.73784	2.63319e-16	1.07759e-14
Cg6g023500	1.58687	7.59204	2.83943e-16	1.15929e-14
Cg1g027640	2.80877	2.06217	2.9212e-16	1.18992e-14
Cg1g007040	-4.51819	0.705901	3.25458e-16	1.32265e-14
Cg7g003500	-1.7188	3.81524	3.28925e-16	1.33366e-14
Cg9g025230	-2.00655	9.75197	3.44486e-16	1.39354e-14
Cg7g003970	-2.75519	2.54711	3.71649e-16	1.49998e-14
Cg9g004340	-1.57472	6.84662	3.81906e-16	1.53785e-14
Cg5g021300	7.84552	0.165513	3.89413e-16	1.5645e-14
Cg2g017370	7.79265	0.119513	4.1628e-16	1.66863e-14
Cg9g001040	-1.40245	5.81624	4.26844e-16	1.70709e-14
Cg2g033500	-1.60509	7.35062	5.19638e-16	2.07349e-14
Cg1g012970	-1.41022	5.9996	6.24855e-16	2.48769e-14
Cg6g013670	1.75538	3.98468	6.43758e-16	2.55716e-14
Cg5g010410	1.46022	5.49043	6.50763e-16	2.57916e-14
Cg3g012870	-1.50174	7.39752	6.82782e-16	2.69998e-14
Cg8g023340	-1.5978	5.1561	6.89929e-16	2.72212e-14
Cg7g016480	1.54009	5.8654	6.94274e-16	2.73314e-14
Cg5g032320	-2.48769	2.8122	7.0427e-16	2.7663e-14
Cg2g030400	2.21984	3.00447	7.09665e-16	2.78129e-14
Cg5g009060	1.44737	5.67628	7.57645e-16	2.96273e-14
Cg6g007350	-2.88381	1.92096	7.79271e-16	3.04054e-14
Cg6g009370	-1.74825	5.1349	8.17196e-16	3.18146e-14
Cg5g008630	-1.77475	6.24158	8.29082e-16	3.22061e-14
Cg9g009240	1.33502	5.46957	8.41523e-16	3.26174e-14
Cg9g020020	-1.37797	5.64084	8.48348e-16	3.28096e-14
CgUng000190	-1.39148	5.51878	9.25624e-16	3.57197e-14
Cg6g011420	-2.31054	3.17534	9.33079e-16	3.59286e-14
Cg9g027340	-2.77105	2.37371	9.46559e-16	3.63681e-14
Cg3g015310	-1.41794	10.1585	9.50102e-16	3.64247e-14
Cg2g005920	3.02149	2.30769	1.08723e-15	4.1505e-14
Cg2g038070	-1.62564	4.298	1.08733e-15	4.1505e-14
Cg7g003910	-2.50876	5.20136	1.10697e-15	4.21632e-14
Cg1g025400	-2.01417	3.51879	1.17939e-15	4.48246e-14
Cg5g039060	2.47384	3.54584	1.20557e-15	4.57207e-14
Cg1g004930	-1.51401	5.74894	1.26048e-15	4.77004e-14
Cg5g007140	-1.28487	5.45895	1.32337e-15	4.99727e-14
Cg9g018710	3.84512	0.958601	1.3509e-15	5.08708e-14
Cg8g001230	-1.47463	5.88427	1.35293e-15	5.08708e-14
Cg1g010820	-1.31233	6.11689	1.36464e-15	5.12018e-14
Cg1g007420	-2.14384	6.98981	1.48673e-15	5.5664e-14
Cg5g002470	-1.33867	5.49701	1.50654e-15	5.62857e-14
Cg2g028250	-1.55125	7.84848	1.5425e-15	5.7507e-14
Cg4g016210	-2.08297	3.18637	1.55403e-15	5.78147e-14
Cg2g019040	-2.21264	4.21084	1.58979e-15	5.90202e-14
Cg5g012980	-8.67424	0.931191	1.59697e-15	5.91618e-14
Cg1g006850	1.98275	3.56676	1.79083e-15	6.62041e-14
Cg2g044990	1.83785	6.69104	1.80255e-15	6.64979e-14
Cg4g000940	-1.36522	6.51918	1.82207e-15	6.70772e-14
Cg9g025790	-1.50305	5.6613	1.93601e-15	7.1123e-14
Cg4g002330	-1.62125	4.39088	1.96774e-15	7.2138e-14
Cg3g024200	-1.77225	8.87251	2.07527e-15	7.5796e-14
Cg2g006800	7.98469	0.291452	2.07613e-15	7.5796e-14
Cg4g003910	1.5283	5.66959	2.11304e-15	7.69839e-14
Cg3g016320	-1.99112	6.73124	2.1295e-15	7.74233e-14
Cg9g022240	1.72639	3.85852	2.23599e-15	8.11273e-14
Cg7g008680	-2.8404	2.08868	2.24815e-15	8.14007e-14
Cg2g008070	-1.87996	6.46834	2.25852e-15	8.1608e-14
Cg7g016280	3.08457	2.36339	2.58221e-15	9.3113e-14
Cg5g001770	4.84142	0.683939	2.938e-15	1.05726e-13
Cg9g025960	-1.51731	5.27985	3.01341e-15	1.08218e-13
Cg5g033010	-1.61654	6.77099	3.11629e-15	1.11685e-13
Cg7g019020	-1.31392	5.07626	3.21105e-15	1.14847e-13
Cg3g013250	3.71069	1.28264	3.34297e-15	1.19323e-13
Cg9g008980	8.17994	0.462713	3.35168e-15	1.19392e-13
Cg8g009070	6.48088	0.629335	3.39757e-15	1.20782e-13
Cg5g006130	1.33419	6.26607	3.55447e-15	1.26014e-13
Cg2g028860	4.28755	1.80253	3.55906e-15	1.26014e-13
Cg2g014670	7.68288	0.0238561	3.59823e-15	1.27145e-13
Cg7g018990	-1.91956	3.85118	3.69923e-15	1.30452e-13
Cg1g007430	1.39163	7.52552	3.73919e-15	1.31597e-13
Cg1g029080	-1.60129	8.26705	3.82495e-15	1.34347e-13
Cg8g001540	-1.49745	9.78453	3.96618e-15	1.3903e-13
CgUng003320	-1.99974	3.70624	4.02465e-15	1.40799e-13
Cg7g003360	-3.89966	2.27215	4.27245e-15	1.49171e-13
Cg6g006310	-1.79601	4.37101	4.32662e-15	1.50764e-13
Cg8g024550	-1.38724	5.64705	4.38978e-15	1.52662e-13
Cg6g014950	-1.45209	7.0232	4.64294e-15	1.61148e-13
Cg3g011620	-1.74234	4.66701	5.07113e-15	1.75663e-13
Cg2g019660	-7.9296	0.256426	5.51999e-15	1.90836e-13
Cg6g006620	2.89454	2.54564	5.79933e-15	2.001e-13
Cg2g043830	-1.52543	4.44373	6.64591e-15	2.28861e-13
Cg6g023440	-2.73528	8.11773	6.97422e-15	2.39698e-13
Cg9g021510	4.58541	0.957823	7.17372e-15	2.46074e-13
Cg8g008240	-2.39517	4.14121	7.1888e-15	2.46112e-13
Cg9g006950	-7.83333	0.17116	7.48022e-15	2.55591e-13
Cg3g017920	3.13717	3.37193	7.57263e-15	2.58247e-13
Cg2g011800	-1.30603	5.04343	7.76261e-15	2.64214e-13
Cg2g000810	-1.26586	5.87421	8.28743e-15	2.81533e-13
Cg1g017750	1.72098	5.09165	8.30585e-15	2.81615e-13
Cg2g040770	-1.71472	4.79135	9.74278e-15	3.29699e-13
Cg7g005560	-1.38796	6.90429	1.02146e-14	3.45003e-13
Cg5g009980	1.52835	7.12885	1.02881e-14	3.46819e-13
Cg2g006630	-2.33119	6.30218	1.05215e-14	3.54008e-13
Cg7g023480	-1.41829	6.93416	1.06378e-14	3.57238e-13
Cg9g006330	-3.14496	1.85291	1.14589e-14	3.8408e-13
Cg8g023110	-2.28157	4.70604	1.18217e-14	3.95182e-13
Cg3g013390	-1.93593	3.99032	1.1835e-14	3.95182e-13
Cg6g024710	-5.41911	0.427199	1.19194e-14	3.97244e-13
Cg5g038120	-1.69355	7.04319	1.26791e-14	4.21766e-13
Cg1g011990	-2.93488	2.45921	1.27224e-14	4.22407e-13
Cg3g022330	-1.54937	4.45091	1.4946e-14	4.95301e-13
Cg6g007760	-1.75939	4.69742	1.55376e-14	5.13938e-13
Cg1g012560	-2.04384	4.08047	1.58626e-14	5.23703e-13
Cg4g006870	5.26019	0.252296	1.61246e-14	5.31357e-13
Cg2g014830	7.88184	0.196186	1.76932e-14	5.81959e-13
Cg7g018530	-1.43106	4.57953	1.77663e-14	5.83273e-13
Cg5g023660	4.65544	0.519635	1.89179e-14	6.19922e-13
Cg6g025130	1.68	5.1665	1.99877e-14	6.5376e-13
Cg5g038060	-2.16281	2.98636	2.11921e-14	6.91869e-13
Cg8g005550	3.50052	6.11081	2.44944e-14	7.98199e-13
Cg3g014760	-3.18486	2.80154	2.48338e-14	8.07762e-13
Cg7g002410	-1.64499	4.53006	2.53759e-14	8.23875e-13
Cg2g029070	-2.1715	3.30314	2.5778e-14	8.35389e-13
Cg7g022490	1.35417	7.33357	2.71102e-14	8.76946e-13
Cg2g024970	-2.39177	2.37092	2.8824e-14	9.30672e-13
CgUng001430	1.86243	5.08985	3.29338e-14	1.06142e-12
Cg6g020760	-1.37045	4.5443	3.34417e-14	1.07582e-12
Cg9g019220	3.40435	1.42527	3.36091e-14	1.07923e-12
Cg9g007230	-2.0277	3.90671	3.4884e-14	1.11813e-12
Cg8g022140	-2.12388	5.43685	3.5524e-14	1.13657e-12
Cg9g004440	1.49965	7.53605	3.64866e-14	1.16525e-12
Cg4g013180	5.89363	0.104518	3.67172e-14	1.17049e-12
Cg3g014550	-1.4479	5.37572	3.70644e-14	1.17943e-12
Cg5g009660	-2.76057	7.80023	3.83275e-14	1.21742e-12
Cg8g002580	-1.31967	9.70683	4.02871e-14	1.27736e-12
Cg9g011380	3.84728	0.67391	4.12313e-14	1.30494e-12
Cg7g007440	-2.84995	1.60527	4.61709e-14	1.45865e-12
Cg2g029490	-1.6301	3.63352	4.63871e-14	1.46286e-12
Cg7g020430	-1.45986	5.14132	4.70097e-14	1.47984e-12
Cg7g001660	-1.73678	4.42546	4.80504e-14	1.50919e-12
Cg8g000170	-2.04068	4.86561	4.81136e-14	1.50919e-12
Cg2g046400	-2.02716	3.79754	5.3486e-14	1.67472e-12
Cg8g024030	-1.70565	3.90275	5.40478e-14	1.68761e-12
Cg4g018890	-2.25917	4.59219	5.40894e-14	1.68761e-12
Cg3g000750	7.6255	-0.0260933	5.52675e-14	1.72131e-12
Cg5g017840	-2.69064	2.14778	6.12088e-14	1.90299e-12
Cg2g007510	1.91884	3.5299	6.33902e-14	1.96733e-12
Cg5g043130	-1.3826	7.26987	6.43686e-14	1.99418e-12
Cg9g011180	7.56414	-0.0785106	7.76429e-14	2.4012e-12
Cg7g012590	-2.62372	3.89131	7.90443e-14	2.44025e-12
Cg2g039660	1.24873	6.15306	7.98895e-14	2.46202e-12
Cg6g005000	-1.87295	3.61068	8.0557e-14	2.47825e-12
Cg4g014040	-3.11668	2.22827	8.31635e-14	2.55398e-12
Cg5g042990	-1.46942	4.22824	8.83285e-14	2.70787e-12
Cg3g018540	-1.42393	9.19385	8.86689e-14	2.71358e-12
Cg7g014520	-3.71939	1.93231	9.06765e-14	2.7702e-12
Cg5g012970	1.24626	6.35473	9.28595e-14	2.83197e-12
Cg7g002540	-1.38552	6.04509	9.31681e-14	2.83647e-12
Cg2g027690	-1.48242	7.59535	9.49442e-14	2.88555e-12
Cg2g041230	-2.55493	4.1909	1.12966e-13	3.42401e-12
Cg2g044750	-1.81991	5.49683	1.1305e-13	3.42401e-12
Cg5g013690	-1.26517	5.71035	1.14573e-13	3.46416e-12
Cg7g011980	7.73666	0.0716518	1.14844e-13	3.46639e-12
Cg9g019530	2.44805	3.79243	1.16193e-13	3.50112e-12
Cg4g022380	-3.40605	1.38831	1.17942e-13	3.54773e-12
Cg5g010630	4.44048	0.600724	1.19585e-13	3.59101e-12
Cg2g019880	1.49417	4.00378	1.25023e-13	3.74791e-12
Cg2g036200	1.44074	4.86153	1.25916e-13	3.76826e-12
Cg9g019680	1.32847	6.52622	1.30724e-13	3.90552e-12
Cg7g021590	-2.11116	3.762	1.45236e-13	4.33173e-12
Cg5g044890	1.43637	6.09039	1.53615e-13	4.57388e-12
Cg8g014180	-2.08489	2.43443	1.55637e-13	4.62625e-12
Cg2g028070	-2.20302	3.23357	1.59094e-13	4.72103e-12
Cg9g010270	-1.42063	4.17525	1.61097e-13	4.77244e-12
Cg9g000590	-2.12437	4.90407	1.62809e-13	4.81506e-12
Cg5g040210	1.77184	3.06281	1.71589e-13	5.06618e-12
Cg2g015140	4.83267	0.33408	1.78211e-13	5.25291e-12
Cg3g022940	2.14173	5.09732	1.81751e-13	5.34829e-12
Cg4g014150	1.67047	4.6756	1.87761e-13	5.5159e-12
Cg5g039960	-1.6532	4.92649	1.91071e-13	5.60378e-12
Cg8g011290	-2.51328	2.75008	2.11299e-13	6.18672e-12
Cg5g008450	-1.55436	9.25771	2.15538e-13	6.30037e-12
Cg3g014800	-2.56626	2.20099	2.17951e-13	6.36034e-12
Cg5g033290	-1.31267	4.99764	2.26967e-13	6.61248e-12
Cg3g013080	4.38335	1.68085	2.38304e-13	6.93129e-12
Cg5g036610	2.04677	3.20609	2.39771e-13	6.96245e-12
Cg6g004140	5.76054	-0.00955708	2.43289e-13	7.05298e-12
Cg7g016320	-1.32083	4.82198	2.48177e-13	7.18284e-12
Cg2g038360	-2.98088	1.57213	2.49269e-13	7.2026e-12
Cg1g001620	3.47798	0.983631	2.66686e-13	7.69324e-12
Cg5g042260	1.9676	3.27503	2.6912e-13	7.75075e-12
Cg6g018030	1.22796	6.44905	2.91869e-13	8.39219e-12
Cg2g045100	-1.49378	12.2127	3.00695e-13	8.63187e-12
Cg8g011230	-1.31551	5.57569	3.11534e-13	8.92845e-12
Cg8g020560	-1.92367	2.82148	3.19439e-13	9.1401e-12
Cg9g025900	-1.93331	2.80731	3.217e-13	9.18986e-12
Cg4g023170	1.80402	3.29747	3.24723e-13	9.26119e-12
Cg4g022200	-3.41574	4.61242	3.29648e-13	9.38642e-12
Cg1g028790	7.58432	-0.0610173	3.47924e-13	9.89081e-12
Cg5g008070	-1.43463	4.26795	3.51637e-13	9.98024e-12
Cg5g008720	-1.44933	7.70492	3.55391e-13	1.00706e-11
Cg5g032150	-3.09257	3.10263	3.83336e-13	1.0845e-11
Cg5g002560	-1.98413	6.83756	3.87281e-13	1.09386e-11
Cg6g018250	-2.23274	3.7884	3.88491e-13	1.09386e-11
Cg5g036730	-2.56241	3.85396	3.88511e-13	1.09386e-11
Cg9g023240	3.98508	2.14194	3.9985e-13	1.12399e-11
Cg9g005090	4.06709	1.39796	4.09485e-13	1.14924e-11
Cg6g003490	2.46806	1.81007	4.19941e-13	1.1767e-11
Cg6g004470	4.1967	1.26972	4.22817e-13	1.18288e-11
Cg9g017500	-1.26125	8.66316	4.32183e-13	1.20716e-11
Cg3g004890	-3.79717	1.19286	4.40622e-13	1.22878e-11
Cg6g011130	-1.27858	5.08107	4.43815e-13	1.23573e-11
Cg5g036640	-8.32193	0.609729	4.47713e-13	1.24442e-11
Cg5g039100	-1.26048	10.2365	4.4835e-13	1.24442e-11
Cg3g009690	4.44576	0.607905	4.58214e-13	1.26979e-11
Cg6g015850	-1.43453	4.50775	4.94489e-13	1.36816e-11
Cg7g000600	-1.34034	7.42618	4.98598e-13	1.37737e-11
Cg4g021250	-1.79298	3.34947	5.18799e-13	1.43092e-11
Cg2g020460	1.29342	4.60477	5.30056e-13	1.45969e-11
Cg9g020330	5.99538	0.194059	5.36159e-13	1.47418e-11
Cg9g015600	3.01908	1.6676	6.13451e-13	1.68407e-11
Cg4g024590	2.2172	2.39062	6.25692e-13	1.715e-11
Cg1g007360	1.38592	4.84689	6.27769e-13	1.71802e-11
Cg5g007250	1.51395	4.76493	6.42606e-13	1.75589e-11
Cg3g025280	1.22725	6.11571	6.71094e-13	1.83089e-11
Cg5g023990	-2.50426	2.33811	6.88061e-13	1.87427e-11
Cg2g021270	-1.44561	5.26783	7.04878e-13	1.91496e-11
Cg1g019150	7.64759	-0.00820612	7.05175e-13	1.91496e-11
Cg7g006850	-1.37295	4.13883	7.27453e-13	1.97242e-11
Cg6g016160	2.44848	2.3885	7.47894e-13	2.02472e-11
Cg6g014180	-1.39514	9.08472	7.69842e-13	2.08094e-11
Cg9g023350	-2.25998	2.16218	7.75509e-13	2.09304e-11
Cg2g026390	-1.76347	4.39257	8.06606e-13	2.17364e-11
Cg5g030590	2.59438	2.57116	8.51575e-13	2.29131e-11
Cg2g039740	-1.61792	4.3572	8.60058e-13	2.3106e-11
Cg5g040850	-1.16769	6.06561	9.02416e-13	2.41781e-11
Cg5g040200	4.07049	0.506508	9.02712e-13	2.41781e-11
Cg4g004020	-3.25102	3.72015	9.28862e-13	2.48407e-11
Cg2g035570	-1.40339	4.99916	9.91536e-13	2.64766e-11
Cg2g022740	3.78489	1.03192	1.06678e-12	2.84426e-11
Cg2g002700	1.93084	3.03908	1.07248e-12	2.85514e-11
Cg9g016490	2.10858	2.75683	1.10089e-12	2.92634e-11
Cg8g021020	-1.56941	10.1712	1.12375e-12	2.98261e-11
Cg2g024820	1.48747	5.0971	1.13132e-12	2.99817e-11
Cg3g001100	1.67839	4.91323	1.14982e-12	3.04262e-11
Cg2g017030	-5.41824	0.427237	1.15991e-12	3.06472e-11
Cg2g020660	1.63892	6.89115	1.20034e-12	3.16676e-11
Cg3g021810	-1.53278	6.12974	1.22169e-12	3.21827e-11
Cg2g027240	2.32774	6.88024	1.24379e-12	3.2716e-11
Cg5g008540	1.29001	4.78667	1.32567e-12	3.48177e-11
Cg2g045060	-1.32371	4.92133	1.37892e-12	3.61624e-11
Cg6g008510	2.39065	5.84503	1.39461e-12	3.65084e-11
Cg2g001690	5.72145	-0.0431356	1.39627e-12	3.65084e-11
Cg7g006330	-1.51652	5.35919	1.42242e-12	3.7137e-11
Cg5g016460	-1.38883	7.28481	1.43269e-12	3.73496e-11
Cg1g015920	1.33021	5.9619	1.47406e-12	3.83715e-11
Cg7g023240	-1.29339	7.38771	1.60929e-12	4.18295e-11
Cg1g022940	-1.5274	4.25526	1.63767e-12	4.25046e-11
Cg6g024750	-1.39623	4.50589	1.68846e-12	4.37581e-11
Cg9g009290	-5.03773	0.0960799	1.70574e-12	4.41411e-11
Cg5g012710	-1.18233	4.83618	1.71278e-12	4.42582e-11
Cg1g002730	-3.12926	1.35545	1.7193e-12	4.43615e-11
Cg2g010070	1.55266	6.41426	1.72619e-12	4.44741e-11
Cg1g014530	-1.36115	6.99603	1.79517e-12	4.61835e-11
Cg4g006700	-2.93086	2.84797	1.98216e-12	5.09198e-11
Cg5g011850	5.8156	0.0390636	1.99118e-12	5.1077e-11
Cg3g024060	1.6342	4.72683	2.00373e-12	5.1324e-11
Cg1g006310	-1.24316	6.15111	2.08203e-12	5.32523e-11
Cg2g042110	1.41474	6.39503	2.24424e-12	5.73176e-11
Cg8g014140	3.03814	1.11246	2.26387e-12	5.77351e-11
Cg5g035890	-1.93215	2.87145	2.28088e-12	5.80849e-11
Cg2g014410	2.77522	1.96984	2.30078e-12	5.85069e-11
Cg2g033770	1.34709	5.31899	2.3888e-12	6.06515e-11
Cg7g017820	1.2583	5.03121	2.39201e-12	6.06515e-11
Cg9g009220	1.81265	3.02307	2.44067e-12	6.17965e-11
Cg3g012010	1.3583	5.6444	2.73217e-12	6.90777e-11
Cg2g033080	-1.49453	10.3863	2.80616e-12	7.08465e-11
Cg2g024630	5.91476	0.121266	2.84976e-12	7.18441e-11
Cg5g007840	3.53689	1.46547	2.86402e-12	7.21005e-11
Cg7g007400	5.1931	0.194683	2.98778e-12	7.51085e-11
Cg1g024200	2.35318	2.81843	3.06071e-12	7.68322e-11
Cg5g001610	-1.17462	5.26555	3.07091e-12	7.69783e-11
Cg6g017060	-1.24787	6.20524	3.25528e-12	8.14839e-11
Cg5g004560	2.43601	2.11135	3.30663e-12	8.26516e-11
Cg2g046420	-1.48951	7.12985	3.32526e-12	8.29994e-11
Cg5g041520	1.2647	4.66432	3.33974e-12	8.32428e-11
Cg7g007960	-1.14514	5.67788	3.388e-12	8.43263e-11
Cg7g019520	-1.46685	4.48885	3.69142e-12	9.17484e-11
Cg5g037890	-7.76536	0.111373	3.69759e-12	9.17722e-11
Cg9g024590	7.29485	-0.307047	3.71352e-12	9.20377e-11
Cg8g021700	-1.49211	3.66229	3.76385e-12	9.31538e-11
Cg9g027160	2.53038	1.62751	3.78096e-12	9.3446e-11
Cg5g000910	-1.84957	5.5388	3.79697e-12	9.37102e-11
Cg4g003770	-1.22631	4.81496	4.10466e-12	1.01162e-10
Cg8g022090	-1.46765	4.69428	4.35685e-12	1.07227e-10
Cg9g003630	-3.17375	1.10954	4.48916e-12	1.10329e-10
Cg3g023950	-1.17048	5.4056	4.55761e-12	1.11855e-10
Cg5g003360	1.31736	6.23135	4.58718e-12	1.12424e-10
Cg9g011540	-1.2746	7.18701	5.01047e-12	1.22628e-10
Cg5g005530	1.37347	4.65963	5.10527e-12	1.24774e-10
Cg2g019630	-1.16983	6.01796	5.14368e-12	1.25539e-10
Cg6g003820	4.441	4.47968	5.21548e-12	1.27115e-10
Cg5g028780	4.73491	0.250769	5.30445e-12	1.29104e-10
Cg7g002770	2.4928	2.1821	5.32408e-12	1.29403e-10
Cg5g037660	-1.56859	4.206	5.661e-12	1.37402e-10
Cg5g036630	1.44999	5.73693	5.6876e-12	1.37858e-10
Cg1g005700	2.48328	1.96713	5.76049e-12	1.39432e-10
Cg9g003100	-2.01537	2.39771	5.89206e-12	1.42338e-10
Cg7g014460	-1.48536	7.45593	5.89672e-12	1.42338e-10
Cg5g044790	-1.88687	7.96799	5.9088e-12	1.42434e-10
Cg3g010360	-1.27042	7.07397	6.18048e-12	1.4878e-10
Cg5g023250	1.41977	3.83592	6.32909e-12	1.52149e-10
Cg5g038040	-1.39771	9.07381	6.63542e-12	1.59295e-10
Cg9g016160	1.16773	6.17803	6.7814e-12	1.62578e-10
Cg3g011420	1.75102	3.31688	6.80306e-12	1.62704e-10
Cg6g010880	-1.9723	3.36013	6.80513e-12	1.62704e-10
Cg7g002020	1.43478	3.91247	6.85008e-12	1.63556e-10
Cg7g005270	2.08426	2.22944	7.20307e-12	1.71751e-10
Cg1g007190	-1.25025	9.58663	7.29237e-12	1.73645e-10
Cg6g011900	-1.69892	6.23778	7.76518e-12	1.84654e-10
Cg2g000740	1.49557	4.06321	7.90713e-12	1.87776e-10
Cg4g022640	-2.2492	2.76485	8.21711e-12	1.94874e-10
Cg2g018330	2.2576	3.27197	8.33448e-12	1.97392e-10
Cg6g013060	-1.3532	4.39103	8.37985e-12	1.98199e-10
Cg5g007030	1.50077	3.70437	8.41643e-12	1.98627e-10
Cg6g002080	-1.23221	9.2405	8.42053e-12	1.98627e-10
Cg6g007160	-1.37024	5.64086	8.57814e-12	2.02074e-10
Cg4g016170	-3.09725	0.794622	8.59827e-12	2.02278e-10
Cg1g017700	1.40901	4.08083	8.69916e-12	2.04378e-10
Cg1g029200	1.20864	6.18861	8.73824e-12	2.05022e-10
Cg2g005600	-1.31361	8.07221	8.88629e-12	2.08219e-10
Cg5g005610	2.01529	2.78326	9.2154e-12	2.15643e-10
Cg4g022140	-1.88055	8.97304	9.34384e-12	2.18358e-10
Cg1g021390	1.65765	4.319	9.4582e-12	2.20737e-10
Cg3g023780	1.51507	6.49782	9.61338e-12	2.24062e-10
Cg6g009940	-1.86891	2.82666	9.77763e-12	2.27589e-10
Cg5g036140	-1.75573	4.20842	9.82831e-12	2.28466e-10
Cg9g006440	-4.41732	0.35079	1.00787e-11	2.33978e-10
Cg2g005020	1.59438	4.71259	1.01658e-11	2.35687e-10
Cg9g002790	-1.22505	9.76994	1.09951e-11	2.54579e-10
Cg8g023970	1.20919	6.02199	1.11311e-11	2.57389e-10
Cg7g018180	1.30986	7.44748	1.12254e-11	2.59229e-10
Cg4g024340	-2.61026	2.23377	1.14252e-11	2.63499e-10
Cg6g010020	-2.70232	1.80207	1.15986e-11	2.67147e-10
Cg5g044590	-2.04467	2.97755	1.17443e-11	2.70149e-10
Cg2g027520	-1.12727	6.27929	1.19192e-11	2.73814e-10
Cg7g004210	1.74886	3.74326	1.24136e-11	2.84801e-10
Cg5g023570	-1.22423	5.94685	1.25375e-11	2.87215e-10
Cg4g020760	-1.40943	5.12628	1.25604e-11	2.87215e-10
Cg4g003800	-1.34794	3.89111	1.25678e-11	2.87215e-10
Cg2g015330	7.79138	0.119073	1.26058e-11	2.8771e-10
Cg6g025660	-1.18329	8.88674	1.28957e-11	2.93945e-10
Cg8g007890	1.11345	6.15887	1.30525e-11	2.97135e-10
Cg9g006630	-1.9009	5.04806	1.31245e-11	2.98183e-10
Cg2g021200	-1.81398	3.31514	1.31429e-11	2.98183e-10
Cg6g016670	-1.81834	6.90647	1.31494e-11	2.98183e-10
Cg2g038980	-1.19016	9.36932	1.31873e-11	2.98446e-10
Cg2g033920	-1.49838	4.52287	1.31949e-11	2.98446e-10
Cg8g024860	3.58061	0.447517	1.32344e-11	2.98955e-10
Cg5g021520	-1.52364	3.42535	1.32618e-11	2.9919e-10
Cg4g010230	2.31278	7.15714	1.38331e-11	3.11678e-10
Cg8g008100	1.27885	7.26533	1.4204e-11	3.19626e-10
Cg7g020490	-1.15653	5.19011	1.42897e-11	3.21144e-10
Cg2g026430	-1.22707	9.45721	1.43424e-11	3.21916e-10
Cg2g019330	-1.35639	7.68862	1.44653e-11	3.24262e-10
Cg9g016360	-1.31719	7.0327	1.48452e-11	3.32354e-10
Cg9g023850	-1.46763	3.56097	1.5244e-11	3.40851e-10
Cg6g023370	-1.4823	7.02272	1.53304e-11	3.42347e-10
Cg2g045420	-1.66088	3.83892	1.6045e-11	3.57851e-10
Cg1g017200	1.38111	3.89815	1.65932e-11	3.69607e-10
Cg2g022770	-3.72244	0.755603	1.70783e-11	3.79932e-10
Cg1g019730	-1.31552	8.65689	1.7147e-11	3.80979e-10
Cg7g022350	-1.1668	6.07916	1.7303e-11	3.83961e-10
Cg4g009310	-1.10517	6.15022	1.734e-11	3.84298e-10
Cg5g016960	-1.22056	5.11377	1.78077e-11	3.94167e-10
Cg3g023040	-1.16415	6.20207	1.79118e-11	3.95971e-10
Cg6g017590	1.76856	3.7041	1.89404e-11	4.18185e-10
Cg5g027580	-1.15668	6.95185	2.00748e-11	4.42677e-10
Cg7g012490	-4.85847	1.00489	2.03063e-11	4.47222e-10
Cg9g005390	-1.60785	4.83655	2.10304e-11	4.62589e-10
Cg8g022760	-1.38949	5.92514	2.22226e-11	4.88203e-10
Cg9g028260	-1.31443	4.61243	2.24531e-11	4.92653e-10
Cg4g003460	-1.31159	5.35791	2.29533e-11	5.03e-10
Cg3g009520	-2.80338	1.88424	2.34119e-11	5.12412e-10
Cg5g003740	-1.31104	4.5983	2.35071e-11	5.13856e-10
Cg1g010170	2.75933	2.40742	2.36014e-11	5.15277e-10
Cg2g033330	-4.01226	3.12906	2.3774e-11	5.17995e-10
Cg7g007110	3.81763	0.482381	2.37847e-11	5.17995e-10
Cg8g023090	-1.16622	6.01479	2.43087e-11	5.28752e-10
Cg6g005220	-2.28573	3.28057	2.46464e-11	5.35436e-10
Cg9g013990	-1.39508	5.02533	2.48006e-11	5.3812e-10
Cg9g022190	-1.51271	6.75862	2.48976e-11	5.3956e-10
Cg1g011790	5.60778	0.562494	2.58795e-11	5.6015e-10
Cg6g007290	-1.19285	4.67955	2.6284e-11	5.68206e-10
Cg3g013740	2.6814	1.67755	2.76084e-11	5.96105e-10
Cg2g030250	-1.09894	5.73129	2.76901e-11	5.97135e-10
Cg2g041300	-1.20557	7.6364	3.06138e-11	6.5899e-10
Cg2g021440	5.45682	-0.265759	3.06333e-11	6.5899e-10
Cg8g002190	-1.40414	6.37985	3.08387e-11	6.62599e-10
Cg4g024020	-1.48447	5.97026	3.176e-11	6.81562e-10
Cg6g011100	-1.38248	6.11898	3.25859e-11	6.98434e-10
Cg2g013680	-4.51215	0.0964416	3.36899e-11	7.21219e-10
Cg4g006610	-1.40118	4.94195	3.45885e-11	7.39554e-10
Cg3g015030	1.55629	4.92528	3.51192e-11	7.49991e-10
Cg5g010900	-1.08269	5.40986	3.59429e-11	7.66651e-10
Cg2g002110	-2.18975	3.38937	3.67716e-11	7.83377e-10
Cg5g014230	7.16608	-0.414003	3.70317e-11	7.87965e-10
Cg1g015280	2.48213	2.12369	3.97896e-11	8.45626e-10
CgUng006260	-1.18178	4.46856	4.03368e-11	8.5622e-10
Cg4g013630	-6.01522	0.242683	4.12322e-11	8.74173e-10
CgUng003480	1.21252	6.80277	4.34199e-11	9.19447e-10
Cg3g016400	-1.17044	5.66312	4.58974e-11	9.7024e-10
Cg6g004540	-1.36731	4.39373	4.59288e-11	9.7024e-10
Cg6g003480	2.4081	2.58133	4.62298e-11	9.75426e-10
Cg9g002040	-1.26597	6.53707	4.65412e-11	9.80821e-10
Cg7g019940	1.12262	4.75762	4.80106e-11	1.01058e-09
Cg1g001360	1.29088	4.34551	4.85141e-11	1.01996e-09
Cg2g018560	-1.66206	6.69821	5.13171e-11	1.0776e-09
Cg1g026190	1.44883	5.28714	5.15157e-11	1.08048e-09
Cg9g028950	-2.45515	1.94623	5.24197e-11	1.09813e-09
Cg5g002760	-2.2099	2.8502	5.27535e-11	1.10381e-09
Cg5g040280	-1.89631	4.08843	5.50123e-11	1.1497e-09
Cg7g005090	2.23852	1.92777	5.53668e-11	1.15574e-09
Cg2g033320	-1.94623	7.03928	5.89078e-11	1.2282e-09
Cg4g017930	-1.64379	5.02531	6.00156e-11	1.24982e-09
Cg6g016800	-1.11384	5.75108	6.23334e-11	1.29655e-09
Cg9g006170	-1.48065	4.50485	6.25443e-11	1.2994e-09
CgUng002560	-1.61396	6.262	6.65033e-11	1.38002e-09
Cg3g005240	-1.31739	9.00077	6.73217e-11	1.39536e-09
Cg5g035670	1.4514	3.90037	6.75373e-11	1.39818e-09
Cg2g033830	-1.8591	7.18649	6.80391e-11	1.40691e-09
Cg4g004430	-1.20331	7.58481	6.82996e-11	1.41064e-09
Cg3g022030	2.03799	5.72406	6.99755e-11	1.44356e-09
Cg4g015940	2.19188	2.31648	7.14505e-11	1.47227e-09
Cg1g014830	1.90213	6.37259	7.16269e-11	1.47417e-09
Cg3g017000	1.06174	5.4226	7.17991e-11	1.47599e-09
Cg1g010180	1.33285	6.73267	7.29848e-11	1.49862e-09
Cg5g006640	-1.26701	4.41671	7.39716e-11	1.51711e-09
Cg9g019350	-1.16182	6.10406	7.43149e-11	1.52237e-09
Cg1g010160	1.12912	5.94182	7.67006e-11	1.56942e-09
Cg5g016080	3.03711	1.94208	7.74247e-11	1.58239e-09
Cg6g016090	7.16728	-0.413588	7.98552e-11	1.63018e-09
Cg5g032240	-1.1601	4.71837	8.09254e-11	1.65011e-09
Cg5g032570	-1.14647	6.51907	8.2472e-11	1.6797e-09
Cg9g028870	1.11825	6.35902	8.33457e-11	1.69553e-09
Cg6g000450	-1.59687	6.28034	8.42928e-11	1.71282e-09
Cg1g000980	1.63234	5.59368	9.08584e-11	1.8441e-09
Cg4g009930	1.13123	5.47185	9.42799e-11	1.91134e-09
Cg2g044150	-1.28294	7.58858	9.58466e-11	1.94087e-09
Cg1g005770	1.29535	5.95985	9.78e-11	1.97815e-09
Cg1g013420	-1.86058	2.50102	9.86978e-11	1.99401e-09
Cg9g015150	-1.65538	6.42141	1.0011e-10	2.02023e-09
Cg7g014400	1.5541	5.50284	1.01247e-10	2.04083e-09
Cg3g010370	-1.05593	5.71102	1.04185e-10	2.09765e-09
Cg4g000910	8.48629	0.740447	1.04629e-10	2.10418e-09
Cg9g010790	5.40562	-0.307151	1.0874e-10	2.18251e-09
Cg9g008130	-4.75177	0.298554	1.08772e-10	2.18251e-09
Cg4g006480	-1.62542	6.95911	1.10196e-10	2.20856e-09
Cg7g018630	-1.30621	6.67233	1.13165e-10	2.26549e-09
Cg2g002670	3.50174	0.53004	1.13484e-10	2.26929e-09
Cg3g021770	-1.55003	5.15552	1.16908e-10	2.3351e-09
Cg6g016240	3.56815	1.24809	1.18097e-10	2.35619e-09
Cg2g040420	-1.79704	3.35246	1.18476e-10	2.36106e-09
Cg9g014370	1.06965	5.77053	1.19464e-10	2.37806e-09
Cg5g033350	1.5334	3.49843	1.23135e-10	2.44838e-09
Cg2g036360	2.67128	2.33204	1.24402e-10	2.47078e-09
Cg3g013310	-1.2717	4.78843	1.28456e-10	2.5484e-09
Cg5g040890	-1.22353	5.89768	1.29631e-10	2.56882e-09
Cg4g006860	-1.60914	6.81534	1.35736e-10	2.68677e-09
Cg4g016440	-2.28505	1.72599	1.43759e-10	2.84239e-09
Cg1g029370	-1.07706	6.64118	1.455e-10	2.87359e-09
Cg2g031570	-1.13803	4.69899	1.46676e-10	2.89357e-09
Cg2g046020	1.3101	4.79265	1.47402e-10	2.90462e-09
Cg1g012300	-1.14223	7.02723	1.48866e-10	2.9302e-09
Cg6g006810	-1.23028	5.23655	1.5126e-10	2.97399e-09
Cg1g008210	-1.13194	5.33277	1.52427e-10	2.9936e-09
Cg2g008200	-2.40893	2.2363	1.52788e-10	2.99734e-09
Cg1g005230	-1.42772	4.03273	1.64273e-10	3.21905e-09
Cg2g012680	-1.36388	4.32044	1.65874e-10	3.2468e-09
Cg4g018510	-1.91419	3.04367	1.66588e-10	3.25717e-09
Cg5g029790	-5.09152	0.141079	1.83719e-10	3.58814e-09
Cg7g010260	1.20796	5.17315	1.91283e-10	3.73171e-09
Cg9g005770	-3.19702	1.41156	1.92753e-10	3.75623e-09
Cg2g019770	1.1909	4.72724	1.93041e-10	3.75768e-09
Cg3g001610	-1.34295	4.23092	1.9917e-10	3.87271e-09
Cg5g035380	-1.69136	4.24896	2.12337e-10	4.12416e-09
Cg8g003400	-1.37545	6.71349	2.29064e-10	4.44414e-09
Cg7g002830	1.55333	3.44915	2.2938e-10	4.44537e-09
Cg8g003800	1.76146	8.19221	2.31457e-10	4.4807e-09
Cg1g009610	1.09585	4.66396	2.34092e-10	4.52673e-09
Cg8g024230	-1.7711	4.37299	2.3521e-10	4.54335e-09
Cg4g003410	2.25534	1.83826	2.37048e-10	4.57383e-09
Cg9g002660	1.9732	2.31684	2.39352e-10	4.61322e-09
Cg8g022300	-1.23671	4.78279	2.60128e-10	5.00818e-09
Cg8g004380	-1.40486	5.25007	2.61664e-10	5.03224e-09
Cg2g040490	1.56295	3.95285	2.62267e-10	5.03834e-09
CgUng006580	3.70052	0.194254	2.72769e-10	5.23437e-09
Cg7g002430	-1.16147	7.03244	2.73249e-10	5.23788e-09
Cg1g016720	-1.2595	7.03074	2.75322e-10	5.26689e-09
Cg6g008920	-1.15243	8.88904	2.75362e-10	5.26689e-09
Cg2g015270	1.89085	4.11736	2.92309e-10	5.58497e-09
Cg7g022340	1.20321	5.57766	2.95874e-10	5.64695e-09
Cg5g037710	-1.87594	3.05349	2.98113e-10	5.68352e-09
Cg6g013240	-4.4542	0.0488804	3.09016e-10	5.88501e-09
Cg5g043880	-1.38598	4.91723	3.20036e-10	6.08829e-09
Cg5g005980	-2.93074	0.745856	3.21208e-10	6.104e-09
Cg3g010720	-1.95155	2.47178	3.25505e-10	6.17898e-09
Cg7g021610	1.13061	4.84591	3.27951e-10	6.2187e-09
Cg7g004460	2.54519	1.71078	3.45503e-10	6.54448e-09
CgUng005700	-1.17716	7.08783	3.4967e-10	6.61482e-09
Cg9g002980	-1.23418	7.76265	3.49968e-10	6.61482e-09
Cg2g039810	-1.83873	2.38192	3.54105e-10	6.68582e-09
Cg7g013050	1.06519	5.29856	3.62122e-10	6.82986e-09
Cg4g001270	-1.24776	5.6009	3.66768e-10	6.91008e-09
Cg9g020800	-1.42153	5.5879	3.68125e-10	6.92824e-09
Cg2g020440	-1.57286	4.43529	3.70432e-10	6.9642e-09
Cg2g000320	-1.87531	2.39382	3.70918e-10	6.96589e-09
Cg2g017200	1.55277	4.34118	3.76738e-10	7.06766e-09
Cg2g037780	1.85789	2.17784	3.84536e-10	7.20625e-09
Cg1g025210	2.65493	4.82911	3.88025e-10	7.25965e-09
Cg2g038480	-2.04716	2.66015	3.8821e-10	7.25965e-09
Cg7g011690	-1.2799	8.01779	3.90312e-10	7.29122e-09
Cg9g014780	-1.13767	5.40457	3.9318e-10	7.33699e-09
Cg3g009670	5.42894	-0.286948	4.02268e-10	7.49863e-09
Cg6g023390	-1.12196	8.74896	4.07181e-10	7.58219e-09
Cg7g023660	-1.81268	7.95024	4.08152e-10	7.59224e-09
Cg5g006990	1.08739	6.98027	4.10535e-10	7.62849e-09
Cg2g033850	-1.27261	3.98079	4.18191e-10	7.76256e-09
Cg5g000240	-1.00528	5.35864	4.21201e-10	7.8102e-09
Cg3g010270	-6.93655	-0.583797	4.2219e-10	7.82028e-09
Cg5g003300	1.28258	3.92503	4.25474e-10	7.87283e-09
Cg6g013800	-1.78314	5.7155	4.30135e-10	7.95071e-09
Cg6g020290	-2.01437	6.31251	4.31873e-10	7.97447e-09
Cg4g004600	-2.87992	0.869141	4.40995e-10	8.13437e-09
Cg2g015250	4.22535	0.413101	4.46796e-10	8.23274e-09
Cg2g011110	-1.06671	5.90229	4.48519e-10	8.25585e-09
Cg7g004740	2.76924	2.09044	4.51153e-10	8.28884e-09
Cg4g022130	-3.43833	3.33374	4.51253e-10	8.28884e-09
Cg4g006780	-1.35323	4.53671	4.529e-10	8.31041e-09
Cg6g010450	1.66684	3.35611	4.59868e-10	8.42948e-09
Cg5g033860	-1.0951	7.39761	4.67512e-10	8.56067e-09
Cg6g007670	-1.27384	8.80835	4.80068e-10	8.78146e-09
Cg6g009070	1.10723	6.98145	4.86691e-10	8.89335e-09
Cg2g006930	-1.93419	3.94722	4.88754e-10	8.92179e-09
Cg2g008190	-1.14169	9.03896	4.90487e-10	8.94415e-09
Cg7g009940	1.11108	5.31518	4.96949e-10	9.0526e-09
Cg8g005230	-1.64283	4.75525	4.99867e-10	9.09634e-09
Cg8g005030	-1.11326	5.08155	5.00413e-10	9.09686e-09
Cg4g012180	-1.14888	9.67994	5.04059e-10	9.15368e-09
Cg7g022000	1.49046	5.62896	5.05573e-10	9.17173e-09
Cg5g036510	-1.80398	3.49409	5.10771e-10	9.25648e-09
Cg2g029080	-2.1421	3.18082	5.13351e-10	9.29366e-09
Cg5g027270	2.33529	1.63887	5.14331e-10	9.30183e-09
Cg4g001880	1.10653	5.43629	5.27577e-10	9.52181e-09
Cg6g005530	4.78887	-0.149214	5.28416e-10	9.5272e-09
Cg2g004500	-1.20642	7.07572	5.32083e-10	9.58349e-09
Cg9g005290	-1.30142	4.09155	5.43599e-10	9.7809e-09
Cg5g007340	1.20384	5.11655	5.62787e-10	1.01158e-08
Cg1g003100	-1.63652	7.49457	5.63969e-10	1.01194e-08
Cg6g004810	2.93542	2.50864	5.64139e-10	1.01194e-08
Cg2g021820	1.14647	4.53028	5.82823e-10	1.04439e-08
Cg6g018090	-1.34922	4.54269	5.88243e-10	1.05303e-08
Cg2g006010	-1.54446	7.53262	5.97332e-10	1.06817e-08
Cg2g034430	1.002	6.0178	5.98027e-10	1.06817e-08
Cg2g020060	1.7054	4.77698	5.98517e-10	1.06817e-08
Cg2g006600	1.07128	7.89123	6.10563e-10	1.08805e-08
Cg2g041740	-1.0637	4.76274	6.10897e-10	1.08805e-08
Cg5g000600	1.58519	5.42603	6.14728e-10	1.09377e-08
Cg2g021840	1.20332	4.96813	6.30433e-10	1.11955e-08
Cg7g010600	1.09994	6.2841	6.30489e-10	1.11955e-08
Cg5g006330	-1.08954	9.13985	6.31604e-10	1.1204e-08
Cg2g027560	-1.32232	6.3749	6.32288e-10	1.12048e-08
CgUng002990	-3.44518	0.77516	6.54408e-10	1.15851e-08
Cg9g004510	1.8595	2.30733	6.60055e-10	1.1662e-08
Cg2g007150	1.12531	9.6243	6.60077e-10	1.1662e-08
Cg7g005600	-2.30676	2.62672	6.6466e-10	1.17312e-08
Cg3g016190	3.75149	5.52536	6.67545e-10	1.17703e-08
Cg3g006970	-2.44571	1.94209	6.70177e-10	1.18049e-08
Cg6g001770	-1.63976	6.04748	6.96429e-10	1.22551e-08
Cg5g025930	-2.32993	2.33785	7.31235e-10	1.28547e-08
Cg3g007090	-1.48419	4.5519	7.51776e-10	1.32026e-08
Cg6g017810	-1.16953	7.54105	7.69593e-10	1.3502e-08
Cg8g001610	-2.41023	1.2004	7.91454e-10	1.38717e-08
Cg1g006350	1.06865	6.29963	7.93871e-10	1.39003e-08
Cg3g015300	-1.2945	4.51521	7.94687e-10	1.39007e-08
Cg8g005720	-2.35049	2.41719	8.06674e-10	1.40964e-08
Cg9g006640	-2.42146	2.6512	8.22689e-10	1.4362e-08
Cg8g008710	-1.57758	3.92594	8.55615e-10	1.4922e-08
Cg6g024910	-1.76488	4.65777	8.58002e-10	1.49488e-08
Cg5g006000	-1.84328	2.45925	8.59188e-10	1.49546e-08
Cg4g014250	-1.57971	3.93453	8.65963e-10	1.50499e-08
Cg8g013670	1.71824	6.57524	8.66369e-10	1.50499e-08
Cg7g015340	-1.03838	5.94613	8.72173e-10	1.51357e-08
Cg3g014960	-3.04463	0.654499	8.87296e-10	1.5383e-08
Cg1g013140	-1.32802	8.23742	8.9973e-10	1.55832e-08
Cg9g025410	-4.09798	1.07083	9.0307e-10	1.56228e-08
Cg3g023830	-1.15695	4.38518	9.03793e-10	1.56228e-08
Cg5g038760	1.07392	7.96804	9.13585e-10	1.57696e-08
Cg2g022830	-1.97489	5.4039	9.14074e-10	1.57696e-08
Cg6g013400	1.22135	5.93584	9.22752e-10	1.59037e-08
Cg9g000390	-1.26948	7.38842	9.2903e-10	1.59962e-08
Cg7g010820	3.39863	1.01447	9.47756e-10	1.63027e-08
Cg2g009140	-1.46593	3.33953	9.51812e-10	1.63565e-08
Cg7g003080	3.36047	0.265344	9.73917e-10	1.67151e-08
Cg4g015100	1.18603	5.55985	9.74579e-10	1.67151e-08
Cg7g000960	4.59511	-0.306384	1.01092e-09	1.73215e-08
Cg1g010480	-3.82549	0.980974	1.04038e-09	1.78089e-08
Cg5g042000	1.24094	7.44033	1.06717e-09	1.82497e-08
Cg7g007750	-1.09259	5.00566	1.08449e-09	1.85279e-08
Cg4g007890	-1.40376	7.22561	1.09681e-09	1.87202e-08
Cg4g010480	1.15584	8.48148	1.12329e-09	1.91536e-08
Cg9g025760	2.20098	1.50137	1.12699e-09	1.91981e-08
Cg3g001050	1.84056	2.46662	1.13419e-09	1.9302e-08
Cg5g011600	-1.10626	8.48159	1.14734e-09	1.9507e-08
Cg7g000330	-1.07785	7.83372	1.186e-09	2.01448e-08
Cg2g020000	-1.05388	7.20717	1.19421e-09	2.02648e-08
Cg1g004310	3.2824	1.84416	1.23215e-09	2.08884e-08
Cg8g023620	-2.77073	2.82211	1.23709e-09	2.09519e-08
Cg6g016060	-2.1256	1.96508	1.2766e-09	2.16004e-08
Cg8g020120	-1.83659	3.04139	1.30211e-09	2.20108e-08
Cg2g035720	-1.98995	2.70104	1.31342e-09	2.21545e-08
Cg7g016810	1.74935	4.2502	1.31428e-09	2.21545e-08
Cg7g007290	-1.05984	8.56294	1.31439e-09	2.21545e-08
Cg5g001640	1.05732	6.87867	1.32281e-09	2.22751e-08
Cg8g013220	1.72952	2.79572	1.33184e-09	2.24057e-08
Cg3g017960	-1.04614	5.17378	1.34913e-09	2.26749e-08
Cg2g038320	-1.24141	3.74228	1.36334e-09	2.28919e-08
Cg9g026260	-1.6188	8.63038	1.37208e-09	2.30166e-08
Cg6g018140	-1.28729	5.06627	1.39383e-09	2.33593e-08
Cg4g017690	2.94257	0.434991	1.4012e-09	2.34604e-08
Cg5g034740	-1.07349	6.87274	1.41021e-09	2.35889e-08
Cg5g003750	-1.28466	5.45232	1.42661e-09	2.38406e-08
Cg6g013250	4.61844	-0.28672	1.44623e-09	2.41455e-08
Cg2g028010	-1.16715	6.11371	1.45065e-09	2.41963e-08
Cg5g038340	-1.25845	6.8673	1.46006e-09	2.43302e-08
Cg9g029700	1.42537	3.94192	1.51874e-09	2.52842e-08
Cg6g006770	-1.09855	5.66006	1.52082e-09	2.52948e-08
Cg5g017040	1.05429	6.02947	1.55925e-09	2.59095e-08
Cg5g007750	-2.97929	2.06569	1.56908e-09	2.60482e-08
Cg2g044950	1.70161	6.96479	1.60887e-09	2.66835e-08
Cg3g007180	-2.78295	1.24906	1.65336e-09	2.73957e-08
Cg8g000140	3.98952	-0.0442633	1.65739e-09	2.74365e-08
Cg1g023110	1.35692	3.49	1.72548e-09	2.851e-08
Cg7g023510	-3.04734	0.84079	1.7472e-09	2.88418e-08
Cg4g024990	-3.15507	3.32673	1.75454e-09	2.89359e-08
Cg2g031650	-5.05355	0.565903	1.7876e-09	2.94536e-08
Cg2g016980	-2.03444	1.67016	1.79753e-09	2.95895e-08
Cg3g019340	-1.11121	4.87511	1.8073e-09	2.97225e-08
Cg8g013740	-1.97653	9.01173	1.82815e-09	3.00374e-08
Cg9g025770	1.17001	4.48761	1.84053e-09	3.02125e-08
Cg5g019450	1.70111	7.32281	1.89196e-09	3.10278e-08
Cg8g009020	2.88426	0.913061	1.92694e-09	3.15427e-08
Cg6g009550	1.00224	5.67243	2.02012e-09	3.30372e-08
Cg7g020050	-1.47893	6.61162	2.07072e-09	3.38332e-08
Cg2g045590	1.01485	6.16007	2.15039e-09	3.51024e-08
Cg9g005300	-1.19381	7.16743	2.1672e-09	3.53441e-08
Cg5g006150	1.36229	8.6224	2.17407e-09	3.54232e-08
Cg6g011450	-1.95615	3.42591	2.19997e-09	3.58121e-08
Cg4g009190	1.27354	5.25445	2.21718e-09	3.6059e-08
Cg3g001140	-1.34998	3.83923	2.24098e-09	3.64123e-08
Cg5g017540	1.67435	2.60228	2.29514e-09	3.72579e-08
Cg5g036590	1.83751	2.16258	2.30749e-09	3.74238e-08
Cg1g020010	-1.29482	4.08125	2.35106e-09	3.80955e-08
Cg5g042640	1.98898	1.5486	2.41909e-09	3.91443e-08
Cg7g007200	-1.57304	4.22705	2.42024e-09	3.91443e-08
Cg5g034610	1.64336	2.921	2.4325e-09	3.93064e-08
Cg9g011630	-1.04037	5.05912	2.43641e-09	3.93334e-08
Cg3g009510	1.01836	6.394	2.51063e-09	4.04946e-08
Cg7g023650	-2.04259	5.5354	2.55932e-09	4.12421e-08
Cg5g016430	-1.12972	9.43532	2.57219e-09	4.14116e-08
Cg5g032140	-1.1337	8.21052	2.67833e-09	4.3081e-08
Cg5g010450	-1.06669	6.32462	2.69377e-09	4.32897e-08
Cg8g004860	-1.54535	5.89863	2.70364e-09	4.34088e-08
Cg6g009750	-1.04112	6.74293	2.72448e-09	4.36674e-08
Cg9g027320	-1.27235	3.91371	2.72471e-09	4.36674e-08
Cg9g019170	-1.17303	9.22798	2.75755e-09	4.41534e-08
Cg8g023530	-1.08525	5.52894	2.77027e-09	4.43168e-08
Cg7g012850	1.2526	5.18586	2.77393e-09	4.4335e-08
Cg4g018630	-1.0897	5.01724	2.85824e-09	4.55996e-08
Cg9g001850	6.96675	-0.577634	2.91368e-09	4.6442e-08
Cg3g021390	2.93211	2.62646	2.91766e-09	4.64634e-08
Cg6g019430	-1.26584	5.7816	2.9724e-09	4.72923e-08
Cg5g019560	6.9599	-0.579653	2.9884e-09	4.75039e-08
Cg5g036530	-1.11924	5.79969	3.051e-09	4.84115e-08
Cg6g011990	1.26029	4.27206	3.08857e-09	4.89635e-08
Cg1g007670	-1.10071	5.18141	3.11607e-09	4.9355e-08
Cg2g045220	-1.13608	8.09889	3.12031e-09	4.93779e-08
Cg6g005470	1.9611	1.55458	3.17826e-09	5.02496e-08
Cg1g024920	-1.23179	4.49964	3.21575e-09	5.07968e-08
Cg3g011230	-3.27488	1.03011	3.25865e-09	5.14283e-08
Cg9g021700	2.09551	2.80902	3.33071e-09	5.25184e-08
Cg3g010610	-1.52885	3.59122	3.38631e-09	5.33124e-08
Cg7g019120	1.57683	3.01766	3.38712e-09	5.33124e-08
Cg3g023460	1.08761	9.32642	3.40049e-09	5.34749e-08
Cg2g029550	2.96322	1.56989	3.47592e-09	5.46123e-08
Cg2g040800	-1.0489	7.05197	3.48738e-09	5.47435e-08
Cg8g004730	1.09144	7.37016	3.49643e-09	5.48366e-08
Cg3g009230	-1.60131	3.04861	3.54849e-09	5.56035e-08
Cg9g003000	-1.11304	9.37559	3.56304e-09	5.57818e-08
Cg6g002200	1.14011	5.96613	3.59017e-09	5.61567e-08
Cg3g020650	-1.0677	4.52428	3.61402e-09	5.64796e-08
Cg7g002080	-1.50282	3.01788	3.67233e-09	5.72891e-08
Cg8g018410	4.56682	-0.328394	3.74363e-09	5.83495e-08
Cg4g000780	-1.65009	2.55525	3.76163e-09	5.85783e-08
Cg2g019140	-1.01791	8.88736	3.86418e-09	6.0122e-08
Cg6g023730	7.02598	-0.529137	3.94572e-09	6.13317e-08
Cg9g012440	3.96746	-0.0620663	3.99536e-09	6.19985e-08
Cg6g016780	-2.99731	1.53375	4.02532e-09	6.23854e-08
Cg9g029500	1.46562	2.91187	4.02738e-09	6.23854e-08
Cg2g038230	1.24931	8.62842	4.05764e-09	6.27988e-08
Cg2g029150	-2.88125	0.868661	4.13257e-09	6.39024e-08
Cg8g003430	-2.32988	3.36657	4.19216e-09	6.47668e-08
Cg1g008140	-2.52184	0.727198	4.25687e-09	6.5709e-08
Cg5g011060	-2.15795	1.59504	4.35166e-09	6.71132e-08
Cg2g014260	1.12335	4.08515	4.36762e-09	6.73004e-08
Cg9g022120	1.15111	5.316	4.38983e-09	6.75833e-08
Cg2g038680	1.28577	4.39897	4.39768e-09	6.76152e-08
Cg7g014200	-1.51781	6.18933	4.39958e-09	6.76152e-08
Cg7g004610	-1.39082	3.4348	4.45829e-09	6.84347e-08
Cg2g028980	1.50872	4.55357	4.46068e-09	6.84347e-08
Cg9g017450	-2.34286	2.74926	4.48139e-09	6.86926e-08
Cg5g037610	-1.13636	6.82674	4.60003e-09	7.04498e-08
Cg3g021210	-1.31259	7.35438	4.77113e-09	7.30066e-08
Cg5g026310	-2.17457	1.37657	5.06535e-09	7.73741e-08
Cg2g035750	1.10057	4.23828	5.10219e-09	7.78693e-08
Cg5g019380	1.00838	5.05702	5.15969e-09	7.86785e-08
Cg1g010850	1.16595	4.19865	5.16872e-09	7.86866e-08
Cg7g016530	-1.35943	6.47983	5.16916e-09	7.86866e-08
Cg9g027460	1.46934	8.60082	5.21828e-09	7.93657e-08
Cg2g001380	-2.6329	1.32964	5.29808e-09	8.05097e-08
Cg9g024630	1.05787	7.08366	5.33094e-09	8.09391e-08
Cg8g002900	-2.79497	1.36161	5.39354e-09	8.1819e-08
Cg9g000350	1.04945	4.77658	5.58059e-09	8.45836e-08
Cg7g014510	2.04235	2.53815	5.64459e-09	8.54801e-08
Cg9g009370	-5.38491	-0.292712	5.66687e-09	8.57436e-08
Cg8g004940	-1.11348	6.55446	5.69397e-09	8.60797e-08
Cg7g019860	-3.02484	0.903914	5.70483e-09	8.61699e-08
Cg4g001330	1.58533	2.52543	5.71896e-09	8.63092e-08
Cg8g017900	-1.08765	6.45471	5.72852e-09	8.63557e-08
CgUng002160	-2.65993	1.24903	5.73186e-09	8.63557e-08
Cg6g024360	-1.24692	5.54768	5.73939e-09	8.63952e-08
Cg1g019460	-1.3095	3.60934	5.83345e-09	8.77361e-08
Cg3g024650	-1.44791	6.86919	6.07505e-09	9.12918e-08
Cg1g008350	2.84922	1.65742	6.26698e-09	9.40956e-08
Cg2g030760	-1.34173	3.27753	6.39122e-09	9.58793e-08
Cg2g033660	-1.37817	5.94962	6.39925e-09	9.59179e-08
Cg7g001860	-1.15309	5.39748	6.45192e-09	9.66251e-08
Cg8g020450	1.14261	6.06947	6.52257e-09	9.76e-08
CgUng004780	6.8007	-0.708356	6.55692e-09	9.80307e-08
Cg5g004540	-4.74579	1.50548	6.57689e-09	9.82458e-08
Cg7g019550	1.05744	7.27931	6.64312e-09	9.9151e-08
Cg5g044280	-1.26764	4.12188	6.71239e-09	1.001e-07
Cg2g002560	-2.34767	1.2353	6.86012e-09	1.0206e-07
CgUng000240	-2.86282	1.97018	6.86265e-09	1.0206e-07
Cg9g006190	-1.99736	4.79851	6.86704e-09	1.0206e-07
Cg5g029020	1.04427	8.24373	6.91686e-09	1.02714e-07
Cg6g016660	-1.24432	6.90901	6.97966e-09	1.03559e-07
Cg6g016140	-1.48802	5.16712	7.04358e-09	1.04419e-07
Cg6g014890	-2.14178	3.08616	7.28187e-09	1.07861e-07
Cg2g012990	1.11678	4.2279	7.32053e-09	1.08343e-07
Cg2g039240	-1.84304	2.91169	7.34686e-09	1.08609e-07
Cg4g019610	1.05657	4.39668	7.35085e-09	1.08609e-07
Cg5g043220	5.35016	-0.35008	7.53963e-09	1.11304e-07
Cg5g010290	-2.60193	0.644572	7.55868e-09	1.11492e-07
Cg8g011340	-1.30914	5.46598	7.57723e-09	1.11672e-07
Cg4g002030	-1.58641	3.47533	7.63815e-09	1.12476e-07
Cg6g000130	3.9118	9.01099	7.69624e-09	1.13236e-07
Cg2g032860	-1.36205	5.19235	7.79931e-09	1.14657e-07
Cg3g026080	1.02181	7.03316	7.86471e-09	1.15522e-07
Cg8g001690	1.16194	8.12385	8.05095e-09	1.18159e-07
Cg9g026560	-1.62513	2.94518	8.07088e-09	1.18353e-07
Cg7g017030	-1.29862	9.32525	8.19266e-09	1.20038e-07
Cg7g012350	-3.43419	0.364096	8.25356e-09	1.2083e-07
Cg6g016990	-1.04038	8.76579	8.27413e-09	1.21031e-07
Cg7g012370	1.90316	5.65358	8.43324e-09	1.23256e-07
Cg6g011970	-1.23109	7.33859	8.44988e-09	1.23396e-07
Cg7g019540	1.33725	6.02305	8.49137e-09	1.23899e-07
Cg9g007170	-2.17271	6.54213	8.64207e-09	1.25994e-07
Cg7g019740	4.55817	0.102052	8.72334e-09	1.27073e-07
Cg4g007050	-1.9887	7.2898	8.81866e-09	1.28356e-07
Cg1g003430	-2.34854	1.48117	8.85014e-09	1.28707e-07
CgUng004790	1.34381	5.3578	8.8856e-09	1.29116e-07
Cg1g019450	1.43675	5.73082	9.03121e-09	1.31124e-07
Cg9g009420	-1.34597	10.7352	9.15509e-09	1.32813e-07
Cg1g019500	2.31793	1.22324	9.19961e-09	1.33349e-07
Cg2g009740	1.04025	6.1114	9.40747e-09	1.3625e-07
Cg2g004490	-1.17146	4.87954	9.62376e-09	1.39267e-07
Cg4g000190	-1.40314	8.78023	9.66925e-09	1.39811e-07
Cg5g037320	2.15472	1.90856	9.81106e-09	1.41745e-07
Cg3g001510	1.06559	4.31022	9.84411e-09	1.41989e-07
Cg2g013390	-1.07894	4.36107	9.99801e-09	1.43973e-07
Cg2g041040	-5.07157	0.126027	1.00719e-08	1.44918e-07
Cg8g019240	2.72815	1.05081	1.01183e-08	1.45467e-07
Cg4g013360	-1.10272	5.27115	1.03544e-08	1.48618e-07
Cg8g018120	-1.76919	4.67434	1.04018e-08	1.49177e-07
Cg2g019740	4.64827	-0.264741	1.04139e-08	1.49229e-07
Cg6g003560	-1.53851	2.46298	1.04366e-08	1.49432e-07
Cg4g001670	-1.729	4.94934	1.05015e-08	1.50239e-07
Cg7g018580	-1.49705	6.37804	1.05259e-08	1.50467e-07
Cg2g010570	1.32838	4.24841	1.06335e-08	1.51882e-07
Cg5g015280	1.63632	2.78636	1.06666e-08	1.52231e-07
Cg7g013230	-1.28712	4.73556	1.11118e-08	1.58456e-07
Cg5g015220	-4.07884	1.98558	1.13986e-08	1.62283e-07
Cg9g027830	-1.0233	5.72361	1.14867e-08	1.63405e-07
Cg8g006090	-1.02999	6.047	1.19058e-08	1.69127e-07
Cg6g014200	1.09757	5.30636	1.19082e-08	1.69127e-07
Cg3g007500	-6.73603	-0.741231	1.20554e-08	1.71079e-07
Cg8g004260	-1.53387	3.6025	1.20738e-08	1.71202e-07
Cg5g004040	-1.03639	5.17332	1.23641e-08	1.75178e-07
Cg7g002730	1.28487	3.60186	1.27168e-08	1.80031e-07
Cg2g029870	-1.78908	4.16709	1.29595e-08	1.83318e-07
Cg2g031260	2.42008	1.54025	1.31723e-08	1.86029e-07
Cg4g018310	3.10814	0.207953	1.33672e-08	1.88631e-07
Cg2g013970	4.80653	0.316795	1.39968e-08	1.97357e-07
Cg5g010990	1.05933	4.5385	1.40732e-08	1.98276e-07
Cg5g006090	-1.1361	3.87379	1.41088e-08	1.98618e-07
Cg7g003570	3.49405	0.209925	1.41489e-08	1.99023e-07
Cg2g041650	1.22137	4.38942	1.42945e-08	2.00911e-07
Cg2g036120	-4.18127	-0.175868	1.43615e-08	2.01691e-07
Cg1g017550	-1.55625	3.5431	1.45902e-08	2.0474e-07
Cg1g026330	2.32898	1.18852	1.4727e-08	2.06494e-07
Cg3g008620	-2.07669	2.52682	1.51231e-08	2.11711e-07
Cg7g012840	1.37217	6.20342	1.54921e-08	2.16704e-07
Cg6g023700	6.76377	-0.736363	1.55148e-08	2.1685e-07
Cg4g021410	3.01662	0.866974	1.58959e-08	2.22001e-07
Cg1g021030	-3.02913	1.13983	1.5932e-08	2.22327e-07
Cg3g015880	-1.51048	3.5712	1.62132e-08	2.26072e-07
Cg5g025580	-1.01497	5.94851	1.6608e-08	2.31394e-07
Cg5g026330	-2.04124	3.60185	1.66255e-08	2.31455e-07
Cg3g020940	-2.46048	4.50075	1.66506e-08	2.31621e-07
Cg6g008520	1.27635	4.85219	1.68214e-08	2.33812e-07
Cg5g007650	1.25201	3.72522	1.68533e-08	2.3407e-07
Cg6g024670	1.91141	3.52307	1.71355e-08	2.37802e-07
Cg2g030820	-1.55219	4.8719	1.72717e-08	2.39504e-07
Cg2g043350	1.04988	6.10904	1.74764e-08	2.42151e-07
Cg2g033130	-1.15652	5.85117	1.79479e-08	2.48488e-07
Cg2g011240	1.36481	7.59084	1.80203e-08	2.491e-07
Cg3g009030	-2.20014	1.20715	1.86139e-08	2.56902e-07
Cg2g026020	3.1794	0.265222	1.86544e-08	2.57258e-07
Cg6g009610	2.09846	3.56806	1.87498e-08	2.58169e-07
Cg9g011040	-1.00913	4.75898	1.89316e-08	2.60266e-07
Cg6g019540	1.45433	5.42921	1.9522e-08	2.68172e-07
Cg7g013220	-2.16848	1.75055	2.02979e-08	2.78613e-07
Cg9g015710	-1.88093	2.17796	2.0318e-08	2.78671e-07
Cg8g001560	-1.73314	2.01208	2.06e-08	2.82319e-07
Cg5g031220	-1.12374	3.79007	2.07577e-08	2.8426e-07
Cg5g035710	3.73763	-0.246743	2.08948e-08	2.85915e-07
Cg5g004440	-1.06321	6.62306	2.09577e-08	2.86552e-07
Cg7g000860	-2.13865	1.99967	2.10673e-08	2.87827e-07
Cg5g038020	-4.33252	-0.0505414	2.11434e-08	2.88642e-07
Cg1g000640	1.04153	7.52929	2.12452e-08	2.89808e-07
Cg8g000930	-1.1768	3.73112	2.12726e-08	2.89956e-07
Cg2g045880	-1.73101	3.71605	2.13299e-08	2.90288e-07
Cg3g021050	-1.00143	7.63388	2.14212e-08	2.91305e-07
Cg9g027700	-1.01987	7.58253	2.1865e-08	2.97111e-07
Cg4g016270	-1.44429	3.55188	2.20061e-08	2.98798e-07
Cg2g032370	-1.24175	9.0905	2.20371e-08	2.98987e-07
Cg7g013380	1.92636	2.21456	2.20878e-08	2.99445e-07
Cg7g003520	1.09654	4.42576	2.22167e-08	3.0096e-07
Cg3g006610	1.38946	3.35273	2.29179e-08	3.1022e-07
Cg2g024840	-1.03947	8.30428	2.30267e-08	3.11453e-07
Cg1g012650	-1.06519	5.66157	2.3422e-08	3.16314e-07
Cg4g016890	6.65137	-0.822529	2.38469e-08	3.21805e-07
Cg9g012560	1.16035	6.14781	2.40297e-08	3.24023e-07
Cg2g013170	6.76786	-0.735248	2.40536e-08	3.24097e-07
CgUng004130	1.5985	2.90698	2.40999e-08	3.24235e-07
Cg2g041500	-1.03364	7.48771	2.42507e-08	3.26004e-07
Cg5g039550	3.8821	0.533721	2.43603e-08	3.27228e-07
Cg5g023510	6.72729	-0.764508	2.44658e-08	3.28395e-07
Cg2g044880	1.05211	8.38533	2.50481e-08	3.35698e-07
Cg6g013430	-1.36511	3.30786	2.52823e-08	3.38579e-07
Cg2g031730	3.15144	0.372904	2.53139e-08	3.38744e-07
Cg2g006200	-1.22182	6.07142	2.57397e-08	3.4392e-07
Cg4g002070	1.04141	7.03895	2.60267e-08	3.47491e-07
Cg7g006780	-1.72257	5.82976	2.63567e-08	3.51363e-07
Cg5g044210	-1.11986	4.47919	2.67598e-08	3.56466e-07
Cg1g008600	4.40498	-0.458349	2.74917e-08	3.6563e-07
Cg2g030930	1.1008	4.35183	2.75099e-08	3.6563e-07
Cg8g007240	2.43336	2.15861	2.75101e-08	3.6563e-07
Cg2g037610	-1.46474	5.84976	2.75671e-08	3.66112e-07
Cg1g028400	-1.75746	3.26617	2.76747e-08	3.67264e-07
Cg3g006200	-2.50855	1.44922	2.86266e-08	3.7961e-07
Cg5g001580	2.09349	4.90217	2.87513e-08	3.8078e-07
Cg5g037930	-3.11786	0.499985	2.8939e-08	3.82887e-07
Cg5g033870	-1.37616	3.15898	2.93816e-08	3.88451e-07
Cg2g028870	1.09577	3.9839	2.99544e-08	3.95726e-07
Cg9g003040	-1.06499	5.48745	3.02452e-08	3.98969e-07
Cg9g012200	-1.66641	3.12017	3.04554e-08	4.01441e-07
Cg5g040690	7.20045	-0.389788	3.05332e-08	4.02165e-07
Cg5g033960	-3.48267	2.15786	3.08722e-08	4.06023e-07
Cg3g001740	1.17891	6.01541	3.09745e-08	4.07064e-07
Cg9g028940	6.93863	-0.601989	3.11645e-08	4.09255e-07
Cg3g017190	-1.72498	2.50006	3.12337e-08	4.09858e-07
Cg1g013560	-1.30654	3.69693	3.16941e-08	4.1559e-07
Cg5g042970	-1.07992	6.5436	3.22522e-08	4.22593e-07
Cg1g015400	3.45729	0.628642	3.26411e-08	4.2737e-07
Cg3g006460	6.69061	-0.793008	3.27605e-08	4.28614e-07
Cg3g000570	3.51087	0.0393309	3.28687e-08	4.29711e-07
Cg8g010650	-2.75995	1.4324	3.29087e-08	4.29914e-07
Cg3g004000	-1.31116	4.44376	3.33611e-08	4.35501e-07
Cg3g018360	1.78527	5.09228	3.34403e-08	4.36212e-07
CgUng013320	3.95346	-0.392045	3.35881e-08	4.37815e-07
Cg7g023640	-3.03374	0.311513	3.40711e-08	4.43673e-07
Cg1g017710	1.23407	4.34193	3.43484e-08	4.46667e-07
Cg1g019680	1.45559	3.075	3.43687e-08	4.46667e-07
Cg8g017820	1.00636	4.64183	3.471e-08	4.50769e-07
Cg9g011140	-2.12963	2.18001	3.48513e-08	4.51937e-07
Cg8g020410	1.04146	7.20682	3.48799e-08	4.51974e-07
Cg5g013090	-1.07211	7.0621	3.50072e-08	4.5329e-07
Cg8g014260	-3.59093	0.14189	3.52243e-08	4.55767e-07
Cg5g039110	-4.00818	-0.312586	3.53349e-08	4.56862e-07
Cg6g003280	-1.95786	2.72711	3.5399e-08	4.57019e-07
Cg7g012700	-2.05459	2.97861	3.61365e-08	4.66198e-07
Cg5g031260	1.56041	5.23248	3.66795e-08	4.72511e-07
Cg8g012980	-2.07624	1.49818	3.68261e-08	4.74051e-07
Cg7g005400	-1.15833	9.79741	3.70143e-08	4.76126e-07
Cg7g013180	-2.19719	1.56039	3.79595e-08	4.87928e-07
Cg6g025200	-1.11759	4.79022	3.80166e-08	4.88306e-07
Cg4g013930	3.61138	2.23539	3.81196e-08	4.89038e-07
Cg7g006350	3.14598	0.370987	3.81292e-08	4.89038e-07
Cg7g017760	-1.10756	4.33175	3.84405e-08	4.92671e-07
Cg1g006260	-1.4454	5.81021	3.93189e-08	5.03562e-07
Cg4g015020	1.56607	2.61128	3.99204e-08	5.10522e-07
CgUng002890	3.05953	2.53706	4.0298e-08	5.14977e-07
Cg3g025300	-1.07269	6.06738	4.04726e-08	5.16834e-07
Cg5g036410	-2.89937	0.325125	4.07587e-08	5.19812e-07
Cg4g017260	-1.26105	4.77095	4.0765e-08	5.19812e-07
Cg5g034580	-3.40511	0.171285	4.12438e-08	5.25537e-07
Cg6g025250	-1.03408	5.84016	4.12789e-08	5.25604e-07
Cg4g011470	-2.69694	0.377572	4.15373e-08	5.28512e-07
Cg1g009040	-1.59737	2.9664	4.22736e-08	5.37359e-07
Cg2g003500	1.0012	4.81555	4.22937e-08	5.37359e-07
Cg6g002430	-1.28356	3.49724	4.25596e-08	5.40347e-07
Cg5g006900	-1.01408	5.9289	4.36065e-08	5.5324e-07
Cg8g022270	1.20257	10.4871	4.4064e-08	5.58642e-07
Cg2g010060	1.05774	4.21286	4.42249e-08	5.60278e-07
Cg7g014820	-1.36643	6.87576	4.43399e-08	5.6133e-07
Cg5g010720	-3.21083	3.6379	4.46909e-08	5.65367e-07
Cg5g000020	-1.07867	5.88636	4.54975e-08	5.75158e-07
Cg7g021020	-1.15216	4.14201	4.59744e-08	5.80353e-07
Cg5g041140	-1.81321	1.65429	4.65387e-08	5.87054e-07
Cg2g046060	-1.07291	7.19762	4.66031e-08	5.87446e-07
Cg5g008400	-1.24593	3.21669	4.67003e-08	5.8825e-07
Cg5g044980	-1.00579	7.00456	4.69048e-08	5.90403e-07
Cg7g006690	-1.69266	3.36883	4.74146e-08	5.95968e-07
Cg1g008900	1.50715	3.59183	4.77312e-08	5.99518e-07
Cg6g025560	1.1718	3.69917	4.84254e-08	6.07805e-07
Cg5g030210	5.92022	0.122492	4.8691e-08	6.10703e-07
Cg9g008350	2.11392	1.40007	4.90999e-08	6.14954e-07
Cg6g016110	-1.01927	6.67667	4.91623e-08	6.15299e-07
Cg6g019940	-1.2742	4.37994	5.04211e-08	6.29821e-07
Cg4g023860	1.939	1.3002	5.12612e-08	6.39747e-07
Cg4g017890	1.11443	5.0131	5.18446e-08	6.4657e-07
Cg4g003120	-1.95956	3.97452	5.22073e-08	6.50631e-07
Cg9g018190	-1.28878	4.86636	5.22997e-08	6.51322e-07
Cg1g025820	-1.32893	3.28733	5.29196e-08	6.58575e-07
Cg2g043450	-2.11909	2.77413	5.31386e-08	6.60834e-07
Cg5g027330	-2.99705	0.803614	5.32913e-08	6.62265e-07
Cg8g017500	-1.78332	2.18522	5.43789e-08	6.75304e-07
Cg8g001450	2.94236	7.42881	5.48977e-08	6.81265e-07
Cg4g023330	3.2589	0.0230023	5.51815e-08	6.84305e-07
Cg5g002870	-1.14278	4.90172	5.59598e-08	6.92493e-07
Cg7g020860	-1.20614	5.78078	5.67919e-08	7.02296e-07
Cg9g016520	-1.01702	4.44833	5.70747e-08	7.05297e-07
Cg7g003610	-2.54055	1.51663	5.71338e-08	7.05532e-07
Cg9g026130	3.42538	3.27761	5.73967e-08	7.08281e-07
Cg6g020390	-1.28435	6.24357	5.8055e-08	7.15903e-07
Cg1g024330	-1.34218	4.98421	5.84884e-08	7.20742e-07
Cg5g005120	1.18173	7.22862	5.85588e-08	7.21105e-07
Cg7g004000	-2.33547	0.939991	5.8888e-08	7.24651e-07
Cg9g002560	-2.33207	3.59607	6.09018e-08	7.48051e-07
Cg5g026150	2.25793	1.41056	6.09171e-08	7.48051e-07
Cg5g042290	-1.08191	8.99093	6.38401e-08	7.834e-07
Cg3g003020	-1.58111	2.40742	6.3997e-08	7.84597e-07
Cg2g045550	-1.067	7.33306	6.47719e-08	7.93174e-07
Cg5g010780	1.03188	5.11623	6.51289e-08	7.96991e-07
Cg2g039020	-1.01019	6.07579	6.56579e-08	8.02906e-07
Cg5g026130	2.11914	1.15042	6.74637e-08	8.24416e-07
Cg9g025060	3.64384	3.35287	6.78349e-08	8.28376e-07
Cg9g021670	1.10991	7.9908	6.81315e-08	8.31421e-07
Cg3g002630	1.01172	7.27358	6.88075e-08	8.39089e-07
Cg5g017030	-1.74444	2.22054	6.90831e-08	8.41867e-07
Cg2g030510	1.07172	4.23564	7.13836e-08	8.68698e-07
Cg7g015300	1.18798	5.40195	7.25838e-08	8.82693e-07
Cg7g020350	-3.32088	0.41393	7.28491e-08	8.85308e-07
Cg2g022110	-1.04211	6.39065	7.6473e-08	9.28066e-07
Cg7g003370	-1.16867	7.72441	7.66889e-08	9.30044e-07
Cg5g004310	-1.17526	5.71625	7.67949e-08	9.30689e-07
Cg5g039590	1.93495	3.89441	7.71317e-08	9.34127e-07
Cg5g025100	6.69513	-0.791843	7.7299e-08	9.3551e-07
Cg4g011980	-1.12867	5.41542	7.81739e-08	9.45448e-07
Cg5g020570	1.0265	4.51137	7.9761e-08	9.63318e-07
Cg5g034090	-2.69301	0.991072	8.04185e-08	9.69927e-07
Cg5g017510	1.1174	5.55597	8.05245e-08	9.70541e-07
Cg9g008710	1.13295	4.03882	8.12962e-08	9.79172e-07
Cg2g021320	-2.63621	0.675994	8.13876e-08	9.79601e-07
Cg3g008300	-5.05361	-0.559085	8.21406e-08	9.87315e-07
Cg2g010910	-2.64801	2.80543	8.29542e-08	9.95733e-07
Cg2g000530	1.80443	1.71056	8.31578e-08	9.97497e-07
Cg9g005740	1.59704	4.47528	8.39705e-08	1.00656e-06
Cg9g001440	-1.02599	5.92225	8.59443e-08	1.02784e-06
Cg9g026750	-1.4838	3.22104	8.59798e-08	1.02784e-06
Cg7g006240	-1.70754	2.43471	8.72421e-08	1.04081e-06
Cg2g030610	1.98173	1.26634	8.78055e-08	1.04683e-06
Cg9g025710	1.19566	9.33966	8.97202e-08	1.06893e-06
Cg1g003620	-1.05131	5.66572	9.03083e-08	1.07448e-06
Cg5g003490	-1.07893	4.44163	9.29366e-08	1.10426e-06
Cg3g022290	-3.4365	0.509695	9.32702e-08	1.10747e-06
Cg7g005280	1.86298	2.00179	9.38365e-08	1.11345e-06
Cg3g015530	1.02024	6.85016	9.40478e-08	1.1152e-06
Cg5g040390	-1.90502	4.23159	9.44967e-08	1.11977e-06
Cg7g023770	-1.06373	4.44302	9.55727e-08	1.13176e-06
Cg5g009050	-1.03122	5.9759	9.74717e-08	1.15347e-06
Cg2g013650	3.30752	0.504758	9.89066e-08	1.16966e-06
Cg5g037380	-1.15371	5.12968	9.96761e-08	1.17734e-06
Cg4g015640	-1.50549	2.87464	9.96891e-08	1.17734e-06
Cg6g015310	1.27791	5.16487	1.00246e-07	1.18312e-06
Cg6g024870	-1.28568	5.14938	1.02555e-07	1.20955e-06
Cg2g008970	1.95456	4.9949	1.04327e-07	1.22963e-06
Cg2g043130	-1.55037	3.74607	1.05564e-07	1.24219e-06
Cg1g003410	-1.06206	7.43023	1.05604e-07	1.24219e-06
Cg5g037240	-1.00583	7.67748	1.06846e-07	1.25596e-06
Cg6g014960	6.44541	-0.977707	1.07072e-07	1.2574e-06
Cg4g011700	1.75125	1.77887	1.07111e-07	1.2574e-06
Cg6g025350	1.4101	3.15517	1.07234e-07	1.25799e-06
Cg5g038100	-5.28379	1.12203	1.08192e-07	1.26839e-06
Cg2g012160	6.76932	-0.734969	1.09985e-07	1.2877e-06
Cg5g036300	2.5123	1.09858	1.10885e-07	1.29737e-06
Cg2g043220	1.42576	3.16596	1.12095e-07	1.31066e-06
Cg7g003710	-1.33424	4.48293	1.12883e-07	1.31899e-06
Cg8g000490	-1.10873	3.8823	1.13947e-07	1.33055e-06
Cg9g014240	-2.90347	1.65398	1.14454e-07	1.33558e-06
Cg3g003230	2.79172	0.207648	1.15266e-07	1.34341e-06
Cg8g001080	2.02403	1.48984	1.15278e-07	1.34341e-06
Cg5g010740	-1.58574	3.07042	1.16873e-07	1.36109e-06
Cg6g009710	3.17353	-0.0437446	1.17243e-07	1.3645e-06
Cg8g021390	1.16847	4.41089	1.18112e-07	1.3737e-06
Cg9g014280	2.53937	0.705028	1.2282e-07	1.42471e-06
Cg2g033040	-1.47548	3.207	1.22821e-07	1.42471e-06
Cg2g010580	1.07011	4.65611	1.25755e-07	1.45682e-06
Cg2g036160	-1.17099	3.57634	1.28047e-07	1.48142e-06
Cg7g001920	-1.08487	3.89924	1.29322e-07	1.4928e-06
Cg9g006040	-1.46003	2.98936	1.2937e-07	1.4928e-06
Cg5g009920	1.06673	4.51207	1.309e-07	1.50749e-06
Cg2g031480	1.11151	4.03713	1.31731e-07	1.51607e-06
Cg1g005590	-3.95038	0.214143	1.34774e-07	1.55008e-06
Cg2g009050	1.12438	7.36812	1.35766e-07	1.55944e-06
Cg2g032480	2.35755	1.29538	1.35973e-07	1.56081e-06
Cg3g025490	-1.40722	3.24639	1.36586e-07	1.56478e-06
Cg8g013550	3.54471	0.420046	1.36839e-07	1.56666e-06
Cg5g041090	-1.4379	7.61078	1.36937e-07	1.56676e-06
Cg5g019230	-1.12402	4.9073	1.38156e-07	1.57968e-06
Cg9g021720	-1.0802	7.01379	1.38372e-07	1.58112e-06
Cg3g018930	1.24848	4.26189	1.38834e-07	1.58538e-06
Cg2g041480	-3.76425	1.26273	1.39029e-07	1.58657e-06
Cg1g017840	-1.94053	2.6511	1.39531e-07	1.59127e-06
Cg3g005900	1.32401	3.83337	1.42058e-07	1.61694e-06
Cg5g032160	-1.22762	3.69257	1.4257e-07	1.62172e-06
Cg2g021930	1.75913	2.69063	1.44181e-07	1.63868e-06
Cg4g000590	-1.64852	2.3404	1.44247e-07	1.63868e-06
Cg4g010400	-1.18741	6.33211	1.45176e-07	1.64817e-06
Cg1g020500	1.55701	2.28276	1.47787e-07	1.67673e-06
Cg9g019580	1.42552	3.25237	1.50397e-07	1.70524e-06
Cg9g002930	-4.13279	-0.634046	1.5141e-07	1.71402e-06
Cg8g020880	1.04402	5.18147	1.51505e-07	1.71402e-06
Cg2g044290	1.2078	3.88386	1.5156e-07	1.71402e-06
Cg2g042560	-1.42452	2.82498	1.53756e-07	1.73662e-06
Cg3g016080	-4.3787	-0.441989	1.54589e-07	1.74379e-06
Cg9g027120	1.53101	3.77612	1.54781e-07	1.74483e-06
Cg7g002010	1.00432	6.60943	1.5574e-07	1.75339e-06
Cg2g011270	2.06463	1.22369	1.5592e-07	1.7543e-06
Cg4g008860	1.47335	2.93434	1.59027e-07	1.78583e-06
Cg3g021410	2.39952	0.597962	1.59901e-07	1.7945e-06
Cg6g020740	1.12193	8.16401	1.62955e-07	1.82761e-06
Cg2g020360	-1.0085	4.86726	1.64463e-07	1.84334e-06
Cg6g004410	-1.31672	3.25292	1.66283e-07	1.86138e-06
Cg9g005250	1.05685	4.18362	1.67019e-07	1.86842e-06
Cg7g017650	-3.31158	-0.291869	1.69796e-07	1.89829e-06
Cg7g022920	1.15377	3.73514	1.71217e-07	1.91295e-06
Cg6g005320	3.86437	-0.46013	1.73801e-07	1.93936e-06
Cg2g022500	2.03396	1.23677	1.78229e-07	1.98574e-06
Cg2g007740	-6.41803	-0.981677	1.78295e-07	1.98574e-06
Cg6g016830	1.92314	1.35216	1.78744e-07	1.98947e-06
Cg2g028110	-1.6575	6.09382	1.80409e-07	2.00626e-06
Cg6g011080	-1.48036	4.51821	1.8048e-07	2.00626e-06
Cg3g014730	-1.15761	6.40702	1.82151e-07	2.02228e-06
Cg5g003670	1.85265	2.69046	1.84867e-07	2.05114e-06
Cg2g010320	-1.30442	9.43385	1.85905e-07	2.06135e-06
Cg3g026170	1.02093	4.1031	1.92865e-07	2.13449e-06
Cg9g008920	1.50694	2.42221	1.93111e-07	2.13454e-06
Cg5g009180	-1.54535	3.21611	1.97099e-07	2.17725e-06
Cg2g016000	-1.21377	4.26338	1.97951e-07	2.18448e-06
Cg1g013440	-1.16607	4.31033	1.98002e-07	2.18448e-06
Cg1g027730	2.22489	3.34043	1.99116e-07	2.1954e-06
Cg2g002750	1.26749	3.10774	1.99739e-07	2.20063e-06
Cg5g039950	-1.30542	4.24138	1.99842e-07	2.20063e-06
Cg6g006690	-2.543	0.258297	2.02323e-07	2.22657e-06
Cg6g011390	-1.49351	3.16395	2.06581e-07	2.272e-06
Cg7g012610	-1.89521	3.37946	2.08724e-07	2.29414e-06
Cg2g022550	-1.16095	6.54572	2.10406e-07	2.31118e-06
Cg5g032690	-1.6791	2.29517	2.11674e-07	2.3224e-06
Cg9g014420	-2.81715	0.142798	2.11691e-07	2.3224e-06
Cg5g020690	-3.05808	3.97238	2.13713e-07	2.34312e-06
CgUng000700	1.63246	2.54869	2.18882e-07	2.3968e-06
Cg1g007620	2.92402	0.420903	2.20353e-07	2.41141e-06
Cg9g005590	-1.0517	7.47876	2.20957e-07	2.41502e-06
Cg9g023500	1.41933	3.8844	2.21681e-07	2.42143e-06
Cg2g019870	-4.85372	-0.713494	2.22636e-07	2.43035e-06
Cg2g018360	-1.10249	5.92561	2.28387e-07	2.4885e-06
Cg1g020250	2.58701	0.876147	2.29868e-07	2.50153e-06
Cg5g042280	-1.01179	4.90201	2.31178e-07	2.51424e-06
Cg6g012520	-1.22983	4.58951	2.32032e-07	2.52197e-06
Cg1g027620	1.43951	4.66478	2.36757e-07	2.57015e-06
Cg8g012970	-1.29965	3.50609	2.38557e-07	2.58809e-06
Cg7g000770	-1.19464	4.79062	2.42472e-07	2.62788e-06
Cg6g014920	-1.12603	7.00581	2.4353e-07	2.63717e-06
Cg2g047160	-2.14341	1.86462	2.46795e-07	2.67088e-06
Cg2g040860	-1.87192	2.69553	2.47344e-07	2.67517e-06
Cg8g004030	1.24102	6.33996	2.52173e-07	2.72573e-06
Cg5g008110	1.0537	7.89276	2.54826e-07	2.75271e-06
Cg7g021880	-1.16234	6.09274	2.57045e-07	2.77328e-06
Cg5g023690	2.52653	0.305234	2.57774e-07	2.77944e-06
Cg5g017500	-1.27258	5.01111	2.59753e-07	2.79907e-06
Cg7g003640	-1.52333	4.62805	2.63523e-07	2.83622e-06
Cg6g017960	-2.11953	1.81714	2.64633e-07	2.84469e-06
Cg5g003540	-1.12548	4.03843	2.66988e-07	2.86649e-06
Cg3g025700	1.45235	2.49651	2.69768e-07	2.89457e-06
Cg6g005290	-1.01259	4.28319	2.75528e-07	2.95098e-06
Cg4g002760	-1.08219	3.9932	2.76537e-07	2.95999e-06
Cg8g019570	-1.00679	9.9337	2.77273e-07	2.96606e-06
Cg1g004140	-1.6042	3.53471	2.84938e-07	3.04251e-06
Cg2g002790	2.43695	0.87629	2.85909e-07	3.05103e-06
Cg1g005840	1.01365	7.40127	2.87949e-07	3.0702e-06
Cg1g026170	-1.81451	5.56357	2.88191e-07	3.0702e-06
Cg5g043860	1.05904	6.09858	2.88229e-07	3.0702e-06
Cg1g000910	-1.21458	3.65617	2.89388e-07	3.08067e-06
Cg6g018850	1.31112	2.94349	2.95241e-07	3.14108e-06
CgUng020290	1.18346	4.34628	3.01831e-07	3.20538e-06
Cg5g007480	-1.00993	8.52721	3.07286e-07	3.26135e-06
Cg1g006290	-1.17935	3.556	3.07794e-07	3.26252e-06
Cg8g023200	1.98229	2.1124	3.07953e-07	3.26252e-06
Cg7g011300	-1.04576	5.87628	3.08738e-07	3.26887e-06
Cg2g027490	-1.38041	4.72199	3.17065e-07	3.353e-06
Cg2g015840	1.01321	4.12695	3.18947e-07	3.36885e-06
CgUng003110	-2.52847	0.427332	3.19998e-07	3.37792e-06
Cg3g020390	-2.4867	2.54573	3.20227e-07	3.37832e-06
Cg8g024320	-4.22996	-0.559253	3.2083e-07	3.38266e-06
Cg1g014250	1.24463	3.13067	3.21763e-07	3.39046e-06
Cg9g027820	-3.79554	0.31084	3.28312e-07	3.4574e-06
Cg5g016470	4.74682	-0.822775	3.42141e-07	3.59014e-06
Cg2g041640	-1.93682	1.95186	3.44564e-07	3.6134e-06
Cg4g021700	-1.72873	2.46146	3.45398e-07	3.61999e-06
Cg2g036370	1.92929	2.95866	3.46948e-07	3.63406e-06
Cg5g010060	2.21525	2.0715	3.4882e-07	3.64934e-06
Cg2g030040	-2.24437	1.11113	3.49637e-07	3.65571e-06
Cg5g015920	1.12263	3.55898	3.50064e-07	3.65801e-06
Cg7g020070	1.25327	3.26382	3.56676e-07	3.72488e-06
Cg5g042570	-1.29313	3.80981	3.57427e-07	3.73051e-06
Cg5g026210	6.48692	-0.945807	3.60146e-07	3.75666e-06
Cg8g004360	-1.43815	7.08469	3.6328e-07	3.78711e-06
Cg2g009370	1.58021	2.15907	3.73541e-07	3.88947e-06
Cg3g016580	-1.46296	3.01949	3.78188e-07	3.92712e-06
Cg8g008950	1.07425	4.14435	3.78273e-07	3.92712e-06
Cg9g025400	-1.01713	4.31746	3.79592e-07	3.93849e-06
Cg6g011690	-1.02341	4.0142	3.81438e-07	3.95531e-06
Cg5g028900	2.34775	6.68781	3.84452e-07	3.98187e-06
Cg6g019990	2.14071	2.41336	3.85647e-07	3.9919e-06
Cg4g024770	1.22315	6.00392	3.87943e-07	4.01331e-06
Cg3g015610	1.34329	2.74059	3.90987e-07	4.04242e-06
Cg1g023180	1.3833	2.7594	4.16578e-07	4.29188e-06
Cg4g024380	-1.22254	7.26191	4.19583e-07	4.31778e-06
Cg9g010730	6.4931	-0.944328	4.2452e-07	4.36603e-06
Cg2g011190	6.44147	-0.978655	4.28219e-07	4.4015e-06
Cg6g024960	-2.54819	0.601144	4.29339e-07	4.41044e-06
Cg5g007370	1.0645	3.58879	4.30204e-07	4.41674e-06
Cg9g006210	-3.29055	-0.102742	4.34714e-07	4.46045e-06
Cg2g030190	-1.92907	2.73795	4.39148e-07	4.50331e-06
Cg6g025470	-1.26476	3.80364	4.4497e-07	4.55771e-06
Cg9g002690	2.19677	1.2506	4.49351e-07	4.59723e-06
Cg2g039230	-1.49781	2.72961	4.5006e-07	4.60181e-06
Cg9g028710	-1.32388	6.54204	4.51272e-07	4.61152e-06
Cg3g000340	-1.13341	4.05192	4.52708e-07	4.62083e-06
Cg6g025180	-1.4872	4.43468	4.55086e-07	4.63972e-06
Cg6g018180	-1.56645	3.41927	4.6604e-07	4.74315e-06
Cg2g001220	-4.35361	-0.46511	4.67354e-07	4.75217e-06
Cg2g019220	1.6443	2.11495	4.67467e-07	4.75217e-06
Cg8g002920	1.21284	4.18375	4.69432e-07	4.7694e-06
Cg2g005100	1.07661	3.65475	4.71473e-07	4.78737e-06
Cg8g004710	1.30372	3.04491	4.78746e-07	4.85562e-06
Cg5g034050	-4.32369	0.535149	4.86106e-07	4.92459e-06
Cg8g009240	2.65035	0.207403	4.92788e-07	4.98006e-06
Cg4g019420	-1.84785	1.79371	4.92997e-07	4.98006e-06
Cg2g001060	-1.11782	6.7975	4.93908e-07	4.9864e-06
Cg2g029690	1.01755	4.25696	4.95923e-07	5.00101e-06
Cg2g007890	-1.25718	3.48235	5.03649e-07	5.06151e-06
Cg2g036730	-1.10746	4.33541	5.12683e-07	5.14643e-06
Cg8g013010	-1.6107	2.5489	5.1724e-07	5.18921e-06
Cg6g009130	-1.02431	4.55706	5.18958e-07	5.20348e-06
Cg7g014230	3.57873	4.85248	5.24986e-07	5.26092e-06
Cg2g041890	-1.14096	5.02245	5.29619e-07	5.30433e-06
Cg3g011310	-2.62502	0.416003	5.38284e-07	5.38499e-06
CgUng020690	2.25268	1.25603	5.51676e-07	5.51268e-06
Cg1g013630	-1.5384	6.6724	5.59402e-07	5.58672e-06
Cg4g018060	-1.02462	9.48458	5.78978e-07	5.77239e-06
Cg4g006990	1.00274	4.15338	5.81613e-07	5.79538e-06
Cg2g015920	1.88957	1.44589	5.82564e-07	5.80157e-06
Cg7g015170	-1.24796	4.6576	5.88729e-07	5.85965e-06
Cg9g022640	1.11048	7.3342	5.90601e-07	5.87164e-06
Cg6g019980	1.05286	4.63859	5.92289e-07	5.8851e-06
Cg7g004220	1.16905	3.09067	6.00597e-07	5.95726e-06
Cg7g020400	1.18142	3.39849	6.00905e-07	5.95726e-06
Cg4g006710	-2.57928	0.187271	6.04553e-07	5.98668e-06
Cg3g025930	-1.06327	7.49928	6.05495e-07	5.99263e-06
Cg8g005360	1.40324	2.93037	6.22696e-07	6.15594e-06
Cg1g023760	-1.14518	5.48696	6.29869e-07	6.22336e-06
Cg8g013250	-1.56756	2.13825	6.36407e-07	6.28443e-06
Cg7g022160	-1.01157	6.24744	6.38838e-07	6.30136e-06
Cg7g001300	-3.20226	-0.375601	6.417e-07	6.32605e-06
Cg3g022460	-1.25321	2.96734	6.58071e-07	6.47293e-06
Cg1g001650	-3.0254	0.821623	6.66267e-07	6.54989e-06
Cg2g040470	1.65981	1.60325	6.78822e-07	6.66959e-06
Cg5g002550	-4.92215	-0.660583	6.8534e-07	6.72611e-06
Cg5g044850	-1.38906	5.35062	6.89355e-07	6.76175e-06
Cg5g031910	2.4443	0.992572	6.91283e-07	6.77311e-06
Cg6g003710	2.73713	1.17219	6.94998e-07	6.80572e-06
Cg6g025240	-1.49198	2.57507	6.96298e-07	6.81466e-06
Cg7g014630	1.02417	3.88927	6.97451e-07	6.82215e-06
Cg1g013760	1.03972	3.90626	7.01076e-07	6.8538e-06
Cg3g020340	1.91472	3.80303	7.11095e-07	6.94789e-06
Cg2g004590	-1.72895	1.7946	7.17255e-07	7.0003e-06
Cg9g020050	4.42593	-0.438297	7.1933e-07	7.01666e-06
Cg3g016560	-1.11448	4.21771	7.28207e-07	7.09931e-06
Cg9g003460	-2.14884	3.12681	7.30203e-07	7.11483e-06
Cg2g001330	1.1931	3.9876	7.45306e-07	7.24994e-06
Cg2g044580	1.22989	3.23553	7.50981e-07	7.30111e-06
Cg7g002390	-1.00884	4.70548	7.56053e-07	7.34636e-06
Cg2g030470	1.05798	4.05401	7.81051e-07	7.58508e-06
Cg9g019800	-2.2747	0.601685	8.17551e-07	7.92642e-06
Cg8g022060	-1.54248	5.46531	8.18421e-07	7.93048e-06
Cg4g024460	1.52498	2.01336	8.29075e-07	8.02488e-06
Cg7g003680	1.11703	8.98715	8.32753e-07	8.05162e-06
Cg9g023520	-1.16701	5.06527	8.41774e-07	8.13438e-06
Cg1g005580	-1.14504	4.38522	8.73559e-07	8.41841e-06
Cg5g019800	1.95016	6.04214	8.85603e-07	8.52514e-06
Cg7g019010	-1.38589	2.55458	8.97905e-07	8.63884e-06
Cg4g016080	6.34964	-1.0458	9.04575e-07	8.69351e-06
Cg2g023460	1.41617	2.23374	9.06177e-07	8.70415e-06
Cg5g031720	-1.05797	5.81525	9.07707e-07	8.71409e-06
Cg5g034910	-1.72662	4.73414	9.85629e-07	9.44154e-06
Cg2g040700	-2.10456	1.00866	9.87285e-07	9.45226e-06
Cg2g024010	6.25665	-1.11505	9.99172e-07	9.55567e-06
Cg8g001360	1.01796	5.85325	1.00498e-06	9.60597e-06
Cg9g011470	6.25339	-1.11585	1.00592e-06	9.60978e-06
Cg5g014420	-1.15753	3.90488	1.00897e-06	9.62843e-06
CgUng003810	1.80681	1.77776	1.01472e-06	9.67777e-06
Cg8g003190	-1.02505	3.70364	1.01742e-06	9.69332e-06
Cg2g007020	1.45974	5.39011	1.02516e-06	9.75263e-06
Cg9g005720	1.28304	2.86943	1.02531e-06	9.75263e-06
Cg4g016070	6.49281	-0.944451	1.03309e-06	9.82134e-06
Cg8g012420	1.23866	7.98453	1.03513e-06	9.83539e-06
Cg4g011350	-1.78107	1.74539	1.0366e-06	9.84407e-06
Cg6g023910	-2.52226	0.142481	1.06847e-06	1.01412e-05
CgUng020390	2.40688	0.383667	1.07567e-06	1.02041e-05
Cg2g044440	-4.57926	-0.917406	1.07731e-06	1.02141e-05
Cg4g006770	-1.14923	8.17159	1.08324e-06	1.02648e-05
Cg6g010400	1.25244	7.32032	1.08558e-06	1.02814e-05
Cg2g006910	1.01779	4.14373	1.10087e-06	1.04009e-05
Cg5g007680	-1.37412	2.88854	1.10115e-06	1.04009e-05
Cg5g026350	-1.01136	6.48936	1.10193e-06	1.04027e-05
Cg2g004240	-1.3241	2.87966	1.11935e-06	1.05502e-05
Cg6g020660	-1.39634	3.53115	1.12511e-06	1.05988e-05
Cg5g043190	-3.08261	0.0808831	1.13287e-06	1.06662e-05
Cg4g018140	6.45025	-0.976634	1.13748e-06	1.06981e-05
Cg1g004070	5.12087	-0.531908	1.14506e-06	1.0758e-05
Cg2g024070	1.50873	3.39907	1.16573e-06	1.09463e-05
Cg5g017000	-1.22633	4.78474	1.17012e-06	1.09817e-05
Cg7g008470	1.06041	3.52526	1.17823e-06	1.10519e-05
Cg7g023910	1.52538	2.23407	1.19041e-06	1.11542e-05
Cg1g008750	-1.38289	2.89483	1.19206e-06	1.1158e-05
Cg1g017220	-1.61707	2.23328	1.19563e-06	1.11794e-05
Cg7g020960	1.29746	6.22554	1.20145e-06	1.12218e-05
Cg4g012190	-1.07668	3.5258	1.2155e-06	1.1341e-05
Cg6g013980	-1.75261	2.9529	1.21857e-06	1.13637e-05
Cg9g002710	-1.55506	2.27109	1.23255e-06	1.14879e-05
Cg1g002900	1.51618	2.68743	1.23895e-06	1.15414e-05
Cg5g032760	6.57275	-0.882513	1.25443e-06	1.16733e-05
Cg5g029550	4.15142	-0.654465	1.25558e-06	1.16778e-05
Cg5g007780	-1.58107	1.86012	1.25667e-06	1.16818e-05
Cg3g018950	-1.06111	7.2005	1.27051e-06	1.18042e-05
Cg2g024950	3.29502	0.210742	1.27411e-06	1.18314e-05
Cg5g005680	4.39457	-0.46124	1.29931e-06	1.204e-05
Cg4g010910	1.42783	2.58376	1.30183e-06	1.2057e-05
Cg5g028890	-1.12702	4.02947	1.31207e-06	1.21455e-05
Cg8g003070	1.89851	1.39244	1.32389e-06	1.22419e-05
Cg2g029760	-1.33221	4.70131	1.33244e-06	1.23146e-05
Cg8g009040	6.20213	-1.15231	1.33732e-06	1.23532e-05
Cg4g008120	1.0696	5.07205	1.34647e-06	1.24312e-05
Cg5g040150	2.96916	3.07532	1.35015e-06	1.24586e-05
Cg6g000920	-4.57894	-0.917511	1.3544e-06	1.24848e-05
Cg3g020790	2.27846	1.1949	1.37348e-06	1.2654e-05
Cg7g016570	-1.66505	3.78499	1.40297e-06	1.29091e-05
CgUng005970	1.73192	2.27154	1.41236e-06	1.2985e-05
Cg4g006890	-1.21566	4.39408	1.42655e-06	1.31018e-05
Cg3g008250	1.04421	3.90326	1.43106e-06	1.31363e-05
Cg7g011270	2.18325	0.563642	1.44902e-06	1.32804e-05
Cg2g030740	-1.06687	3.46245	1.45588e-06	1.33364e-05
Cg2g030680	1.09909	3.46483	1.46866e-06	1.34464e-05
Cg3g022420	-1.01035	3.9107	1.47513e-06	1.34916e-05
Cg5g023520	-1.47134	8.62395	1.50087e-06	1.3718e-05
Cg9g012450	6.57802	-0.881373	1.54555e-06	1.40918e-05
Cg5g000080	-2.34996	0.589951	1.54674e-06	1.40953e-05
Cg2g021500	-1.23516	6.0007	1.57244e-06	1.43147e-05
Cg2g042600	-1.11326	8.99129	1.63368e-06	1.48338e-05
Cg8g003670	1.77524	1.66637	1.65963e-06	1.50614e-05
Cg2g012070	-6.41811	-0.981641	1.66046e-06	1.50614e-05
Cg5g021230	6.30303	-1.08021	1.66987e-06	1.51389e-05
Cg1g015270	-1.12083	3.89454	1.70316e-06	1.54169e-05
Cg4g023650	-1.15889	5.08082	1.72746e-06	1.56128e-05
Cg6g010800	1.73483	1.43972	1.73574e-06	1.56796e-05
Cg5g012550	-1.34203	4.10019	1.79664e-06	1.62064e-05
Cg1g018580	2.93715	-0.226119	1.83082e-06	1.64793e-05
Cg8g010670	-1.61614	2.24531	1.83709e-06	1.65188e-05
Cg5g008390	-1.26793	3.61717	1.87028e-06	1.68e-05
Cg7g017800	-2.37854	0.748083	1.87586e-06	1.6833e-05
Cg6g017770	-6.12304	-1.19269	1.88721e-06	1.69262e-05
Cg8g008300	1.0847	3.94271	1.89575e-06	1.69768e-05
Cg3g022020	-1.99191	1.66354	1.95515e-06	1.74732e-05
Cg5g018060	6.20133	-1.15247	1.97399e-06	1.76237e-05
Cg7g006250	-2.63462	0.229664	1.97968e-06	1.76566e-05
Cg5g033280	-1.12888	4.27414	2.04141e-06	1.81887e-05
Cg4g009050	-1.34226	3.65352	2.06981e-06	1.84138e-05
Cg7g013200	-1.51345	2.07969	2.08938e-06	1.85504e-05
Cg8g008170	4.17638	-0.630707	2.09658e-06	1.86049e-05
Cg4g013840	1.61742	2.48939	2.15609e-06	1.90848e-05
Cg8g019380	4.53232	-0.351377	2.1647e-06	1.91514e-05
Cg5g022560	2.94383	-0.0620607	2.17701e-06	1.92507e-05
Cg6g008840	-1.12729	6.02612	2.19666e-06	1.94146e-05
Cg8g011320	1.11225	3.77274	2.21147e-06	1.95162e-05
Cg7g010870	3.27198	0.335419	2.24797e-06	1.98085e-05
Cg9g012290	2.17904	1.38162	2.26591e-06	1.99466e-05
Cg1g017180	6.15071	-1.18929	2.29047e-06	2.01427e-05
Cg7g021200	6.15143	-1.18912	2.32518e-06	2.04173e-05
Cg1g003040	-3.03849	-0.29196	2.34408e-06	2.05729e-05
Cg3g014770	-1.31465	8.15467	2.34943e-06	2.06097e-05
Cg2g016540	2.98281	-0.189442	2.35807e-06	2.06751e-05
Cg5g020710	-4.83895	1.21694	2.39295e-06	2.096e-05
Cg2g005250	1.22043	2.78768	2.39846e-06	2.09979e-05
Cg7g011110	1.31326	2.79445	2.40188e-06	2.10155e-05
Cg3g011450	3.41121	-0.247917	2.42713e-06	2.11962e-05
Cg9g001640	-2.14687	2.57149	2.48121e-06	2.16577e-05
Cg2g014630	1.17002	3.26307	2.49884e-06	2.18008e-05
Cg7g003890	1.71226	2.06883	2.52252e-06	2.19746e-05
Cg6g003240	4.03833	-0.736758	2.57159e-06	2.23799e-05
Cg2g014840	6.14762	-1.19001	2.57674e-06	2.24137e-05
Cg8g010170	1.38424	2.60229	2.6231e-06	2.27933e-05
Cg8g024960	1.1067	4.25244	2.63962e-06	2.29153e-05
Cg4g018380	-1.01684	4.12882	2.64939e-06	2.29831e-05
Cg8g012830	-2.52529	1.42484	2.65003e-06	2.29831e-05
CgUng006230	6.58105	-0.880762	2.65916e-06	2.30508e-05
Cg5g040990	-1.17247	2.92092	2.68506e-06	2.32639e-05
Cg3g016500	-1.28925	4.05296	2.69662e-06	2.33526e-05
Cg5g034570	-2.02304	1.18499	2.70732e-06	2.34337e-05
Cg3g011570	6.60734	-0.853261	2.722e-06	2.35492e-05
Cg4g015090	1.80907	1.59474	2.73039e-06	2.36102e-05
Cg3g016890	1.04774	7.20329	2.73359e-06	2.36262e-05
Cg8g022340	-1.38968	4.02988	2.75115e-06	2.37546e-05
Cg9g025690	-1.06732	3.78393	2.76253e-06	2.38295e-05
Cg1g010530	2.36917	2.97903	2.80724e-06	2.41915e-05
Cg5g044880	1.82049	2.23326	2.82608e-06	2.43062e-05
Cg9g020450	-2.04051	0.666559	2.83347e-06	2.4346e-05
Cg2g001990	-6.12228	-1.19287	2.84151e-06	2.44031e-05
Cg6g018810	4.57787	-0.946092	2.87027e-06	2.46261e-05
Cg2g034230	-1.61976	5.72706	2.91762e-06	2.49715e-05
Cg5g035160	-2.01323	1.10315	2.98087e-06	2.55004e-05
Cg4g021280	-1.86699	1.07343	2.99732e-06	2.56287e-05
Cg9g012530	2.07079	0.540806	3.02919e-06	2.58761e-05
Cg1g005890	-4.66046	-0.856288	3.05215e-06	2.60595e-05
Cg7g021630	1.92834	1.52934	3.10866e-06	2.65099e-05
Cg8g001840	1.07557	9.25971	3.10942e-06	2.65099e-05
Cg5g037070	1.81719	6.75345	3.20894e-06	2.72791e-05
Cg8g005450	2.08733	0.552786	3.24858e-06	2.75894e-05
Cg2g006970	1.90912	1.14286	3.25631e-06	2.76417e-05
Cg1g013070	4.58312	-0.944896	3.26236e-06	2.76733e-05
Cg7g018210	1.86469	3.11355	3.26317e-06	2.76733e-05
Cg9g000080	-1.17383	3.52286	3.34355e-06	2.82325e-05
Cg8g008260	1.20754	2.71399	3.36612e-06	2.83822e-05
Cg2g047010	-1.57884	1.72718	3.36872e-06	2.83905e-05
Cg5g020720	-4.95177	-0.634705	3.45463e-06	2.9041e-05
Cg2g015230	1.38812	4.06219	3.46824e-06	2.91315e-05
Cg9g006690	3.36819	-0.28519	3.49591e-06	2.93359e-05
Cg2g037140	1.07986	3.2016	3.50016e-06	2.93576e-05
Cg7g015110	4.89876	-0.047622	3.52497e-06	2.95376e-05
Cg7g016010	2.21553	3.8233	3.55107e-06	2.97421e-05
Cg5g012700	-1.16702	4.68851	3.58125e-06	2.9945e-05
Cg1g021330	1.12663	5.46118	3.58211e-06	2.9945e-05
Cg5g004890	1.07809	3.20061	3.85661e-06	3.20419e-05
Cg3g023510	-1.30016	2.53338	3.87998e-06	3.22209e-05
CgUng003910	-1.72501	3.6326	3.95293e-06	3.28112e-05
Cg2g036560	-1.35711	2.62153	3.95597e-06	3.2821e-05
Cg1g027440	-6.17525	-1.15559	4.00698e-06	3.32129e-05
Cg7g022810	-1.59667	4.8203	4.029e-06	3.33796e-05
Cg7g023690	4.53241	-0.978495	4.03638e-06	3.3425e-05
Cg2g009980	-1.05344	4.51353	4.09985e-06	3.38841e-05
Cg9g003570	-1.21198	5.56705	4.13073e-06	3.40621e-05
Cg4g017580	-1.9892	1.88329	4.17824e-06	3.44154e-05
Cg1g015080	2.53778	0.221006	4.17945e-06	3.44154e-05
Cg5g019000	1.31128	3.20824	4.2338e-06	3.48141e-05
Cg3g011590	6.43704	-0.979397	4.25022e-06	3.49328e-05
Cg8g021900	-2.63057	0.000374066	4.33767e-06	3.56183e-05
Cg7g012080	2.01828	1.26017	4.38508e-06	3.59573e-05
Cg2g028300	-2.15248	0.633749	4.41528e-06	3.61544e-05
Cg4g006760	-2.74615	0.311366	4.41986e-06	3.6175e-05
Cg6g011160	-1.75107	1.60586	4.42664e-06	3.62136e-05
Cg9g023080	2.4164	0.221535	4.4517e-06	3.64017e-05
Cg6g019170	2.21214	1.2613	4.50273e-06	3.6802e-05
Cg2g027600	-1.60279	3.01277	4.51641e-06	3.68795e-05
Cg3g016040	1.13853	3.07653	4.51932e-06	3.68861e-05
Cg5g040180	1.09295	4.66789	4.57637e-06	3.73171e-05
Cg2g038870	-1.36318	2.82122	4.60626e-06	3.75261e-05
Cg1g027590	6.3598	-1.04364	4.62497e-06	3.76611e-05
Cg7g019830	-2.14845	0.440249	4.64397e-06	3.77983e-05
Cg5g018090	-1.79389	1.73153	4.66947e-06	3.79883e-05
Cg5g009070	-1.54942	1.90948	4.73749e-06	3.85061e-05
Cg8g013900	1.42243	3.95193	4.83646e-06	3.92923e-05
Cg2g026140	6.2516	-1.11614	4.91147e-06	3.9865e-05
Cg4g002120	-1.76186	2.79376	5.06962e-06	4.11106e-05
Cg5g001060	-1.6053	3.10079	5.07212e-06	4.1112e-05
Cg1g016380	-1.80605	0.870415	5.18485e-06	4.19292e-05
Cg9g008610	-1.13873	2.94671	5.27845e-06	4.26273e-05
Cg9g000200	2.97231	0.460153	5.28503e-06	4.26413e-05
Cg8g005770	1.76236	1.17067	5.29028e-06	4.26445e-05
Cg5g039200	-1.40384	5.91802	5.34424e-06	4.30598e-05
Cg1g011670	-1.6125	2.27536	5.34828e-06	4.30726e-05
Cg4g018280	-2.42046	1.6997	5.41638e-06	4.36011e-05
Cg5g036360	-1.6881	4.53029	5.43447e-06	4.37267e-05
Cg4g019190	-1.95368	2.12031	5.46932e-06	4.39603e-05
Cg1g024480	-1.28715	5.56663	5.50167e-06	4.41463e-05
Cg2g002460	-2.62303	1.05748	5.57729e-06	4.4692e-05
Cg4g017430	-6.00852	-1.27076	5.58992e-06	4.47728e-05
Cg3g021940	-1.07042	5.99915	5.6766e-06	4.53845e-05
Cg8g022830	3.30348	-0.578444	5.88746e-06	4.69635e-05
Cg4g003020	1.3967	2.39019	5.92713e-06	4.72376e-05
Cg1g009680	1.55769	1.2859	5.92718e-06	4.72376e-05
CgUng006480	3.22743	-0.39195	5.97032e-06	4.75383e-05
Cg1g021450	-1.62704	1.44608	6.13649e-06	4.87475e-05
Cg8g010070	-1.00242	3.93597	6.1716e-06	4.89859e-05
Cg6g019480	-1.07726	7.0358	6.22175e-06	4.93172e-05
Cg2g036110	-1.40768	2.20794	6.26329e-06	4.95794e-05
Cg2g000800	-1.6293	1.39682	6.34233e-06	5.01374e-05
Cg1g011160	1.13713	2.88154	6.34625e-06	5.01459e-05
Cg4g001420	-1.03261	7.49234	6.38478e-06	5.04278e-05
Cg5g020430	-3.14013	-0.419082	6.53869e-06	5.15508e-05
Cg3g019310	1.15324	2.94874	6.5661e-06	5.17325e-05
Cg3g007590	-1.90359	0.941482	6.56827e-06	5.17325e-05
Cg8g021730	-1.22516	3.47527	6.59409e-06	5.18945e-05
Cg1g021150	1.03805	3.6122	6.6496e-06	5.23049e-05
Cg5g018510	1.67339	3.17602	6.70075e-06	5.26633e-05
Cg5g030560	1.37759	7.52864	6.78981e-06	5.33156e-05
Cg5g041660	1.37718	5.86078	6.80628e-06	5.34211e-05
Cg3g013610	-3.33946	-0.271405	6.8875e-06	5.39863e-05
Cg6g002350	1.70889	2.08432	6.89208e-06	5.39982e-05
Cg7g006980	1.68387	1.50348	7.03166e-06	5.49694e-05
Cg2g037060	1.69698	2.94554	7.09756e-06	5.54599e-05
Cg2g011250	1.93377	2.65657	7.21004e-06	5.62639e-05
Cg2g013110	-1.82756	0.967499	7.23205e-06	5.64106e-05
CgUng021110	-2.74645	-0.333313	7.59965e-06	5.91207e-05
Cg1g019810	2.55538	0.717476	7.62925e-06	5.92986e-05
Cg2g022360	-1.11727	3.50143	7.64091e-06	5.93368e-05
Cg8g017850	1.64746	1.45236	7.69613e-06	5.97309e-05
Cg3g005460	-1.11102	4.19293	7.7261e-06	5.991e-05
Cg3g025510	-1.16417	3.28006	7.72835e-06	5.991e-05
Cg5g043360	-2.88455	0.0655402	7.87165e-06	6.09671e-05
Cg1g010500	1.58871	1.38558	7.93879e-06	6.14331e-05
Cg9g001600	1.55601	1.77507	8.02095e-06	6.19599e-05
Cg6g017690	-6.00984	-1.27047	8.04024e-06	6.20816e-05
Cg5g002970	1.63874	2.34444	8.05597e-06	6.21758e-05
Cg8g021420	-1.43666	1.94999	8.0834e-06	6.23602e-05
Cg5g011840	5.97462	-1.30853	8.13674e-06	6.27167e-05
Cg6g006800	-1.60251	2.01481	8.28542e-06	6.38068e-05
Cg8g004600	-1.51486	7.77357	8.3848e-06	6.44874e-05
Cg3g010660	-3.35721	0.450693	8.43629e-06	6.48551e-05
Cg2g008360	-2.85047	2.24413	8.44294e-06	6.48779e-05
CgUng005510	-1.03418	5.8095	8.47378e-06	6.5058e-05
Cg5g036700	-2.13032	5.56725	8.53903e-06	6.55304e-05
Cg2g034400	-1.18128	2.96276	8.64235e-06	6.62655e-05
Cg5g020220	3.13419	-0.459715	8.64672e-06	6.62702e-05
Cg5g000690	1.1514	3.2663	8.72437e-06	6.68071e-05
Cg8g000160	-1.03002	9.21531	8.75939e-06	6.70461e-05
Cg3g023520	1.34465	2.7406	8.8378e-06	6.75875e-05
Cg5g023630	-1.04159	4.07217	8.85818e-06	6.77139e-05
Cg8g003840	1.09811	3.08075	8.86287e-06	6.77203e-05
Cg9g029630	-1.27803	3.30594	8.9052e-06	6.79847e-05
Cg1g010650	-1.27155	3.76854	9.12947e-06	6.95895e-05
Cg3g016880	-6.12348	-1.19262	9.15706e-06	6.9726e-05
Cg1g013820	-4.34429	-1.0834	9.27222e-06	7.05418e-05
Cg6g006820	-1.07479	3.4422	9.3391e-06	7.09893e-05
Cg4g013410	-4.5775	-0.917962	9.40567e-06	7.13985e-05
Cg5g026170	-2.41719	1.38178	9.40584e-06	7.13985e-05
Cg3g015490	-3.08132	-0.463466	9.48081e-06	7.18801e-05
Cg6g025030	-1.24845	3.19935	9.51422e-06	7.21024e-05
Cg4g003880	-1.18425	2.9933	9.68309e-06	7.32245e-05
Cg2g001920	1.43482	1.65182	9.73992e-06	7.36226e-05
Cg1g004410	3.02837	0.00448029	9.7693e-06	7.38129e-05
Cg5g040520	-3.3184	3.152	9.80766e-06	7.40075e-05
Cg6g024250	3.40464	-0.504676	9.91833e-06	7.47784e-05
Cg6g004910	-1.75071	1.83409	1.01596e-05	7.6499e-05
Cg2g025900	-1.48118	2.51194	1.02987e-05	7.74138e-05
Cg5g026890	-1.68921	3.18075	1.03699e-05	7.78824e-05
Cg8g024700	1.20292	2.68532	1.04416e-05	7.83881e-05
Cg2g003420	1.15841	2.62974	1.0559e-05	7.92016e-05
Cg6g009380	-1.39489	2.63424	1.06774e-05	7.99871e-05
Cg6g018200	-1.55744	1.69243	1.07565e-05	8.05111e-05
Cg4g006100	-1.34038	2.35854	1.07989e-05	8.07945e-05
Cg4g013150	1.03001	3.59899	1.0816e-05	8.08879e-05
Cg2g025580	1.42142	4.08957	1.0916e-05	8.15664e-05
Cg8g000910	-1.46713	6.12504	1.09583e-05	8.18481e-05
Cg6g019810	-4.66545	-0.855831	1.10994e-05	8.28314e-05
Cg6g008030	1.27537	2.74299	1.12071e-05	8.3493e-05
Cg4g016850	-1.07173	3.3815	1.1215e-05	8.35165e-05
Cg5g034040	-2.3542	2.18399	1.12873e-05	8.39487e-05
Cg8g012210	2.06282	1.71329	1.13925e-05	8.46146e-05
Cg7g013240	1.34491	1.88623	1.13961e-05	8.46146e-05
Cg8g017860	5.91267	-1.35015	1.1474e-05	8.51185e-05
Cg9g021070	-1.83163	1.00791	1.14784e-05	8.51185e-05
Cg4g024820	-7.81892	0.15724	1.15031e-05	8.52299e-05
Cg9g006250	-4.44062	-1.01459	1.16064e-05	8.5959e-05
Cg5g001590	2.38664	1.0002	1.16744e-05	8.64261e-05
Cg4g007230	-1.45697	4.16662	1.16814e-05	8.64411e-05
Cg6g012270	-2.36421	0.533807	1.19456e-05	8.82851e-05
Cg8g011160	1.31947	4.12741	1.2088e-05	8.91892e-05
Cg2g031850	1.20641	2.6363	1.20882e-05	8.91892e-05
Cg5g034450	-1.4962	1.56307	1.22916e-05	9.06138e-05
Cg9g025480	-2.82489	-0.12067	1.23061e-05	9.0683e-05
Cg6g005070	-1.79335	1.08765	1.23262e-05	9.07636e-05
Cg9g022140	-1.15403	3.02729	1.23423e-05	9.08353e-05
Cg7g015690	-1.09872	3.38061	1.25643e-05	9.2238e-05
Cg4g002780	1.17709	2.5894	1.25809e-05	9.23209e-05
Cg1g023630	2.59869	0.682951	1.26778e-05	9.29545e-05
Cg4g013270	1.00856	3.23062	1.27315e-05	9.32708e-05
Cg9g012210	-1.19921	2.93502	1.2842e-05	9.40414e-05
Cg3g010160	3.74824	-0.945674	1.29258e-05	9.46152e-05
Cg3g015060	5.9111	-1.3505	1.29899e-05	9.5045e-05
Cg2g001140	-3.9099	-0.797402	1.30616e-05	9.54946e-05
Cg3g007840	-1.37354	3.8239	1.31272e-05	9.59303e-05
Cg5g010850	6.15366	-1.18878	1.31929e-05	9.62902e-05
Cg8g021210	-1.02095	6.15712	1.33459e-05	9.73263e-05
Cg2g011480	1.7416	1.59566	1.34637e-05	9.81443e-05
Cg2g003060	-3.84616	-0.442048	1.35286e-05	9.85359e-05
Cg2g026210	2.67423	-0.266105	1.3742e-05	0.000100007
Cg4g017550	-2.06253	6.1816	1.37542e-05	0.000100055
Cg5g033390	2.08266	0.291521	1.38044e-05	0.000100379
Cg3g001000	-1.29071	3.52079	1.3901e-05	0.000100956
Cg4g003840	1.22109	3.62131	1.44496e-05	0.000104595
Cg4g002370	1.50304	2.14744	1.44727e-05	0.000104719
Cg5g039920	-2.55768	0.87754	1.46668e-05	0.000106079
Cg4g001070	-3.87161	1.63282	1.46826e-05	0.00010615
Cg9g023230	-2.51043	-0.212896	1.48573e-05	0.000107325
Cg3g002310	-1.59862	1.78023	1.51482e-05	0.000109292
Cg5g036330	2.61931	0.28038	1.52747e-05	0.000110069
Cg9g022320	-1.10069	8.17514	1.55951e-05	0.000112207
Cg8g008070	1.20661	3.01317	1.56173e-05	0.000112308
Cg8g024350	-1.28401	4.99099	1.5719e-05	0.000112962
Cg1g007280	-1.26544	4.25018	1.57442e-05	0.000113036
Cg1g017160	1.16825	2.68673	1.59411e-05	0.000114263
Cg7g008240	1.77972	0.733981	1.61203e-05	0.000115406
Cg6g025590	-1.70045	4.09712	1.6301e-05	0.000116605
Cg5g016850	5.91455	-1.34976	1.64375e-05	0.000117486
Cg1g008560	1.084	7.17632	1.65199e-05	0.000118027
Cg5g003640	-1.05292	6.93332	1.67295e-05	0.000119379
Cg2g040660	1.99268	0.422316	1.67656e-05	0.000119491
Cg6g006920	2.53469	-0.227603	1.67728e-05	0.000119494
Cg5g018500	-1.10643	4.36385	1.68383e-05	0.000119881
Cg2g020690	-1.38725	1.94489	1.68407e-05	0.000119881
Cg6g002210	1.83955	1.22511	1.7058e-05	0.000121281
Cg7g015610	1.39511	1.80644	1.70758e-05	0.000121358
Cg2g017990	-1.15511	2.82886	1.71204e-05	0.000121577
Cg5g028610	2.33844	0.0712117	1.72088e-05	0.000122106
Cg1g009870	-1.04289	7.74371	1.73557e-05	0.000123095
Cg4g017340	1.01671	5.65478	1.73621e-05	0.000123095
[truncated: 1,143 more rows]

## Sheet: 85 M vs G
Gene_ID	logFC	logCPM	PValue	FDR
Cg6g010100	-11.0974	6.70432	3.18877e-262	5.62882e-258
Cg2g021210	-10.4562	6.0645	6.58765e-240	5.81426e-236
Cg9g022190	-14.1891	6.24991	6.3228e-234	3.72034e-230
Cg9g008050	-14.3555	6.41606	2.50317e-231	1.10465e-227
Cg7g004480	-11.577	5.51604	1.82744e-198	6.45158e-195
Cg3g021110	-6.50635	7.57152	1.65547e-193	4.87039e-190
Cg9g016400	-6.562	7.61972	1.5852e-187	3.99741e-184
Cg1g024780	8.73237	5.09491	5.63333e-187	1.24299e-183
Cg9g002500	-9.02142	4.93206	1.32721e-177	2.60311e-174
Cg2g002300	-6.90936	5.00996	1.46359e-157	2.58354e-154
Cg2g026810	-5.03199	6.25617	1.80269e-153	2.89282e-150
Cg2g040360	-6.47994	8.96051	4.13402e-149	6.08114e-146
Cg2g033320	-5.69098	6.65904	3.83649e-134	5.20936e-131
Cg9g008080	7.43296	6.01782	1.22179e-130	1.54051e-127
Cg2g018320	-12.1174	4.18606	1.54227e-130	1.81494e-127
Cg7g008570	-12.0993	4.16806	3.69984e-130	4.08185e-127
Cg3g012020	-5.47806	5.18843	2.59746e-129	2.69708e-126
Cg7g023190	-4.76959	5.60775	8.04854e-127	7.89293e-124
Cg2g001370	-5.26221	5.73557	3.76721e-125	3.49994e-122
Cg9g024210	-5.60743	5.14918	6.85871e-124	6.0535e-121
Cg2g006310	-10.3217	4.26662	9.78614e-124	8.22595e-121
Cg9g025200	-5.14582	5.2866	1.13712e-113	9.12381e-111
Cg4g008370	-5.6378	4.4496	8.90911e-111	6.83755e-108
Cg9g025950	-4.5985	5.17421	1.65738e-109	1.219e-106
Cg5g008780	5.31838	6.88516	3.80334e-109	2.68546e-106
Cg2g019560	5.1852	5.89062	2.44941e-108	1.66296e-105
Cg9g025190	-3.93384	8.3179	3.30156e-108	2.15848e-105
Cg7g004430	-11.9114	3.98161	2.04715e-106	1.29058e-103
Cg1g013340	-4.16511	5.70111	1.82373e-104	1.11008e-101
Cg5g015120	5.25807	4.31046	7.17086e-100	4.21933e-97
Cg7g004440	-4.56968	4.90912	1.17814e-99	6.70858e-97
Cg6g008010	-3.92033	7.79824	2.72291e-95	1.50203e-92
Cg5g030400	11.6987	3.7702	5.1989e-93	2.78094e-90
Cg6g007120	-6.88581	4.1262	4.29127e-91	2.22793e-88
Cg4g012710	-3.98454	6.04823	5.03091e-89	2.5373e-86
Cg7g001150	3.28567	7.29389	1.56818e-88	7.68929e-86
Cg1g024700	11.5988	3.67135	1.43187e-87	6.83119e-85
Cg2g000810	-3.40228	5.42755	1.0916e-86	5.07078e-84
Cg7g001660	-8.73034	3.97588	2.00512e-85	9.0755e-83
Cg7g003910	-4.54861	4.95211	2.40709e-85	1.06225e-82
Cg7g011300	-5.28675	5.26861	3.97444e-84	1.71114e-81
Cg9g001190	-6.22453	4.65253	3.15771e-83	1.32714e-80
Cg2g013140	3.12137	6.71501	9.3067e-80	3.82051e-77
Cg2g040620	-7.45397	3.83269	7.94208e-79	3.18622e-76
Cg6g018250	-11.3598	3.43548	1.07006e-78	4.1975e-76
Cg9g022160	-4.55409	8.70011	1.27796e-78	4.90404e-76
Cg7g002770	4.67835	4.08209	5.68577e-78	2.13543e-75
Cg6g006680	-4.00531	4.64485	3.37927e-77	1.24273e-74
Cg4g009920	-3.95844	4.68573	1.15247e-76	4.15171e-74
Cg8g004940	-4.54619	5.99245	2.485e-76	8.77306e-74
Cg4g023560	-9.27526	4.01189	3.17712e-76	1.09966e-73
Cg2g023680	-4.59731	7.38367	4.76199e-76	1.61651e-73
Cg9g027320	-8.60118	3.34609	7.63563e-76	2.5431e-73
Cg3g012030	-3.93944	4.4017	7.15273e-75	2.33815e-72
Cg7g008090	-11.7755	3.84698	2.03693e-74	6.53743e-72
Cg9g005380	3.48564	4.71887	7.82698e-73	2.46717e-70
Cg6g010480	-5.91347	8.35837	5.72345e-72	1.77246e-69
Cg7g018180	3.19524	8.91702	1.35412e-71	4.12119e-69
Cg2g038210	-3.70677	5.14691	1.77101e-71	5.29862e-69
Cg2g014850	11.0682	3.14697	1.84788e-69	5.43646e-67
Cg9g021720	-2.99228	6.55034	4.31788e-69	1.24949e-66
Cg5g038180	6.94435	3.81469	2.70102e-68	7.69006e-66
Cg9g007150	-4.85652	3.79874	3.07469e-68	8.615e-66
Cg5g008900	3.24556	5.01801	1.1733e-67	3.23612e-65
Cg9g011430	-8.61157	3.35588	9.79523e-67	2.66008e-64
Cg2g034080	-6.38577	3.27229	2.01951e-66	5.40128e-64
Cg5g033400	-2.69751	7.11087	2.28894e-65	6.03051e-63
Cg5g036730	-4.80001	3.60374	4.64525e-65	1.20585e-62
Cg5g023780	10.9031	2.98427	2.71021e-64	6.93343e-62
Cg9g014060	11.1253	3.20341	2.9292e-64	7.3866e-62
Cg5g028770	3.84885	4.30074	1.45547e-63	3.61859e-61
Cg5g037700	-5.5039	3.6325	2.7739e-63	6.80068e-61
Cg3g017920	7.63441	7.62829	4.01209e-63	9.70157e-61
Cg5g043930	-2.98349	7.17271	5.03508e-63	1.20107e-60
Cg2g017550	-3.47881	7.81887	3.41085e-62	8.02779e-60
Cg7g007780	7.84287	4.39489	7.65287e-62	1.77748e-59
Cg2g013650	6.71363	3.58846	1.08809e-61	2.49441e-59
Cg6g011970	-3.76743	6.85218	3.61211e-61	8.17448e-59
Cg5g021310	9.93196	3.87668	4.08564e-61	9.12909e-59
Cg5g000150	-4.86891	3.55411	1.09051e-60	2.40196e-58
Cg6g014720	-4.82993	4.23283	1.10219e-60	2.40196e-58
Cg9g014460	-5.64082	5.36562	1.15828e-60	2.4934e-58
Cg1g014850	-3.01773	4.66512	2.32422e-59	4.94302e-57
Cg5g006050	3.09926	5.92273	2.90381e-58	6.10216e-56
Cg5g041210	-4.42846	3.66752	3.59266e-58	7.4609e-56
Cg2g038980	-2.99756	8.93929	5.8882e-58	1.20859e-55
Cg7g008120	-11.4543	3.52911	9.69098e-58	1.96627e-55
Cg5g023630	-6.30896	3.44856	3.21782e-57	6.45465e-55
Cg7g023910	3.84112	4.11153	1.03648e-56	2.05573e-54
Cg9g025930	-3.09135	6.09772	5.17371e-56	1.01474e-53
Cg8g002080	-3.12496	4.58745	4.81552e-55	9.34105e-53
Cg6g020950	-10.7363	2.82106	9.28794e-55	1.78207e-52
Cg9g025230	-3.03809	9.52173	1.58228e-54	3.00327e-52
Cg4g020920	-3.68314	4.55309	2.64975e-53	4.9759e-51
Cg7g007290	-2.64623	8.13557	3.73938e-53	6.94817e-51
Cg3g016560	-4.70331	3.65283	5.34289e-53	9.82425e-51
Cg2g028580	-2.4649	6.70114	3.09414e-52	5.63071e-50
Cg6g014890	-8.75774	2.72271	6.92037e-52	1.24651e-49
Cg2g001390	-3.64579	4.24564	9.20008e-52	1.6404e-49
Cg5g004770	-3.24329	5.67602	9.79561e-52	1.72912e-49
Cg8g010210	10.6829	2.76768	1.93573e-51	3.38311e-49
Cg4g011140	-7.97949	2.73614	4.20968e-51	7.24482e-49
Cg9g002560	-11.1831	3.26076	4.22738e-51	7.24482e-49
Cg3g014550	-2.67073	5.06027	4.42186e-51	7.50526e-49
Cg2g029870	-4.8998	3.77386	4.50089e-51	7.56664e-49
Cg9g027830	-2.51094	5.30459	8.66846e-51	1.44354e-48
Cg2g032040	-4.56668	3.65075	2.41985e-50	3.99208e-48
CgUng003940	-10.6126	2.69989	5.16897e-50	8.44839e-48
Cg5g044590	-7.83922	2.59872	1.55283e-49	2.51472e-47
Cg2g018020	-4.06447	4.16235	2.70636e-49	4.34298e-47
Cg1g012280	-2.87221	6.10114	3.39963e-49	5.40632e-47
Cg9g015150	-2.57025	6.17318	3.54152e-49	5.58169e-47
Cg9g006700	2.93792	4.67667	5.15887e-49	8.05879e-47
Cg9g006040	-10.3827	2.47475	6.90473e-49	1.06914e-46
Cg2g014410	5.03424	3.9653	8.29667e-48	1.2735e-45
Cg6g005320	7.41105	2.67301	8.95848e-48	1.36323e-45
Cg3g023860	-2.84463	5.5542	9.75177e-48	1.47127e-45
Cg5g043830	-8.5925	2.56175	1.29165e-47	1.93222e-45
Cg7g002150	-2.63951	5.65354	3.19077e-47	4.73306e-45
Cg6g024360	-3.11477	5.12128	3.8e-47	5.5898e-45
Cg4g024610	3.80349	4.84389	5.4612e-47	7.96703e-45
Cg5g030380	6.11785	2.86191	1.48672e-46	2.15112e-44
Cg6g020390	-2.34755	5.93082	3.10177e-46	4.45141e-44
Cg4g007050	-4.23701	6.9639	6.23006e-46	8.86879e-44
Cg2g040650	-7.7114	2.47466	7.13833e-46	1.00805e-43
Cg2g039630	2.52552	5.55911	1.39742e-45	1.95772e-43
Cg9g016000	2.6054	4.4907	4.07938e-45	5.67002e-43
Cg2g017460	2.29759	6.02782	6.51665e-45	8.97848e-43
Cg6g018900	2.86213	5.55827	6.56143e-45	8.97848e-43
Cg6g006100	-2.78229	5.11145	9.42105e-45	1.27923e-42
Cg5g018500	-3.15968	3.89278	2.38614e-44	3.21527e-42
Cg8g007270	7.32519	2.58966	3.0828e-44	4.12255e-42
Cg3g024840	-3.79043	5.55482	1.12832e-43	1.49753e-41
Cg1g013600	-2.71368	4.29464	1.21139e-43	1.59578e-41
Cg2g029490	-4.09616	3.2383	2.09817e-43	2.74348e-41
Cg8g004960	-6.01148	4.18364	2.35085e-43	3.05127e-41
Cg8g024330	3.22792	6.88723	3.12938e-43	4.0321e-41
Cg2g010830	-2.61896	4.86664	3.33117e-43	4.261e-41
Cg9g007230	-3.73151	3.61967	4.79341e-43	6.08729e-41
Cg6g019270	-5.6463	3.44371	1.20939e-42	1.52486e-40
Cg3g008070	3.19598	4.96229	5.7137e-42	7.15307e-40
Cg2g006630	-2.97755	6.13712	1.74904e-41	2.17423e-39
Cg2g002440	-2.68523	7.63848	1.76824e-41	2.18272e-39
Cg3g015880	-6.06186	3.08798	2.20712e-41	2.70556e-39
Cg2g017700	-7.66767	2.43175	3.63058e-41	4.41979e-39
Cg3g012140	-3.88363	5.54777	3.67341e-41	4.4413e-39
Cg9g003470	-7.78136	3.03951	5.18745e-41	6.22918e-39
Cg7g022090	2.28056	6.65772	5.50342e-41	6.56394e-39
Cg2g015140	7.12713	2.39691	6.45579e-41	7.64817e-39
Cg2g034030	-5.14986	3.03461	1.05565e-40	1.24228e-38
Cg9g007350	-10.4129	2.50446	1.74146e-40	2.03578e-38
Cg2g031730	5.96388	2.8575	2.03896e-40	2.36788e-38
Cg3g008620	-10.0504	2.15116	3.03922e-40	3.50642e-38
Cg6g016680	-2.81372	5.4787	7.93683e-40	9.09746e-38
Cg2g044880	2.4766	9.40411	9.18673e-40	1.04622e-37
Cg9g025380	-3.90316	8.58041	1.36835e-39	1.54834e-37
Cg6g006310	-2.90328	4.11157	1.38945e-39	1.5622e-37
Cg6g015220	10.488	2.57699	1.45219e-39	1.62241e-37
Cg2g021200	-5.34758	2.91624	3.43591e-39	3.81451e-37
Cg4g004020	-3.54365	3.6173	4.11253e-39	4.53715e-37
Cg9g028510	-11.0661	3.14536	4.17542e-39	4.57792e-37
Cg6g006070	-2.39881	5.15498	4.7651e-39	5.1922e-37
Cg5g026330	-9.25835	3.21446	5.69132e-39	6.16338e-37
Cg2g039660	2.14057	6.7562	6.38859e-39	6.8763e-37
Cg6g000040	-2.901	3.9387	7.39455e-39	7.91083e-37
Cg6g010050	-2.49452	5.96261	8.85089e-39	9.4118e-37
Cg2g027520	-2.01984	5.97788	8.98228e-39	9.49432e-37
Cg9g007170	-2.51165	6.40892	1.00206e-38	1.05288e-36
Cg6g008950	-2.56069	4.29564	1.10381e-38	1.15293e-36
Cg9g023850	-3.8357	3.14052	1.50799e-38	1.56583e-36
Cg9g017340	2.87364	5.61612	2.41567e-38	2.49365e-36
Cg8g023110	-3.85238	4.45848	3.04848e-38	3.12859e-36
Cg9g001440	-2.48624	5.50644	3.67348e-38	3.74822e-36
Cg5g037660	-3.5029	3.83328	3.93326e-38	3.99022e-36
Cg4g023170	2.80963	4.04907	7.44835e-38	7.51304e-36
Cg7g008900	9.87777	1.98231	7.54751e-38	7.56981e-36
Cg9g012240	-10.3217	2.415	7.66381e-38	7.64302e-36
Cg4g018330	2.06	6.58552	1.09053e-37	1.08146e-35
Cg5g021520	-3.98638	3.01099	1.25756e-37	1.24014e-35
Cg1g017540	5.39773	5.52818	1.38702e-37	1.3602e-35
Cg6g001480	2.41761	4.83063	1.89742e-37	1.85046e-35
Cg4g016210	-5.10732	2.84873	2.06492e-37	2.00274e-35
Cg6g004140	8.05037	2.02975	2.17572e-37	2.09868e-35
Cg2g040860	-8.30481	2.28139	2.43298e-37	2.33407e-35
Cg9g016360	-2.00139	6.79154	4.77286e-36	4.55408e-34
Cg5g040720	2.62328	5.34518	5.29072e-36	5.02106e-34
Cg3g015030	3.05585	6.08769	6.16992e-36	5.82414e-34
Cg9g001590	-3.14668	4.26377	8.75717e-36	8.22242e-34
Cg8g000650	2.29663	4.61672	8.98443e-36	8.39117e-34
Cg5g014390	-3.00695	7.64976	1.10358e-35	1.02529e-33
Cg4g021720	3.2082	3.67962	1.29621e-35	1.19795e-33
Cg2g020360	-2.52359	4.44173	1.70902e-35	1.57123e-33
Cg3g022940	2.90136	5.66544	2.50547e-35	2.29153e-33
Cg8g014180	-6.78568	2.07171	3.12406e-35	2.84257e-33
Cg9g024430	-2.87851	4.28315	3.33221e-35	3.01642e-33
Cg2g043050	-8.30211	2.27863	3.68865e-35	3.32204e-33
Cg3g015360	7.3224	2.09235	5.65122e-35	5.06372e-33
Cg6g012520	-4.12198	4.08529	7.45079e-35	6.64249e-33
Cg6g024930	2.42544	5.28933	7.77266e-35	6.89462e-33
Cg4g017350	-2.17333	5.41955	1.14985e-34	1.01486e-32
Cg2g020440	-2.55829	4.16764	1.25001e-34	1.09777e-32
Cg2g041840	3.49085	6.87018	1.27789e-34	1.1167e-32
Cg8g022540	-2.7293	5.41081	1.65316e-34	1.43752e-32
Cg9g012800	2.30039	5.43881	1.86793e-34	1.61631e-32
Cg9g006140	4.35171	3.20939	1.93887e-34	1.66951e-32
Cg9g006570	3.12188	5.24598	2.92635e-34	2.50757e-32
Cg4g013780	-4.99445	2.57778	2.96232e-34	2.52613e-32
Cg4g017620	-1.92588	7.97264	3.00871e-34	2.55335e-32
Cg2g040420	2.20187	5.382	4.74107e-34	4.00428e-32
Cg7g004110	1.98306	7.96262	4.924e-34	4.13897e-32
Cg6g023520	4.95687	4.95903	5.68318e-34	4.75448e-32
Cg5g043030	-2.4525	5.20279	7.79899e-34	6.49376e-32
Cg7g003970	-5.87808	2.29771	8.67317e-34	7.18774e-32
Cg3g011410	-2.32371	4.80441	1.06052e-33	8.74781e-32
Cg7g020430	-2.34531	4.87758	1.80359e-33	1.48079e-31
Cg4g006100	-9.70477	1.81651	3.04535e-33	2.48873e-31
Cg6g018400	1.82272	6.123	3.16918e-33	2.57799e-31
Cg1g017700	2.27835	4.67939	4.31656e-33	3.49522e-31
Cg7g002730	2.53961	4.50682	6.49105e-33	5.23196e-31
Cg6g000280	-1.8258	6.05189	6.5582e-33	5.26206e-31
Cg3g013030	3.41167	5.00288	7.36209e-33	5.88035e-31
Cg3g011270	-4.44644	3.53777	7.88836e-33	6.27231e-31
Cg7g018580	-2.29392	6.13366	1.06672e-32	8.44387e-31
Cg5g038960	-2.36908	5.24413	1.08294e-32	8.53398e-31
Cg5g039240	-5.38569	3.11899	1.27185e-32	9.9781e-31
Cg9g011140	-9.70472	1.81647	1.67919e-32	1.31155e-30
Cg3g011940	2.16025	6.53237	1.8951e-32	1.47367e-30
Cg3g025850	-3.39479	3.4003	4.03771e-32	3.12604e-30
Cg9g027340	-5.51961	2.13356	4.21121e-32	3.24613e-30
Cg1g017710	2.30229	5.08527	8.63035e-32	6.62361e-30
Cg3g025020	-2.75992	4.47583	1.1604e-31	8.86727e-30
Cg7g012480	2.11423	6.28187	1.18347e-31	9.00456e-30
Cg1g012560	-4.58125	3.75233	1.28973e-31	9.77094e-30
CgUng013340	5.57668	2.34033	2.55936e-31	1.93068e-29
CgUng005700	-1.97521	6.81112	3.20943e-31	2.41076e-29
Cg2g038070	-2.90857	3.99821	3.29259e-31	2.46275e-29
Cg1g015400	5.51541	2.42421	3.54485e-31	2.64024e-29
Cg6g019430	-1.93903	5.53757	4.67975e-31	3.47088e-29
Cg3g004990	-3.6516	3.58049	6.06111e-31	4.4766e-29
Cg7g001890	-2.08595	6.02739	6.45788e-31	4.74977e-29
Cg2g019040	-2.87323	4.03747	7.57941e-31	5.55152e-29
Cg2g022830	-3.56517	5.11765	7.76408e-31	5.66329e-29
Cg9g015110	-9.43148	1.55417	1.05929e-30	7.69488e-29
Cg6g016360	-4.72522	3.97953	1.09879e-30	7.94913e-29
Cg6g011690	-2.77037	3.56091	1.12109e-30	8.07735e-29
Cg6g025780	-3.76296	3.53545	1.13692e-30	8.15809e-29
Cg5g037690	-3.08436	7.53671	1.20263e-30	8.5947e-29
Cg2g022340	-4.89653	2.20013	1.6201e-30	1.15314e-28
Cg5g034610	2.80492	3.78839	1.84376e-30	1.30707e-28
Cg9g010680	-9.53434	1.65246	1.965e-30	1.38745e-28
Cg2g024720	1.69713	5.92254	2.29622e-30	1.61485e-28
Cg6g007350	-7.67215	1.67145	2.43782e-30	1.70764e-28
Cg2g012150	-3.34392	3.11264	3.91903e-30	2.73434e-28
Cg8g023970	1.87562	6.44076	5.26087e-30	3.6561e-28
Cg2g033920	-5.33998	4.04648	5.98978e-30	4.14634e-28
Cg9g006840	-9.62287	1.73807	7.67478e-30	5.292e-28
Cg1g027640	3.84046	2.90396	8.11026e-30	5.55365e-28
Cg7g012700	-7.33638	2.60545	8.11716e-30	5.55365e-28
Cg1g011990	-6.02051	2.23023	8.2084e-30	5.59439e-28
Cg5g001710	9.55699	4.79117	8.38941e-30	5.69576e-28
Cg3g004000	-2.41481	4.1283	8.7941e-30	5.94764e-28
Cg2g015270	3.14165	5.09811	1.09607e-29	7.38466e-28
Cg1g012970	-1.83613	5.81938	1.15466e-29	7.74986e-28
Cg8g019600	-1.9611	4.9204	2.19481e-29	1.46753e-27
Cg5g010360	3.45442	4.54796	2.43649e-29	1.62298e-27
Cg6g000980	2.92022	4.54065	2.61059e-29	1.73241e-27
Cg5g025930	-5.81157	2.02987	3.03006e-29	2.00325e-27
Cg9g026370	-1.88906	5.53223	3.04733e-29	2.00714e-27
Cg2g032340	2.36261	5.73057	3.05874e-29	2.00717e-27
Cg1g013420	-5.18653	2.11917	3.89602e-29	2.54713e-27
Cg9g025220	-6.76091	2.04914	4.29054e-29	2.79328e-27
Cg5g001040	4.89957	3.53887	4.30418e-29	2.79328e-27
Cg1g021620	2.98527	3.17671	5.03529e-29	3.25579e-27
Cg2g040890	-9.62247	1.7378	7.10718e-29	4.57868e-27
Cg9g025790	-2.17238	5.43902	8.14393e-29	5.22752e-27
Cg2g036260	-3.33287	3.01906	8.21639e-29	5.25492e-27
Cg4g010490	-5.93134	2.14343	9.54213e-29	6.08078e-27
Cg9g026560	1.88016	4.67199	1.07659e-28	6.83596e-27
Cg8g004190	-2.43953	4.61526	1.12464e-28	7.11546e-27
Cg4g020760	-2.22821	4.86905	1.38426e-28	8.72674e-27
Cg1g007420	-2.51417	6.8506	1.48774e-28	9.34578e-27
Cg1g005840	1.87413	7.95209	1.56638e-28	9.80489e-27
Cg9g006190	-2.83673	4.58931	1.71495e-28	1.06969e-26
Cg8g004740	-3.07769	4.70685	2.68082e-28	1.66626e-26
Cg3g013000	2.39714	4.70411	3.14025e-28	1.94497e-26
Cg9g028940	9.67611	1.78745	3.84881e-28	2.3755e-26
Cg5g011860	9.68812	1.79825	5.87716e-28	3.61476e-26
Cg2g047160	-9.38111	1.50584	8.77948e-28	5.38109e-26
Cg6g005190	-6.17286	2.91941	9.10226e-28	5.55962e-26
Cg3g020980	-3.95386	4.83968	1.10948e-27	6.75332e-26
Cg5g040210	2.51219	3.58309	1.16206e-27	7.04904e-26
Cg8g010070	-3.08061	3.44139	1.21511e-27	7.34557e-26
Cg6g014960	9.32032	1.44613	1.44282e-27	8.69239e-26
Cg7g020070	2.37229	4.04829	1.5952e-27	9.57772e-26
Cg4g009190	2.02033	5.74121	1.93851e-27	1.15995e-25
Cg1g007910	-7.5108	1.51711	2.2652e-27	1.35085e-25
Cg6g017560	-8.8418	2.80578	2.29431e-27	1.36361e-25
Cg3g006980	-1.91062	6.05174	2.43326e-27	1.44134e-25
Cg7g018530	-2.26837	4.321	2.60154e-27	1.53586e-25
Cg7g000330	-1.71032	7.58289	2.64224e-27	1.55379e-25
Cg6g016660	-1.69278	6.71406	2.6495e-27	1.55379e-25
Cg5g035420	5.15144	2.20861	2.7411e-27	1.60218e-25
Cg2g011460	4.53988	2.97098	2.756e-27	1.60557e-25
Cg7g007400	6.74731	1.54092	2.85727e-27	1.65909e-25
Cg9g001930	-2.54529	6.40486	3.02443e-27	1.7504e-25
Cg3g003020	-5.33577	1.95953	3.30765e-27	1.90806e-25
Cg4g011730	-3.0507	4.37501	3.42659e-27	1.96743e-25
Cg2g037610	-2.14373	5.62111	3.43286e-27	1.96743e-25
Cg6g010810	6.95621	1.74032	3.95445e-27	2.25903e-25
Cg2g033940	-1.98437	4.9022	4.28471e-27	2.43979e-25
Cg8g002660	9.14769	1.2819	6.20641e-27	3.52269e-25
Cg5g007160	-1.81257	8.34925	6.36077e-27	3.59873e-25
Cg6g007160	-1.61427	5.50082	6.86287e-27	3.8704e-25
Cg6g018030	1.62879	6.66497	8.1245e-27	4.56731e-25
Cg5g043310	-1.74203	5.87637	1.00933e-26	5.65609e-25
Cg4g006750	-3.83492	2.5832	1.28675e-26	7.18791e-25
Cg2g013970	6.46007	1.75552	1.51662e-26	8.44523e-25
Cg9g021670	2.40837	8.91144	1.59832e-26	8.8722e-25
Cg2g038880	-2.56245	3.98521	1.62242e-26	8.97773e-25
Cg2g019670	-1.93432	8.68939	1.67461e-26	9.23754e-25
Cg7g018770	-2.50014	4.56603	1.79519e-26	9.87187e-25
Cg2g016980	-9.15718	1.29268	2.16893e-26	1.189e-24
Cg7g021190	6.79775	1.58919	2.44684e-26	1.3372e-24
Cg8g023530	-1.83343	5.25282	2.85555e-26	1.55575e-24
Cg1g008060	-3.54042	4.32528	2.87444e-26	1.56122e-24
Cg1g019140	1.87575	5.62823	2.97637e-26	1.61162e-24
Cg6g010880	-3.04616	3.12249	3.09124e-26	1.6687e-24
Cg9g020330	7.57828	1.57691	3.53899e-26	1.90458e-24
Cg3g010610	-3.31839	3.22503	4.519e-26	2.4246e-24
Cg7g012400	6.28701	1.95101	4.70506e-26	2.51678e-24
Cg7g001930	-6.06225	1.74333	5.27721e-26	2.8143e-24
Cg2g020430	3.81599	2.74779	5.85663e-26	3.11389e-24
Cg1g012300	-1.79235	6.77801	6.53994e-26	3.46676e-24
Cg6g019580	2.40713	4.53833	7.23846e-26	3.82555e-24
Cg5g009750	-4.7004	2.38466	7.88919e-26	4.15702e-24
Cg5g019450	3.09695	8.41387	8.98533e-26	4.72051e-24
Cg8g008960	-7.45269	1.46134	1.67855e-25	8.79219e-24
Cg1g026760	-3.36982	4.86294	1.70631e-25	8.91117e-24
Cg6g014180	-2.06696	8.85225	2.12332e-25	1.10563e-23
Cg9g021460	-1.52517	6.05615	2.4247e-25	1.25885e-23
Cg7g020050	-1.7437	6.47113	2.65438e-25	1.37405e-23
Cg5g034980	2.43382	4.3892	2.91879e-25	1.5065e-23
Cg8g024230	-2.46795	4.16716	3.27079e-25	1.68326e-23
Cg1g015270	-2.66233	3.48721	3.32053e-25	1.70389e-23
Cg2g022360	-3.64453	2.99348	3.61295e-25	1.84858e-23
Cg9g009420	-2.5097	10.4147	4.03449e-25	2.05829e-23
Cg9g012560	3.08717	7.62366	4.70318e-25	2.39252e-23
Cg1g017660	-3.94749	2.7249	4.93994e-25	2.50574e-23
Cg7g017580	-2.0408	4.13702	5.22847e-25	2.6445e-23
Cg1g002670	-3.72212	3.16558	6.33181e-25	3.1934e-23
Cg6g017590	3.01171	4.66133	8.30391e-25	4.17608e-23
Cg5g027610	-4.80361	1.88635	9.48068e-25	4.75435e-23
Cg2g033970	-2.24003	5.18344	1.04165e-24	5.20884e-23
Cg4g013360	-2.51805	4.8766	1.24278e-24	6.19705e-23
Cg9g003870	-2.17399	4.44298	1.66142e-24	8.26123e-23
Cg5g032800	1.71978	5.98643	1.79425e-24	8.87873e-23
Cg2g002880	-9.02228	1.16544	1.79566e-24	8.87873e-23
Cg7g002830	2.17485	3.85561	1.91976e-24	9.46582e-23
Cg1g007430	1.84385	7.78984	2.01254e-24	9.89563e-23
Cg6g011670	1.53116	7.13907	2.53911e-24	1.24501e-22
Cg6g018680	1.50423	6.52264	3.0123e-24	1.47294e-22
Cg9g017500	-1.54591	8.50903	3.64988e-24	1.77977e-22
Cg5g031110	2.60493	3.49597	3.70688e-24	1.80259e-22
Cg5g029020	2.0103	8.88325	4.65947e-24	2.25959e-22
Cg9g014240	-9.27199	1.40228	4.8544e-24	2.34767e-22
Cg9g006170	-2.11305	4.28741	5.12315e-24	2.47087e-22
Cg6g011420	-2.6725	3.04398	5.24824e-24	2.5243e-22
Cg9g014450	-5.72393	2.14919	5.52106e-24	2.64831e-22
Cg6g013600	1.63636	5.68695	5.62579e-24	2.69123e-22
Cg3g006770	2.11514	5.74855	5.67513e-24	2.7075e-22
Cg1g029350	8.89616	1.0444	6.81631e-24	3.24317e-22
Cg2g013720	-2.88593	4.40432	6.91752e-24	3.28248e-22
Cg9g023520	-2.57949	4.68319	7.25886e-24	3.43521e-22
Cg1g019150	9.10817	1.24379	8.04272e-24	3.79599e-22
Cg9g028570	5.52082	1.95057	8.40701e-24	3.95735e-22
Cg2g044150	-1.82416	7.37351	9.24221e-24	4.33892e-22
Cg7g018030	-1.89091	6.41915	1e-23	4.68225e-22
Cg2g040930	-2.36374	5.4132	1.02406e-23	4.78221e-22
Cg2g027490	-2.70344	4.38567	1.2548e-23	5.84424e-22
Cg4g021250	-2.85214	3.0968	1.3187e-23	6.12572e-22
Cg9g002790	-1.84311	9.53509	1.5537e-23	7.1984e-22
Cg9g010270	-1.99748	3.96402	2.04929e-23	9.46965e-22
Cg1g028400	-4.71399	2.87407	2.1925e-23	1.0105e-21
Cg6g005180	2.1193	4.23455	2.30039e-23	1.05746e-21
Cg6g020720	-2.01913	8.02728	2.50443e-23	1.14826e-21
Cg5g010740	-4.47344	2.64804	2.59412e-23	1.18631e-21
Cg1g001620	4.47467	1.80166	3.42552e-23	1.56246e-21
Cg3g018540	-1.53508	9.08813	3.79442e-23	1.72627e-21
Cg5g031250	-2.77737	4.62236	4.25909e-23	1.93268e-21
Cg6g025580	-1.52291	8.7917	4.36313e-23	1.97482e-21
Cg2g004280	-1.88756	6.95179	5.04915e-23	2.27948e-21
Cg1g027220	2.70821	3.37251	5.64716e-23	2.54295e-21
Cg2g038230	1.72163	8.8997	6.02613e-23	2.7067e-21
Cg9g024230	-1.67857	5.04238	6.24672e-23	2.79866e-21
Cg5g002000	-1.9715	5.82558	7.39783e-23	3.30599e-21
Cg9g022000	-8.79979	0.956249	7.82948e-23	3.49005e-21
Cg3g014370	-8.88303	1.03437	8.32978e-23	3.70371e-21
Cg7g007440	-5.37244	1.37946	1.23886e-22	5.49456e-21
CgUng005510	-1.56617	5.58036	1.24363e-22	5.50188e-21
Cg6g010080	-1.98746	6.45655	1.26246e-22	5.57122e-21
Cg2g030250	-1.4728	5.54643	1.32168e-22	5.81802e-21
Cg9g009610	-1.48468	5.62559	1.33321e-22	5.85417e-21
Cg8g002980	-3.00519	7.95607	1.34309e-22	5.88294e-21
Cg1g006590	3.33878	2.8388	1.38057e-22	6.03213e-21
Cg7g002410	-1.95688	4.38367	1.55646e-22	6.78386e-21
Cg8g002290	-2.15893	4.04107	1.70621e-22	7.41825e-21
Cg2g040960	-3.91722	2.44329	1.72225e-22	7.46955e-21
Cg5g010720	-9.46252	3.41741	1.93957e-22	8.3915e-21
Cg3g011740	-2.008	4.02092	2.04698e-22	8.83453e-21
Cg8g005450	4.10787	2.18257	2.12963e-22	9.16884e-21
Cg2g017180	9.0846	1.22236	2.20711e-22	9.4793e-21
Cg2g035720	-3.56854	2.42003	2.45977e-22	1.05388e-20
Cg9g011770	-2.0392	4.96429	2.53892e-22	1.08516e-20
Cg7g011980	8.76009	0.917169	2.69836e-22	1.15052e-20
Cg6g011450	-3.21084	3.16756	2.70588e-22	1.15094e-20
Cg2g009230	-3.09368	2.69576	2.94423e-22	1.24932e-20
Cg5g041520	1.62145	4.84797	3.11832e-22	1.32001e-20
Cg2g031850	-8.74686	0.906938	3.16495e-22	1.33655e-20
Cg6g016730	-2.16607	5.77809	3.2034e-22	1.34956e-20
Cg4g019710	-2.39218	4.9631	3.69065e-22	1.55113e-20
Cg8g022850	1.44927	7.84897	4.27934e-22	1.79427e-20
Cg6g007110	9.04212	1.18193	4.32897e-22	1.81078e-20
Cg1g007380	1.60231	7.47133	4.49049e-22	1.8739e-20
Cg5g037800	-1.8651	7.41698	4.78192e-22	1.99081e-20
Cg2g039510	-3.44577	3.16246	5.5303e-22	2.29696e-20
Cg5g008070	-2.41806	3.9863	5.55396e-22	2.30137e-20
Cg9g006150	2.60089	4.0656	5.66362e-22	2.34131e-20
Cg9g005590	-1.4835	7.27604	6.12779e-22	2.52728e-20
Cg3g016650	2.07408	7.09164	6.18992e-22	2.54696e-20
Cg2g029210	-1.48394	6.56102	7.28069e-22	2.98881e-20
Cg8g023500	-1.63106	5.62873	7.70238e-22	3.15458e-20
Cg7g006120	1.4461	6.44772	7.80427e-22	3.18662e-20
Cg3g020940	-3.48415	4.30764	7.81673e-22	3.18662e-20
Cg5g021730	2.0404	5.50132	8.4041e-22	3.41818e-20
Cg2g040010	-2.08207	4.01005	8.79126e-22	3.56743e-20
Cg7g018780	-6.05215	1.37397	8.86173e-22	3.58778e-20
Cg8g005720	-5.06235	2.12913	9.30962e-22	3.76049e-20
Cg9g009130	4.98828	1.45218	1.03944e-21	4.18909e-20
Cg5g006130	1.61813	6.399	1.09211e-21	4.39132e-20
Cg3g016630	1.48173	7.35975	1.14207e-21	4.58179e-20
Cg2g042810	-8.94081	1.0879	1.17824e-21	4.71618e-20
Cg2g030080	1.62877	5.06508	1.23079e-21	4.91538e-20
Cg4g023310	5.55655	1.26259	1.28537e-21	5.12174e-20
Cg9g027880	-1.50674	5.63092	1.28897e-21	5.12451e-20
Cg8g004360	-1.48705	6.99547	1.29627e-21	5.14197e-20
Cg6g019330	-4.35433	1.69626	1.30586e-21	5.16839e-20
Cg4g016850	-3.07014	2.91095	1.3252e-21	5.23321e-20
Cg4g018220	-4.21154	3.11784	1.3918e-21	5.48394e-20
Cg7g002810	1.80828	5.22318	1.41734e-21	5.57215e-20
Cg9g015710	-4.29363	1.83408	1.48403e-21	5.82136e-20
Cg1g027670	4.58677	2.10051	1.54858e-21	6.06108e-20
Cg7g000320	-1.62742	6.23863	1.65869e-21	6.47771e-20
Cg6g006260	2.76959	3.00424	1.71541e-21	6.6844e-20
Cg7g022080	2.38318	5.41309	1.78471e-21	6.93913e-20
Cg5g036480	2.267	5.64045	2.02297e-21	7.84825e-20
Cg2g035570	-1.57853	4.87655	2.05681e-21	7.96201e-20
Cg7g016660	-4.6129	1.82581	2.2666e-21	8.75492e-20
Cg7g003700	2.9826	3.14476	2.34193e-21	9.02614e-20
Cg9g016730	-8.7381	0.898689	2.52079e-21	9.69433e-20
Cg5g044540	-1.91755	4.25383	2.62423e-21	1.00702e-19
Cg2g045030	2.41453	3.55262	2.67276e-21	1.02342e-19
Cg4g012610	-1.48347	9.6808	2.96161e-21	1.13157e-19
Cg5g000600	2.45805	6.04627	3.83325e-21	1.46144e-19
Cg6g007360	-8.84365	0.996734	4.25193e-21	1.61757e-19
Cg5g017040	1.56431	6.31622	5.05788e-21	1.92004e-19
Cg2g008730	-1.56833	5.64632	5.44884e-21	2.06401e-19
Cg9g017680	-6.22562	1.05724	5.53916e-21	2.09373e-19
Cg9g009240	1.478	5.49722	5.59213e-21	2.10924e-19
Cg1g003590	3.26227	3.20467	5.75045e-21	2.16433e-19
Cg7g020680	1.71314	5.61921	6.20427e-21	2.33017e-19
Cg3g016190	5.73606	7.35417	6.52381e-21	2.44497e-19
Cg9g007750	-4.25025	1.88173	7.283e-21	2.72372e-19
Cg2g037030	-1.42855	5.73928	8.61556e-21	3.21526e-19
Cg5g014230	8.82322	0.975306	8.71096e-21	3.244e-19
Cg2g047430	-3.29449	3.99276	9.13309e-21	3.39405e-19
Cg8g023090	-1.58934	5.8212	9.76644e-21	3.62179e-19
Cg9g008090	2.65407	7.01428	1.10664e-20	4.09525e-19
Cg7g011420	4.72883	1.8104	1.12383e-20	4.15016e-19
Cg9g005160	1.47182	6.64787	1.16116e-20	4.27908e-19
Cg2g025890	-2.07675	4.4757	1.18041e-20	4.34097e-19
Cg5g010350	2.6329	9.36975	1.22384e-20	4.4913e-19
Cg9g026290	-8.60676	0.776488	1.29355e-20	4.7373e-19
Cg7g001860	-1.85045	5.13869	1.31856e-20	4.81889e-19
Cg4g000780	-4.08703	2.16944	1.69659e-20	6.18765e-19
Cg2g033130	-2.04267	5.55489	1.75677e-20	6.39393e-19
Cg4g017230	-1.66018	5.08049	1.77715e-20	6.45478e-19
Cg1g005720	-1.58684	6.21397	2.08079e-20	7.54211e-19
Cg2g021180	4.33518	5.93102	2.16596e-20	7.83475e-19
Cg7g004190	-1.61436	5.93588	2.34058e-20	8.44906e-19
Cg9g011000	1.66339	5.19512	2.39216e-20	8.61765e-19
Cg7g018230	3.56182	3.03781	2.40865e-20	8.65936e-19
Cg3g007180	-8.83356	0.987956	2.52024e-20	9.04214e-19
Cg2g001100	-3.09874	3.13336	2.77093e-20	9.92138e-19
Cg8g013350	4.34455	2.26947	2.81027e-20	1.00419e-18
Cg1g014740	2.08814	3.76869	3.06248e-20	1.0921e-18
Cg6g002300	-2.24957	7.43387	3.1431e-20	1.11859e-18
Cg9g007530	-1.69789	4.58376	3.29612e-20	1.17069e-18
Cg7g020360	-8.61555	0.785049	3.57982e-20	1.2689e-18
Cg2g002060	-10.4343	2.52632	3.8144e-20	1.34933e-18
Cg7g005560	-1.42953	6.81618	4.07663e-20	1.43742e-18
Cg8g001310	1.41056	9.17223	4.0797e-20	1.43742e-18
Cg5g011850	7.17417	1.19454	4.20723e-20	1.4794e-18
Cg4g005820	-2.67313	3.78366	4.77328e-20	1.67511e-18
Cg1g015920	1.58164	6.07013	5.69965e-20	1.99624e-18
Cg7g006710	-4.91483	1.39114	6.0848e-20	2.12691e-18
Cg7g003570	4.83055	1.3072	7.05161e-20	2.45998e-18
Cg7g006850	-1.85549	3.94373	7.34036e-20	2.55566e-18
Cg7g019520	-2.00368	4.28803	8.2309e-20	2.86008e-18
Cg6g007760	-1.86047	4.59824	8.58642e-20	2.97775e-18
Cg2g006800	8.66861	0.831869	8.73082e-20	3.02189e-18
Cg9g005280	1.85031	4.69898	8.86355e-20	3.06183e-18
Cg3g024640	3.88548	2.49887	9.15482e-20	3.15627e-18
Cg9g019760	2.19964	6.21288	1.01124e-19	3.47559e-18
Cg5g039060	2.58599	3.56406	1.01284e-19	3.47559e-18
Cg2g043490	-3.41842	2.84005	1.01401e-19	3.47559e-18
Cg6g008370	-1.75876	7.46013	1.08711e-19	3.71894e-18
Cg6g004730	-1.41978	9.13833	1.16571e-19	3.98011e-18
Cg2g045060	-1.50715	4.79532	1.30751e-19	4.45021e-18
Cg2g038870	-3.79793	2.37828	1.30844e-19	4.45021e-18
Cg2g044750	-2.46338	5.30207	1.47847e-19	5.01883e-18
Cg5g037260	-1.42407	7.68297	1.49514e-19	5.06568e-18
Cg9g025960	-1.41235	5.23095	1.54032e-19	5.20875e-18
Cg4g015680	-8.54652	0.720724	1.54565e-19	5.20962e-18
Cg1g005130	5.03448	1.67089	1.54648e-19	5.20962e-18
Cg2g001090	-1.69422	4.81315	1.59084e-19	5.34884e-18
Cg2g007270	-1.73547	7.35612	1.61614e-19	5.42359e-18
Cg9g000950	-2.58412	3.52177	1.70087e-19	5.69709e-18
Cg3g009420	-1.41137	7.74214	1.77381e-19	5.92871e-18
Cg8g014030	-2.47861	2.96228	1.77673e-19	5.92871e-18
Cg8g024120	-1.43204	5.36708	1.83793e-19	6.12134e-18
Cg2g040700	-8.47202	0.652374	1.84584e-19	6.13612e-18
Cg8g005030	-1.74235	4.83494	1.8934e-19	6.28237e-18
Cg1g004380	1.47363	5.58518	1.90426e-19	6.30658e-18
Cg9g028870	1.44298	6.51247	2.03192e-19	6.71675e-18
Cg5g044790	-1.62371	7.95176	2.19807e-19	7.25238e-18
Cg7g013380	3.03788	3.06046	2.29937e-19	7.57248e-18
Cg9g009040	-1.91782	4.08798	2.33459e-19	7.67416e-18
Cg9g018710	4.46491	1.44004	2.38821e-19	7.83582e-18
Cg7g019550	1.32376	7.38832	2.72489e-19	8.92389e-18
Cg3g025010	-2.3632	3.28604	2.92135e-19	9.54958e-18
Cg5g006850	1.36871	7.26385	3.06622e-19	1.00046e-17
Cg7g005360	-1.98792	4.28821	3.13699e-19	1.02166e-17
Cg4g003060	-1.76789	4.15331	3.46393e-19	1.12606e-17
Cg4g003110	-1.59517	6.35992	3.58263e-19	1.16251e-17
Cg2g005640	-4.00719	6.37531	3.60877e-19	1.16884e-17
Cg2g011190	8.50976	0.684309	3.84152e-19	1.24195e-17
Cg4g020700	-1.46857	4.95744	3.9508e-19	1.27495e-17
Cg9g004890	-2.12765	4.87115	4.7845e-19	1.54117e-17
Cg2g044990	1.65461	6.47374	4.90599e-19	1.57742e-17
Cg2g046060	-1.48471	7.00078	5.13248e-19	1.64725e-17
Cg6g012200	-2.41874	9.73284	5.3489e-19	1.71359e-17
Cg8g008070	2.2205	3.70328	5.41453e-19	1.73147e-17
Cg2g045100	-1.7009	12.0852	5.77482e-19	1.84335e-17
Cg3g006140	-1.94839	4.35472	6.31294e-19	2.01148e-17
Cg9g009090	-1.32255	5.80019	6.66818e-19	2.12084e-17
Cg2g045550	-1.44314	7.14552	6.92669e-19	2.1991e-17
Cg2g001890	-8.46164	0.642635	7.08073e-19	2.24397e-17
Cg6g012060	-3.17769	2.14442	7.91934e-19	2.50524e-17
Cg2g038360	-4.55155	1.38567	8.17482e-19	2.58143e-17
Cg4g013500	-2.30311	4.05714	8.28498e-19	2.61154e-17
Cg2g046010	-1.55046	10.29	9.32848e-19	2.93523e-17
Cg5g006320	1.4408	6.99191	9.97956e-19	3.13451e-17
CgUng003210	1.65727	4.29127	1.00201e-18	3.14163e-17
Cg5g015340	-1.70247	4.66511	1.00875e-18	3.15716e-17
Cg5g015940	1.30184	5.7568	1.03023e-18	3.21869e-17
Cg9g007500	-2.45165	3.18125	1.03383e-18	3.22422e-17
Cg5g007840	4.03756	1.84228	1.04765e-18	3.25592e-17
Cg7g011170	-2.31722	3.18984	1.04768e-18	3.25592e-17
Cg5g029170	1.80046	5.82038	1.10352e-18	3.42343e-17
Cg5g003360	1.55849	6.33118	1.14532e-18	3.54687e-17
Cg9g003780	1.72776	9.04462	1.16441e-18	3.59967e-17
Cg9g008250	-1.78637	3.85788	1.34071e-18	4.13744e-17
Cg5g037710	-2.95215	2.80646	1.41447e-18	4.35745e-17
Cg6g006270	-2.17306	3.61235	1.42323e-18	4.3768e-17
Cg4g001810	-1.5855	7.21081	1.5443e-18	4.74086e-17
Cg7g010230	-1.60018	5.43216	1.54911e-18	4.74737e-17
Cg9g027520	-2.57289	9.12276	1.56346e-18	4.78304e-17
Cg8g018060	-3.73445	1.96882	1.66825e-18	5.0948e-17
Cg6g005290	-1.69214	4.01652	1.67728e-18	5.11354e-17
Cg5g028790	-1.52615	5.42341	1.69742e-18	5.166e-17
Cg8g001920	4.43452	2.356	1.74342e-18	5.29688e-17
Cg7g000630	-2.26852	3.4935	1.79401e-18	5.44122e-17
Cg9g011540	-1.45678	7.05915	1.9925e-18	6.03285e-17
CgUng000240	-6.4233	1.72803	2.0735e-18	6.26737e-17
Cg6g007290	-1.67814	4.47287	2.21069e-18	6.67061e-17
Cg6g017620	1.33885	10.3419	2.294e-18	6.91018e-17
Cg6g018200	-4.58995	1.26666	2.29802e-18	6.91049e-17
Cg5g034120	2.41266	3.73341	2.55373e-18	7.6664e-17
Cg2g030820	-2.05362	4.6834	2.67942e-18	8.03007e-17
Cg2g008070	-1.67525	6.43679	2.76729e-18	8.27936e-17
Cg2g020320	-1.57251	8.14058	2.7982e-18	8.35767e-17
Cg9g016370	-8.6565	0.822053	2.90147e-18	8.65147e-17
Cg7g023000	-1.83442	6.10059	3.12117e-18	9.29086e-17
Cg1g009530	-2.35798	4.18171	3.56558e-18	1.05959e-16
Cg6g011390	-2.93639	2.83056	3.7842e-18	1.12267e-16
Cg2g031870	-3.33067	2.34968	3.84031e-18	1.1374e-16
Cg2g043680	1.481	6.03661	4.34049e-18	1.28339e-16
Cg4g015940	2.68989	2.65178	5.871e-18	1.73303e-16
Cg9g006240	-1.64152	4.03453	5.98206e-18	1.76286e-16
Cg1g011670	-4.15559	1.87809	6.29803e-18	1.85288e-16
CgUng018160	6.17477	1.48484	6.86742e-18	2.01703e-16
Cg9g017640	-8.65669	0.822143	6.95794e-18	2.04022e-16
Cg7g023770	-1.66978	4.19836	7.01461e-18	2.05343e-16
Cg3g015300	-1.92972	4.28276	7.25581e-18	2.12052e-16
Cg6g010490	-4.7863	6.22811	7.5195e-18	2.19395e-16
Cg2g030510	1.58894	4.5275	7.58437e-18	2.20923e-16
Cg4g023320	3.53371	1.89249	7.68902e-18	2.23602e-16
Cg5g011730	-2.15301	3.21064	8.30593e-18	2.41145e-16
Cg1g025820	-2.44496	2.97364	8.66918e-18	2.51278e-16
Cg2g033500	-2.11845	7.1629	9.2631e-18	2.68053e-16
Cg2g041080	-1.36854	5.89152	9.33438e-18	2.69674e-16
Cg8g024860	4.68492	1.34593	9.42565e-18	2.71865e-16
Cg2g039720	1.5608	6.66328	9.97774e-18	2.8732e-16
Cg2g036790	1.97488	6.06011	1.02719e-17	2.9531e-16
Cg2g019140	-1.31394	8.72018	1.03774e-17	2.97856e-16
Cg2g039550	1.31179	6.35052	1.05789e-17	3.03146e-16
Cg4g004600	-8.44015	0.622682	1.14017e-17	3.26196e-16
Cg5g001880	1.23419	5.83001	1.1967e-17	3.41814e-16
Cg7g016640	1.32746	5.81772	1.23063e-17	3.50938e-16
Cg4g020660	1.23807	5.77422	1.30224e-17	3.7076e-16
Cg6g003280	-3.04859	2.48578	1.31206e-17	3.72955e-16
Cg7g022060	4.49426	2.10411	1.4127e-17	4.00915e-16
Cg9g001160	4.95019	3.91279	1.51852e-17	4.30257e-16
Cg7g019740	5.45275	0.814231	1.58203e-17	4.47533e-16
Cg5g038160	1.57727	5.09471	1.68246e-17	4.75182e-16
Cg7g002140	-3.05779	2.61949	1.78848e-17	5.04318e-16
Cg2g043690	-1.59471	4.67249	1.92914e-17	5.43114e-16
Cg3g006630	-1.44	4.70856	2.10968e-17	5.92995e-16
Cg5g001200	1.35065	9.32686	2.21956e-17	6.22889e-16
Cg5g008310	2.46714	5.81459	2.23558e-17	6.26389e-16
Cg6g023960	-9.22038	1.35364	2.28239e-17	6.3849e-16
Cg7g014670	-1.3027	7.17283	2.35699e-17	6.58316e-16
Cg7g019420	-1.26943	6.53569	2.40461e-17	6.70555e-16
Cg7g015690	-2.51018	2.98862	2.43768e-17	6.78704e-16
Cg2g030760	-2.38657	2.97603	2.45278e-17	6.81833e-16
Cg7g013280	-2.03742	3.34747	2.51581e-17	6.98257e-16
Cg9g012480	1.53947	4.93112	2.52395e-17	6.99415e-16
CgUng000720	-2.5617	2.54924	2.55395e-17	7.0662e-16
Cg6g017960	-5.77751	1.47686	2.6703e-17	7.37656e-16
Cg7g014460	-2.15861	7.23111	2.71673e-17	7.49309e-16
Cg7g002080	-2.57257	2.73172	2.75222e-17	7.57914e-16
Cg9g012250	8.56863	0.740073	2.77988e-17	7.64338e-16
Cg2g005920	3.52947	2.68474	2.81274e-17	7.7217e-16
Cg5g004590	-2.96831	2.13086	2.8376e-17	7.77784e-16
Cg5g015960	1.40141	5.27892	2.84842e-17	7.79538e-16
Cg7g003920	-3.87219	2.69612	3.07149e-17	8.39288e-16
Cg2g046610	-1.44432	6.00186	3.11635e-17	8.50229e-16
Cg1g019450	1.41773	5.64144	3.16804e-17	8.62998e-16
Cg1g029080	-1.37481	8.25032	3.19246e-17	8.68311e-16
Cg4g021300	1.58392	5.32916	3.34169e-17	9.07499e-16
Cg8g001860	-2.16917	5.86254	3.40364e-17	9.22904e-16
Cg9g023240	5.00118	3.02401	3.5611e-17	9.64117e-16
Cg9g005210	8.30426	0.496518	3.64614e-17	9.85631e-16
Cg4g000940	-1.4772	6.41265	3.65735e-17	9.8715e-16
Cg1g008140	-8.23826	0.438631	4.10981e-17	1.10758e-15
Cg5g006190	1.28063	5.18797	4.44113e-17	1.19504e-15
Cg5g018060	8.3659	0.551897	4.51344e-17	1.21265e-15
Cg2g020090	-2.43821	3.47296	4.5256e-17	1.21407e-15
Cg1g014830	2.27541	6.59567	4.59689e-17	1.23132e-15
Cg9g004340	-1.25609	6.85749	4.9089e-17	1.31291e-15
Cg6g006770	-1.53005	5.46035	4.93079e-17	1.31536e-15
Cg3g004890	-6.20134	1.03481	4.93297e-17	1.31536e-15
Cg5g038910	-5.6328	4.17261	4.96152e-17	1.32098e-15
Cg4g010350	-6.57161	1.37993	5.35371e-17	1.42325e-15
Cg3g010040	2.23082	3.492	5.42683e-17	1.44052e-15
Cg9g003980	1.81245	5.12094	5.73964e-17	1.52126e-15
Cg9g016940	1.4995	5.99854	5.88884e-17	1.55847e-15
Cg2g027590	3.9948	2.50994	5.96965e-17	1.57749e-15
Cg7g018950	1.60268	4.91458	6.03154e-17	1.59146e-15
Cg8g001230	-1.61244	5.77284	6.17903e-17	1.62794e-15
Cg2g040490	1.94632	4.17041	6.41107e-17	1.68656e-15
Cg7g019530	-4.81325	1.471	6.47227e-17	1.70013e-15
Cg5g041250	-2.83274	2.81613	6.49351e-17	1.70317e-15
Cg5g042430	-1.73827	3.86772	6.62363e-17	1.73472e-15
Cg9g026120	-3.67971	1.977	7.22533e-17	1.8895e-15
Cg3g015440	-3.45156	3.43067	7.97507e-17	2.08249e-15
Cg2g036410	-5.29426	2.77931	8.69513e-17	2.26715e-15
Cg2g002110	-2.55189	3.25386	8.74622e-17	2.27711e-15
Cg7g015830	-1.46667	5.27338	8.87877e-17	2.30822e-15
Cg2g041940	1.74181	3.87613	9.00943e-17	2.33874e-15
Cg2g046080	-1.32154	9.26952	9.58955e-17	2.48568e-15
CgUng001330	-1.40654	4.5617	1.06402e-16	2.75398e-15
Cg4g008710	-1.87241	4.5773	1.08976e-16	2.81646e-15
Cg9g011470	8.21614	0.416551	1.27843e-16	3.29925e-15
Cg2g022770	-8.39453	0.581154	1.28751e-16	3.31782e-15
Cg2g007570	-1.48358	6.91342	1.3469e-16	3.46451e-15
Cg3g025280	1.35009	6.1264	1.34836e-16	3.46451e-15
Cg3g023460	1.33559	9.42301	1.36928e-16	3.51317e-15
Cg2g003820	-1.53789	4.86287	1.42369e-16	3.64747e-15
Cg9g021070	-8.41598	0.601345	1.43251e-16	3.66474e-15
Cg1g012580	2.31007	4.56505	1.52569e-16	3.89747e-15
Cg2g015930	8.50086	0.675309	1.69496e-16	4.32363e-15
Cg2g000080	-6.44698	0.527615	1.73964e-16	4.43118e-15
Cg5g021300	8.52775	0.702228	1.75115e-16	4.45408e-15
Cg8g002850	-6.60564	0.671537	1.77002e-16	4.4956e-15
Cg5g033220	1.34179	9.35386	1.8118e-16	4.5949e-15
Cg5g028780	5.87648	1.20399	1.81432e-16	4.5949e-15
Cg9g005470	4.78579	1.06732	1.86002e-16	4.70387e-15
Cg2g023590	-8.13218	0.343012	1.86342e-16	4.70574e-15
Cg7g002060	-2.07182	3.26008	1.96897e-16	4.96517e-15
CgUng020290	1.41125	4.43134	1.98841e-16	5.00545e-15
Cg2g033310	-8.14527	0.355047	1.99061e-16	5.00545e-15
Cg9g010260	-3.71612	1.63161	2.01694e-16	5.06444e-15
Cg8g021580	1.6878	7.60561	2.02409e-16	5.07519e-15
Cg4g002760	-1.7039	3.74619	2.09347e-16	5.24169e-15
Cg5g034730	1.66261	4.03002	2.12216e-16	5.30599e-15
Cg2g002080	-1.23359	6.76019	2.19803e-16	5.48792e-15
Cg9g004440	1.36019	7.35827	2.25304e-16	5.61732e-15
Cg3g011050	-1.56062	6.98477	2.33294e-16	5.80833e-15
Cg5g038170	-2.34142	4.36173	2.4051e-16	5.97955e-15
Cg9g018030	-5.37399	0.748234	2.48543e-16	6.17058e-15
Cg5g023100	-1.70902	6.02827	2.5639e-16	6.35645e-15
Cg9g003550	1.24261	6.9976	2.60736e-16	6.45513e-15
Cg2g021700	-4.6937	0.988582	2.66376e-16	6.58553e-15
Cg6g006810	-1.53944	5.07442	2.7109e-16	6.69271e-15
Cg6g025030	-3.17785	2.77309	2.71485e-16	6.6931e-15
Cg4g002130	1.48957	5.44495	3.01884e-16	7.43216e-15
Cg9g024590	8.25569	0.451873	3.13516e-16	7.70777e-15
Cg6g010160	2.06445	3.44173	3.24088e-16	7.9566e-15
Cg9g027580	-2.2682	2.8897	3.33688e-16	8.18092e-15
Cg9g008470	-1.27073	7.54981	3.45701e-16	8.46368e-15
Cg5g038200	1.42287	6.38746	3.7928e-16	9.27292e-15
Cg3g008250	1.58248	4.20805	3.80434e-16	9.28826e-15
Cg1g004930	-1.24435	5.747	4.03458e-16	9.8368e-15
Cg4g014580	-8.13202	0.342941	4.0665e-16	9.90095e-15
Cg2g033300	-8.3016	0.495673	4.18317e-16	1.0171e-14
Cg4g013180	6.46883	0.54083	4.35772e-16	1.05808e-14
Cg2g043570	-3.52535	1.53347	4.4273e-16	1.0735e-14
Cg9g020450	-8.09036	0.305484	4.48516e-16	1.08604e-14
Cg8g003180	-2.78732	4.16996	4.57311e-16	1.10581e-14
Cg1g025120	3.07116	2.00947	4.69345e-16	1.13336e-14
Cg6g025600	1.35554	5.32635	4.80299e-16	1.15823e-14
Cg8g005020	-5.19818	0.939467	5.24185e-16	1.26233e-14
Cg7g006350	4.17067	1.17485	5.53616e-16	1.33117e-14
Cg2g042870	-1.66885	4.22511	5.54275e-16	1.33117e-14
Cg7g016320	-1.36292	4.73318	5.61016e-16	1.34552e-14
Cg2g001740	-1.51519	4.97761	5.62611e-16	1.34752e-14
Cg3g000750	8.10856	0.319478	5.68043e-16	1.35868e-14
Cg5g042170	-1.41267	5.46109	5.97638e-16	1.42754e-14
Cg7g003710	-2.12282	4.22417	6.18985e-16	1.47653e-14
Cg4g016810	-3.80917	1.39708	6.33813e-16	1.50986e-14
Cg2g028350	-6.41128	0.494696	6.42947e-16	1.52955e-14
Cg5g005980	-6.43548	0.516556	6.6163e-16	1.57188e-14
Cg4g015400	-1.28607	6.48147	6.69419e-16	1.58825e-14
Cg2g017510	-3.96041	1.53217	6.80804e-16	1.61309e-14
Cg6g016410	6.36878	0.451209	6.87967e-16	1.62788e-14
Cg5g040020	-1.23909	7.80121	7.08914e-16	1.6752e-14
Cg1g008420	-5.52932	0.889805	7.09862e-16	1.6752e-14
Cg8g022060	-1.99585	5.28666	7.13143e-16	1.68069e-14
Cg4g017770	6.40757	0.485884	7.36203e-16	1.73273e-14
Cg1g015200	1.31177	5.56487	7.63945e-16	1.79563e-14
Cg5g023320	1.22101	5.99738	7.67621e-16	1.80187e-14
Cg9g003890	-1.61553	4.68813	7.86244e-16	1.84313e-14
Cg2g005520	-1.30336	6.71934	8.52798e-16	1.9965e-14
Cg4g003350	1.40477	11.5902	1.09562e-15	2.56157e-14
CgUng000260	-1.7773	5.7488	1.27955e-15	2.98765e-14
Cg8g020880	1.37083	5.33363	1.28953e-15	3.00698e-14
Cg5g040280	-2.39524	3.91901	1.33504e-15	3.10898e-14
Cg4g005870	1.30179	5.86268	1.39978e-15	3.25547e-14
Cg7g022000	1.46187	5.53263	1.76401e-15	4.09714e-14
Cg8g008100	1.32156	7.21953	1.85975e-15	4.31383e-14
Cg3g009920	-2.19702	4.42074	1.91863e-15	4.44457e-14
Cg8g022990	1.72341	3.88851	1.93855e-15	4.48483e-14
Cg4g009750	1.28999	7.46968	1.95456e-15	4.51595e-14
Cg3g012860	1.82906	4.79306	1.97782e-15	4.56371e-14
Cg2g030040	-5.93918	0.793923	1.99309e-15	4.59295e-14
Cg9g019530	2.01806	3.36773	2.08625e-15	4.80137e-14
Cg7g017820	1.28222	4.97254	2.21587e-15	5.09304e-14
Cg5g037490	2.546	2.47392	2.30065e-15	5.28101e-14
Cg9g004460	-1.42128	4.5597	2.39678e-15	5.49453e-14
Cg6g002080	-1.41539	9.11284	2.47923e-15	5.67618e-14
Cg8g006790	-2.73844	4.80087	2.51709e-15	5.7554e-14
Cg9g006980	8.15163	0.357422	2.68711e-15	6.13621e-14
Cg5g007600	1.91967	5.62343	2.79013e-15	6.36323e-14
Cg6g016990	-1.21208	8.63587	2.89722e-15	6.59893e-14
Cg5g032150	-4.06651	2.95043	2.92042e-15	6.64321e-14
Cg4g010480	1.30197	8.50772	3.09719e-15	7.03624e-14
Cg4g004480	-1.56884	4.51775	3.20632e-15	7.27479e-14
Cg8g022370	-1.32823	9.29796	3.37521e-15	7.64817e-14
Cg2g025500	-1.41792	6.51883	3.40755e-15	7.71154e-14
Cg1g004170	1.23413	7.18816	3.46168e-15	7.82402e-14
Cg8g002840	-4.78215	0.838559	3.47653e-15	7.84753e-14
Cg1g009880	-2.06016	5.94123	3.89319e-15	8.77684e-14
Cg8g005550	3.34211	5.88826	3.9247e-15	8.83658e-14
Cg3g009030	-4.85751	0.906966	3.9584e-15	8.90109e-14
Cg5g017220	-1.51742	6.45067	4.12188e-15	9.25691e-14
Cg3g009340	6.02424	4.58401	4.4351e-15	9.9477e-14
Cg1g004150	1.22857	8.4694	4.45155e-15	9.97193e-14
Cg7g010490	-8.46971	0.651321	4.51858e-15	1.01092e-13
Cg7g016530	-1.7629	6.30051	4.61658e-15	1.03154e-13
Cg9g015600	3.11852	1.67915	4.624e-15	1.03189e-13
Cg7g004460	2.88451	1.92105	4.71155e-15	1.05011e-13
Cg8g024030	-1.83093	3.79715	4.90923e-15	1.09278e-13
Cg6g012310	1.52239	5.91522	4.97761e-15	1.10661e-13
Cg7g016500	1.28126	5.74636	5.1397e-15	1.14121e-13
CgUng003570	8.42212	0.603867	5.38245e-15	1.19361e-13
Cg8g006130	5.33398	2.38212	5.98652e-15	1.3259e-13
Cg5g026350	-1.56904	6.25074	6.08756e-15	1.34659e-13
Cg6g016800	-1.31782	5.61379	6.14734e-15	1.35811e-13
Cg7g000160	1.48645	5.85441	6.43611e-15	1.42013e-13
Cg8g006200	-1.43926	4.84975	6.63161e-15	1.46144e-13
Cg4g024920	2.56744	2.37213	7.16658e-15	1.57736e-13
Cg4g024570	-1.22233	7.8906	7.18069e-15	1.5785e-13
Cg8g020450	1.33923	6.13152	7.87088e-15	1.72807e-13
Cg9g020400	1.64271	3.77271	7.89856e-15	1.73199e-13
Cg9g008710	1.52224	4.23884	8.49353e-15	1.86015e-13
Cg9g008210	-5.58649	0.472804	8.71639e-15	1.90659e-13
Cg5g007030	1.7322	3.80243	8.82115e-15	1.92712e-13
Cg9g002640	-1.40384	8.29906	8.84927e-15	1.93087e-13
Cg8g000390	-3.30802	1.53277	8.87723e-15	1.93458e-13
Cg2g000400	-1.5136	7.16443	9.02494e-15	1.96434e-13
Cg2g032380	8.2949	0.486634	9.1035e-15	1.979e-13
Cg4g020620	-1.3496	6.27773	9.64005e-15	2.09307e-13
Cg5g000450	-1.32748	6.76118	9.65898e-15	2.0946e-13
Cg2g034180	1.50333	7.80196	9.80791e-15	2.12429e-13
Cg2g015250	5.54289	1.53144	9.85172e-15	2.13116e-13
Cg9g021920	-1.31146	5.01416	9.88096e-15	2.13487e-13
Cg2g028090	1.46884	7.57963	9.92037e-15	2.14076e-13
Cg8g004260	-2.28265	3.36958	1.09516e-14	2.36042e-13
CgUng022170	-8.31259	0.506203	1.12877e-14	2.42989e-13
Cg5g006640	-1.39073	4.30553	1.14594e-14	2.46383e-13
Cg2g047100	-1.51474	5.51204	1.16697e-14	2.506e-13
Cg3g020270	1.12613	5.7582	1.20198e-14	2.57805e-13
Cg7g003080	4.16169	0.875232	1.25058e-14	2.67902e-13
Cg2g005690	-1.25701	7.34734	1.32427e-14	2.83345e-13
Cg4g008660	-1.64492	5.46073	1.34443e-14	2.87311e-13
Cg5g004970	1.56581	4.59444	1.37777e-14	2.9408e-13
Cg4g013880	-2.39349	3.04196	1.39957e-14	2.98372e-13
Cg5g035250	1.19368	6.871	1.42676e-14	3.03802e-13
Cg2g042340	1.22725	6.60843	1.46781e-14	3.12167e-13
Cg7g002470	-1.25238	4.85471	1.48918e-14	3.1633e-13
Cg1g029370	-1.1641	6.53742	1.55781e-14	3.3051e-13
Cg2g039680	-1.60182	3.7085	1.60103e-14	3.39273e-13
Cg4g022640	-3.31003	2.55239	1.63128e-14	3.45268e-13
Cg6g006440	1.16518	5.94445	1.66059e-14	3.51051e-13
Cg5g030210	7.26708	1.2783	1.69019e-14	3.56882e-13
CgUng001430	1.79088	4.95771	1.75354e-14	3.69814e-13
Cg5g037590	1.34281	5.35009	1.85404e-14	3.90543e-13
Cg9g001630	-1.86801	4.63576	1.85983e-14	3.91296e-13
Cg5g033060	1.41977	5.21784	1.86967e-14	3.92899e-13
Cg5g031660	2.55278	4.24556	2.03593e-14	4.27328e-13
Cg9g026100	-1.50551	5.08316	2.07036e-14	4.34038e-13
Cg9g006640	-3.31828	2.46547	2.10863e-14	4.41537e-13
Cg9g004610	-1.38015	6.91857	2.2217e-14	4.64661e-13
Cg1g025400	-3.11906	3.2819	2.25093e-14	4.70217e-13
Cg5g016730	-3.24576	1.59159	2.27779e-14	4.75266e-13
Cg4g008450	1.38308	6.62986	2.31235e-14	4.81907e-13
Cg9g022260	-1.77479	5.00458	2.35544e-14	4.89873e-13
Cg2g004240	-3.79987	2.42601	2.35612e-14	4.89873e-13
Cg2g001380	-5.05571	1.08713	2.39212e-14	4.96774e-13
Cg2g017370	8.27812	0.473477	2.41931e-14	5.0183e-13
Cg3g025490	-2.28864	2.97973	2.42354e-14	5.02117e-13
Cg7g012840	1.42571	6.16632	2.54263e-14	5.25845e-13
Cg3g015860	1.46711	7.02991	2.54403e-14	5.25845e-13
Cg9g001850	9.00802	1.14851	2.58651e-14	5.34001e-13
Cg4g007190	-1.13378	6.59737	2.64513e-14	5.45466e-13
Cg3g013080	3.92553	1.19649	2.69014e-14	5.541e-13
Cg1g004410	4.29987	0.998187	2.98835e-14	6.14805e-13
Cg2g033850	-1.59365	3.81765	3.10748e-14	6.3857e-13
Cg2g042710	2.69018	3.09501	3.11958e-14	6.40312e-13
Cg2g029600	1.59963	8.15335	3.17253e-14	6.50425e-13
Cg4g016170	-4.83728	0.611964	3.30735e-14	6.77278e-13
Cg7g006330	-1.46382	5.29701	3.47387e-14	7.10554e-13
Cg2g030400	2.22032	2.93042	3.56608e-14	7.28571e-13
Cg5g005610	2.32789	2.9591	3.57523e-14	7.29596e-13
Cg7g019830	-7.86249	0.102317	3.66771e-14	7.47603e-13
Cg9g010030	-1.60266	3.82536	3.70746e-14	7.54833e-13
Cg3g024790	2.50579	4.97433	3.78501e-14	7.69735e-13
Cg6g012840	-4.3054	3.14174	3.80452e-14	7.72811e-13
Cg1g012330	-3.16042	1.89895	3.82503e-14	7.76086e-13
Cg4g011470	-7.87889	0.116804	3.95299e-14	8.01127e-13
Cg3g017510	1.1228	6.28813	4.19364e-14	8.48923e-13
Cg2g014260	1.57763	4.33356	4.49157e-14	9.08193e-13
Cg4g018620	-4.66305	1.15872	4.86515e-14	9.82604e-13
Cg4g010850	-8.0604	0.279353	4.90508e-14	9.89538e-13
Cg2g042680	5.30839	0.68356	5.00346e-14	1.00823e-12
Cg9g027530	-1.25157	9.48479	5.17504e-14	1.04162e-12
Cg8g008240	-1.78609	4.17985	5.33906e-14	1.07341e-12
Cg8g006810	1.82836	3.24879	5.75315e-14	1.15534e-12
Cg5g012970	1.08184	6.16525	5.86338e-14	1.17614e-12
Cg6g023380	1.54968	5.63516	5.88116e-14	1.17837e-12
Cg9g003630	-4.24368	0.956385	6.25825e-14	1.2525e-12
Cg7g016400	-1.34014	4.41718	6.31352e-14	1.26213e-12
Cg2g031930	2.72558	2.30249	6.3473e-14	1.26745e-12
Cg5g039930	-3.02301	3.08418	6.37664e-14	1.27187e-12
Cg8g023630	1.80007	9.11635	6.4194e-14	1.27895e-12
Cg8g024700	1.91833	3.13467	6.47061e-14	1.2877e-12
Cg2g039480	3.71859	1.83111	6.78623e-14	1.34899e-12
Cg3g017550	1.42188	7.10014	6.94208e-14	1.37842e-12
Cg4g004430	-1.39202	7.45428	6.96866e-14	1.38214e-12
Cg5g011170	-1.95601	7.39664	7.6387e-14	1.51334e-12
Cg8g002360	-1.78117	5.86058	8.27403e-14	1.63737e-12
Cg1g020470	-1.43978	5.60515	8.28431e-14	1.63757e-12
Cg9g005620	-8.40465	0.591012	8.40572e-14	1.65971e-12
Cg6g019170	3.11717	1.93834	9.00543e-14	1.77462e-12
Cg6g011930	1.30315	4.76498	9.00782e-14	1.77462e-12
Cg3g011310	-7.9105	0.145093	9.0206e-14	1.77516e-12
Cg5g017020	1.09051	5.9029	9.13684e-14	1.79603e-12
Cg9g014470	1.16116	5.26243	9.25303e-14	1.81685e-12
Cg5g002050	-1.69662	4.45321	9.30919e-14	1.82584e-12
Cg6g015280	-1.1677	6.95196	9.42137e-14	1.84579e-12
Cg7g011690	-1.16014	7.9774	9.67561e-14	1.8935e-12
Cg2g027240	2.3349	6.8097	9.97568e-14	1.95006e-12
Cg9g012200	-2.35091	2.90817	1.02897e-13	2.00922e-12
Cg9g001790	-6.64861	0.710435	1.03721e-13	2.02308e-12
Cg2g010310	2.52253	2.33512	1.04753e-13	2.04094e-12
Cg6g016240	3.89554	1.46848	1.09153e-13	2.12433e-12
Cg3g024040	-1.32055	9.62211	1.12419e-13	2.18548e-12
Cg3g017040	1.25677	6.35944	1.20515e-13	2.3403e-12
Cg8g004560	1.35999	4.70305	1.26868e-13	2.46097e-12
Cg5g043220	6.60765	0.665878	1.27682e-13	2.47403e-12
Cg9g014180	-1.48857	4.85526	1.30833e-13	2.5323e-12
Cg5g038060	-2.03722	2.93253	1.33128e-13	2.5739e-12
Cg5g038760	1.14037	7.93724	1.39396e-13	2.69213e-12
Cg9g011630	-1.31563	4.89914	1.40121e-13	2.70319e-12
Cg8g023750	-1.29495	6.03935	1.46458e-13	2.82236e-12
Cg6g011380	1.11506	6.9048	1.47148e-13	2.83256e-12
Cg4g006870	5.82911	0.685273	1.51069e-13	2.90487e-12
Cg7g016480	1.40809	5.6931	1.51655e-13	2.91297e-12
Cg6g003210	-4.79886	0.855312	1.60928e-13	3.08772e-12
Cg5g040850	-1.1421	5.99745	1.66111e-13	3.18371e-12
Cg3g010720	-2.70783	2.27031	1.71479e-13	3.28303e-12
Cg1g023630	3.84451	1.66618	1.71989e-13	3.28921e-12
Cg2g042190	1.99051	3.67312	1.74562e-13	3.33481e-12
Cg9g021510	4.80442	1.08235	1.91778e-13	3.65975e-12
CgUng002160	-3.55467	1.07985	1.94824e-13	3.71385e-12
Cg6g024960	-5.44023	0.343446	1.97469e-13	3.76021e-12
Cg2g000290	-1.12189	5.47538	2.08956e-13	3.97466e-12
Cg7g002260	-1.15083	5.72537	2.10638e-13	4.00235e-12
Cg2g004600	4.00009	2.20168	2.18142e-13	4.13826e-12
Cg9g020800	-1.42104	5.51097	2.1826e-13	4.13826e-12
Cg3g024600	-1.44901	5.21943	2.2097e-13	4.18516e-12
Cg2g029690	1.41639	4.45852	2.22028e-13	4.20068e-12
Cg1g028790	7.70947	-0.0341403	2.32671e-13	4.39733e-12
Cg8g017900	-1.27617	6.32032	2.53435e-13	4.78463e-12
Cg6g023260	-1.16212	7.38196	2.67339e-13	5.04174e-12
Cg4g011360	-1.87358	5.19117	2.68799e-13	5.06387e-12
Cg3g002570	-7.77793	0.0277385	2.73081e-13	5.13905e-12
Cg7g004610	-2.08299	3.19962	2.80708e-13	5.27695e-12
Cg9g026840	-1.32252	5.48763	2.82186e-13	5.2991e-12
Cg7g004000	-4.5937	0.672041	2.88425e-13	5.41028e-12
Cg9g009380	1.22682	9.76614	2.8872e-13	5.41028e-12
Cg2g007510	1.70679	3.2912	2.96631e-13	5.55263e-12
Cg9g015960	-7.79324	0.0422008	3.02635e-13	5.65902e-12
Cg9g005760	-1.28205	7.48465	3.06594e-13	5.72698e-12
Cg7g012200	2.57091	2.33158	3.14524e-13	5.86891e-12
Cg8g020670	1.14449	5.61292	3.14988e-13	5.87135e-12
Cg6g009460	2.55248	4.43005	3.20449e-13	5.96684e-12
Cg7g023650	-1.50804	5.57902	3.26937e-13	6.08123e-12
Cg5g028900	3.3801	7.51722	3.34225e-13	6.21026e-12
Cg8g023800	1.19421	8.16662	3.35025e-13	6.21857e-12
Cg2g045400	-2.26167	6.05506	3.3567e-13	6.224e-12
Cg9g014210	2.56104	2.01343	3.55943e-13	6.59298e-12
Cg9g003040	-1.07405	5.40823	3.65463e-13	6.76221e-12
Cg7g006660	-1.36128	4.17114	3.73921e-13	6.91147e-12
Cg1g006530	-2.58273	3.00933	3.83111e-13	7.07393e-12
Cg4g018800	-1.22649	5.2324	3.85314e-13	7.10718e-12
Cg5g032080	1.42936	5.50104	3.87773e-13	7.14506e-12
Cg2g019100	-4.29027	0.995537	4.08039e-13	7.51065e-12
Cg4g007830	-3.63027	2.61799	4.17013e-13	7.66783e-12
Cg2g021930	2.52766	3.2298	4.33848e-13	7.96907e-12
Cg9g017240	1.10931	5.49133	4.41077e-13	8.09345e-12
Cg6g019660	1.47531	4.04233	4.66223e-13	8.54598e-12
Cg4g003770	-1.26539	4.72723	4.82551e-13	8.83608e-12
Cg7g018800	1.21834	7.95205	4.86154e-13	8.89283e-12
Cg9g015360	3.19077	1.69282	4.91965e-13	8.98983e-12
Cg2g042160	-1.47213	4.19977	5.03489e-13	9.19088e-12
Cg4g003410	2.70431	2.13362	5.11252e-13	9.32296e-12
Cg2g021320	-5.02638	0.438107	5.30046e-13	9.64688e-12
Cg2g008050	-8.39371	0.580795	5.30108e-13	9.64688e-12
Cg7g018990	-1.56604	3.85497	5.39721e-13	9.81169e-12
Cg4g006780	-1.55147	4.40806	5.54983e-13	1.00788e-11
Cg4g024730	1.19625	6.74814	5.62365e-13	1.02023e-11
Cg4g007200	-1.10863	5.54469	5.78971e-13	1.04928e-11
Cg5g014820	-3.10892	1.36082	6.08586e-13	1.10182e-11
Cg2g028270	1.0792	5.44474	6.27082e-13	1.13415e-11
Cg5g034450	-4.13112	1.14456	6.31767e-13	1.14145e-11
Cg2g009450	1.10987	6.79765	6.53269e-13	1.17909e-11
Cg1g026190	1.49584	5.24438	6.68873e-13	1.20602e-11
Cg7g011130	-7.66834	-0.0675739	6.6981e-13	1.20648e-11
Cg5g036360	-1.92472	4.40174	6.99655e-13	1.25895e-11
Cg9g007890	-1.53829	4.36217	7.19002e-13	1.29245e-11
Cg5g009880	1.13316	6.34099	7.30392e-13	1.31158e-11
Cg1g027650	4.30665	1.00509	7.64721e-13	1.37184e-11
Cg1g029000	-2.85655	9.64183	7.72797e-13	1.38492e-11
Cg1g017220	-2.93257	1.93158	7.90494e-13	1.41519e-11
Cg7g014230	2.8752	4.14657	7.99441e-13	1.42976e-11
Cg8g022140	-2.03671	5.37527	8.3367e-13	1.48947e-11
Cg9g000960	-1.65487	4.57548	8.75074e-13	1.56186e-11
Cg7g003830	3.20725	1.18191	8.94435e-13	1.59481e-11
Cg8g000960	3.40834	2.22923	9.23009e-13	1.64409e-11
Cg5g043690	-1.664	3.44251	9.65764e-13	1.71852e-11
Cg2g031480	1.5932	4.30521	9.79047e-13	1.7404e-11
Cg9g027140	-3.80264	1.63664	9.96797e-13	1.77017e-11
Cg7g022020	-2.31512	5.77499	1.01234e-12	1.79596e-11
Cg4g006710	-7.64814	-0.0844935	1.05125e-12	1.86312e-11
Cg9g008970	3.75212	1.33842	1.05736e-12	1.87208e-11
Cg6g002810	1.19618	8.19401	1.1328e-12	2.00363e-11
Cg2g029760	-1.63573	4.54665	1.14803e-12	2.02853e-11
Cg3g014010	1.40742	3.95267	1.14941e-12	2.02893e-11
Cg7g010570	-1.72475	3.42233	1.17535e-12	2.07266e-11
Cg2g038590	-7.7764	0.0271609	1.31e-12	2.3078e-11
Cg2g014830	7.83395	0.0743557	1.33415e-12	2.348e-11
Cg4g016890	7.6141	-0.116725	1.34772e-12	2.36952e-11
Cg1g001670	1.53264	4.2346	1.47836e-12	2.59662e-11
CgUng006050	-1.33393	4.18754	1.50251e-12	2.63641e-11
Cg5g036300	3.28399	1.67469	1.52948e-12	2.68108e-11
Cg3g020790	3.28667	1.96209	1.53332e-12	2.68514e-11
Cg4g021860	-1.16449	5.11248	1.56983e-12	2.74634e-11
Cg5g038230	1.76358	5.48651	1.59304e-12	2.78419e-11
Cg5g004040	-1.16708	5.05565	1.63525e-12	2.85514e-11
Cg9g008200	-5.9858	0.116859	1.65882e-12	2.89343e-11
Cg9g019220	3.39593	1.34519	1.68219e-12	2.92916e-11
Cg1g027990	-6.12605	0.240696	1.68262e-12	2.92916e-11
Cg7g019160	1.10325	10.02	1.72647e-12	3.00253e-11
Cg5g023800	-2.42873	2.17676	1.76787e-12	3.07149e-11
Cg2g042260	-2.01536	2.87085	1.8132e-12	3.14716e-11
Cg4g023650	-1.80041	4.83499	1.83797e-12	3.18702e-11
Cg1g017070	-2.8577	1.72065	1.86676e-12	3.23376e-11
Cg9g002710	-3.03131	1.94462	1.89612e-12	3.2814e-11
Cg7g011720	-1.51923	3.52619	1.93911e-12	3.35251e-11
Cg2g002230	-2.91182	2.31581	2.00657e-12	3.46575e-11
Cg6g013390	-1.167	7.20777	2.07116e-12	3.57381e-11
Cg5g030800	1.51562	6.81828	2.12491e-12	3.66297e-11
Cg2g009050	1.38848	7.4779	2.13949e-12	3.68452e-11
Cg2g017200	1.9897	4.6003	2.317e-12	3.98633e-11
Cg8g000240	-1.75915	7.2813	2.45445e-12	4.2187e-11
Cg2g040070	1.17681	9.55559	2.54632e-12	4.37233e-11
Cg7g020350	-7.9873	0.213768	2.62676e-12	4.50608e-11
Cg3g022310	-1.25543	5.06347	2.63679e-12	4.51889e-11
Cg5g005120	1.3445	7.2675	2.76923e-12	4.74126e-11
Cg5g016770	-3.8248	0.873998	2.83012e-12	4.84082e-11
Cg2g046280	-6.94349	3.33331	3.0066e-12	5.1377e-11
Cg5g032320	-2.11778	2.7944	3.04946e-12	5.20591e-11
Cg9g014420	-7.63025	-0.100666	3.07264e-12	5.24041e-11
Cg4g007980	-1.16999	5.98479	3.15792e-12	5.38066e-11
Cg1g027730	3.15948	4.06504	3.18943e-12	5.4291e-11
Cg4g020250	3.4053	1.72394	3.23579e-12	5.50272e-11
Cg1g016380	-4.41991	0.517416	3.26794e-12	5.55204e-11
Cg8g008870	1.1668	4.55031	3.3005e-12	5.60196e-11
CgUng003850	-1.22831	6.21703	3.33476e-12	5.65468e-11
Cg9g025410	-3.96661	0.996682	3.50815e-12	5.94298e-11
Cg7g005400	-1.3184	9.67467	3.51441e-12	5.94788e-11
Cg2g035990	-1.38013	4.16151	3.54665e-12	5.99669e-11
Cg9g022350	-1.33944	5.93337	3.59225e-12	6.06797e-11
Cg2g023220	1.16435	5.18578	3.61807e-12	6.10575e-11
Cg7g005090	2.6839	2.21829	3.65182e-12	6.15682e-11
Cg5g015880	-1.12467	6.21116	3.74778e-12	6.31257e-11
Cg4g016820	-3.78519	0.964674	3.87845e-12	6.52368e-11
Cg4g001540	-1.22973	7.17757	3.8805e-12	6.52368e-11
Cg4g003190	3.98424	0.551226	4.09654e-12	6.88031e-11
Cg6g006690	-5.84783	-0.00359862	4.13515e-12	6.93856e-11
Cg2g041480	-7.06874	1.09687	4.2827e-12	7.17932e-11
Cg5g017840	-2.37922	2.11275	4.37528e-12	7.32756e-11
Cg6g016850	-1.46145	6.80851	4.56022e-12	7.63004e-11
Cg4g014040	-4.12351	2.07459	4.59401e-12	7.6793e-11
Cg4g009930	1.13526	5.39824	4.75085e-12	7.93397e-11
Cg2g019660	-6.06476	0.186739	4.92322e-12	8.21406e-11
Cg5g006990	1.07832	6.89772	5.03118e-12	8.38626e-11
Cg2g011800	-1.09006	5.03225	5.05289e-12	8.41449e-11
Cg1g028020	-6.11151	0.227203	5.0723e-12	8.43885e-11
Cg7g014290	1.03251	5.55989	5.20546e-12	8.65224e-11
Cg4g006180	1.02374	7.48207	5.23738e-12	8.6971e-11
CgUng018740	-3.26219	1.30548	5.41252e-12	8.97407e-11
Cg6g019630	1.01081	9.03607	5.41433e-12	8.97407e-11
Cg2g035750	1.35714	4.34143	5.44709e-12	9.01429e-11
Cg7g012370	2.00283	5.65579	5.44882e-12	9.01429e-11
Cg6g006430	-1.93938	6.73638	5.60619e-12	9.26595e-11
Cg1g007100	-1.60308	4.61984	5.76387e-12	9.51767e-11
Cg7g010060	1.28278	4.14482	5.82453e-12	9.60884e-11
Cg8g017500	-2.32966	2.00407	5.94141e-12	9.79252e-11
Cg5g006210	1.01124	7.05684	6.05777e-12	9.97498e-11
Cg5g040200	4.14288	0.495995	6.09038e-12	1.00193e-10
Cg6g023820	1.05948	9.40841	6.11608e-12	1.00522e-10
Cg2g022980	1.02783	5.22597	6.17927e-12	1.01466e-10
Cg5g036640	-8.33447	0.527161	6.185e-12	1.01466e-10
Cg8g014210	-1.5096	4.60467	6.20565e-12	1.01711e-10
Cg5g033870	-1.87387	2.96205	6.27416e-12	1.02738e-10
Cg7g008680	1.82119	3.96857	6.51132e-12	1.06522e-10
Cg5g002560	-2.05953	6.74604	6.55396e-12	1.07121e-10
Cg9g019800	-4.8879	0.31804	6.67822e-12	1.09051e-10
Cg6g017990	-3.8484	3.35328	6.69113e-12	1.09161e-10
Cg8g023680	-1.35278	6.53002	6.71771e-12	1.09493e-10
Cg5g002190	2.37763	2.79075	7.04274e-12	1.14685e-10
Cg4g014720	-7.82909	0.0728687	7.06818e-12	1.14966e-10
Cg2g010650	1.23726	7.61818	7.07303e-12	1.14966e-10
Cg9g018950	1.1604	4.64626	7.10371e-12	1.15359e-10
Cg5g006010	1.05697	5.969	7.23594e-12	1.17398e-10
Cg2g024670	-1.21396	5.57661	7.28216e-12	1.18039e-10
Cg2g012370	-1.32802	9.02353	7.32448e-12	1.18616e-10
Cg4g009330	8.78437	3.5199	7.3584e-12	1.19056e-10
Cg6g008650	1.0097	6.46592	7.39728e-12	1.19576e-10
Cg6g025130	1.4265	4.9034	7.46122e-12	1.20499e-10
Cg3g008110	7.98034	0.203096	7.60498e-12	1.22645e-10
Cg9g019280	1.27943	5.92812	7.60797e-12	1.22645e-10
Cg1g003580	1.47306	4.97	7.67086e-12	1.23546e-10
Cg5g044210	-1.38349	4.32532	7.69213e-12	1.23739e-10
Cg4g021420	-1.01265	5.32401	7.69691e-12	1.23739e-10
Cg5g007670	-1.50931	3.57029	7.74364e-12	1.24377e-10
Cg1g009870	-1.39323	7.56218	7.75307e-12	1.24416e-10
Cg9g025900	-2.02884	2.71038	7.78093e-12	1.24749e-10
Cg5g042570	-1.71024	3.62558	7.83422e-12	1.2549e-10
Cg6g011610	-1.53694	3.90599	8.15464e-12	1.30504e-10
Cg9g016500	-1.72454	3.08917	8.3305e-12	1.33197e-10
Cg5g023990	-3.1092	2.18579	8.46096e-12	1.35161e-10
Cg6g014120	-1.68692	3.15353	8.47879e-12	1.35323e-10
Cg2g040440	1.96692	3.6027	8.58134e-12	1.36836e-10
Cg6g005470	2.43337	1.85331	8.63308e-12	1.37537e-10
Cg9g019680	1.37515	6.48355	9.02483e-12	1.43649e-10
Cg4g014250	-1.57779	3.85759	1.0501e-11	1.66844e-10
Cg5g001510	-2.08244	2.36405	1.05483e-11	1.67445e-10
Cg9g019180	-7.4865	-0.223511	1.06718e-11	1.69253e-10
Cg8g007340	1.00366	6.73305	1.07709e-11	1.70534e-10
Cg5g037610	-1.17891	6.73697	1.07719e-11	1.70534e-10
Cg2g008960	1.4069	4.62414	1.08927e-11	1.72292e-10
Cg9g021870	-1.2043	4.4592	1.1193e-11	1.76884e-10
Cg7g006910	1.12012	6.44067	1.12994e-11	1.78405e-10
Cg4g018300	-1.42307	7.50012	1.14313e-11	1.80327e-10
Cg9g008330	-1.02734	7.92735	1.14633e-11	1.8067e-10
Cg9g011420	-7.64908	-0.0841531	1.17347e-11	1.84782e-10
Cg2g041190	4.94804	3.40998	1.18366e-11	1.86221e-10
Cg6g003710	3.6353	1.87078	1.20746e-11	1.89796e-10
Cg2g021440	5.76148	-0.0830868	1.24457e-11	1.95455e-10
Cg6g013240	-7.64929	-0.0840796	1.25201e-11	1.96448e-10
Cg5g017170	1.04271	8.57253	1.26478e-11	1.98275e-10
Cg2g027640	1.14643	8.79175	1.26615e-11	1.98315e-10
Cg9g013990	-1.52725	4.91394	1.32583e-11	2.07478e-10
Cg2g008820	-1.0023	8.47344	1.33703e-11	2.09016e-10
Cg8g023450	-1.89394	4.13887	1.33803e-11	2.09016e-10
Cg6g002240	1.06664	7.19876	1.34884e-11	2.1048e-10
Cg7g009800	-1.02207	6.88175	1.34978e-11	2.1048e-10
Cg3g015010	-1.23072	5.26157	1.35153e-11	2.10567e-10
Cg2g036110	-2.71389	1.88181	1.37968e-11	2.14763e-10
Cg4g008060	-1.37088	5.51646	1.38395e-11	2.15238e-10
Cg5g010410	1.22735	5.24874	1.39552e-11	2.16846e-10
Cg6g010930	-1.17266	4.65796	1.43675e-11	2.23056e-10
Cg9g028950	-2.62895	1.84324	1.45112e-11	2.25089e-10
Cg5g004340	1.25503	6.42253	1.46295e-11	2.26725e-10
Cg7g003610	-3.7213	1.31838	1.46499e-11	2.26841e-10
Cg8g024630	-1.01906	6.74613	1.52644e-11	2.36151e-10
Cg6g007740	-2.31537	2.82691	1.55986e-11	2.41109e-10
Cg2g036360	2.75479	2.32942	1.57834e-11	2.43752e-10
CgUng002990	-4.30462	0.642965	1.62333e-11	2.50481e-10
Cg9g026450	1.52174	5.36428	1.66887e-11	2.57283e-10
Cg3g009450	-1.10392	4.74184	1.67336e-11	2.5775e-10
Cg6g007190	-1.02918	6.68065	1.67843e-11	2.58306e-10
Cg6g004340	-3.00018	2.92415	1.69463e-11	2.60572e-10
Cg4g002340	1.37035	4.60201	1.72139e-11	2.64456e-10
Cg1g005060	1.48263	3.82222	1.74637e-11	2.67768e-10
Cg5g036630	1.07905	5.39994	1.7475e-11	2.67768e-10
CgUng003820	-2.06344	2.62521	1.79245e-11	2.74417e-10
Cg1g011790	5.95348	0.79743	1.83087e-11	2.80057e-10
Cg3g018360	2.23374	5.37326	1.88594e-11	2.88231e-10
Cg9g009440	-3.94516	0.691855	1.89147e-11	2.88826e-10
Cg8g020580	-1.60972	3.46748	1.94639e-11	2.96955e-10
Cg5g016460	-1.04749	7.31106	2.02596e-11	3.08828e-10
Cg5g041220	1.10779	6.86907	2.03143e-11	3.09394e-10
Cg2g000740	1.38893	3.91034	2.03981e-11	3.10276e-10
Cg2g002330	-7.70651	-0.034867	2.04074e-11	3.10276e-10
Cg5g009980	1.23627	6.84197	2.1334e-11	3.24086e-10
Cg6g001840	1.03733	7.90461	2.14545e-11	3.25635e-10
Cg1g007660	1.05666	7.92366	2.18815e-11	3.31831e-10
Cg8g001970	-3.07981	1.60114	2.20951e-11	3.34784e-10
Cg2g044580	1.48966	3.34463	2.22361e-11	3.36631e-10
Cg6g002200	1.19707	5.93038	2.23311e-11	3.3778e-10
Cg8g004030	1.34765	6.33971	2.25741e-11	3.41163e-10
Cg3g017200	-2.71728	3.2077	2.4736e-11	3.73516e-10
Cg6g020070	1.53154	7.67306	2.48219e-11	3.74492e-10
Cg2g029000	-1.01822	6.51177	2.51163e-11	3.78611e-10
Cg4g024770	1.35343	6.02007	2.52467e-11	3.80251e-10
Cg6g024250	4.67461	0.462782	2.54456e-11	3.82921e-10
Cg4g018560	1.14873	5.08996	2.56726e-11	3.86008e-10
Cg5g040320	1.37074	5.18911	2.57015e-11	3.86113e-10
Cg4g008570	-3.03329	1.65682	2.58117e-11	3.87438e-10
Cg8g018110	-1.34926	4.80012	2.5868e-11	3.87954e-10
Cg2g017280	1.06838	8.73469	2.68722e-11	4.02673e-10
Cg2g038130	5.99626	0.118932	2.80017e-11	4.19241e-10
Cg7g021690	1.71403	2.98611	2.91008e-11	4.35329e-10
Cg2g001610	-6.01369	4.50233	3.01399e-11	4.5049e-10
Cg5g002970	2.40314	2.86854	3.11329e-11	4.64939e-10
Cg9g005740	1.84498	4.5905	3.22112e-11	4.80635e-10
Cg9g020020	-1.13691	5.63536	3.28172e-11	4.89264e-10
Cg5g011530	1.27006	5.53264	3.33639e-11	4.96996e-10
Cg7g019610	1.23017	5.59063	3.41452e-11	5.08206e-10
Cg9g022880	-1.11311	4.7094	3.50878e-11	5.21794e-10
Cg1g005230	-1.39212	3.96469	3.83231e-11	5.69427e-10
Cg7g010820	3.60233	1.11782	3.88835e-11	5.77268e-10
Cg8g024100	-1.0695	5.40904	3.89562e-11	5.77861e-10
Cg5g025470	1.14076	5.70043	4.08884e-11	6.06014e-10
Cg6g023910	-5.71344	-0.117758	4.11406e-11	6.09239e-10
Cg2g007540	-1.20554	5.03262	4.11768e-11	6.09265e-10
Cg1g019780	-1.92082	2.81977	4.16946e-11	6.16409e-10
Cg2g044070	-5.9525	0.0878022	4.39936e-11	6.48768e-10
Cg5g027390	-1.88327	3.36835	4.41762e-11	6.50916e-10
Cg2g008970	1.88094	4.86274	4.73724e-11	6.9743e-10
Cg6g012140	1.0574	5.37441	4.81814e-11	7.08748e-10
Cg6g009740	-1.08155	6.83513	4.87567e-11	7.16613e-10
Cg8g022390	-1.95678	4.13267	4.88748e-11	7.17752e-10
Cg4g013630	-7.91261	0.145865	4.94565e-11	7.25691e-10
Cg3g013220	1.30829	6.8817	4.96097e-11	7.27334e-10
Cg7g022570	1.05404	7.58072	5.03312e-11	7.373e-10
Cg3g007590	-4.06228	0.623053	5.06084e-11	7.40746e-10
Cg5g005580	1.21603	6.78152	5.08773e-11	7.44064e-10
Cg5g026240	-1.03315	6.31613	5.12923e-11	7.49513e-10
Cg8g008700	3.49878	2.05745	5.38278e-11	7.85912e-10
Cg2g045330	1.00239	6.80598	5.56828e-11	8.12324e-10
Cg5g022800	1.02917	7.68879	5.69994e-11	8.30844e-10
Cg5g002760	-1.9633	2.81947	5.74207e-11	8.36295e-10
Cg1g026180	1.37084	3.88949	5.84288e-11	8.50277e-10
Cg5g036790	-4.37882	1.07287	5.86143e-11	8.51662e-10
Cg6g023940	-8.46237	0.642929	6.04432e-11	8.77421e-10
Cg7g017150	1.20783	9.93406	6.21579e-11	9.00092e-10
Cg4g007560	-1.98169	2.79065	6.22882e-11	9.01239e-10
Cg5g003640	-1.18718	6.81445	6.30684e-11	9.1178e-10
Cg7g022180	2.00319	2.90101	6.36478e-11	9.19404e-10
Cg7g006150	2.01458	2.38384	6.41241e-11	9.2477e-10
Cg5g021740	1.07686	5.6395	6.45675e-11	9.30405e-10
Cg6g006330	-1.45063	6.43023	6.53012e-11	9.40209e-10
Cg5g001820	-2.93121	1.47787	6.54118e-11	9.41034e-10
Cg9g000680	-1.11497	7.64809	6.57559e-11	9.45215e-10
Cg1g013140	-1.35274	8.15394	6.63333e-11	9.52738e-10
Cg1g001700	-1.6766	3.11517	6.70256e-11	9.619e-10
Cg5g032760	7.30899	-0.376338	6.72678e-11	9.64591e-10
Cg6g024870	-1.65259	4.97689	6.74382e-11	9.6625e-10
Cg4g022680	-1.03423	4.92658	6.89766e-11	9.8749e-10
Cg5g001460	-1.70895	3.24325	7.14302e-11	1.02179e-09
Cg6g005000	-1.98653	3.5098	7.18935e-11	1.02758e-09
Cg2g028060	-2.57259	2.87356	7.22915e-11	1.03243e-09
Cg9g011040	-1.09591	4.65423	7.53287e-11	1.07407e-09
Cg6g011460	3.8558	0.759336	7.60292e-11	1.08319e-09
Cg2g008850	-1.28043	4.50408	7.88566e-11	1.12256e-09
Cg9g015260	1.01953	6.01114	7.89372e-11	1.1228e-09
Cg3g016890	1.07797	7.1475	8.1371e-11	1.15649e-09
Cg7g014780	1.22295	5.87413	8.49247e-11	1.20603e-09
Cg5g021590	-3.13757	2.2426	8.59134e-11	1.21909e-09
Cg5g040130	2.14311	5.88468	8.63014e-11	1.22361e-09
CgUng019980	1.37247	5.7158	8.65074e-11	1.22554e-09
Cg4g014150	1.33322	4.35243	8.69371e-11	1.23065e-09
Cg2g042910	-2.25577	2.31494	8.71975e-11	1.23334e-09
Cg9g023350	-2.92071	1.99236	8.82438e-11	1.24714e-09
Cg8g012970	-1.60436	3.34883	8.98265e-11	1.26849e-09
Cg5g008720	-1.11895	7.7238	9.10517e-11	1.28477e-09
Cg5g038680	-1.08878	7.00976	9.22946e-11	1.30127e-09
Cg2g017150	2.18632	2.52097	9.64229e-11	1.35839e-09
Cg2g039810	-2.77791	2.14882	9.93202e-11	1.39697e-09
Cg7g020620	-1.71967	3.70728	9.94571e-11	1.39778e-09
Cg4g010760	-2.15418	2.1412	1.07245e-10	1.50484e-09
Cg9g022640	1.1379	7.27677	1.0882e-10	1.52573e-09
Cg9g000480	-1.27649	4.11487	1.09145e-10	1.52907e-09
Cg2g022170	-7.64978	-0.0839197	1.10737e-10	1.55014e-09
Cg7g013670	-1.01017	7.78871	1.12151e-10	1.56869e-09
Cg2g021370	1.08172	7.41388	1.12538e-10	1.57285e-09
Cg7g023530	-1.57965	7.72842	1.1272e-10	1.57416e-09
Cg2g027370	7.47063	-0.240362	1.15293e-10	1.60882e-09
Cg3g023350	-1.14473	8.6378	1.17096e-10	1.63268e-09
Cg7g014620	1.44626	4.65707	1.17704e-10	1.63962e-09
Cg3g015160	1.65049	3.70048	1.1778e-10	1.63962e-09
Cg1g008900	1.75271	3.70038	1.1857e-10	1.64933e-09
Cg1g012290	1.04727	4.73353	1.20514e-10	1.67505e-09
Cg5g025890	-7.52731	-0.187905	1.21018e-10	1.68073e-09
Cg4g001880	1.00311	5.29026	1.22519e-10	1.70024e-09
Cg1g014000	-1.0184	6.32698	1.24294e-10	1.72352e-09
Cg5g042930	1.09128	4.5053	1.2743e-10	1.76423e-09
Cg3g022420	-1.40582	3.71601	1.27715e-10	1.76679e-09
Cg9g029290	-3.20895	1.8117	1.28337e-10	1.77401e-09
Cg5g008630	-1.57359	6.21406	1.2929e-10	1.78578e-09
Cg9g026650	1.17493	4.63762	1.29559e-10	1.7881e-09
Cg7g014180	-1.10313	5.89401	1.29811e-10	1.79018e-09
Cg7g008620	1.26119	4.62304	1.30413e-10	1.79567e-09
Cg5g020470	1.12659	4.45655	1.35342e-10	1.86209e-09
Cg1g008400	1.54415	6.2735	1.40258e-10	1.92822e-09
Cg7g014720	-1.01759	7.13271	1.41003e-10	1.93695e-09
Cg4g001820	-1.0253	6.16304	1.46129e-10	2.00581e-09
Cg3g011230	-3.86077	0.906654	1.47926e-10	2.0289e-09
Cg9g027620	2.19021	2.98417	1.50768e-10	2.06628e-09
Cg3g025510	1.22674	4.39994	1.5304e-10	2.09579e-09
Cg5g008280	-1.31381	5.22124	1.54923e-10	2.11992e-09
Cg2g044400	-1.67345	7.96111	1.56043e-10	2.1336e-09
Cg4g007730	1.35841	8.59767	1.5629e-10	2.13532e-09
Cg6g006980	-1.20601	4.81959	1.57522e-10	2.14883e-09
Cg1g001250	1.20451	4.21763	1.57958e-10	2.1531e-09
Cg2g001020	4.23562	1.23133	1.61432e-10	2.19877e-09
Cg5g037120	-1.07237	5.62644	1.61623e-10	2.19966e-09
Cg7g015200	-1.04557	4.94463	1.63869e-10	2.22852e-09
Cg9g003540	1.34678	8.45269	1.64304e-10	2.23271e-09
Cg1g024200	2.16006	2.58619	1.67063e-10	2.26846e-09
Cg8g010650	-3.76312	1.26193	1.67593e-10	2.2739e-09
Cg6g025250	-1.00189	5.7739	1.68031e-10	2.27809e-09
Cg2g033670	-7.4228	-0.278691	1.71042e-10	2.31713e-09
Cg5g007250	1.30498	4.53781	1.7819e-10	2.41027e-09
Cg3g025640	-1.42946	3.64329	1.78347e-10	2.41056e-09
Cg6g010760	1.10822	5.32792	1.80579e-10	2.43886e-09
Cg5g042420	-2.29604	4.15384	1.83386e-10	2.47487e-09
Cg2g011220	-5.24766	0.174003	1.84751e-10	2.49138e-09
Cg4g013060	-1.79064	2.95508	1.89432e-10	2.55256e-09
Cg4g000890	-1.02804	5.52137	1.94374e-10	2.61516e-09
Cg4g003910	1.13671	5.31447	1.94692e-10	2.61744e-09
Cg6g005770	-2.9527	1.79822	1.98553e-10	2.66732e-09
Cg7g009510	-1.34425	4.07893	1.98734e-10	2.66772e-09
Cg6g019180	3.20127	1.10466	2.02223e-10	2.71249e-09
Cg7g010510	-7.28031	-0.397726	2.05719e-10	2.75729e-09
Cg7g000300	-4.55867	0.865919	2.09178e-10	2.80153e-09
Cg9g008920	1.9184	2.65508	2.10092e-10	2.81164e-09
Cg2g044410	-3.56073	0.989007	2.15458e-10	2.88126e-09
Cg5g011060	-2.71381	1.43322	2.23474e-10	2.9862e-09
Cg9g022080	1.34185	3.95544	2.25879e-10	3.01604e-09
Cg3g000340	-1.23734	3.94336	2.26636e-10	3.02387e-09
Cg1g006090	-4.34447	1.46094	2.31052e-10	3.08046e-09
Cg7g003860	-1.08548	4.76295	2.32654e-10	3.09948e-09
Cg2g043290	-1.46827	3.4348	2.46186e-10	3.27728e-09
Cg2g034400	-2.03375	2.67725	2.49029e-10	3.31263e-09
Cg1g003500	1.05182	6.3013	2.49608e-10	3.31783e-09
Cg1g027780	1.38686	5.32887	2.50168e-10	3.32277e-09
Cg3g022460	-1.83755	2.74352	2.5217e-10	3.34685e-09
Cg3g013310	-1.19839	4.73335	2.53668e-10	3.36419e-09
Cg8g004580	-1.52054	4.72081	2.53873e-10	3.36439e-09
Cg9g006300	7.31065	-0.37582	2.57963e-10	3.41603e-09
Cg6g005050	1.7222	5.3815	2.61341e-10	3.45557e-09
Cg1g023360	1.54345	4.32297	2.62177e-10	3.46404e-09
Cg3g011700	-7.25577	-0.418357	2.62766e-10	3.46922e-09
Cg6g008080	-1.07688	4.43649	2.64633e-10	3.49126e-09
Cg2g002670	3.75461	0.673425	2.69366e-10	3.55104e-09
Cg2g043830	-1.94727	4.27069	2.79632e-10	3.68363e-09
Cg2g021470	-1.01198	4.81854	2.80916e-10	3.69778e-09
Cg3g009690	4.35106	0.451407	2.84696e-10	3.74475e-09
Cg4g023920	-1.11397	4.94424	2.85959e-10	3.75857e-09
Cg4g002990	-1.10013	4.56486	2.98005e-10	3.91398e-09
Cg3g021190	-2.23982	2.28316	3.05299e-10	4.0068e-09
Cg2g019490	-3.22833	2.2583	3.06604e-10	4.02094e-09
Cg7g001020	-1.07214	4.52877	3.1591e-10	4.1399e-09
Cg9g008130	-5.27948	0.20157	3.18527e-10	4.16801e-09
Cg2g044000	-1.26927	5.16483	3.34487e-10	4.3736e-09
Cg3g021410	3.08062	1.07508	3.34999e-10	4.37706e-09
Cg9g022320	-1.03949	8.11879	3.38394e-10	4.41814e-09
Cg4g009890	1.31628	5.05657	3.40118e-10	4.43737e-09
Cg3g001600	-2.44468	1.6275	3.48464e-10	4.5429e-09
Cg9g006690	4.15412	0.281783	3.48973e-10	4.54617e-09
Cg8g012350	-2.05591	2.40689	3.50273e-10	4.55975e-09
Cg9g005800	-1.50499	3.34252	3.57087e-10	4.64503e-09
Cg2g021670	1.08936	6.02799	3.63405e-10	4.72026e-09
Cg5g043060	-1.39757	4.13901	3.69169e-10	4.7916e-09
Cg3g020650	-1.10878	4.43466	3.71236e-10	4.81489e-09
CgUng001390	-7.28071	-0.397604	3.72392e-10	4.82279e-09
Cg5g033560	5.68295	-0.150252	3.73811e-10	4.83761e-09
Cg8g000790	-1.78496	6.48042	3.87635e-10	5.00917e-09
Cg5g031280	1.20464	7.16095	3.94516e-10	5.09436e-09
Cg7g016810	1.7337	4.1639	3.98604e-10	5.14339e-09
Cg2g036120	-7.3746	-0.317996	3.99919e-10	5.15283e-09
Cg5g036330	3.88171	1.26419	4.04653e-10	5.20622e-09
Cg3g023200	-1.22732	5.34839	4.10247e-10	5.27435e-09
CgUng005950	2.79088	1.73268	4.19805e-10	5.3933e-09
Cg9g000600	-1.42939	5.23493	4.23845e-10	5.44124e-09
Cg2g044290	1.30535	3.87692	4.24531e-10	5.44609e-09
Cg6g009950	-2.43204	2.15816	4.34951e-10	5.57571e-09
Cg3g002160	-7.32859	-0.357197	4.35816e-10	5.58275e-09
Cg6g002350	2.51715	2.64839	4.56471e-10	5.84309e-09
Cg6g013670	1.34318	3.60445	4.62824e-10	5.92013e-09
Cg1g013130	-1.87302	5.35059	4.68405e-10	5.97851e-09
Cg6g003240	5.01062	-0.0339569	4.79978e-10	6.1218e-09
Cg5g044570	-1.57433	3.68865	4.88736e-10	6.22451e-09
Cg6g012090	-1.06602	6.00802	4.89828e-10	6.23392e-09
Cg5g031910	2.80183	1.20919	5.01122e-10	6.37306e-09
Cg7g013160	-7.2801	-0.397795	5.13084e-10	6.51111e-09
Cg5g003430	-1.19246	6.36178	5.25199e-10	6.66006e-09
Cg6g015120	1.12678	6.79505	5.265e-10	6.67178e-09
Cg4g002590	-1.02957	4.84957	5.31762e-10	6.73362e-09
Cg4g009960	-1.74857	2.98222	5.38192e-10	6.81015e-09
Cg9g017450	-2.57991	2.63662	5.41856e-10	6.85161e-09
Cg6g006800	-2.66823	1.74285	5.45417e-10	6.8917e-09
Cg7g000430	2.92472	1.31315	5.49741e-10	6.94137e-09
Cg9g021980	-1.04559	4.94126	5.51601e-10	6.95987e-09
Cg1g015280	2.4479	2.02102	5.70713e-10	7.18207e-09
Cg8g000920	1.46031	8.93131	5.70838e-10	7.18207e-09
Cg6g016090	7.28455	-0.396787	5.77333e-10	7.25343e-09
Cg2g001770	1.03759	7.24312	5.92107e-10	7.42848e-09
Cg6g004860	1.10818	5.14278	5.95761e-10	7.46902e-09
Cg7g014760	-1.053	5.34595	6.00806e-10	7.52557e-09
CgUng003360	-1.71668	3.59721	6.01125e-10	7.52557e-09
Cg8g021710	1.08835	4.72654	6.04317e-10	7.56018e-09
Cg9g010790	6.05646	0.173685	6.14362e-10	7.68039e-09
Cg9g023230	-7.17842	-0.482435	6.17359e-10	7.7124e-09
Cg4g003740	-1.5562	3.31911	6.22231e-10	7.76776e-09
Cg2g002400	3.04772	1.79326	6.29689e-10	7.85532e-09
Cg3g024700	1.17001	4.61592	6.32572e-10	7.8857e-09
Cg4g000400	-1.03243	4.94019	6.34474e-10	7.90383e-09
Cg5g038020	-7.52913	-0.187308	6.45817e-10	8.03946e-09
Cg2g026080	-1.44478	4.37897	6.61339e-10	8.22689e-09
Cg3g022000	-1.24623	4.94833	7.35686e-10	9.11961e-09
CgUng002560	-1.21487	6.29342	7.58743e-10	9.39883e-09
Cg2g016540	3.69816	0.307168	7.81565e-10	9.67474e-09
Cg8g023060	-3.62239	0.415407	7.88073e-10	9.74847e-09
Cg2g024070	1.88414	3.60894	7.91006e-10	9.7779e-09
Cg5g007810	-1.18768	6.23003	8.01343e-10	9.89874e-09
Cg2g013010	7.57828	-0.149783	8.14887e-10	1.00524e-08
Cg2g015330	7.25943	-0.417609	8.14924e-10	1.00524e-08
Cg5g019560	7.31061	-0.375848	8.17918e-10	1.00823e-08
Cg7g007430	-3.09146	0.776277	8.20584e-10	1.01081e-08
Cg7g004210	1.67604	3.61189	8.25797e-10	1.01653e-08
Cg1g005910	1.05351	6.08174	8.30376e-10	1.02145e-08
Cg2g017030	-4.56054	0.36845	8.42964e-10	1.03621e-08
Cg3g005240	-1.03901	9.00958	8.76044e-10	1.07613e-08
Cg2g040320	1.75459	2.92121	8.7844e-10	1.07832e-08
CgUng002480	1.23597	4.50697	8.8538e-10	1.08571e-08
Cg2g006010	-1.04353	7.60087	9.278e-10	1.13418e-08
Cg7g003630	-2.54458	1.60727	9.28635e-10	1.13441e-08
Cg4g019660	1.18571	7.30295	9.32757e-10	1.13866e-08
Cg3g025030	-1.10982	4.59297	9.33683e-10	1.139e-08
Cg5g017510	1.06901	5.4472	9.3865e-10	1.14348e-08
Cg8g014270	-7.3027	-0.377907	9.61552e-10	1.16896e-08
Cg1g018130	-7.32742	-0.357551	9.8054e-10	1.19122e-08
Cg2g000600	1.44875	3.2668	1.0421e-09	1.2634e-08
Cg2g002610	1.02545	4.77422	1.06772e-09	1.29357e-08
Cg5g004960	1.07384	4.88511	1.07821e-09	1.30449e-08
Cg4g024020	-1.25186	5.95996	1.13074e-09	1.36711e-08
Cg9g029700	1.33293	3.8	1.1621e-09	1.40406e-08
Cg9g025170	-1.15561	4.7958	1.22044e-09	1.47354e-08
Cg2g019080	1.05091	4.65588	1.22156e-09	1.47388e-08
Cg5g011600	-1.03191	8.42985	1.24832e-09	1.50411e-08
Cg2g037300	1.5622	4.86626	1.30823e-09	1.57416e-08
Cg8g018090	1.39728	3.74041	1.40273e-09	1.68442e-08
Cg5g017530	1.08494	4.77985	1.41159e-09	1.69276e-08
Cg5g005650	1.02667	7.9637	1.41605e-09	1.69695e-08
Cg4g010230	1.84257	6.70117	1.42107e-09	1.70181e-08
Cg4g022560	1.55604	6.07145	1.42764e-09	1.70852e-08
Cg8g018410	5.06708	0.0129047	1.44146e-09	1.72389e-08
Cg7g001300	-7.0678	-0.572724	1.4695e-09	1.75504e-08
Cg6g018040	-3.12872	1.5446	1.49984e-09	1.79008e-08
Cg6g009940	-1.87203	2.7482	1.51031e-09	1.80135e-08
Cg6g004220	-5.49797	-0.298539	1.52688e-09	1.81989e-08
Cg1g019280	-1.66629	2.7581	1.53706e-09	1.83078e-08
Cg8g020020	2.5898	1.45232	1.56406e-09	1.86168e-08
Cg2g043450	-1.8247	2.7548	1.59909e-09	1.90209e-08
Cg4g024360	-1.22175	3.98265	1.61572e-09	1.92058e-08
Cg2g019360	-2.70705	5.69574	1.64232e-09	1.94958e-08
Cg8g009070	5.57604	-0.240347	1.67336e-09	1.98352e-08
CgUng021110	-7.06697	-0.572967	1.67428e-09	1.98352e-08
Cg2g001060	-1.24849	6.68161	1.71707e-09	2.03284e-08
Cg6g005220	-1.98142	3.25669	1.74389e-09	2.06321e-08
Cg2g037730	1.36496	3.61565	1.77297e-09	2.09621e-08
Cg9g011640	-1.06359	4.24835	1.81088e-09	2.13817e-08
Cg5g005910	-2.64164	1.23451	1.82186e-09	2.1497e-08
Cg9g008590	7.01324	-0.619314	1.96264e-09	2.31426e-08
Cg5g015220	-5.068	1.86848	1.98414e-09	2.33806e-08
Cg2g000960	-4.79889	-0.205247	1.99027e-09	2.34372e-08
Cg8g023160	-1.1688	4.155	1.9946e-09	2.34724e-08
Cg7g023870	-1.32894	3.51059	2.03719e-09	2.39258e-08
Cg2g008190	-1.02722	8.99905	2.08058e-09	2.43868e-08
Cg2g019770	1.03099	4.54307	2.10338e-09	2.46213e-08
Cg7g021760	-1.0408	5.07997	2.19085e-09	2.56282e-08
Cg9g010300	1.39691	4.90521	2.21852e-09	2.59346e-08
Cg1g011190	-7.12273	-0.527294	2.23447e-09	2.61038e-08
Cg5g034960	-1.7395	2.71099	2.23611e-09	2.61057e-08
Cg5g031430	-1.00368	5.85131	2.26314e-09	2.64038e-08
Cg5g009040	-1.38914	3.99453	2.27162e-09	2.64852e-08
Cg4g017360	1.08685	5.73355	2.27641e-09	2.65235e-08
Cg2g036170	-1.01779	5.89457	2.3658e-09	2.75288e-08
Cg7g023670	-3.74171	0.517066	2.41037e-09	2.80289e-08
Cg2g008210	1.74064	7.27046	2.4496e-09	2.84476e-08
Cg4g010270	2.1697	1.87097	2.49094e-09	2.89087e-08
Cg3g009220	-2.48854	1.2932	2.60781e-09	3.01856e-08
Cg4g003120	-2.24396	3.84549	2.60967e-09	3.01873e-08
Cg1g005770	1.10651	5.75366	2.64156e-09	3.05363e-08
Cg9g022140	-1.58987	2.8304	2.68168e-09	3.09797e-08
Cg7g003620	1.65269	4.56305	2.70422e-09	3.12058e-08
Cg2g016550	2.03809	2.20856	2.70479e-09	3.12058e-08
Cg6g004100	-7.25397	-0.418893	2.72114e-09	3.13739e-08
Cg9g014780	-1.06585	5.35067	2.77898e-09	3.202e-08
Cg9g025970	1.73522	3.8305	2.80242e-09	3.22689e-08
Cg8g005930	2.30766	4.23096	2.82112e-09	3.24631e-08
Cg9g007180	-2.37063	2.76594	2.8446e-09	3.2712e-08
Cg4g013930	3.58823	2.14112	2.86229e-09	3.2894e-08
Cg2g028220	-7.27905	-0.398098	2.88411e-09	3.31231e-08
Cg7g021840	1.35724	4.06147	2.92911e-09	3.36181e-08
Cg7g004640	-1.0014	7.2371	3.00439e-09	3.44598e-08
Cg3g023780	1.06167	6.1015	3.22006e-09	3.68376e-08
Cg6g009380	-1.79912	2.45772	3.23953e-09	3.70363e-08
Cg8g014140	2.85072	0.883942	3.26625e-09	3.73177e-08
Cg4g003800	-1.5132	3.77011	3.29931e-09	3.7671e-08
Cg5g006110	8.53868	0.707048	3.40473e-09	3.88496e-08
Cg7g023660	-1.12522	8.05609	3.42165e-09	3.90174e-08
Cg7g017420	-5.54519	-0.260405	3.48137e-09	3.96472e-08
Cg2g020300	1.0368	4.37978	3.49248e-09	3.97481e-08
Cg3g024200	-1.18115	8.95288	3.59021e-09	4.0834e-08
Cg6g016810	-1.68734	4.01301	3.61007e-09	4.10334e-08
Cg2g020570	1.10906	4.57337	3.67755e-09	4.17735e-08
Cg1g003690	1.01864	4.89708	3.72986e-09	4.23133e-08
Cg8g001360	1.19394	5.89786	3.76606e-09	4.26965e-08
Cg2g032430	2.81085	0.982185	3.85051e-09	4.36259e-08
Cg2g033040	-1.59536	3.09975	3.85686e-09	4.36698e-08
Cg8g024870	7.04402	-0.595102	3.89095e-09	4.40276e-08
Cg1g027620	1.68836	4.77415	3.8962e-09	4.40588e-08
Cg4g018310	3.35186	0.332085	3.93134e-09	4.43992e-08
Cg5g004560	2.14659	1.80559	3.96331e-09	4.47317e-08
Cg9g014280	2.97153	0.982541	3.97565e-09	4.48137e-08
Cg7g012490	-3.79392	0.970785	4.00518e-09	4.50889e-08
Cg9g027160	2.42562	1.46863	4.05305e-09	4.55988e-08
Cg6g024770	-2.34902	2.25977	4.10488e-09	4.61524e-08
Cg8g014190	-1.3947	3.52632	4.15772e-09	4.67168e-08
Cg2g022550	-1.2398	6.44647	4.16741e-09	4.67959e-08
Cg2g006520	-1.06183	6.4924	4.25738e-09	4.77151e-08
Cg2g035460	-1.49485	3.11875	4.26549e-09	4.77757e-08
Cg5g019210	-2.57486	1.27319	4.52421e-09	5.06093e-08
Cg2g040280	2.23978	3.14102	4.61115e-09	5.15165e-08
Cg6g025240	-1.76464	2.43228	4.69802e-09	5.24538e-08
Cg3g010270	-6.94831	-0.668952	4.71091e-09	5.25645e-08
Cg7g000360	-1.15212	5.92261	4.83077e-09	5.38679e-08
Cg4g020720	-1.09405	5.66898	4.8676e-09	5.42442e-08
Cg6g006920	3.31944	0.306758	4.88441e-09	5.43973e-08
Cg9g003260	-1.89253	3.03057	4.98113e-09	5.54394e-08
Cg5g004710	1.01508	5.70453	4.98997e-09	5.55028e-08
Cg7g014740	-1.2717	3.65456	5.04616e-09	5.60572e-08
Cg2g047010	-2.29267	1.50542	5.12754e-09	5.68896e-08
Cg9g006210	-4.73332	-0.260697	5.29294e-09	5.86877e-08
Cg1g008600	5.20843	0.133622	5.43553e-09	6.0231e-08
Cg2g029540	-1.1	4.07909	5.56622e-09	6.16404e-08
Cg4g023090	1.2318	3.66011	5.77507e-09	6.38731e-08
Cg8g022480	1.03524	5.10105	5.78441e-09	6.39364e-08
Cg3g006910	1.05251	6.01717	5.82453e-09	6.43396e-08
Cg7g020490	-1.02438	5.1553	5.92502e-09	6.54086e-08
Cg7g014470	-2.17033	1.85136	5.9351e-09	6.54381e-08
Cg2g009660	1.82774	2.39619	5.99931e-09	6.61048e-08
Cg8g013850	-2.4493	2.00365	6.0092e-09	6.61724e-08
Cg6g018140	-1.24239	5.00216	6.07757e-09	6.68836e-08
Cg1g006260	-1.29264	5.77696	6.094e-09	6.70226e-08
Cg2g044980	1.86699	3.58081	6.37156e-09	6.99445e-08
Cg7g008140	-6.97772	-0.644675	6.4413e-09	7.06662e-08
Cg5g022660	1.08987	6.56949	6.49167e-09	7.11745e-08
Cg5g034640	-1.05767	7.86379	6.72098e-09	7.36429e-08
Cg3g013610	-7.20312	-0.461207	6.93972e-09	7.59454e-08
Cg8g022640	5.25555	-0.503813	7.04481e-09	7.70476e-08
Cg7g006780	-1.51379	5.80446	7.08879e-09	7.74807e-08
Cg4g006160	-1.00785	5.74725	7.13782e-09	7.79683e-08
Cg3g014800	-2.16448	2.18597	7.14508e-09	7.79993e-08
Cg4g017810	2.71019	0.90104	7.364e-09	8.03395e-08
Cg7g020870	-1.1095	6.01632	7.64994e-09	8.33561e-08
Cg5g016160	1.16257	6.19927	7.72012e-09	8.40688e-08
Cg9g016860	-4.66288	-0.317454	7.82064e-09	8.51109e-08
Cg8g024070	-1.01731	5.09128	7.95829e-09	8.65556e-08
Cg2g046710	-4.55229	0.0273903	7.98772e-09	8.68221e-08
Cg3g007270	-4.61515	-0.357013	8.03052e-09	8.72337e-08
Cg8g008420	-3.06673	1.82148	8.07346e-09	8.76462e-08
Cg5g006000	-2.11483	2.32734	8.31638e-09	9.01171e-08
Cg5g007650	1.29099	3.67784	8.32606e-09	9.01666e-08
Cg5g004810	-1.04864	6.46865	8.34207e-09	9.02846e-08
Cg2g042560	-1.6754	2.68422	8.37435e-09	9.05785e-08
Cg8g019360	1.11174	6.93471	8.4087e-09	9.08386e-08
Cg8g001580	4.16045	0.508781	8.49528e-09	9.17179e-08
Cg1g005590	-4.63757	0.101831	8.50816e-09	9.18007e-08
Cg3g015060	7.13079	-0.525365	8.55058e-09	9.22022e-08
Cg7g016900	1.11502	4.11353	8.72994e-09	9.40787e-08
Cg6g006140	1.21676	3.9591	8.87902e-09	9.56269e-08
Cg2g024010	7.15277	-0.504451	8.94958e-09	9.62693e-08
Cg3g003030	-1.05248	5.88075	8.99716e-09	9.67222e-08
CgUng003390	1.16598	3.78713	9.06567e-09	9.73994e-08
Cg5g042260	1.67319	2.97375	9.10263e-09	9.77369e-08
Cg9g012510	1.63164	2.89031	9.25709e-09	9.93351e-08
Cg4g018280	-3.06107	1.53929	9.43019e-09	1.01131e-07
Cg6g024670	1.72969	3.30865	9.50074e-09	1.01826e-07
Cg1g027920	-1.66274	3.12213	9.51897e-09	1.01959e-07
Cg3g020630	1.19104	8.71004	9.63056e-09	1.03033e-07
Cg9g011180	7.20757	-0.460242	9.63085e-09	1.03033e-07
Cg5g025970	3.81668	0.216179	9.64615e-09	1.03134e-07
Cg4g019050	7.74805	-0.00168737	9.65879e-09	1.03206e-07
Cg6g013980	-2.18924	2.78882	9.77123e-09	1.04345e-07
Cg5g035710	4.29036	0.132494	9.93809e-09	1.06062e-07
Cg4g016120	-1.20498	4.06604	9.96387e-09	1.06273e-07
Cg4g002200	1.63475	3.11054	1.00476e-08	1.07037e-07
Cg9g029160	1.43068	5.51785	1.00653e-08	1.07161e-07
Cg3g001340	-4.63855	-0.33715	1.01242e-08	1.07723e-07
Cg7g000930	-1.0766	4.11479	1.01363e-08	1.07728e-07
Cg4g000260	1.51107	3.53118	1.01377e-08	1.07728e-07
Cg1g017840	-2.15857	2.53208	1.01983e-08	1.08251e-07
Cg9g021640	-4.92738	-0.100598	1.05955e-08	1.12264e-07
Cg6g003910	-1.20365	4.15685	1.08493e-08	1.14815e-07
Cg5g030590	2.20754	2.17745	1.0906e-08	1.15347e-07
Cg8g008950	1.15826	4.1257	1.1139e-08	1.17655e-07
Cg8g023350	-1.51017	3.6072	1.11443e-08	1.17655e-07
Cg2g039750	-1.17519	7.83976	1.11929e-08	1.18098e-07
Cg8g000060	2.03661	2.46038	1.12112e-08	1.1822e-07
Cg6g019760	2.89449	2.15492	1.12938e-08	1.1902e-07
Cg1g004710	-1.36572	3.78416	1.14065e-08	1.20065e-07
Cg1g016310	-2.32235	2.13401	1.15315e-08	1.21236e-07
Cg5g023030	1.26961	3.63584	1.16504e-08	1.22412e-07
CgUng003320	-1.30074	3.79781	1.16585e-08	1.22425e-07
Cg3g016080	-7.06577	-0.573281	1.21155e-08	1.26997e-07
Cg7g019750	-1.71003	2.52541	1.21857e-08	1.27581e-07
Cg4g003710	1.14127	3.86251	1.23337e-08	1.29054e-07
Cg2g046410	-1.07814	8.45027	1.24074e-08	1.29749e-07
Cg5g036780	-1.17967	4.28918	1.25198e-08	1.30769e-07
Cg2g017560	-1.46022	9.59598	1.25645e-08	1.31089e-07
Cg1g004560	1.02861	4.29232	1.25653e-08	1.31089e-07
Cg8g003170	-1.83037	2.59114	1.26063e-08	1.31439e-07
Cg4g011710	-1.23843	3.95735	1.28407e-08	1.33725e-07
Cg9g023500	1.43193	3.81719	1.29318e-08	1.34595e-07
Cg4g012690	-1.03576	4.82183	1.3041e-08	1.35651e-07
Cg8g004170	-2.09411	2.05433	1.32921e-08	1.381e-07
Cg3g002670	-1.19783	5.48004	1.36064e-08	1.41199e-07
Cg2g006940	-1.1826	4.86319	1.37271e-08	1.42368e-07
Cg2g015280	1.88591	4.71969	1.40915e-08	1.4589e-07
Cg9g006950	-4.00155	0.158629	1.41982e-08	1.46909e-07
Cg4g001720	-1.04818	7.8097	1.45235e-08	1.50098e-07
Cg3g016940	1.35945	3.53656	1.47745e-08	1.52604e-07
Cg9g027460	1.35949	8.44419	1.47852e-08	1.52625e-07
Cg2g007600	-1.06528	4.13829	1.48745e-08	1.53457e-07
Cg5g007680	-2.00264	2.66457	1.50323e-08	1.54904e-07
Cg3g025700	1.64104	2.55866	1.54946e-08	1.59205e-07
Cg5g023690	3.18768	0.760862	1.54948e-08	1.59205e-07
Cg2g003600	2.25897	1.3007	1.57566e-08	1.61706e-07
Cg2g005020	1.09724	4.2821	1.60555e-08	1.64582e-07
Cg3g024060	1.113	4.278	1.60726e-08	1.64663e-07
Cg9g016520	-1.04254	4.36296	1.63535e-08	1.67346e-07
Cg4g021510	2.4721	1.61015	1.65998e-08	1.69768e-07
Cg5g016590	-1.45527	3.05565	1.67379e-08	1.71082e-07
Cg2g043130	-1.42737	3.70157	1.67944e-08	1.71559e-07
Cg8g017870	1.30149	9.26978	1.7428e-08	1.77929e-07
Cg5g045050	-1.17635	6.25038	1.74963e-08	1.78523e-07
Cg4g009990	-1.32433	3.42673	1.75878e-08	1.79353e-07
Cg7g021380	-3.00299	2.12747	1.77793e-08	1.80992e-07
Cg2g035860	-1.07341	4.17621	1.79664e-08	1.82686e-07
Cg1g015500	3.77444	-0.0340206	1.83922e-08	1.86908e-07
Cg3g012080	1.40553	4.9234	1.84082e-08	1.86962e-07
Cg2g028980	1.16404	4.23298	1.85648e-08	1.88445e-07
Cg6g015940	-1.33935	5.04111	1.87189e-08	1.899e-07
Cg1g009640	-3.00871	2.47489	1.89884e-08	1.92413e-07
Cg6g006060	-1.0479	8.73083	1.92436e-08	1.94775e-07
Cg5g017830	-1.11381	4.14739	1.94425e-08	1.96675e-07
Cg6g013250	4.7198	-0.277541	1.9836e-08	2.00541e-07
Cg2g039230	-1.7059	2.60168	1.99628e-08	2.01592e-07
Cg7g000540	-1.17596	3.5892	2.0177e-08	2.03639e-07
Cg8g021160	1.19106	4.49324	2.05045e-08	2.06826e-07
Cg5g032690	1.27402	3.57333	2.05319e-08	2.06984e-07
Cg4g024990	-2.24908	3.36944	2.0663e-08	2.08187e-07
Cg7g014970	-1.30204	3.40592	2.10063e-08	2.11525e-07
Cg6g010200	1.44956	3.10896	2.11197e-08	2.12425e-07
Cg3g007120	-2.05442	2.00459	2.13663e-08	2.14782e-07
Cg5g041490	1.92092	2.18527	2.234e-08	2.24188e-07
Cg9g021940	-1.99418	2.21451	2.24991e-08	2.25399e-07
Cg5g039590	2.08244	3.93492	2.27571e-08	2.27855e-07
Cg2g036730	-1.14833	4.24636	2.33612e-08	2.33763e-07
Cg2g011240	1.06823	7.308	2.33737e-08	2.33763e-07
Cg6g006240	-6.81789	-0.772096	2.37683e-08	2.37575e-07
Cg8g022270	1.04153	10.301	2.38571e-08	2.38328e-07
CgUng003110	-3.60967	0.240904	2.399e-08	2.3927e-07
Cg1g019460	-1.31311	3.53117	2.39921e-08	2.3927e-07
Cg2g006160	-1.19638	3.66477	2.42987e-08	2.42191e-07
Cg8g020560	-2.17202	2.69646	2.44853e-08	2.43776e-07
Cg1g005430	-2.48731	4.59703	2.46465e-08	2.45206e-07
Cg8g023290	1.809	2.49894	2.46567e-08	2.45206e-07
Cg9g005140	2.80096	1.36149	2.47905e-08	2.46259e-07
Cg3g010160	4.85404	-0.167682	2.50768e-08	2.48963e-07
Cg3g016670	-1.16616	3.80259	2.5265e-08	2.5055e-07
Cg8g005760	1.59147	3.1067	2.55752e-08	2.53483e-07
Cg2g004450	1.02198	4.30198	2.63003e-08	2.60523e-07
Cg8g018120	-1.93588	4.56329	2.65586e-08	2.62935e-07
Cg5g009660	-1.30187	8.01638	2.72704e-08	2.69528e-07
Cg2g024620	-1.12951	5.2169	2.7736e-08	2.73823e-07
Cg2g029150	-3.39091	0.739993	2.77676e-08	2.73982e-07
Cg5g010020	1.02577	4.83925	2.80295e-08	2.76411e-07
Cg5g031220	-1.14651	3.70626	2.84427e-08	2.80173e-07
Cg3g004030	-4.60401	0.0723724	2.85338e-08	2.80914e-07
Cg8g009490	-3.38724	0.367211	2.91584e-08	2.86743e-07
Cg7g022940	1.18926	4.72807	2.93187e-08	2.88159e-07
Cg9g006440	-4.1447	0.279496	2.97737e-08	2.92143e-07
Cg1g004180	1.44487	3.8696	2.98488e-08	2.92717e-07
Cg1g010020	-1.83229	2.30522	3.01649e-08	2.95652e-07
Cg5g035750	1.24368	8.31371	3.0668e-08	3.00251e-07
Cg9g019170	-1.02655	9.19832	3.08089e-08	3.01463e-07
Cg2g017990	-1.76912	2.59111	3.12165e-08	3.05113e-07
Cg5g011220	-1.39741	6.89339	3.13001e-08	3.05761e-07
Cg2g046950	-6.91823	-0.693687	3.20017e-08	3.12269e-07
Cg1g016390	1.06748	7.26211	3.2179e-08	3.13826e-07
Cg9g008460	-2.01899	2.03423	3.30672e-08	3.21954e-07
Cg9g002690	2.8368	1.69427	3.34731e-08	3.25726e-07
Cg2g016290	1.217	7.69064	3.42952e-08	3.33542e-07
Cg5g042830	-1.65302	6.42352	3.4541e-08	3.35747e-07
Cg5g044910	-1.21989	3.89347	3.45667e-08	3.35813e-07
Cg2g039520	-6.94812	-0.669004	3.48663e-08	3.38453e-07
Cg2g028130	-4.05253	0.426266	3.48768e-08	3.38453e-07
Cg2g034120	-2.37065	1.63331	3.55174e-08	3.43724e-07
Cg5g026890	-2.10714	3.01573	3.5689e-08	3.45196e-07
Cg3g021440	1.0426	3.95822	3.59723e-08	3.47745e-07
Cg2g045420	-1.21092	3.88227	3.61195e-08	3.48977e-07
Cg9g020350	-3.55294	1.55566	3.63313e-08	3.50832e-07
Cg4g018510	-1.48963	3.06417	3.64784e-08	3.52059e-07
Cg9g008070	1.201	3.61005	3.65798e-08	3.52846e-07
Cg5g023660	4.37395	0.20233	3.67993e-08	3.54769e-07
Cg5g010630	3.86802	0.0435306	3.68529e-08	3.55092e-07
Cg2g043260	-3.16495	1.00464	3.68844e-08	3.55201e-07
Cg2g034370	-1.06855	4.27098	3.73201e-08	3.59201e-07
Cg8g008300	1.23962	3.97394	3.77982e-08	3.63605e-07
Cg5g043090	1.78483	2.26633	3.84376e-08	3.69554e-07
Cg8g001900	-1.06704	4.30713	3.84598e-08	3.69565e-07
Cg5g010000	5.93114	0.0610766	4.00608e-08	3.84531e-07
Cg6g016980	-1.63985	2.3889	4.04818e-08	3.8815e-07
Cg3g017870	4.54628	1.0457	4.05878e-08	3.88745e-07
Cg1g012090	-1.01048	6.032	4.09931e-08	3.922e-07
Cg3g017190	-1.77226	2.41216	4.21318e-08	4.02877e-07
Cg5g018120	2.73153	0.9178	4.24842e-08	4.05807e-07
Cg6g001610	1.08046	4.36401	4.38801e-08	4.17558e-07
Cg6g017420	-1.66055	2.31488	4.39326e-08	4.17833e-07
Cg1g017140	-1.24806	3.79252	4.49605e-08	4.27375e-07
Cg5g019260	1.5664	4.32425	4.49842e-08	4.27375e-07
Cg6g013110	-1.23015	4.12639	4.51592e-08	4.28621e-07
Cg2g033430	1.43272	3.01325	4.5164e-08	4.28621e-07
Cg3g014960	-2.6893	0.61263	4.57163e-08	4.33164e-07
Cg5g014220	-1.06714	3.93509	4.65218e-08	4.40324e-07
Cg2g019750	-4.28748	0.40405	4.70933e-08	4.45255e-07
Cg7g014400	1.51608	5.39884	4.71687e-08	4.45729e-07
Cg7g000780	-1.15943	4.72512	4.88645e-08	4.61507e-07
Cg7g014710	-1.31259	5.16964	4.98155e-08	4.70237e-07
Cg5g033960	-2.49467	2.18755	5.05505e-08	4.76446e-07
Cg3g013390	-1.12313	4.12183	5.05542e-08	4.76446e-07
Cg7g000220	-1.21387	3.74372	5.06631e-08	4.77217e-07
Cg9g026750	-1.45563	3.15088	5.09666e-08	4.7982e-07
Cg5g042710	1.19628	3.6693	5.16861e-08	4.86075e-07
Cg3g015340	-6.94597	-0.669549	5.22265e-08	4.90634e-07
CgUng006290	-1.94552	3.80901	5.26465e-08	4.94317e-07
Cg3g018100	-6.71153	-0.854641	5.28542e-08	4.95739e-07
Cg2g009340	1.18069	4.81634	5.30669e-08	4.9747e-07
Cg5g034600	-1.18163	4.25034	5.46956e-08	5.12466e-07
Cg5g025100	6.78652	-0.798632	5.50941e-08	5.15653e-07
Cg9g028710	-1.11369	6.52901	5.5352e-08	5.17792e-07
Cg1g002980	-2.88822	0.427249	5.56706e-08	5.20496e-07
Cg5g010060	2.37506	2.1295	5.59571e-08	5.22898e-07
Cg1g018640	-4.68938	-0.297598	5.61156e-08	5.24102e-07
Cg9g025010	-6.71167	-0.854604	5.63743e-08	5.26239e-07
Cg9g007270	-4.63992	-0.337442	5.65512e-08	5.27612e-07
Cg2g042510	1.0885	4.96457	5.71257e-08	5.32648e-07
Cg2g031570	-1.16995	4.61267	5.87182e-08	5.46962e-07
Cg8g003930	-3.02054	1.60054	5.90753e-08	5.49833e-07
CgUng003560	-4.48617	-0.460747	5.90887e-08	5.49833e-07
Cg7g021370	-2.55013	1.64878	5.93494e-08	5.51968e-07
Cg1g008560	1.27164	7.23072	5.9717e-08	5.54802e-07
Cg9g026900	-1.03687	4.22146	5.98766e-08	5.55846e-07
Cg5g044310	-2.32752	2.29847	5.98923e-08	5.55846e-07
Cg1g019680	1.64857	3.14254	6.03343e-08	5.59653e-07
Cg5g040740	3.44461	2.75048	6.15376e-08	5.70515e-07
Cg3g000680	6.88655	-0.719411	6.19313e-08	5.73865e-07
Cg5g023250	1.20487	3.60835	6.20988e-08	5.75114e-07
CgUng005790	-2.10443	5.20214	6.25024e-08	5.78548e-07
Cg2g035880	1.88363	2.5907	6.31076e-08	5.83845e-07
Cg6g011800	1.38627	3.96701	6.37162e-08	5.89167e-07
Cg2g014840	7.38302	-0.315792	6.3767e-08	5.89327e-07
Cg3g005460	-1.10385	4.11864	6.52053e-08	6.01361e-07
Cg2g001810	-2.33101	1.24694	6.54137e-08	6.02967e-07
Cg1g019950	1.33859	3.17574	6.54549e-08	6.03033e-07
Cg8g001650	-4.01953	0.174152	6.64105e-08	6.11517e-07
Cg3g020490	1.34355	3.54948	6.74857e-08	6.2077e-07
Cg3g014230	1.29096	4.70333	6.86799e-08	6.31426e-07
Cg7g015350	-1.18179	4.55358	6.99679e-08	6.42264e-07
Cg4g003880	-1.5835	2.80761	7.07342e-08	6.4896e-07
Cg9g029590	1.67589	2.26803	7.16344e-08	6.56537e-07
Cg9g016430	1.80405	2.32309	7.17098e-08	6.56887e-07
Cg2g019840	-1.91679	1.99228	7.37625e-08	6.7499e-07
Cg2g014890	2.42296	1.00527	7.39529e-08	6.76382e-07
Cg9g008110	-1.06815	8.14511	7.63271e-08	6.97013e-07
Cg1g004060	1.56549	2.9165	7.71484e-08	7.03785e-07
Cg6g016760	-1.44402	3.65718	7.83683e-08	7.14544e-07
Cg7g021150	2.84766	1.01381	7.85426e-08	7.15763e-07
Cg9g028270	1.26984	3.86293	7.91539e-08	7.2071e-07
Cg9g001570	3.90665	0.073829	7.91671e-08	7.2071e-07
Cg5g004730	1.55564	2.61155	8.1912e-08	7.45315e-07
Cg6g005910	5.04758	-0.668391	8.46644e-08	7.69565e-07
Cg3g007500	-6.74728	-0.826738	8.48044e-08	7.69877e-07
Cg6g004850	1.02083	4.94629	8.48296e-08	7.69877e-07
Cg8g012980	-2.16483	1.40363	8.63028e-08	7.82846e-07
Cg7g000860	-2.18658	1.91145	8.69261e-08	7.88094e-07
Cg6g016880	-4.48585	-0.460836	8.84539e-08	8.01534e-07
Cg5g018350	1.14349	3.70006	8.96915e-08	8.12331e-07
Cg5g037380	-1.1851	5.0435	9.01638e-08	8.1619e-07
Cg5g040600	-1.48282	6.56459	9.10052e-08	8.22963e-07
Cg3g014780	1.26753	10.3449	9.18187e-08	8.28878e-07
Cg9g007940	-5.35487	-0.417896	9.18471e-08	8.28878e-07
Cg4g013420	3.94843	0.520106	9.21869e-08	8.3152e-07
Cg8g001610	-2.38574	1.12364	9.35953e-08	8.43361e-07
Cg5g015100	-2.64529	0.653084	9.71894e-08	8.74853e-07
Cg2g026970	-3.20387	0.581019	1.00675e-07	9.04567e-07
Cg2g035980	-1.33699	4.80572	1.00695e-07	9.04567e-07
Cg5g009620	-1.02368	4.01846	1.00901e-07	9.05955e-07
Cg5g001280	2.04968	2.07189	1.01118e-07	9.0744e-07
Cg8g001560	-1.95627	1.8868	1.05765e-07	9.48178e-07
Cg6g008510	2.01163	5.45963	1.0766e-07	9.64191e-07
Cg1g009130	-1.4873	3.01195	1.09202e-07	9.77506e-07
Cg9g007620	1.58436	3.14435	1.11555e-07	9.97047e-07
Cg5g026210	6.67895	-0.88246	1.11761e-07	9.98386e-07
Cg1g007470	-1.1808	4.43136	1.15689e-07	1.0319e-06
Cg5g044870	1.30433	3.12691	1.16862e-07	1.04132e-06
Cg2g014670	7.15746	-0.503195	1.23643e-07	1.10007e-06
Cg2g042600	-1.43578	8.82151	1.25087e-07	1.1118e-06
Cg2g026140	6.82497	-0.770681	1.26076e-07	1.11946e-06
Cg5g016490	4.65091	-0.335769	1.27064e-07	1.1271e-06
Cg5g016710	1.5586	2.78517	1.28065e-07	1.13428e-06
Cg6g023700	6.71549	-0.85402	1.2922e-07	1.14393e-06
Cg2g026220	-2.45603	1.08747	1.30519e-07	1.15485e-06
Cg9g014080	-4.97525	-0.719449	1.32197e-07	1.16911e-06
Cg5g019800	1.79278	5.84263	1.32326e-07	1.16966e-06
Cg3g005810	-1.32262	3.36519	1.34169e-07	1.18418e-06
Cg9g012530	2.48919	0.786578	1.35122e-07	1.19199e-06
Cg4g011570	-1.0113	4.16874	1.36516e-07	1.20368e-06
Cg5g029790	-3.93067	0.101657	1.37806e-07	1.2135e-06
Cg3g013250	2.89348	0.519124	1.37836e-07	1.2135e-06
Cg9g008350	2.11221	1.32593	1.38588e-07	1.21952e-06
Cg5g009180	-1.81725	3.07567	1.40513e-07	1.23585e-06
Cg5g044780	-1.06304	5.05016	1.42819e-07	1.2555e-06
Cg6g012170	2.3473	1.13161	1.44083e-07	1.26535e-06
Cg2g006110	-2.73248	0.720379	1.44408e-07	1.26757e-06
Cg1g025750	-6.75003	-0.826074	1.47616e-07	1.29316e-06
Cg6g007010	-2.20048	1.80364	1.50264e-07	1.31505e-06
Cg6g003880	2.5796	0.731318	1.51584e-07	1.32463e-06
Cg1g004070	5.2271	-0.526013	1.54914e-07	1.3524e-06
Cg7g002180	1.08374	3.64768	1.55585e-07	1.35758e-06
Cg2g002460	-3.68319	0.874194	1.55715e-07	1.35804e-06
Cg7g020590	1.01931	4.13802	1.56174e-07	1.36137e-06
Cg4g018940	-1.15223	4.34916	1.57615e-07	1.37325e-06
Cg3g024650	-1.15016	6.87932	1.64275e-07	1.42987e-06
Cg9g007000	2.54727	0.831392	1.65429e-07	1.43892e-06
Cg6g018090	-1.26031	4.49253	1.68107e-07	1.45963e-06
Cg9g022650	-5.687	1.66939	1.68355e-07	1.46107e-06
Cg5g013020	-4.37279	-0.549514	1.69216e-07	1.46781e-06
Cg3g007430	-1.18282	3.73287	1.69303e-07	1.46785e-06
Cg6g011830	1.73758	2.51718	1.72344e-07	1.49051e-06
CgUng019940	-7.0642	-0.57364	1.72424e-07	1.49051e-06
Cg2g015920	1.99698	1.45194	1.72541e-07	1.4908e-06
Cg1g015080	2.97076	0.485787	1.79646e-07	1.54991e-06
Cg5g017190	-2.20522	1.29911	1.80284e-07	1.55389e-06
Cg5g026310	-2.08823	1.312	1.83938e-07	1.58384e-06
Cg3g010130	-1.09884	4.39914	1.89193e-07	1.62829e-06
Cg4g002940	-1.08314	3.8811	1.92543e-07	1.6547e-06
Cg5g015280	1.51464	2.62122	1.92854e-07	1.65658e-06
Cg5g002260	1.19324	8.20335	1.94754e-07	1.67046e-06
Cg1g003830	2.78393	0.684072	1.9795e-07	1.69622e-06
Cg7g017020	-1.00784	7.21857	2.22299e-07	1.89384e-06
Cg4g015030	-1.15343	3.72326	2.23735e-07	1.90423e-06
Cg4g006480	-1.08314	7.03414	2.25254e-07	1.91623e-06
Cg4g006700	-2.14317	2.88433	2.34881e-07	1.99546e-06
Cg2g019740	4.74391	-0.258511	2.34907e-07	1.99546e-06
Cg7g000350	-1.01132	6.15646	2.39485e-07	2.0324e-06
Cg1g016360	-6.557	-0.972434	2.42216e-07	2.05262e-06
Cg5g029950	-3.70689	-0.0837727	2.56425e-07	2.16886e-06
Cg7g020610	1.22624	4.57745	2.59446e-07	2.19336e-06
Cg5g022720	-4.88239	-0.134893	2.59741e-07	2.19481e-06
Cg5g040560	1.26879	4.28075	2.65906e-07	2.24583e-06
Cg1g021920	-6.55757	-0.9723	2.70512e-07	2.28119e-06
Cg7g001070	-4.41661	3.5203	2.72588e-07	2.29676e-06
Cg1g016840	-1.74682	2.22693	2.72901e-07	2.29831e-06
Cg2g010570	1.17996	4.06961	2.73846e-07	2.30407e-06
Cg7g019370	-1.59458	8.44447	2.82582e-07	2.36853e-06
Cg7g018220	1.5423	2.99448	2.88164e-07	2.41197e-06
Cg6g011630	1.03962	4.54416	2.88173e-07	2.41197e-06
Cg2g038570	1.43665	4.06695	2.88399e-07	2.41271e-06
Cg6g019280	-1.20102	5.61681	2.93417e-07	2.45121e-06
Cg2g012160	6.67952	-0.882323	2.94841e-07	2.46193e-06
Cg9g016950	1.49274	3.11116	2.98793e-07	2.49258e-06
Cg2g006150	2.18829	3.16158	3.01543e-07	2.51315e-06
Cg5g009860	1.23262	3.90729	3.01874e-07	2.51471e-06
Cg2g004960	-1.10544	3.67881	3.03141e-07	2.52408e-06
Cg5g028050	-2.21334	1.4087	3.07533e-07	2.55944e-06
Cg7g021880	1.30714	7.27967	3.09907e-07	2.57698e-06
Cg4g019580	1.24023	6.81708	3.09932e-07	2.57698e-06
Cg5g015930	2.26824	1.15332	3.10286e-07	2.5787e-06
Cg2g039190	1.22163	3.31512	3.24228e-07	2.68951e-06
Cg8g022180	-1.00471	5.67567	3.32989e-07	2.75959e-06
Cg2g041640	-2.19674	1.8246	3.37224e-07	2.79337e-06
Cg6g020290	-1.47151	6.36186	3.38199e-07	2.79712e-06
Cg7g005270	1.77354	1.91685	3.3828e-07	2.79712e-06
CgUng004780	6.64334	-0.91104	3.3831e-07	2.79712e-06
Cg2g044940	-2.49781	1.30012	3.40414e-07	2.8132e-06
Cg9g028580	1.275	3.05016	3.52631e-07	2.91121e-06
Cg2g041590	-1.55458	2.84808	3.52769e-07	2.91121e-06
Cg9g009370	-4.61526	-0.356543	3.57204e-07	2.94643e-06
Cg4g018140	6.8573	-0.744529	3.62923e-07	2.99081e-06
Cg5g008640	-1.16024	7.20036	3.6641e-07	3.01673e-06
Cg3g022020	-2.31824	1.52734	3.66765e-07	3.01825e-06
Cg9g005090	3.64943	0.956911	3.77503e-07	3.10083e-06
Cg7g003380	-6.63859	-0.911812	3.81935e-07	3.13432e-06
Cg4g001490	-6.59912	-0.941632	4.11377e-07	3.3681e-06
Cg3g012830	-2.48614	1.01091	4.19949e-07	3.4351e-06
Cg8g005310	-1.87282	2.1373	4.23994e-07	3.46657e-06
Cg6g013760	-1.11127	3.79827	4.25581e-07	3.47794e-06
Cg4g016080	6.94956	-0.668876	4.34865e-07	3.55053e-06
Cg6g015710	2.09528	1.66291	4.46412e-07	3.64144e-06
Cg8g005360	1.65967	3.04281	4.4705e-07	3.64371e-06
Cg2g028110	-1.30973	6.11052	4.47505e-07	3.6453e-06
Cg7g003940	-1.06629	3.78125	4.53957e-07	3.69445e-06
Cg3g008300	-5.07069	-0.644839	4.57219e-07	3.71927e-06
Cg1g004310	2.39794	1.03588	4.70536e-07	3.82056e-06
Cg3g009310	-1.30656	4.20752	4.71595e-07	3.8274e-06
Cg7g006140	3.34025	-0.168731	4.86082e-07	3.93954e-06
Cg7g021200	6.92145	-0.693188	4.93646e-07	3.99753e-06
Cg2g005540	1.14542	3.95726	4.9369e-07	3.99753e-06
Cg9g005570	-1.64473	2.43015	5.02237e-07	4.05929e-06
Cg2g005300	-1.12119	3.49141	5.04714e-07	4.07558e-06
Cg6g015850	-1.10921	4.5258	5.12144e-07	4.13179e-06
Cg3g011590	6.47816	-1.03436	5.1694e-07	4.16668e-06
Cg1g021030	-2.72299	1.09453	5.25089e-07	4.23043e-06
Cg2g038320	-1.17822	3.68467	5.27815e-07	4.24852e-06
CgUng006230	6.52186	-1.00239	5.30351e-07	4.26698e-06
Cg8g005260	-3.96124	-0.135579	5.31923e-07	4.27768e-06
Cg2g015230	1.45874	4.03834	5.39298e-07	4.33501e-06
Cg7g016570	-1.6402	3.71171	5.45338e-07	4.37759e-06
Cg2g019460	1.0994	3.60325	5.46291e-07	4.38324e-06
Cg2g046020	1.12394	4.58603	5.52985e-07	4.43292e-06
Cg8g005870	4.32436	-0.595171	5.77259e-07	4.61702e-06
Cg6g013380	1.20913	4.15327	6.04252e-07	4.822e-06
Cg6g023730	6.64386	-0.91094	6.14922e-07	4.9005e-06
Cg2g013910	-6.4726	-1.03525	6.20133e-07	4.9398e-06
Cg6g012870	-1.26166	3.73366	6.24564e-07	4.96612e-06
Cg9g021730	-1.01502	4.97619	6.37118e-07	5.05911e-06
Cg5g036610	1.41678	2.65435	6.43759e-07	5.10955e-06
Cg6g000920	-6.47271	-1.03522	6.51951e-07	5.16992e-06
Cg2g035600	-1.09287	3.87337	6.5687e-07	5.20425e-06
Cg1g013100	-4.78541	0.568606	6.67686e-07	5.2852e-06
Cg5g037070	1.87191	6.71995	6.82818e-07	5.39289e-06
Cg6g002250	-1.07999	7.80124	6.84245e-07	5.40174e-06
Cg2g043650	-6.42906	-1.06758	6.88604e-07	5.43372e-06
Cg5g004510	-1.43652	2.90666	6.91387e-07	5.45325e-06
Cg7g008470	1.12028	3.49027	6.99313e-07	5.51084e-06
Cg5g022260	4.84208	-0.826003	7.01924e-07	5.52894e-06
Cg3g016950	1.37588	2.67854	7.0419e-07	5.54184e-06
Cg6g003490	2.03641	1.39395	7.05641e-07	5.55079e-06
Cg7g015930	1.35283	4.75226	7.07468e-07	5.56021e-06
Cg2g038690	-2.88354	0.848263	7.11357e-07	5.58828e-06
Cg7g014630	1.02584	3.81525	7.1809e-07	5.63616e-06
Cg8g007240	2.01126	1.74712	7.21527e-07	5.66062e-06
Cg2g027600	-1.88356	2.87208	7.22193e-07	5.66333e-06
Cg6g015240	2.24564	1.05163	7.25724e-07	5.68597e-06
Cg4g007230	-1.52129	4.0717	7.40363e-07	5.78525e-06
Cg4g011980	-1.09337	5.35067	7.59939e-07	5.93297e-06
Cg9g003460	-1.91472	3.09506	7.63654e-07	5.95934e-06
Cg8g002920	1.23823	4.12543	7.67376e-07	5.98574e-06
Cg2g043190	-2.05301	2.93289	7.71153e-07	6.01254e-06
Cg5g008160	-1.04315	3.9751	7.77025e-07	6.05565e-06
Cg9g015180	-6.42911	-1.06757	7.80884e-07	6.08304e-06
Cg3g020920	-1.96076	3.3452	7.85927e-07	6.11962e-06
Cg5g043360	-4.00148	-0.101473	8.06224e-07	6.26937e-06
Cg4g002840	1.20873	5.7424	8.07642e-07	6.27763e-06
Cg5g012040	1.21759	5.4882	8.14413e-07	6.32748e-06
Cg3g006200	-2.44291	1.37925	8.19573e-07	6.36476e-06
Cg5g040150	2.81835	2.8696	8.20652e-07	6.37034e-06
Cg8g000800	-1.00119	5.53361	8.36304e-07	6.48328e-06
Cg4g021640	-1.13529	3.51268	8.54518e-07	6.60997e-06
Cg3g021770	-1.06341	5.21867	8.91602e-07	6.88777e-06
Cg2g010070	1.07161	5.99532	8.95474e-07	6.91368e-06
Cg5g001910	1.00962	6.96248	8.96202e-07	6.91423e-06
Cg4g006890	-1.01744	4.37931	9.00349e-07	6.94319e-06
Cg5g040920	-1.1137	6.21834	9.06052e-07	6.97802e-06
Cg2g044740	-1.36272	2.62999	9.0959e-07	7.00222e-06
Cg5g016380	-2.48779	1.9293	9.11722e-07	7.01557e-06
Cg7g012910	-3.63176	-0.397431	9.13778e-07	7.02833e-06
Cg2g009540	-1.79588	7.2132	9.2988e-07	7.14906e-06
Cg2g007740	-6.43012	-1.06735	9.31999e-07	7.16223e-06
Cg2g001140	-6.59827	-0.94183	9.39422e-07	7.20986e-06
Cg2g013680	-3.22099	0.0872492	9.57172e-07	7.33835e-06
Cg9g011160	-2.63621	1.18051	9.57411e-07	7.33835e-06
Cg2g003700	1.90357	1.66472	9.89488e-07	7.57107e-06
Cg1g018120	-5.13232	-0.596512	9.94969e-07	7.60311e-06
Cg4g019220	-1.73822	1.93181	9.98763e-07	7.62881e-06
Cg1g025480	-3.65842	-0.376797	1.00451e-06	7.66937e-06
Cg1g001510	-3.62771	1.62465	1.01998e-06	7.78416e-06
Cg5g005680	4.16124	-0.718734	1.02094e-06	7.78557e-06
Cg1g012020	-1.41676	3.56044	1.02192e-06	7.78883e-06
Cg4g002330	-1.03579	4.48065	1.02722e-06	7.8225e-06
Cg1g025210	1.67205	3.95805	1.02843e-06	7.82828e-06
Cg5g015920	1.08213	3.45572	1.05855e-06	8.0506e-06
Cg9g004510	1.6268	2.05909	1.06149e-06	8.0695e-06
Cg4g024460	1.61831	2.00604	1.06429e-06	8.08732e-06
Cg5g032600	-1.0495	3.6303	1.07407e-06	8.15809e-06
Cg6g003820	2.83903	2.93902	1.08728e-06	8.25134e-06
Cg1g023400	-3.6234	2.26413	1.10211e-06	8.36033e-06
Cg2g033900	-1.13183	4.52314	1.12152e-06	8.49298e-06
Cg7g005800	-1.91715	2.55107	1.12312e-06	8.50143e-06
Cg4g008150	-6.63725	-0.912122	1.12502e-06	8.51217e-06
Cg8g023200	1.77973	1.88461	1.133e-06	8.56516e-06
Cg3g015140	1.32454	2.66862	1.15278e-06	8.7035e-06
Cg2g037350	-1.77424	2.14246	1.1626e-06	8.77393e-06
Cg4g017190	3.43562	0.0893569	1.17075e-06	8.83168e-06
Cg7g005600	-1.9256	2.61906	1.17814e-06	8.88363e-06
Cg4g021700	-1.59488	2.41463	1.18609e-06	8.9359e-06
Cg8g000090	1.05885	3.44028	1.20692e-06	9.0851e-06
Cg1g019810	2.47491	0.582898	1.22903e-06	9.24364e-06
Cg7g012080	-6.7143	-0.854022	1.24269e-06	9.33445e-06
Cg9g019480	1.9143	2.22777	1.2458e-06	9.3538e-06
Cg4g021390	1.11964	4.07871	1.28728e-06	9.64883e-06
Cg2g017880	-2.01527	1.58145	1.29681e-06	9.71615e-06
Cg5g024090	-1.64167	2.3024	1.30167e-06	9.7443e-06
Cg5g007370	1.02701	3.48779	1.337e-06	1.00003e-05
Cg7g004220	1.18024	3.02301	1.36825e-06	1.02038e-05
Cg9g000200	3.34537	0.693141	1.37034e-06	1.02107e-05
Cg4g001690	-1.66897	3.87649	1.37486e-06	1.02401e-05
Cg5g020720	-6.84844	-0.746316	1.40055e-06	1.04226e-05
Cg5g036510	-1.25883	3.55552	1.4039e-06	1.04432e-05
Cg7g001250	1.0699	3.60652	1.40637e-06	1.04483e-05
Cg2g021910	2.19949	5.50601	1.41294e-06	1.04928e-05
Cg9g028590	4.72946	-0.911508	1.4154e-06	1.05066e-05
Cg1g012440	-1.60365	2.36093	1.43043e-06	1.06093e-05
Cg4g012590	1.44105	2.93806	1.43209e-06	1.06158e-05
Cg6g005930	1.73291	4.94309	1.44562e-06	1.07084e-05
Cg3g001000	-1.43911	3.40258	1.45755e-06	1.07922e-05
Cg5g020560	-1.00485	5.45029	1.47948e-06	1.09408e-05
[truncated: 1,564 more rows]

## Sheet: 85 C vs M
Gene_ID	logFC	logCPM	PValue	FDR
Cg6g010100	-8.95961	4.64247	5.55216e-115	9.7657e-111
Cg9g022190	-12.6597	4.80251	2.81565e-102	2.47622e-98
Cg4g000710	-12.84	4.98208	5.57033e-102	3.26588e-98
Cg2g040360	-4.72065	7.30839	2.15326e-78	9.46842e-75
Cg3g012140	-4.16747	5.88083	1.53465e-72	5.3986e-69
Cg9g016400	-4.33173	5.5133	1.75003e-66	5.13022e-63
Cg4g020920	-3.97691	4.89436	1.64527e-63	4.13409e-60
Cg7g011300	-4.23428	4.3263	3.08616e-61	6.78531e-58
Cg2g040420	4.00356	5.25241	1.3631e-53	2.66394e-50
Cg2g038210	-3.32865	4.86878	1.64369e-52	2.89108e-49
Cg7g008570	-10.4449	2.61124	1.11482e-49	1.78259e-46
Cg9g003470	-7.98924	3.31087	6.63904e-49	9.73117e-46
Cg6g017560	-9.69506	3.71406	4.80722e-48	6.50416e-45
Cg9g026560	3.51068	4.5155	2.98414e-47	3.74915e-44
Cg8g004940	-3.42397	5.01031	4.03358e-47	4.72978e-44
Cg2g026810	-3.09579	4.50917	1.14609e-44	1.25991e-41
Cg7g004480	-8.89545	2.92688	1.59439e-43	1.64963e-40
Cg2g006310	-8.44046	2.4808	7.1338e-42	6.97091e-39
Cg7g008680	4.6675	3.73547	1.22876e-41	1.13751e-38
Cg2g039520	-10.3069	2.4764	1.05675e-40	9.29361e-38
Cg2g044430	3.53595	4.464	3.46437e-40	2.90165e-37
Cg6g006850	2.48913	7.03602	1.0768e-39	8.60902e-37
Cg2g021210	-7.02118	2.73125	1.47516e-39	1.12812e-36
Cg2g002300	-4.82822	3.04956	1.21653e-38	8.91563e-36
Cg7g001660	-6.98764	2.3328	6.70099e-37	4.71455e-34
Cg2g031850	-9.93698	2.11602	1.81349e-35	1.22682e-32
Cg2g040650	-7.28996	2.13174	2.10529e-35	1.37148e-32
Cg8g003430	3.52428	4.39502	3.51493e-35	2.20801e-32
Cg9g027320	-7.32205	2.1626	4.98943e-35	3.02618e-32
Cg9g002500	-6.36078	2.38232	6.20136e-35	3.63586e-32
Cg5g023630	-5.26076	2.50152	3.54528e-34	2.01155e-31
Cg1g006090	-5.72633	2.82968	2.4331e-33	1.33737e-30
Cg3g012020	-3.41404	3.30144	1.80907e-32	9.64233e-30
Cg4g007830	-3.98793	3.01161	5.61262e-32	2.90354e-29
Cg5g010360	2.42721	4.73552	1.80969e-31	9.09444e-29
Cg5g019690	2.3927	6.55857	6.85078e-31	3.2593e-28
Cg4g009890	2.20098	4.92171	6.85622e-31	3.2593e-28
Cg3g013030	3.79251	5.04323	7.91419e-31	3.66323e-28
Cg5g036690	3.38932	5.31696	8.59811e-31	3.87775e-28
Cg4g012710	-2.30135	4.61544	4.42385e-30	1.94528e-27
Cg3g024680	2.4655	4.94858	6.20018e-30	2.65988e-27
Cg5g023620	2.45157	6.71934	8.69038e-30	3.63941e-27
Cg2g041840	3.69754	6.92401	9.63224e-30	3.94003e-27
Cg9g028510	-9.85909	2.03975	1.05999e-29	4.2373e-27
Cg7g023910	2.32057	4.34469	1.16011e-29	4.53447e-27
Cg8g023630	2.0362	9.13398	4.24901e-29	1.62469e-26
Cg6g020950	-9.60347	1.79286	2.12555e-28	7.95453e-26
Cg9g025950	-2.88951	3.66679	9.62659e-28	3.52755e-25
Cg4g011140	-6.95762	1.81287	2.37525e-27	8.52618e-25
Cg9g004640	2.72435	3.97589	5.18764e-27	1.82491e-24
Cg6g004360	-2.25062	6.95863	9.35603e-27	3.22673e-24
Cg7g023010	2.04799	7.75484	1.04408e-26	3.53161e-24
Cg2g023680	-2.56524	5.59103	1.39432e-26	4.62731e-24
Cg6g011970	-2.53018	5.81338	1.61541e-26	5.26176e-24
Cg5g027610	-4.87252	2.01632	2.22556e-26	7.11733e-24
Cg2g044400	2.84791	6.14855	2.45226e-26	7.70229e-24
Cg2g000810	-2.1307	4.39408	7.47163e-26	2.30559e-23
Cg6g005320	3.54918	2.84923	9.92809e-26	3.01078e-23
Cg3g008070	2.03615	5.19404	1.07498e-25	3.20472e-23
Cg8g024330	2.29782	7.07389	1.8575e-25	5.44525e-23
Cg3g011270	-3.61594	2.83208	2.37614e-25	6.85147e-23
Cg2g033320	-3.73894	4.85429	3.79871e-25	1.07767e-22
Cg9g022160	-2.59148	6.96782	4.3121e-25	1.2039e-22
Cg5g011790	2.20727	7.17754	5.5261e-25	1.50373e-22
Cg7g017580	-2.37716	4.47831	5.55703e-25	1.50373e-22
Cg3g001930	2.06648	4.98084	7.52446e-25	2.00527e-22
Cg3g016560	-3.58218	2.67415	1.45806e-24	3.82772e-22
Cg5g005380	2.53147	4.11466	1.78451e-24	4.61583e-22
Cg2g031870	-3.84644	2.88054	2.29131e-24	5.84085e-22
Cg5g032690	2.95821	3.32125	3.07036e-24	7.71493e-22
Cg2g023860	-4.44347	2.03747	3.8802e-24	9.6125e-22
Cg1g013340	-2.35848	4.148	4.77129e-24	1.16559e-21
Cg5g043350	2.32152	6.61685	5.9072e-24	1.42331e-21
Cg5g043930	-2.06527	6.45981	6.15337e-24	1.46259e-21
Cg5g035380	2.64202	5.00601	1.09842e-23	2.57601e-21
Cg3g025510	2.39746	4.20773	1.26986e-23	2.93888e-21
Cg2g013650	3.40874	3.77094	1.43669e-23	3.2818e-21
Cg7g000300	-5.49891	1.79739	1.96505e-23	4.43118e-21
Cg3g017920	4.50071	7.74923	2.07534e-23	4.62066e-21
Cg5g018720	2.27073	4.53241	2.57877e-23	5.66976e-21
Cg5g038230	2.3884	5.4336	3.84019e-23	8.33889e-21
Cg9g024210	-3.28297	3.01923	5.60765e-23	1.20284e-20
Cg5g010250	2.31426	6.51681	6.03687e-23	1.27931e-20
Cg8g002650	2.17279	4.6238	6.1957e-23	1.29734e-20
Cg1g008420	-6.10402	1.48798	7.66898e-23	1.58694e-20
Cg5g026330	-7.21122	1.2991	8.15114e-23	1.6671e-20
Cg1g009530	-2.70273	4.53784	9.79772e-23	1.98083e-20
Cg9g025220	-6.10454	1.48821	1.10754e-22	2.21369e-20
Cg7g007780	3.29993	4.59202	3.5358e-22	6.98778e-20
Cg6g017990	-3.39766	3.00985	3.69239e-22	7.21616e-20
Cg8g004960	-4.92541	3.19894	5.95632e-22	1.15127e-19
Cg2g025230	1.99399	5.59639	7.77013e-22	1.48553e-19
Cg3g002160	-8.80959	1.03913	7.93098e-22	1.49998e-19
Cg9g000600	-2.3619	6.0352	1.09752e-21	2.05365e-19
Cg5g038200	1.80805	6.36094	1.4466e-21	2.67834e-19
Cg3g024160	2.07736	4.29978	6.0573e-21	1.10981e-18
Cg4g012120	1.75899	6.59967	7.40306e-21	1.3424e-18
Cg2g045880	2.2733	4.13158	7.74546e-21	1.39015e-18
Cg5g033290	1.88131	5.40861	7.84412e-21	1.39364e-18
Cg3g015880	-4.54438	1.71118	9.55408e-21	1.68047e-18
Cg2g021790	3.13213	3.76328	1.2634e-20	2.2002e-18
Cg2g020050	2.37282	5.92979	1.58073e-20	2.72583e-18
Cg6g008010	-1.57969	5.8508	2.3806e-20	4.06527e-18
Cg9g006040	-8.90669	1.1285	2.96119e-20	5.00811e-18
Cg7g012080	-8.71539	0.949782	4.60224e-20	7.67921e-18
Cg9g019760	2.17453	6.28672	4.62787e-20	7.67921e-18
Cg6g013060	1.80918	4.71614	7.13079e-20	1.17218e-17
Cg8g000920	1.90054	8.895	1.15102e-19	1.87456e-17
Cg5g030060	-7.32494	1.40533	1.46674e-19	2.36684e-17
Cg7g006420	2.00854	6.8766	1.81694e-19	2.90529e-17
Cg2g018320	-9.00843	1.2243	2.08871e-19	3.30976e-17
Cg2g009980	1.8364	5.06815	3.29904e-19	5.18096e-17
Cg9g007350	-9.0711	1.28717	4.19239e-19	6.42426e-17
Cg7g002770	2.19146	4.3795	4.193e-19	6.42426e-17
Cg7g018180	1.89264	9.18023	4.20029e-19	6.42426e-17
Cg9g021720	-1.90542	5.70371	4.31957e-19	6.54973e-17
Cg2g038980	-1.80058	8.00493	4.96262e-19	7.46047e-17
Cg5g019260	-2.18953	6.43838	5.67456e-19	8.45847e-17
Cg5g039960	1.97338	5.16014	6.13538e-19	9.06851e-17
Cg5g008310	1.77889	6.01073	6.88013e-19	1.00845e-16
Cg6g018250	-9.1125	1.32208	7.29191e-19	1.05998e-16
Cg6g013810	1.63056	5.60442	7.86676e-19	1.13417e-16
Cg4g024820	9.48576	1.68612	1.46254e-18	2.09144e-16
Cg5g036480	2.12256	5.73456	1.63228e-18	2.31533e-16
Cg8g008960	-6.80006	0.914748	1.78296e-18	2.50884e-16
Cg4g015680	-8.89096	1.11346	1.81754e-18	2.53719e-16
Cg3g006730	2.77305	3.35246	1.85309e-18	2.56646e-16
Cg5g004810	1.92771	5.25962	2.08099e-18	2.85957e-16
Cg5g038340	1.80848	7.26099	2.41928e-18	3.29866e-16
Cg1g003410	1.87656	8.01288	3.27849e-18	4.4358e-16
Cg6g019580	2.7968	4.54941	3.42228e-18	4.595e-16
Cg1g003590	2.46059	3.36935	3.73231e-18	4.9733e-16
Cg2g020060	-2.18573	4.66404	3.90774e-18	5.16791e-16
Cg9g027520	2.90689	6.57454	4.83024e-18	6.34023e-16
CgUng002920	-8.74614	0.98049	5.3939e-18	7.02765e-16
Cg2g042730	-2.01455	4.20955	6.74305e-18	8.72085e-16
Cg5g016770	-4.75216	1.77697	1.05438e-17	1.35369e-15
Cg3g018840	1.65057	9.58247	1.09051e-17	1.38993e-15
Cg6g010050	-1.887	5.53484	1.22892e-17	1.55507e-15
Cg6g024360	-1.86403	4.13528	1.3929e-17	1.74998e-15
Cg9g023970	2.5527	7.90235	1.87196e-17	2.33517e-15
Cg5g033010	1.74427	6.85381	1.99443e-17	2.47043e-15
Cg5g002000	-1.86353	5.80919	2.21616e-17	2.71982e-15
Cg3g024640	3.73062	2.57665	2.2267e-17	2.71982e-15
Cg9g010680	-8.45359	0.706971	2.34156e-17	2.84039e-15
Cg2g045030	2.06414	3.68008	2.37507e-17	2.86131e-15
Cg4g022680	-1.5345	5.34623	2.60891e-17	3.12164e-15
Cg9g000950	-2.38459	3.41956	2.73479e-17	3.25015e-15
Cg5g036700	1.84148	5.32272	3.23651e-17	3.8206e-15
Cg7g000930	-1.6392	4.58391	3.30913e-17	3.88029e-15
Cg6g005050	1.86394	5.41697	3.53242e-17	4.11469e-15
Cg6g009730	-4.12647	4.80374	4.19715e-17	4.85682e-15
Cg8g011160	-2.39878	3.87932	4.26357e-17	4.90143e-15
Cg6g012520	-2.88255	3.03	4.74108e-17	5.41499e-15
Cg1g008330	1.49368	5.24635	6.15819e-17	6.98816e-15
Cg1g023360	2.50748	4.20021	7.06897e-17	7.97027e-15
Cg1g007910	-6.88512	0.992849	8.4529e-17	9.46994e-15
Cg3g021360	1.72063	4.7577	8.67948e-17	9.66223e-15
Cg7g007290	-1.58	7.34029	8.8756e-17	9.81842e-15
Cg1g024920	1.92235	4.99923	9.86416e-17	1.08438e-14
Cg7g004430	-9.04637	1.26493	1.14298e-16	1.24868e-14
Cg2g008960	1.85744	4.58045	1.18102e-16	1.28228e-14
Cg5g041840	-1.71438	6.80327	1.19125e-16	1.28545e-14
Cg6g001480	1.69553	5.03789	1.30631e-16	1.40101e-14
Cg4g006100	-8.34882	0.611481	1.34983e-16	1.43892e-14
Cg9g016160	-1.55261	6.0559	1.49008e-16	1.57885e-14
Cg2g031730	2.81695	3.0914	1.65865e-16	1.74694e-14
Cg5g034980	1.68733	4.60238	1.96858e-16	2.06103e-14
Cg2g002440	-2.1836	7.28286	2.05298e-16	2.13668e-14
Cg3g022310	-1.97475	5.67054	2.36679e-16	2.43489e-14
Cg2g022340	-4.02192	1.45851	2.3672e-16	2.43489e-14
Cg2g041850	-1.4499	5.72739	2.39216e-16	2.44626e-14
Cg9g016730	-8.1959	0.473436	2.54216e-16	2.58462e-14
Cg2g012670	2.51787	6.64991	2.63057e-16	2.65915e-14
Cg6g005190	-5.12213	1.97928	3.11272e-16	3.12855e-14
Cg5g003680	-1.61442	5.78326	3.53233e-16	3.53012e-14
Cg6g006050	1.50945	7.59859	3.77439e-16	3.73067e-14
Cg4g022140	2.45567	9.42863	3.77543e-16	3.73067e-14
Cg7g003620	1.55872	4.65283	4.23909e-16	4.16544e-14
Cg6g000040	-2.04882	3.29209	4.64077e-16	4.5348e-14
Cg5g008450	1.75037	9.39199	5.45313e-16	5.29918e-14
Cg6g017060	1.83619	6.62771	5.56652e-16	5.37964e-14
Cg1g003570	1.88512	4.95818	5.66822e-16	5.44799e-14
Cg6g008920	1.88212	9.41459	6.09008e-16	5.82165e-14
Cg2g018330	-2.19054	3.27006	6.57091e-16	6.24734e-14
Cg1g028750	-1.49271	4.93214	8.54888e-16	8.08421e-14
Cg5g017030	2.58457	2.87553	1.19818e-15	1.12699e-13
Cg3g006770	1.682	5.90618	1.31349e-15	1.22888e-13
Cg6g005930	2.38195	4.88832	1.40333e-15	1.30599e-13
Cg9g011430	-5.85718	0.783092	1.43345e-15	1.32699e-13
Cg4g011730	-2.04768	3.59305	1.47486e-15	1.35414e-13
CgUng004910	1.61957	6.77622	1.47817e-15	1.35414e-13
Cg5g009710	1.91071	4.92996	1.51489e-15	1.38059e-13
Cg1g019140	1.66971	5.74238	1.67025e-15	1.51433e-13
Cg7g003500	1.8866	3.92965	2.59146e-15	2.3375e-13
Cg7g006710	-4.57375	1.14164	2.78706e-15	2.5011e-13
Cg5g010620	-1.37261	5.71462	3.13566e-15	2.79965e-13
Cg2g040890	-8.20612	0.483903	3.41413e-15	3.03289e-13
Cg3g012870	1.55303	7.42117	3.51499e-15	3.10679e-13
Cg2g027690	1.6737	7.72414	3.76371e-15	3.30999e-13
Cg2g036260	-2.68786	2.52321	3.88359e-15	3.39843e-13
Cg2g021180	3.24462	6.072	4.14763e-15	3.61152e-13
Cg7g021880	2.47867	7.09834	4.36342e-15	3.7807e-13
Cg2g039570	2.26972	4.74311	4.8212e-15	4.15686e-13
Cg2g004280	-1.80779	6.95616	5.18712e-15	4.45055e-13
Cg6g025070	1.81068	9.17907	5.35134e-15	4.56916e-13
Cg5g016160	1.73029	6.11314	5.56271e-15	4.72669e-13
Cg1g013630	1.88963	6.92677	7.52261e-15	6.36131e-13
Cg9g019500	-1.33054	5.79475	7.56811e-15	6.36916e-13
Cg5g001570	1.55098	5.4309	7.91158e-15	6.59562e-13
Cg4g001550	1.7955	4.63941	7.91219e-15	6.59562e-13
Cg3g022030	-1.77581	5.76498	1.03254e-14	8.56669e-13
Cg5g002260	1.85711	8.0979	1.13592e-14	9.38011e-13
Cg2g034380	-2.20286	6.72599	1.14698e-14	9.39502e-13
Cg7g012220	1.45649	7.14541	1.14841e-14	9.39502e-13
Cg7g008090	-8.55939	0.808952	1.3187e-14	1.07382e-12
Cg4g024590	-2.67631	2.30766	1.75796e-14	1.41921e-12
Cg5g039890	1.79311	3.60312	1.75898e-14	1.41921e-12
Cg7g008120	-8.23047	0.506671	1.9065e-14	1.5312e-12
Cg2g017260	-4.28762	2.4833	1.91677e-14	1.53246e-12
Cg2g032170	1.46809	7.87584	2.09896e-14	1.66501e-12
CgUng005770	1.9888	7.65009	2.10768e-14	1.66501e-12
Cg4g024570	-1.51729	8.16947	2.11097e-14	1.66501e-12
Cg4g017260	1.64063	5.03304	2.1493e-14	1.68768e-12
Cg4g004480	-1.63258	4.6313	2.22258e-14	1.73746e-12
Cg9g025380	-2.19799	7.1379	2.33106e-14	1.81421e-12
Cg7g012700	-5.2735	0.723434	2.65765e-14	2.05927e-12
Cg8g000830	1.74625	7.6244	3.63562e-14	2.80469e-12
Cg2g014410	2.26364	4.25975	3.83615e-14	2.94646e-12
Cg7g017000	1.3898	6.14802	4.21834e-14	3.22593e-12
Cg7g020870	1.35975	4.90236	4.35354e-14	3.30244e-12
Cg6g009460	2.36793	4.52661	4.35593e-14	3.30244e-12
Cg3g006980	-1.30004	5.66058	5.29923e-14	4.00035e-12
Cg9g002560	-8.83557	1.06017	6.07553e-14	4.56677e-12
Cg1g010820	1.51684	6.25089	6.16563e-14	4.59981e-12
Cg8g001920	2.66436	2.56654	6.17178e-14	4.59981e-12
Cg8g004580	-1.8231	5.01416	8.96266e-14	6.65165e-12
Cg9g026290	-7.80485	0.124179	9.81772e-14	7.25562e-12
CgUng000720	-2.42394	2.50003	1.05435e-13	7.75936e-12
Cg7g013350	-1.33346	5.35914	1.09718e-13	8.04095e-12
Cg4g017070	-1.44812	8.54386	1.13242e-13	8.24659e-12
Cg2g040440	1.78375	3.70906	1.13462e-13	8.24659e-12
Cg9g025930	-1.55926	4.89927	1.20289e-13	8.70683e-12
Cg5g015340	-2.74409	5.58523	1.3082e-13	9.43029e-12
Cg3g016660	1.26887	6.18153	1.33624e-13	9.5931e-12
Cg2g012150	-2.44495	2.40223	1.38821e-13	9.9257e-12
Cg4g022740	1.40118	5.25806	1.42064e-13	1.01164e-11
Cg2g003500	-1.52951	4.64655	1.46866e-13	1.04162e-11
CgUng022170	-7.89212	0.199749	1.51844e-13	1.0726e-11
Cg2g040620	-4.44057	1.02282	1.57495e-13	1.10807e-11
Cg4g008370	-3.23987	2.26377	1.627e-13	1.14013e-11
Cg6g016730	-1.66026	5.44497	1.65508e-13	1.1552e-11
Cg5g028770	1.40617	4.73175	1.92205e-13	1.33624e-11
Cg8g004170	-2.59828	2.52946	1.95125e-13	1.3512e-11
Cg2g033310	-7.77023	0.0936212	1.99984e-13	1.37942e-11
Cg7g000770	1.62843	5.08994	2.04619e-13	1.40588e-11
Cg5g044590	-5.78847	0.717774	2.10454e-13	1.44034e-11
Cg4g003350	1.5031	11.6296	2.76607e-13	1.88575e-11
Cg2g013140	1.37674	7.09468	2.97388e-13	2.01959e-11
Cg9g011000	1.36532	5.34093	3.00951e-13	2.03593e-11
Cg7g018780	-5.14545	0.608747	3.0348e-13	2.04518e-11
Cg2g033300	-7.87591	0.185305	3.17389e-13	2.13075e-11
Cg3g015030	1.50628	6.42655	3.22328e-13	2.15567e-11
Cg9g027830	-1.4815	4.55423	3.28182e-13	2.18651e-11
Cg7g000350	-1.51835	6.57854	3.35858e-13	2.22921e-11
Cg1g005630	-1.4264	7.2604	3.5258e-13	2.3314e-11
Cg5g010720	-6.24315	0.410872	4.93117e-13	3.2479e-11
Cg2g033430	2.15542	2.92275	4.94876e-13	3.2479e-11
Cg7g022830	1.3668	5.61059	5.05769e-13	3.30706e-11
Cg7g003680	-1.45345	8.87487	5.12554e-13	3.339e-11
Cg2g046240	-1.55788	4.12319	5.32979e-13	3.45925e-11
Cg3g014370	-7.6966	0.0297072	6.18476e-13	3.9994e-11
Cg5g038120	1.29167	6.73269	7.3153e-13	4.71314e-11
Cg6g002810	1.26196	8.24165	7.97746e-13	5.121e-11
Cg2g021380	4.87863	1.00661	8.37936e-13	5.35944e-11
Cg6g018680	1.25653	6.65851	9.63728e-13	6.14167e-11
Cg2g015140	2.29878	2.71734	1.00024e-12	6.35132e-11
Cg2g039010	1.54751	4.75075	1.09316e-12	6.91638e-11
Cg6g004140	2.2916	2.35456	1.19438e-12	7.52971e-11
Cg5g011730	-1.95928	3.12342	1.24923e-12	7.84737e-11
Cg8g008700	3.98395	2.09257	1.31946e-12	8.25908e-11
Cg6g014960	2.86913	1.69215	1.35135e-12	8.4287e-11
Cg7g001270	1.44188	5.3223	1.45184e-12	9.02347e-11
Cg2g025410	1.60955	7.00072	1.51199e-12	9.36422e-11
Cg7g021590	1.89158	3.57327	1.84691e-12	1.13983e-10
Cg6g020720	-1.65142	7.80845	1.87471e-12	1.15295e-10
Cg2g040860	-6.4239	0.574361	2.07812e-12	1.27312e-10
Cg9g017640	-7.89239	0.19982	2.08459e-12	1.27312e-10
Cg8g012350	-2.23899	2.61763	2.37976e-12	1.44836e-10
Cg7g011590	1.298	8.97105	2.45074e-12	1.48641e-10
Cg4g015100	-1.28682	5.51561	3.02797e-12	1.83021e-10
Cg6g008650	1.22953	6.46414	3.25084e-12	1.95818e-10
Cg5g012700	1.7529	5.10142	3.40204e-12	2.04227e-10
Cg8g005930	2.33946	4.29313	3.43353e-12	2.05416e-10
CgUng000190	1.29666	5.43648	3.48767e-12	2.07948e-10
Cg9g001440	-1.45454	4.75771	3.50491e-12	2.0827e-10
Cg8g018090	1.73098	3.7262	3.81611e-12	2.25999e-10
Cg7g018950	1.61417	4.97865	3.93077e-12	2.32008e-10
Cg5g036980	1.54045	10.0367	3.95684e-12	2.32765e-10
Cg6g014890	-6.60705	0.736915	4.68552e-12	2.74396e-10
Cg4g011360	-1.59132	5.04406	4.69573e-12	2.74396e-10
Cg8g000650	1.38496	4.88301	4.71538e-12	2.74632e-10
Cg7g022080	1.55156	5.65231	5.06312e-12	2.93912e-10
Cg3g013720	-1.5324	5.84289	5.53483e-12	3.19245e-10
Cg2g000600	1.68741	3.2759	5.53582e-12	3.19245e-10
Cg9g015110	-8.02856	0.322729	5.58654e-12	3.20718e-10
Cg5g027810	1.28266	5.64835	5.60787e-12	3.20718e-10
Cg5g034510	1.23503	5.20316	5.61607e-12	3.20718e-10
Cg3g013790	1.41086	4.91551	5.9957e-12	3.41289e-10
Cg5g040320	1.55214	5.20622	6.13703e-12	3.48207e-10
Cg6g019540	-1.62388	5.3717	6.66875e-12	3.77159e-10
Cg5g028200	2.04226	3.37946	6.92468e-12	3.90379e-10
Cg7g011720	-1.54412	3.61136	7.87498e-12	4.42534e-10
Cg9g001160	2.64155	4.14949	8.21908e-12	4.604e-10
Cg2g046330	-2.14751	3.89844	8.25292e-12	4.60827e-10
Cg3g024790	1.29139	5.30084	8.31885e-12	4.63039e-10
Cg6g023960	-7.68055	0.0145054	9.56135e-12	5.30519e-10
Cg4g018760	1.48891	4.59753	1.0089e-11	5.58034e-10
Cg1g008210	1.23107	5.38687	1.01472e-11	5.59495e-10
Cg7g003920	-2.75735	1.77599	1.06886e-11	5.87504e-10
Cg7g017970	1.34283	4.83581	1.07474e-11	5.88897e-10
Cg9g007500	-2.07956	2.94544	1.11465e-11	6.08866e-10
Cg6g014500	2.45016	2.06288	1.26908e-11	6.91079e-10
Cg8g011340	1.51489	5.6006	1.61794e-11	8.78329e-10
Cg2g022360	-2.52468	2.07949	1.66649e-11	9.01905e-10
Cg4g012730	1.27575	4.60553	1.79479e-11	9.68363e-10
Cg2g029380	1.22908	7.78853	1.80328e-11	9.6888e-10
Cg5g022750	1.37197	7.92386	1.80677e-11	9.6888e-10
Cg9g029160	1.81031	5.49359	1.94001e-11	1.03717e-09
Cg2g004600	2.44557	2.42417	1.98994e-11	1.06064e-09
Cg6g014720	-2.7049	2.35627	2.05545e-11	1.09224e-09
Cg6g024720	-1.3087	5.99319	2.06601e-11	1.09455e-09
Cg7g016660	-3.88793	1.23136	2.15408e-11	1.13778e-09
Cg1g012290	1.23964	4.74105	2.26411e-11	1.19232e-09
Cg2g042810	-7.72005	0.047861	2.33216e-11	1.22449e-09
Cg8g005020	-4.6372	0.498856	2.36742e-11	1.2393e-09
Cg4g000260	-1.6437	5.20039	2.53902e-11	1.32519e-09
Cg9g009590	2.14307	2.39946	2.57085e-11	1.33783e-09
Cg6g016490	1.43274	6.96616	2.65776e-11	1.37898e-09
Cg4g001300	-1.28203	7.32051	2.71526e-11	1.40467e-09
Cg5g039240	-4.11784	1.98739	2.79892e-11	1.4437e-09
Cg5g032800	1.17959	6.19829	2.81713e-11	1.44885e-09
Cg9g027550	1.16878	5.36585	2.88227e-11	1.47802e-09
Cg9g027880	-1.19319	5.47353	2.89799e-11	1.48177e-09
Cg1g003100	1.72896	7.5506	2.91014e-11	1.48366e-09
Cg3g008620	-7.95807	0.257241	2.98307e-11	1.51645e-09
Cg9g016130	1.24991	4.9355	3.23327e-11	1.63891e-09
Cg8g020400	1.64005	3.50533	3.3146e-11	1.6753e-09
Cg1g007470	-1.26519	4.55697	3.32839e-11	1.67745e-09
Cg9g009440	-3.89724	0.714609	3.54269e-11	1.78035e-09
Cg7g002810	1.24625	5.43492	3.5713e-11	1.78962e-09
Cg4g023670	1.3314	7.61414	4.39116e-11	2.19421e-09
Cg6g023260	1.49755	6.19384	4.48176e-11	2.23314e-09
Cg5g039340	-1.87036	2.9293	4.56817e-11	2.26976e-09
Cg5g040890	1.33467	5.96177	4.94928e-11	2.4522e-09
Cg1g014530	1.24171	6.89674	5.22938e-11	2.5837e-09
Cg6g007360	-7.72138	0.0483645	5.29604e-11	2.6093e-09
Cg7g013160	-7.51836	-0.12423	5.98082e-11	2.93846e-09
Cg8g023430	1.84846	9.6583	6.05503e-11	2.96663e-09
Cg5g010020	1.30609	4.82145	6.28541e-11	3.07095e-09
Cg8g002290	-1.61075	3.68186	6.37507e-11	3.10613e-09
Cg6g011120	1.25526	4.84279	6.68987e-11	3.2505e-09
Cg5g004590	-2.57731	1.86503	6.96505e-11	3.37488e-09
Cg2g044880	1.42873	9.6873	7.17259e-11	3.4659e-09
Cg9g018030	-4.64297	0.169138	7.66576e-11	3.69406e-09
Cg5g022720	-5.26169	0.253075	7.84342e-11	3.76934e-09
Cg9g017680	-5.07845	0.0933054	8.56403e-11	4.10443e-09
Cg5g000150	-2.74951	1.69374	9.22916e-11	4.41119e-09
Cg9g014340	2.04155	8.10707	9.27885e-11	4.42292e-09
Cg9g025010	-7.58106	-0.0707539	9.58055e-11	4.55438e-09
Cg9g023850	-2.3629	1.92118	9.86733e-11	4.67807e-09
Cg5g031260	-1.5941	5.20987	9.95881e-11	4.70875e-09
Cg5g004770	-1.46535	4.27208	1.04128e-10	4.91022e-09
Cg7g016020	-1.24576	6.9801	1.20018e-10	5.6423e-09
Cg2g020270	1.5193	4.51183	1.20295e-10	5.6423e-09
Cg4g019580	1.33223	6.85884	1.24248e-10	5.81225e-09
Cg9g011770	-1.6304	4.71128	1.26182e-10	5.88036e-09
Cg2g019790	1.2547	5.94108	1.26373e-10	5.88036e-09
Cg6g019180	3.17984	1.17689	1.41177e-10	6.55188e-09
Cg7g012480	1.20622	6.56831	1.46426e-10	6.77761e-09
Cg1g009160	-1.16128	4.8664	1.5333e-10	7.07856e-09
Cg2g003630	2.03218	4.01671	1.55442e-10	7.15726e-09
Cg7g015350	-1.38826	4.76755	1.57608e-10	7.23802e-09
Cg5g006050	1.27142	6.3313	1.64327e-10	7.52693e-09
Cg8g002820	-6.41026	0.562727	1.66847e-10	7.60877e-09
Cg8g014180	-4.69334	0.212458	1.66979e-10	7.60877e-09
Cg5g021520	-2.45605	1.7346	1.731e-10	7.86732e-09
Cg2g029490	-2.45998	1.86009	1.7944e-10	8.13445e-09
Cg6g018060	-1.38551	4.05192	1.80176e-10	8.14681e-09
Cg7g011470	1.08928	5.82085	1.8356e-10	8.27854e-09
Cg6g005180	1.27771	4.50141	1.85569e-10	8.34774e-09
Cg3g024580	-1.2676	7.76788	1.92416e-10	8.63367e-09
Cg3g009340	4.37599	4.68897	2.02409e-10	9.05896e-09
Cg3g022930	1.22729	8.43367	2.10291e-10	9.38785e-09
Cg8g021570	2.63654	2.33741	2.20737e-10	9.8292e-09
Cg5g041210	-2.44754	1.96326	2.2347e-10	9.92581e-09
Cg1g026170	1.56609	5.36007	2.30374e-10	1.02067e-08
Cg2g018570	2.9172	1.3425	2.3263e-10	1.02807e-08
Cg9g000970	1.15555	6.4991	2.56024e-10	1.12862e-08
Cg5g034120	1.70418	3.93638	2.59749e-10	1.14218e-08
Cg3g004920	2.65987	2.13256	2.64085e-10	1.15835e-08
Cg3g021110	-2.41548	3.79149	2.80021e-10	1.2252e-08
Cg5g030400	-1.38311	5.67892	3.07763e-10	1.34323e-08
Cg5g001710	3.64836	4.96471	3.22658e-10	1.40476e-08
Cg7g011570	1.1241	5.88104	3.25059e-10	1.41172e-08
Cg5g010990	-1.25997	4.46257	3.36842e-10	1.45929e-08
Cg7g006150	2.22871	2.41474	3.48958e-10	1.50807e-08
CgUng003360	-1.92232	3.82386	3.70987e-10	1.59934e-08
Cg5g012550	1.47971	4.18492	3.99129e-10	1.71645e-08
Cg6g019030	1.41566	6.90555	4.03912e-10	1.73278e-08
Cg8g004860	1.15435	5.60401	4.17833e-10	1.78814e-08
Cg9g005290	1.7926	4.44026	4.52904e-10	1.93044e-08
Cg2g040770	1.43965	4.57186	4.53279e-10	1.93044e-08
Cg2g034120	-2.59931	1.883	4.76957e-10	2.02637e-08
Cg2g029080	2.17179	3.18969	4.96578e-10	2.10465e-08
Cg3g015440	-2.80606	2.92999	5.00882e-10	2.11779e-08
Cg7g022180	1.75342	3.02215	5.05854e-10	2.13369e-08
Cg1g027670	2.80268	2.30105	5.20791e-10	2.19143e-08
CgUng003480	-1.15246	6.8068	5.27171e-10	2.21299e-08
Cg3g025050	1.57463	4.27489	5.35715e-10	2.2435e-08
Cg5g006850	1.21125	7.37698	5.44351e-10	2.27425e-08
Cg7g023670	-3.81442	0.642766	5.5344e-10	2.30363e-08
Cg7g019220	1.08358	7.74618	5.54003e-10	2.30363e-08
Cg6g006260	1.54927	3.29577	5.742e-10	2.38198e-08
Cg2g040090	1.36637	3.95814	5.81423e-10	2.40627e-08
Cg5g033060	1.28304	5.32424	5.981e-10	2.46948e-08
Cg4g001430	2.1622	1.93152	6.02511e-10	2.48187e-08
Cg9g012560	1.93113	7.86547	6.13606e-10	2.52166e-08
Cg7g013400	1.15025	9.59033	6.16838e-10	2.52904e-08
Cg7g020360	-7.1617	-0.423955	6.69391e-10	2.73812e-08
Cg3g001600	-2.39679	1.65381	6.82781e-10	2.78641e-08
CgUng003570	4.10725	0.747464	6.85107e-10	2.78943e-08
Cg8g005450	2.02428	2.48124	7.05268e-10	2.86489e-08
Cg2g044950	-1.75994	6.93699	7.07444e-10	2.8671e-08
Cg9g022000	-7.28912	-0.317518	7.09855e-10	2.87026e-08
Cg1g028020	-5.71671	-0.052019	7.48848e-10	3.02098e-08
Cg7g006660	-1.25625	4.16356	7.55217e-10	3.03971e-08
Cg7g022570	1.23207	7.59181	7.58367e-10	3.04541e-08
Cg3g001510	-1.35886	4.20814	7.60898e-10	3.04862e-08
Cg9g005380	1.19467	5.18446	7.79305e-10	3.11527e-08
Cg6g011690	-1.74212	2.79055	7.96995e-10	3.17639e-08
Cg8g010170	-2.08155	2.43002	7.99806e-10	3.17639e-08
Cg4g005870	1.14914	5.97426	8.00012e-10	3.17639e-08
Cg1g007850	-1.58709	4.02469	8.57267e-10	3.39605e-08
Cg1g006480	1.47518	6.26743	9.06451e-10	3.58282e-08
Cg8g021100	-1.43883	3.8198	9.7885e-10	3.86031e-08
Cg3g011410	-1.59702	4.29726	1.06667e-09	4.19724e-08
Cg8g010070	-2.07412	2.65811	1.07397e-09	4.21653e-08
Cg2g020320	1.36819	6.69207	1.10616e-09	4.33325e-08
Cg3g010260	-1.12165	4.78535	1.1865e-09	4.63763e-08
Cg5g001540	1.30648	8.45625	1.19455e-09	4.65874e-08
Cg5g039440	1.59117	5.50961	1.27378e-09	4.95674e-08
Cg1g003320	1.70113	4.32028	1.27747e-09	4.96013e-08
Cg7g010510	-7.26954	-0.336445	1.35683e-09	5.25666e-08
Cg2g016980	-7.10647	-0.46915	1.38301e-09	5.34633e-08
Cg6g016410	3.74664	0.603236	1.49864e-09	5.78061e-08
Cg7g003700	1.79513	3.403	1.50548e-09	5.79429e-08
Cg9g011140	-7.55708	-0.0895865	1.56362e-09	6.00492e-08
Cg2g031840	-7.16045	-0.424385	1.7042e-09	6.53053e-08
Cg5g019660	1.13151	5.20586	1.76791e-09	6.75995e-08
Cg5g041250	-2.21869	2.36964	1.8236e-09	6.95775e-08
Cg2g026390	1.52616	4.19924	1.90202e-09	7.24125e-08
Cg7g023820	1.16683	5.68123	1.93526e-09	7.3519e-08
Cg5g037800	-1.07513	6.90502	1.95349e-09	7.40517e-08
Cg9g026120	-2.94308	1.39634	2.00159e-09	7.57118e-08
Cg7g002730	1.25998	4.84686	2.03104e-09	7.66608e-08
Cg4g009330	6.16932	3.60478	2.05482e-09	7.73925e-08
Cg7g007810	3.17914	1.10248	2.11058e-09	7.93226e-08
Cg2g033920	-3.83678	2.68915	2.15912e-09	8.09737e-08
Cg2g020660	-1.41597	6.93421	2.17998e-09	8.15823e-08
Cg2g021250	1.16602	6.99921	2.19631e-09	8.20187e-08
Cg1g029000	-2.02824	9.01365	2.40193e-09	8.95074e-08
Cg5g034650	1.14707	6.43358	2.5051e-09	9.31548e-08
Cg8g004190	-1.5628	3.98632	2.63035e-09	9.76061e-08
Cg5g032080	1.18337	5.63785	2.6492e-09	9.80985e-08
Cg3g003020	-3.74848	0.587417	2.6875e-09	9.93076e-08
Cg3g024040	1.85769	8.23371	2.7208e-09	1.00327e-07
Cg1g002730	3.00565	1.23417	2.72736e-09	1.00359e-07
Cg6g020410	-1.6979	3.00318	2.73853e-09	1.00559e-07
Cg5g027390	-1.62964	3.24229	2.8832e-09	1.05651e-07
Cg2g017700	-4.90146	-0.0549888	2.92737e-09	1.07047e-07
Cg5g005910	-2.898	1.51411	3.14692e-09	1.14837e-07
Cg7g004110	1.14685	8.24134	3.28212e-09	1.19522e-07
Cg7g014520	3.17958	1.44182	3.35053e-09	1.21761e-07
Cg8g000270	1.03935	6.35276	3.4025e-09	1.23395e-07
Cg4g022420	-3.37758	3.36102	3.41543e-09	1.23609e-07
Cg3g010370	1.03026	5.67932	3.50208e-09	1.26358e-07
Cg4g003190	3.34108	0.666956	3.50576e-09	1.26358e-07
Cg2g046950	-7.08047	-0.49148	3.64056e-09	1.30949e-07
Cg5g010740	-2.881	1.29038	3.88638e-09	1.39505e-07
Cg8g021700	1.33236	3.53265	3.98881e-09	1.4289e-07
Cg2g039510	-2.38949	2.3172	4.01193e-09	1.43426e-07
Cg1g021330	-1.12917	5.44612	4.10332e-09	1.46396e-07
Cg1g011910	1.67931	3.25281	4.18272e-09	1.48927e-07
Cg9g028940	2.73294	2.05186	4.25909e-09	1.5134e-07
Cg1g000380	1.2428	5.09579	4.55609e-09	1.61567e-07
Cg8g019250	1.50922	4.06645	4.5842e-09	1.62236e-07
Cg6g009960	1.99449	3.66622	4.60706e-09	1.62718e-07
Cg6g007670	1.3088	8.81878	4.79696e-09	1.68842e-07
Cg5g037660	-1.93096	2.55967	4.79964e-09	1.68842e-07
Cg5g015140	1.55936	3.66514	4.91948e-09	1.72712e-07
Cg6g020070	1.56583	7.73393	4.97899e-09	1.74453e-07
Cg9g015220	1.15298	4.49263	5.03169e-09	1.75887e-07
Cg5g018500	-2.04913	3.01725	5.03992e-09	1.75887e-07
Cg5g037790	1.25641	9.06781	5.56846e-09	1.93948e-07
Cg3g013360	-3.49537	0.521163	5.65107e-09	1.9643e-07
Cg3g020490	1.45369	3.58598	5.66207e-09	1.9643e-07
Cg1g019780	-1.80789	2.79832	5.77402e-09	1.9992e-07
Cg2g021200	-3.52979	1.29924	5.81779e-09	2.00954e-07
Cg3g014770	1.71322	8.43523	5.82674e-09	2.00954e-07
Cg5g006140	1.53812	4.06557	5.8536e-09	2.01485e-07
Cg2g007590	1.34724	5.80843	5.90061e-09	2.02707e-07
Cg9g015960	-7.05213	-0.514792	5.97292e-09	2.04791e-07
Cg1g005430	2.48613	2.21177	6.1238e-09	2.09556e-07
Cg4g002840	1.47615	5.73462	6.59512e-09	2.25246e-07
Cg1g020460	-1.19013	6.70818	6.75269e-09	2.29952e-07
Cg2g020360	-1.5114	3.70316	6.76614e-09	2.29952e-07
Cg8g006130	3.75235	2.51795	6.84931e-09	2.32124e-07
Cg3g015160	1.64147	3.76913	6.8837e-09	2.32711e-07
Cg2g039750	1.33738	6.68738	6.89309e-09	2.32711e-07
Cg2g042460	1.16283	4.77121	7.25761e-09	2.44548e-07
Cg5g034610	1.16812	4.19228	7.34844e-09	2.47135e-07
Cg7g014900	1.69288	6.19238	7.74697e-09	2.60041e-07
Cg2g042710	1.7541	3.33025	7.97195e-09	2.67083e-07
Cg5g038850	3.15332	1.22697	8.09524e-09	2.70698e-07
Cg7g007040	2.34212	2.18679	8.19725e-09	2.73589e-07
Cg9g007150	-2.40534	1.6617	9.07049e-09	3.02161e-07
Cg1g014000	1.03181	5.3737	9.31729e-09	3.09425e-07
Cg4g024360	-1.25042	4.0699	9.32374e-09	3.09425e-07
Cg7g011170	-1.72802	2.79013	9.4449e-09	3.12856e-07
Cg2g012640	-1.04016	4.91124	9.60581e-09	3.17012e-07
Cg3g021810	1.74423	6.275	9.60643e-09	3.17012e-07
Cg6g006900	1.21978	7.28475	1.00988e-08	3.32637e-07
Cg6g016010	1.06845	6.48428	1.02525e-08	3.37068e-07
Cg8g003400	1.51824	6.80335	1.03012e-08	3.38037e-07
Cg5g014820	-2.8306	1.19142	1.04214e-08	3.41344e-07
CgUng006050	-1.34198	4.26102	1.05261e-08	3.44134e-07
Cg2g043690	-1.17343	4.43764	1.08975e-08	3.55614e-07
Cg2g011770	-1.11066	4.93892	1.13929e-08	3.71093e-07
Cg2g000960	-4.80235	-0.141003	1.15076e-08	3.74135e-07
Cg8g023080	-1.09412	8.55274	1.16394e-08	3.77722e-07
Cg7g022240	2.22368	1.63009	1.17413e-08	3.80326e-07
Cg5g002310	2.26069	2.7476	1.1777e-08	3.80782e-07
Cg9g021920	-1.10712	4.93786	1.23572e-08	3.98808e-07
Cg4g018170	-1.07289	6.13266	1.27687e-08	4.11336e-07
Cg2g031530	1.22591	9.18348	1.29501e-08	4.15656e-07
Cg2g006280	1.05487	5.84376	1.32292e-08	4.22303e-07
Cg8g013900	-1.7594	3.85454	1.37829e-08	4.3918e-07
Cg4g010350	-4.94897	-0.0182694	1.38829e-08	4.41566e-07
Cg6g016260	1.08066	5.58588	1.3936e-08	4.42455e-07
Cg9g003550	1.00461	7.13932	1.43175e-08	4.53749e-07
Cg5g017830	-1.19345	4.27037	1.45475e-08	4.60208e-07
Cg3g014780	1.47289	10.358	1.46653e-08	4.63102e-07
Cg7g000360	-1.14466	5.98487	1.56565e-08	4.93516e-07
Cg2g041190	3.29141	3.57237	1.64619e-08	5.17977e-07
Cg2g040280	2.65716	3.1494	1.71491e-08	5.38635e-07
Cg9g009040	-1.52059	3.85365	1.74659e-08	5.47608e-07
Cg8g001580	3.43323	0.624995	1.76643e-08	5.52844e-07
Cg6g006680	-1.84808	2.84049	1.80674e-08	5.64455e-07
Cg9g005390	1.39168	4.66311	1.82597e-08	5.69451e-07
Cg2g038220	1.18311	6.233	1.87342e-08	5.83213e-07
Cg5g001880	1.02578	5.96252	1.88299e-08	5.85157e-07
Cg1g028400	-2.9488	1.34819	1.89792e-08	5.88758e-07
Cg8g019600	-1.4176	4.57496	1.92314e-08	5.95529e-07
Cg1g015400	2.05995	2.76527	1.99729e-08	6.16903e-07
Cg9g007750	-2.95619	0.813401	1.99917e-08	6.16903e-07
Cg9g025060	-2.20622	3.50999	2.03589e-08	6.27133e-07
Cg3g023830	1.15649	4.37031	2.08413e-08	6.4087e-07
Cg1g013420	-3.32208	0.509658	2.12216e-08	6.50292e-07
Cg4g004810	-1.15388	7.47979	2.20837e-08	6.75531e-07
Cg4g022560	1.75949	6.09012	2.22351e-08	6.78982e-07
Cg2g029870	-3.10749	2.18464	2.25217e-08	6.85353e-07
Cg2g002230	-2.24125	1.82298	2.27062e-08	6.89775e-07
Cg5g041180	1.14822	4.84009	2.31134e-08	7.00934e-07
Cg8g021770	1.07936	9.04518	2.33162e-08	7.05867e-07
Cg3g016190	1.99174	7.72004	2.33769e-08	7.06489e-07
Cg1g017070	-2.6617	1.61912	2.4716e-08	7.44399e-07
Cg5g044910	-1.20365	3.94871	2.5657e-08	7.7142e-07
Cg5g016320	-1.23542	3.81907	2.63783e-08	7.91755e-07
Cg6g005210	-2.48075	2.14374	2.68595e-08	8.04824e-07
Cg2g028350	-5.51246	-0.219294	2.69721e-08	8.06824e-07
Cg2g043680	1.08669	6.21824	2.88187e-08	8.60598e-07
Cg5g035890	1.75441	2.7197	2.92467e-08	8.71898e-07
Cg9g008970	2.3025	1.5647	3.0519e-08	9.08289e-07
Cg1g007640	1.06921	8.11519	3.11275e-08	9.24835e-07
Cg2g033940	-1.21351	4.39461	3.12452e-08	9.26766e-07
Cg2g040800	1.03587	7.0288	3.2013e-08	9.47939e-07
Cg2g041330	-1.71351	3.11584	3.29227e-08	9.7324e-07
Cg2g008050	-6.89196	-0.640254	3.37304e-08	9.95442e-07
Cg4g001670	1.83113	5.01343	3.39929e-08	1.00151e-06
Cg4g014580	-6.82793	-0.692029	3.49112e-08	1.02513e-06
Cg9g028270	1.43331	3.88447	3.56176e-08	1.04413e-06
Cg6g023380	1.0893	5.83444	3.62527e-08	1.06098e-06
Cg6g023470	1.30989	4.38568	3.63938e-08	1.06334e-06
Cg5g004540	5.9444	2.61617	3.7308e-08	1.08824e-06
Cg7g018720	-1.77357	3.60454	3.9123e-08	1.13741e-06
Cg4g006860	1.23628	6.52979	3.92542e-08	1.13934e-06
Cg7g004740	-2.22113	2.15862	3.95738e-08	1.14673e-06
Cg6g023390	1.03352	8.67458	3.99989e-08	1.15714e-06
Cg5g032650	1.01442	6.30044	4.04906e-08	1.16944e-06
Cg3g000780	1.37777	3.42586	4.08399e-08	1.17759e-06
Cg5g042620	1.16755	6.99272	4.18593e-08	1.20501e-06
Cg6g016790	1.03546	6.7656	4.2231e-08	1.21373e-06
Cg7g017790	1.566	3.38307	4.26812e-08	1.22467e-06
Cg3g010340	1.4593	3.25016	4.39983e-08	1.25835e-06
Cg1g022940	1.25597	4.04548	4.4486e-08	1.27023e-06
Cg4g001740	1.05276	5.05249	4.67569e-08	1.33291e-06
Cg9g021670	1.30439	9.22164	5.00766e-08	1.42294e-06
Cg2g037300	1.33379	4.99324	5.19094e-08	1.47263e-06
Cg2g033080	1.31333	10.2404	5.27928e-08	1.49529e-06
Cg2g028850	-1.36363	5.05706	5.38699e-08	1.52334e-06
Cg2g047160	-7.22219	-0.377864	5.53707e-08	1.56327e-06
Cg2g035460	-1.71723	3.34972	5.56321e-08	1.56746e-06
Cg3g021950	1.16354	5.49012	5.56976e-08	1.56746e-06
Cg5g041150	1.1251	7.60356	5.72135e-08	1.60755e-06
Cg9g006630	1.58895	4.79421	5.85631e-08	1.64285e-06
Cg2g019880	-1.26115	4.05411	5.93363e-08	1.6617e-06
Cg2g038590	-6.82544	-0.692756	5.95399e-08	1.6623e-06
Cg7g021690	1.84032	3.02628	6.00375e-08	1.67353e-06
Cg6g011190	1.0311	4.83636	6.05753e-08	1.68585e-06
Cg2g017510	-3.24464	0.971006	6.06876e-08	1.68631e-06
Cg7g018770	-1.65239	3.95086	6.09223e-08	1.69016e-06
Cg6g012060	-2.18732	1.38689	6.11376e-08	1.69346e-06
Cg5g029170	1.23869	6.03548	6.29483e-08	1.73814e-06
Cg3g014550	-1.21683	3.98577	6.38321e-08	1.75979e-06
CgUng006290	-1.39149	3.45758	6.40518e-08	1.76308e-06
Cg9g008080	1.15322	6.61327	6.543e-08	1.7982e-06
Cg8g023360	1.15442	8.41312	6.58385e-08	1.8066e-06
Cg3g023350	1.167	7.55274	6.60052e-08	1.80836e-06
Cg1g013560	1.81641	4.05953	6.66935e-08	1.82437e-06
Cg4g021720	-1.04351	5.20418	6.71188e-08	1.83316e-06
Cg9g006150	1.79556	4.27969	6.92982e-08	1.88974e-06
Cg1g014740	-1.02955	5.12774	6.95779e-08	1.89444e-06
Cg3g017600	1.32923	3.53348	7.04595e-08	1.91547e-06
Cg9g014460	-2.41813	2.4574	7.2897e-08	1.97259e-06
Cg7g020070	1.12517	4.40417	7.64055e-08	2.06381e-06
Cg7g023530	1.54973	6.22723	7.65024e-08	2.06381e-06
Cg2g016620	-7.37172	-0.25351	7.67686e-08	2.06781e-06
Cg7g019120	-1.5834	3.00227	7.77935e-08	2.09222e-06
Cg5g021730	1.37492	5.72701	7.82876e-08	2.10229e-06
Cg5g019450	1.39845	8.78338	7.849e-08	2.10451e-06
Cg2g031580	-1.23917	4.44062	8.03606e-08	2.15139e-06
Cg5g006320	1.01158	7.18902	8.1094e-08	2.16772e-06
Cg9g020350	-2.76256	0.948519	8.19686e-08	2.18778e-06
Cg4g017930	1.12912	4.64036	8.49172e-08	2.26304e-06
Cg4g009920	-1.84068	2.91571	8.54713e-08	2.27436e-06
Cg2g039840	-1.00166	8.4878	8.56162e-08	2.27478e-06
Cg7g014820	1.33152	6.83629	8.61884e-08	2.28466e-06
Cg7g018750	1.0198	6.95635	8.62478e-08	2.28466e-06
Cg2g002200	1.0111	6.03042	8.76705e-08	2.31537e-06
Cg4g021510	2.34441	1.69771	8.79659e-08	2.31969e-06
Cg9g016370	-6.99357	-0.56272	9.38868e-08	2.47212e-06
Cg5g030450	6.87787	-0.642969	9.58619e-08	2.51659e-06
Cg3g001340	-4.78048	-0.159366	9.87262e-08	2.58792e-06
Cg7g021270	-5.31521	-0.381871	1.01408e-07	2.65033e-06
Cg8g004540	1.09686	4.28046	1.04237e-07	2.72022e-06
Cg9g009610	-1.02493	5.36977	1.11173e-07	2.89693e-06
Cg3g010610	-1.78547	2.01487	1.15836e-07	3.01397e-06
Cg6g017590	1.24631	5.06456	1.16525e-07	3.02741e-06
Cg4g003440	1.12837	4.80781	1.18567e-07	3.07592e-06
Cg2g034180	1.19563	7.95423	1.20917e-07	3.13228e-06
Cg3g012860	1.1288	5.04335	1.21503e-07	3.141e-06
Cg2g008210	1.50661	7.39407	1.21611e-07	3.141e-06
Cg3g008000	-1.38068	3.10278	1.22327e-07	3.15486e-06
Cg9g022080	1.06719	4.10626	1.2402e-07	3.19175e-06
Cg4g007050	-2.23928	5.24328	1.24235e-07	3.19175e-06
Cg2g018720	-2.7244	2.48673	1.24302e-07	3.19175e-06
Cg2g030930	-1.02581	4.36184	1.26124e-07	3.23381e-06
Cg6g024730	1.44571	3.75395	1.29777e-07	3.32264e-06
CgUng005460	1.23207	5.08014	1.31702e-07	3.36213e-06
Cg6g023940	-7.57132	-0.084633	1.38665e-07	3.52455e-06
Cg1g017140	-1.15782	3.79634	1.41653e-07	3.58845e-06
Cg6g019660	1.17244	4.19621	1.41791e-07	3.58845e-06
Cg8g014190	-1.30882	3.53364	1.42628e-07	3.60442e-06
Cg5g004460	1.0366	8.44256	1.51262e-07	3.80078e-06
Cg2g016380	-2.91773	0.412416	1.52098e-07	3.81546e-06
Cg6g016160	-1.57346	2.5471	1.5228e-07	3.81546e-06
Cg4g010340	1.47574	3.93732	1.52871e-07	3.82482e-06
Cg4g016210	-3.0174	1.02088	1.5864e-07	3.95228e-06
Cg9g006140	1.4438	3.65421	1.61001e-07	4.0034e-06
Cg6g009710	-3.6207	-0.0887613	1.62046e-07	4.02006e-06
Cg2g035430	1.02886	4.76788	1.66678e-07	4.12916e-06
Cg7g015450	1.27123	4.1431	1.73176e-07	4.28411e-06
Cg3g013000	1.43812	4.97082	1.75388e-07	4.33272e-06
Cg3g007090	1.43754	4.50314	1.76748e-07	4.36021e-06
Cg7g020590	1.09276	4.18302	1.77671e-07	4.37352e-06
Cg5g030380	1.30386	3.39241	1.77785e-07	4.37352e-06
Cg4g009320	1.02104	4.4753	1.8088e-07	4.44344e-06
Cg1g011960	1.42888	4.87384	1.82353e-07	4.47337e-06
Cg3g013740	-2.38453	1.7075	1.88723e-07	4.62318e-06
Cg5g037260	-1.01799	7.46637	1.89707e-07	4.64084e-06
Cg2g037730	1.39467	3.67476	1.9008e-07	4.6435e-06
Cg4g007410	1.04786	4.66315	1.9287e-07	4.70511e-06
Cg1g010830	1.83833	2.9581	1.93475e-07	4.71091e-06
Cg3g009920	-1.50968	3.95566	1.93643e-07	4.71091e-06
Cg4g017810	2.50087	0.999205	1.99456e-07	4.83893e-06
Cg4g001090	1.02785	4.25205	2.00566e-07	4.85887e-06
Cg8g000910	1.9301	6.46371	2.01106e-07	4.85887e-06
Cg1g017710	1.07168	5.44532	2.1782e-07	5.24827e-06
Cg3g014840	1.48915	4.50038	2.22243e-07	5.34751e-06
Cg9g012440	-3.66074	-0.0552919	2.25645e-07	5.42196e-06
Cg2g039020	1.00306	6.05662	2.26263e-07	5.42939e-06
Cg7g016280	-1.47836	2.62647	2.28694e-07	5.48024e-06
Cg2g018020	-2.01698	2.4415	2.36479e-07	5.65908e-06
Cg1g024330	1.27794	4.92406	2.4032e-07	5.74319e-06
CgUng018440	3.3737	0.134226	2.48075e-07	5.92047e-06
Cg9g021070	-6.56762	-0.892496	2.83756e-07	6.73548e-06
Cg2g046280	-3.74603	0.421222	2.84452e-07	6.74289e-06
Cg2g033830	1.13343	6.63756	2.8656e-07	6.78372e-06
Cg7g023190	-1.53734	2.83986	2.9322e-07	6.92274e-06
Cg5g031660	1.25888	4.58832	3.06645e-07	7.22999e-06
Cg5g038040	1.17844	8.90391	3.08248e-07	7.25806e-06
Cg2g019900	1.21873	4.08172	3.1018e-07	7.2938e-06
Cg5g042690	1.02962	4.72831	3.23344e-07	7.59319e-06
Cg1g022640	-2.02633	2.06594	3.27742e-07	7.68621e-06
Cg4g016850	-1.99475	2.08125	3.31337e-07	7.74984e-06
Cg6g004910	1.93521	1.95829	3.36295e-07	7.85537e-06
Cg9g023520	-1.40526	3.82151	3.37197e-07	7.8653e-06
CgUng002730	-1.76819	4.00792	3.37615e-07	7.8653e-06
Cg7g011130	-7.27925	-0.320463	3.42784e-07	7.97517e-06
Cg5g006750	1.04697	8.68481	3.56969e-07	8.28328e-06
Cg1g000980	-1.05285	5.74335	3.65291e-07	8.46521e-06
Cg8g022090	1.00208	4.35498	3.70514e-07	8.57497e-06
Cg4g022120	3.16998	4.97371	3.74686e-07	8.66012e-06
Cg9g022260	-1.25043	4.6871	3.84748e-07	8.88102e-06
Cg2g042190	1.22707	3.92891	3.85694e-07	8.89118e-06
Cg2g031640	1.01228	7.43348	3.88758e-07	8.95008e-06
CgUng003210	1.01479	4.54114	3.97611e-07	9.13001e-06
Cg7g010490	-6.52588	-0.923656	4.04658e-07	9.27969e-06
Cg1g001670	1.03921	4.44501	4.21355e-07	9.65002e-06
Cg7g011490	2.16822	1.32385	4.29718e-07	9.82876e-06
Cg5g007340	-1.05063	5.15025	4.3953e-07	1.00271e-05
Cg8g020330	4.33091	-0.496	4.6193e-07	1.04837e-05
Cg5g043580	1.00751	5.86776	4.64965e-07	1.0539e-05
Cg2g015270	1.25572	5.51335	4.72388e-07	1.06717e-05
CgUng001390	-6.60799	-0.862039	4.72639e-07	1.06717e-05
Cg7g022840	1.07147	6.74012	4.82211e-07	1.08599e-05
Cg9g028620	-1.52076	2.3681	4.83777e-07	1.08813e-05
Cg8g010220	2.55369	2.08944	4.965e-07	1.11178e-05
Cg9g026130	-2.07297	3.44184	5.02468e-07	1.12299e-05
Cg6g018470	1.19301	8.24229	5.12929e-07	1.14201e-05
Cg4g018300	1.52856	6.11977	5.30332e-07	1.17778e-05
Cg2g023590	-6.52869	-0.922901	5.661e-07	1.25405e-05
Cg1g019730	1.38596	8.69308	5.73512e-07	1.26887e-05
Cg5g023780	1.24643	3.55335	5.77885e-07	1.27694e-05
Cg8g024960	-1.21814	4.20412	5.85374e-07	1.29186e-05
Cg2g000080	-4.96029	-0.665483	5.92034e-07	1.30492e-05
Cg6g000280	-1.0085	5.52707	5.97884e-07	1.31617e-05
Cg5g041660	-1.63737	5.77888	6.00101e-07	1.3194e-05
Cg9g012210	1.49666	3.13022	6.03579e-07	1.32539e-05
Cg5g003300	-1.03158	3.98814	6.56479e-07	1.43261e-05
Cg1g017240	-2.21645	1.26224	6.66692e-07	1.45309e-05
Cg4g023560	-4.63051	-0.277787	6.68521e-07	1.45527e-05
Cg2g011600	-1.08766	6.01844	6.7706e-07	1.47204e-05
Cg8g002840	-3.70397	-0.020841	6.86062e-07	1.48977e-05
Cg8g013250	1.78799	2.28664	7.08874e-07	1.53552e-05
Cg3g017800	-1.38002	5.15293	7.10855e-07	1.53791e-05
Cg3g011050	-1.05209	6.69028	7.29717e-07	1.57678e-05
Cg6g005770	-2.45293	1.45022	7.43914e-07	1.60156e-05
Cg1g008400	1.30182	6.40757	7.5799e-07	1.62986e-05
Cg4g010850	-6.44024	-0.987627	7.61643e-07	1.63572e-05
Cg9g006010	1.66516	5.78309	7.75314e-07	1.66134e-05
Cg2g000400	-1.04322	6.90068	7.75464e-07	1.66134e-05
Cg1g024560	1.06898	4.16088	7.7857e-07	1.66597e-05
Cg1g024700	1.32344	4.22129	7.90749e-07	1.68792e-05
Cg5g033100	1.02136	4.26071	7.98607e-07	1.70263e-05
Cg2g021700	-3.56426	0.0787946	8.0922e-07	1.72108e-05
Cg4g000620	-1.06045	7.18968	8.40416e-07	1.78317e-05
Cg2g025550	-2.78518	0.308408	8.40438e-07	1.78317e-05
Cg2g022170	-7.02592	-0.537875	8.44953e-07	1.79059e-05
Cg6g014670	-1.07939	7.86589	8.56833e-07	1.80922e-05
Cg2g025890	-1.2725	3.93587	8.76418e-07	1.84394e-05
Cg8g021420	1.75537	2.16712	9.10211e-07	1.90627e-05
Cg6g016760	-1.36642	3.66994	9.10378e-07	1.90627e-05
Cg6g025030	-1.92587	1.79791	9.28187e-07	1.94125e-05
Cg3g022040	1.09325	5.25601	9.33849e-07	1.95077e-05
Cg8g023870	1.28735	3.17961	9.41369e-07	1.96414e-05
Cg4g023170	1.01219	4.50344	9.46503e-07	1.97252e-05
Cg7g015040	-2.79002	0.597057	9.54288e-07	1.98404e-05
Cg2g045820	-1.99755	2.51377	9.63097e-07	1.99999e-05
Cg9g025200	-1.79095	2.35592	9.67555e-07	2.00474e-05
Cg2g042140	-1.44764	5.58689	9.95513e-07	2.04796e-05
Cg6g019330	-3.35871	0.881901	1.01138e-06	2.07817e-05
Cg5g012850	-2.70104	0.436624	1.05937e-06	2.17171e-05
Cg4g001470	-1.42693	3.2231	1.06357e-06	2.17779e-05
Cg2g028890	-1.01882	4.55422	1.08088e-06	2.20808e-05
Cg4g011330	-1.18183	3.57244	1.10191e-06	2.24843e-05
Cg5g028900	1.03838	8.02443	1.1418e-06	2.32443e-05
Cg2g031930	1.8096	2.52488	1.22515e-06	2.48391e-05
Cg2g036410	-3.50162	1.18748	1.22578e-06	2.48391e-05
Cg2g016290	1.21952	7.75522	1.25181e-06	2.53082e-05
Cg4g020720	-1.06249	5.71478	1.27072e-06	2.56314e-05
Cg5g013020	-4.24119	-0.588315	1.27319e-06	2.5652e-05
Cg5g016590	-1.29138	3.0049	1.27972e-06	2.57539e-05
Cg9g001230	-1.03569	5.45755	1.39439e-06	2.78387e-05
Cg2g014550	2.46098	1.87848	1.4051e-06	2.80208e-05
Cg1g014850	-1.18157	3.26683	1.4559e-06	2.89682e-05
Cg3g002310	1.87557	1.97033	1.45905e-06	2.8998e-05
Cg4g003740	-1.28197	3.18988	1.47474e-06	2.92437e-05
Cg3g013240	-1.71198	3.90505	1.51551e-06	2.99509e-05
Cg4g019180	1.03304	10.9939	1.51782e-06	2.99629e-05
Cg2g002560	2.19867	1.10267	1.52442e-06	3.00595e-05
Cg9g005550	-1.18637	3.58006	1.54233e-06	3.03447e-05
Cg4g013360	-1.4133	4.06806	1.58929e-06	3.11357e-05
Cg8g019380	-5.31017	-0.383231	1.58962e-06	3.11357e-05
Cg4g019050	4.55428	0.118763	1.59711e-06	3.12137e-05
Cg8g002850	-4.99503	-0.639078	1.59716e-06	3.12137e-05
Cg3g006610	-1.11997	3.41768	1.60344e-06	3.13018e-05
Cg4g019950	-1.5114	2.77578	1.63527e-06	3.18524e-05
Cg2g042310	1.02748	5.599	1.64566e-06	3.19972e-05
Cg5g007600	1.55514	5.77776	1.65414e-06	3.21133e-05
CgUng003560	-4.20818	-0.613425	1.66406e-06	3.22703e-05
Cg6g019980	-1.22258	4.57166	1.6743e-06	3.24331e-05
Cg4g022130	3.09997	3.01584	1.69225e-06	3.27088e-05
Cg5g041320	1.04357	8.42611	1.70247e-06	3.28702e-05
Cg3g016580	1.55476	3.07152	1.71518e-06	3.30793e-05
Cg3g011690	1.05282	4.07362	1.72586e-06	3.32185e-05
Cg2g024820	-1.09153	5.19757	1.73333e-06	3.33197e-05
Cg5g040600	1.22514	5.22806	1.82429e-06	3.49157e-05
Cg2g022830	-1.58325	3.5139	1.82902e-06	3.49681e-05
Cg8g021020	1.0485	9.78602	1.84704e-06	3.52743e-05
Cg7g013220	2.26983	1.81558	1.92055e-06	3.65591e-05
Cg8g006160	1.17302	3.96641	1.93069e-06	3.67123e-05
Cg5g016960	1.02788	4.96762	1.93974e-06	3.68445e-05
Cg6g005100	2.58053	0.949066	1.99213e-06	3.77581e-05
Cg5g029880	1.22742	8.51996	2.05495e-06	3.88651e-05
Cg5g043130	1.12035	7.07097	2.10516e-06	3.97292e-05
Cg7g019130	-2.16314	1.14114	2.11103e-06	3.97973e-05
Cg3g025010	-1.64418	2.78762	2.15617e-06	4.06049e-05
Cg7g010570	-1.25704	3.14715	2.21741e-06	4.17134e-05
Cg5g026440	-3.13589	0.959937	2.23961e-06	4.20412e-05
Cg9g002980	1.09974	7.65528	2.24862e-06	4.21652e-05
Cg2g003600	1.83529	1.44976	2.27693e-06	4.26053e-05
Cg1g021390	-1.07392	4.46757	2.28253e-06	4.26646e-05
CgUng005950	2.54733	1.83339	2.30986e-06	4.31297e-05
Cg9g029290	-2.21646	1.0547	2.33037e-06	4.34664e-05
Cg3g002290	-6.34586	-1.0554	2.39075e-06	4.44984e-05
Cg2g037580	-1.23206	4.46365	2.41476e-06	4.48978e-05
Cg2g019750	-3.79387	0.0479682	2.41925e-06	4.49337e-05
Cg4g013500	-1.35198	3.39154	2.49437e-06	4.61826e-05
Cg8g002580	1.09961	9.53886	2.50229e-06	4.6232e-05
Cg5g043900	2.91356	0.0725914	2.52044e-06	4.65183e-05
Cg3g025330	-1.09665	3.8756	2.52547e-06	4.65623e-05
Cg4g009990	-1.13771	3.36504	2.54528e-06	4.68784e-05
Cg6g018200	-3.02847	-0.00201076	2.56697e-06	4.72285e-05
Cg9g016550	-3.23592	-0.17978	2.58792e-06	4.75641e-05
Cg3g008240	1.10034	5.81926	2.66645e-06	4.89054e-05
Cg2g034030	-2.68302	0.885441	2.69137e-06	4.92596e-05
Cg9g011420	-6.44381	-0.986767	2.74252e-06	5.00915e-05
Cg4g015400	1.35384	5.2476	2.75877e-06	5.03361e-05
Cg2g045130	1.59169	2.78606	2.7674e-06	5.04412e-05
Cg3g020920	-1.83133	3.30721	2.78961e-06	5.06885e-05
Cg4g006940	1.35029	5.37583	2.83455e-06	5.1452e-05
Cg3g010040	1.16877	3.8111	2.90484e-06	5.2565e-05
Cg5g010290	2.36305	0.443874	2.97173e-06	5.361e-05
Cg9g008510	-1.30297	2.98467	3.07269e-06	5.53179e-05
Cg5g023190	-1.24916	3.47186	3.14335e-06	5.64744e-05
Cg5g040060	-1.3134	5.78429	3.2152e-06	5.77063e-05
Cg5g017120	-2.22588	0.921427	3.22159e-06	5.7762e-05
Cg6g007350	-4.78182	-0.802428	3.42357e-06	6.11963e-05
Cg6g019360	1.00117	6.82313	3.51863e-06	6.28316e-05
Cg4g022380	2.41797	0.560368	3.56249e-06	6.35503e-05
Cg1g025120	1.42257	2.36605	3.59721e-06	6.40399e-05
Cg2g038870	-2.42731	1.26427	3.61627e-06	6.4314e-05
Cg5g044570	-1.21716	3.49855	3.75052e-06	6.63489e-05
Cg7g007430	-2.48944	0.360971	3.77976e-06	6.67492e-05
Cg5g027850	1.00821	6.15678	3.89682e-06	6.86786e-05
Cg5g003170	1.04576	6.05651	4.07926e-06	7.16784e-05
Cg5g029920	1.96655	7.42365	4.11699e-06	7.21252e-05
Cg8g008070	1.01832	4.06588	4.12386e-06	7.21736e-05
Cg5g040130	1.34931	6.1376	4.17873e-06	7.30614e-05
Cg6g006270	-1.30098	3.01884	4.21931e-06	7.36976e-05
Cg2g000310	1.05877	9.22315	4.29281e-06	7.4907e-05
Cg4g022750	3.41436	0.728283	4.32337e-06	7.53654e-05
Cg1g001530	-1.97312	1.7161	4.39688e-06	7.6571e-05
Cg4g008570	-2.28486	1.10871	4.45949e-06	7.75079e-05
Cg2g040320	1.16613	3.14448	4.46868e-06	7.7591e-05
Cg3g016910	1.50549	2.27277	4.47528e-06	7.7629e-05
Cg2g002800	-1.19366	4.01038	4.4929e-06	7.78578e-05
Cg4g013880	-1.624	2.50372	4.58066e-06	7.93005e-05
Cg1g012560	-2.52683	1.97447	4.59803e-06	7.94521e-05
Cg8g008720	-1.20578	4.0189	4.71003e-06	8.13e-05
Cg1g007040	3.21192	-0.384158	4.82932e-06	8.30992e-05
Cg8g004870	6.28286	-1.09221	4.88637e-06	8.38502e-05
Cg3g011740	-1.21619	3.49805	4.90257e-06	8.40461e-05
Cg5g031720	1.01088	5.76922	4.91484e-06	8.41745e-05
Cg4g002030	1.32129	3.26871	4.9297e-06	8.4318e-05
Cg7g013380	1.11536	3.50467	5.12048e-06	8.74408e-05
Cg5g025890	-6.85697	-0.666649	5.25626e-06	8.94989e-05
Cg9g027750	3.66946	1.51229	5.26801e-06	8.96122e-05
Cg2g015360	1.87963	2.62931	5.29548e-06	8.99925e-05
Cg5g017500	1.02078	4.82389	5.32941e-06	9.04817e-05
Cg3g021840	-1.17084	3.39782	5.36523e-06	9.1002e-05
Cg4g020250	2.06445	1.96466	5.48677e-06	9.28594e-05
Cg5g040990	1.20511	2.92845	5.52128e-06	9.32889e-05
Cg8g023350	1.58037	2.1738	5.937e-06	9.9643e-05
Cg4g011160	-6.29588	-1.09055	5.9579e-06	9.98985e-05
Cg2g011190	2.06055	1.04002	6.17218e-06	0.000103295
Cg5g018060	2.15646	0.88834	6.27752e-06	0.000104958
Cg8g002770	2.3118	1.19181	6.41855e-06	0.00010701
Cg9g016430	1.83338	2.38561	6.60584e-06	0.000109924
CgUng000320	-1.48837	2.95723	6.8219e-06	0.000113092
Cg5g021310	1.444	4.39479	7.15158e-06	0.000118112
Cg8g022390	-1.39077	3.77201	7.16844e-06	0.000118279
Cg1g025750	-6.14444	-1.19937	7.28471e-06	0.000120085
Cg3g002670	-1.00774	5.41867	7.32358e-06	0.0001205
Cg6g008290	1.00688	6.84871	7.44115e-06	0.00012232
Cg5g036140	1.20813	3.79412	7.58349e-06	0.000124543
Cg2g016480	6.12761	-1.20168	7.72347e-06	0.000126724
Cg2g020090	-1.49313	2.79892	7.77135e-06	0.000127391
Cg3g018100	-6.19707	-1.1621	7.90388e-06	0.000129279
Cg2g015520	1.94679	1.18481	8.01386e-06	0.000130878
Cg2g041230	1.73073	3.51095	8.07497e-06	0.000131632
Cg2g014580	1.9785	1.78578	8.11661e-06	0.000132188
Cg6g015890	1.00089	4.73447	8.1537e-06	0.000132669
Cg2g003690	-1.33456	5.35101	8.23867e-06	0.000133804
Cg7g015190	-1.09948	3.43768	8.27505e-06	0.000134147
Cg8g005230	1.34119	4.51941	8.33945e-06	0.000135067
Cg6g017960	-3.65478	-0.316529	8.47067e-06	0.000136814
Cg2g043050	-4.57365	-0.954825	8.49729e-06	0.000137118
Cg1g015270	-1.53409	2.65709	8.62179e-06	0.000139
Cg9g019180	-6.14637	-1.19893	8.72149e-06	0.000140478
Cg4g024100	1.05884	5.77723	8.77551e-06	0.000141219
Cg9g013340	-1.85607	2.51543	8.89501e-06	0.000143011
Cg9g008980	-3.1399	0.590076	9.05041e-06	0.000145342
Cg6g013070	1.03707	7.34349	9.05653e-06	0.000145342
Cg2g043490	-2.34892	1.98919	9.21945e-06	0.000147553
Cg9g028590	3.92186	-0.80611	9.26189e-06	0.000148098
Cg9g004890	1.34779	3.00895	9.2857e-06	0.000148343
Cg2g020890	1.12621	3.35231	9.37052e-06	0.000149563
Cg5g037700	-2.56266	1.0302	9.4535e-06	0.000150614
Cg7g015690	-1.40638	2.19769	9.54578e-06	0.000151946
Cg7g006240	1.73461	2.43945	9.81738e-06	0.000155846
Cg7g022060	-1.35522	3.91111	9.86482e-06	0.000156436
Cg9g017390	2.99237	0.491011	9.87606e-06	0.000156436
Cg7g003910	-2.033	2.78114	9.88117e-06	0.000156436
Cg1g010480	2.87905	0.179072	1.00462e-05	0.000158763
Cg5g006330	1.03362	9.08767	1.01273e-05	0.0001599
Cg9g028260	1.02663	4.39987	1.04185e-05	0.000163994
Cg4g017350	-1.19366	4.74302	1.04239e-05	0.000163994
Cg7g018200	-1.46244	2.42152	1.05943e-05	0.000166229
Cg9g008200	-5.22032	-0.466412	1.08539e-05	0.000169706
Cg1g018120	-4.52636	-0.987809	1.08545e-05	0.000169706
Cg4g017580	1.87672	1.78228	1.09521e-05	0.000170929
Cg7g003970	-3.11605	-0.0901971	1.09837e-05	0.00017127
Cg5g040370	-1.071	3.24138	1.10173e-05	0.000171642
Cg6g023440	1.18547	6.87833	1.13204e-05	0.00017574
Cg6g003210	-3.21411	-0.403008	1.14702e-05	0.00017791
Cg4g007640	5.33369	2.03784	1.15227e-05	0.00017841
Cg2g043570	-2.2311	0.532148	1.17769e-05	0.000182025
Cg6g017300	-6.08866	-1.23789	1.1941e-05	0.000183885
Cg9g019480	1.70343	2.33952	1.19495e-05	0.000183885
Cg8g004210	-1.47223	2.60135	1.20705e-05	0.000185422
Cg2g040700	-6.35285	-1.05381	1.239e-05	0.000189502
Cg7g006140	2.76559	-0.0413722	1.2649e-05	0.000193128
Cg1g017230	-1.11935	3.91509	1.28901e-05	0.000196639
Cg5g025930	-3.47414	0.0107523	1.2935e-05	0.000197153
Cg2g031810	-2.93546	0.319962	1.33796e-05	0.000203049
Cg8g004910	2.35631	0.515486	1.35602e-05	0.000205082
Cg9g008210	-4.03348	-0.745471	1.36712e-05	0.000206583
Cg4g000430	-1.02401	3.54936	1.38023e-05	0.000208385
Cg5g018120	1.86445	1.12618	1.38499e-05	0.000208925
Cg4g005010	-2.12069	1.72912	1.39049e-05	0.000209574
Cg4g000780	-2.43032	0.810574	1.39219e-05	0.000209651
Cg8g005720	-2.70416	0.137957	1.40308e-05	0.00021111
Cg8g023060	-2.8414	-0.143079	1.42835e-05	0.000214546
Cg3g013100	-1.52542	5.89823	1.43068e-05	0.000214712
Cg2g032040	-1.91955	1.40633	1.43806e-05	0.000215452
CgUng000080	-1.92951	0.839133	1.44084e-05	0.000215685
Cg7g007400	1.55718	2.00417	1.49278e-05	0.000223269
Cg8g006810	1.02435	3.53393	1.49612e-05	0.000223579
Cg6g006430	1.32167	5.0231	1.5066e-05	0.000224954
Cg1g016310	-2.04565	1.9791	1.55866e-05	0.000231548
Cg4g022200	2.34065	3.66036	1.64696e-05	0.000243431
Cg6g016050	-1.87596	3.7533	1.65899e-05	0.000245004
Cg5g033560	3.05885	0.040575	1.68255e-05	0.00024786
Cg5g023520	1.34852	8.52036	1.70204e-05	0.00025052
Cg9g015180	-6.03085	-1.27741	1.76773e-05	0.000259755
Cg5g005130	-1.29699	2.5955	1.77055e-05	0.000259951
Cg5g044310	-1.65442	1.84412	1.86928e-05	0.000273638
Cg4g018890	1.44338	3.94432	1.87492e-05	0.000274131
Cg7g004160	-2.6452	0.198812	1.92603e-05	0.00028137
Cg2g041250	1.56935	1.59901	1.98042e-05	0.000288596
Cg3g012510	-1.56513	1.85316	2.05642e-05	0.000297699
Cg5g043700	-1.08388	3.89839	2.12583e-05	0.000306989
Cg9g009420	-1.15862	9.43042	2.17633e-05	0.000312997
Cg5g000360	-1.35373	2.57777	2.18728e-05	0.000314132
Cg6g020390	-1.0569	5.01775	2.23688e-05	0.000319354
Cg5g045010	-1.66504	1.43698	2.28101e-05	0.000325391
Cg9g026770	1.03066	9.71488	2.29954e-05	0.000327502
Cg9g015710	-2.4065	0.296627	2.30927e-05	0.000328357
Cg4g020890	1.07243	7.43852	2.34465e-05	0.000333118
Cg2g046420	1.05747	6.81028	2.34988e-05	0.000333592
Cg5g036880	-4.47757	-1.02156	2.37126e-05	0.000336356
Cg1g013020	1.62809	3.54572	2.40617e-05	0.000340209
Cg2g017880	-1.85075	1.52145	2.40939e-05	0.000340392
Cg3g003000	3.88372	-0.835396	2.4469e-05	0.000344584
Cg7g011420	1.82244	2.17586	2.45427e-05	0.000345345
Cg6g015940	-1.03052	4.89687	2.46025e-05	0.00034591
Cg2g039820	1.02319	3.97829	2.47e-05	0.000347003
Cg2g006930	1.33275	3.48237	2.48448e-05	0.000348759
Cg8g020120	1.32354	2.64894	2.48796e-05	0.000348969
Cg9g011470	1.95716	0.787364	2.5158e-05	0.000352032
Cg3g012030	-1.32139	2.27519	2.54993e-05	0.000356457
Cg2g027490	-1.31717	3.35502	2.56518e-05	0.000357236
Cg2g011500	1.64689	2.68515	2.59171e-05	0.000360173
Cg3g012700	1.28916	2.88192	2.59241e-05	0.000360173
Cg2g032430	1.76887	1.22091	2.63479e-05	0.000365772
Cg2g028130	-3.08532	-0.29601	2.6559e-05	0.000367832
Cg1g010500	-1.63334	1.36226	2.69249e-05	0.000371729
Cg2g034080	-2.65055	-0.0201138	2.72582e-05	0.000375152
Cg5g026970	1.54648	1.62607	2.87661e-05	0.00039467
Cg7g007880	3.66697	-0.592056	2.88743e-05	0.000395846
Cg2g019490	-1.90805	1.24124	2.95691e-05	0.000404111
Cg1g027640	1.03666	3.44019	3.05746e-05	0.000416881
Cg9g011800	-5.97231	-1.31769	3.06744e-05	0.000417918
Cg7g022020	-1.43796	5.15985	3.11194e-05	0.000422997
Cg7g018220	1.10621	3.18411	3.13513e-05	0.00042582
Cg3g014190	1.54391	2.17318	3.14382e-05	0.000426672
Cg5g028050	-1.88894	1.22711	3.1537e-05	0.000427682
Cg2g046010	-1.13225	10.059	3.16317e-05	0.000428636
Cg8g024870	2.93463	-0.383849	3.2146e-05	0.000433935
Cg9g025230	-1.02381	7.98796	3.22089e-05	0.00043445
Cg2g009300	2.68194	1.2948	3.27764e-05	0.000441765
Cg9g007230	-1.69896	1.96924	3.29086e-05	0.000443208
Cg6g011830	1.33618	2.68472	3.3209e-05	0.00044657
Cg2g044980	1.29707	3.79368	3.3656e-05	0.000451201
Cg7g001960	1.646	1.94997	3.37704e-05	0.000452389
Cg1g006410	-1.29278	3.53212	3.39139e-05	0.000453886
Cg6g008370	-1.11766	7.06218	3.42226e-05	0.000457402
Cg3g002570	-6.08569	-1.23848	3.49903e-05	0.000465892
Cg9g027140	-2.19884	0.373835	3.54868e-05	0.000472146
Cg9g023900	1.29838	5.13548	3.65234e-05	0.000485204
Cg2g004240	-2.46908	1.34189	3.67979e-05	0.000488113
Cg8g022430	1.09504	8.1731	3.73423e-05	0.000494588
Cg8g017850	-1.663	1.43581	3.89105e-05	0.00051189
Cg8g005760	1.21484	3.27506	3.93917e-05	0.000517027
Cg4g024920	1.1491	2.74665	3.94186e-05	0.000517027
Cg9g019280	1.30969	5.98795	4.05858e-05	0.000529572
Cg8g021140	2.07897	0.678737	4.1401e-05	0.000538611
Cg1g017120	-1.20763	2.93987	4.17867e-05	0.000542426
Cg9g026260	1.15138	8.27828	4.27482e-05	0.000552866
Cg3g009220	-1.86438	0.876356	4.30585e-05	0.000556062
Cg5g007320	2.81247	-0.146826	4.31531e-05	0.000556874
Cg1g011670	-2.53805	0.556252	4.41881e-05	0.000568563
Cg9g020450	-6.03561	-1.27646	4.45793e-05	0.000573176
Cg9g012660	-6.03561	-1.27646	4.46612e-05	0.000573811
Cg4g023370	4.82664	-0.749943	4.52376e-05	0.000580368
Cg9g001790	-4.53184	-0.986515	4.54425e-05	0.000582572
Cg2g026080	-1.08224	4.19134	4.5574e-05	0.000583831
Cg5g017150	3.70579	0.851989	4.56538e-05	0.000584428
Cg7g007110	-2.4911	0.596633	4.60668e-05	0.000588859
Cg2g002330	-6.13737	-1.20075	4.65594e-05	0.000594264
Cg4g005820	-1.50898	2.92365	4.71762e-05	0.000600421
Cg5g037910	1.33354	4.46932	4.75774e-05	0.00060509
Cg7g014500	-1.26521	3.22624	4.8299e-05	0.000612555
Cg6g015710	1.8327	1.78573	4.83386e-05	0.000612555
Cg5g014230	1.64912	1.41906	4.98979e-05	0.000630498
Cg7g014780	1.05487	5.99592	5.06466e-05	0.000637868
Cg9g020330	1.58691	2.04044	5.16983e-05	0.000650444
Cg9g009660	-1.02114	4.07251	5.23512e-05	0.000658188
Cg3g024490	2.55761	0.66801	5.24711e-05	0.000658945
Cg1g006800	-5.90732	-1.35995	5.24863e-05	0.000658945
Cg4g007890	1.02947	6.94983	5.25608e-05	0.00065941
Cg5g002050	-1.15524	4.13093	5.31524e-05	0.000665882
Cg4g018500	-1.29651	2.33867	5.365e-05	0.000671411
Cg2g029900	-1.50377	2.1008	5.49886e-05	0.000684982
Cg2g009140	1.10429	3.07182	5.50315e-05	0.000685031
CgUng005790	1.79744	3.24699	5.58184e-05	0.000693355
Cg8g004350	4.10495	-0.668712	5.66848e-05	0.000703123
Cg2g022330	-4.53076	-0.986869	5.75809e-05	0.000713233
Cg1g001610	-3.44737	0.16982	5.89281e-05	0.00072787
Cg6g011460	2.14302	1.01584	5.95785e-05	0.000735387
Cg2g033900	1.05117	3.49541	5.98778e-05	0.000738562
Cg5g036730	-2.23299	1.38502	6.04904e-05	0.000745074
Cg1g018130	-5.84033	-1.40327	6.07574e-05	0.000747839
Cg8g023110	-1.56292	2.58297	6.09926e-05	0.000750208
Cg3g007430	-1.02873	3.69382	6.13556e-05	0.000754147
Cg1g027650	2.17387	1.28245	6.26705e-05	0.000769233
Cg7g000940	3.32375	-0.0935766	6.31313e-05	0.00077381
Cg8g014030	-1.6271	2.35773	6.34102e-05	0.000775606
Cg9g001190	-2.19876	1.04309	6.39435e-05	0.000780723
Cg5g003490	1.08367	4.43044	6.61296e-05	0.000805702
Cg3g007180	-6.035	-1.27661	6.61455e-05	0.000805702
Cg4g013780	-2.38622	0.362815	6.62827e-05	0.000806814
Cg5g009070	1.75407	2.04397	6.81409e-05	0.000826573
Cg2g016550	1.29256	2.45322	6.85157e-05	0.000829974
Cg6g024600	-1.20031	2.70484	6.86901e-05	0.000831514
Cg5g001090	1.41343	5.59148	7.08343e-05	0.000852192
Cg9g005620	-6.38508	-1.0228	7.09381e-05	0.000852528
Cg2g043650	-5.90314	-1.36076	7.09592e-05	0.000852528
Cg8g000460	-1.05359	3.18031	7.15675e-05	0.000858664
Cg6g010920	-2.51183	-0.123792	7.2463e-05	0.000866453
Cg6g025400	1.46948	1.7284	7.2627e-05	0.000867823
Cg8g002700	1.298	2.11535	7.29815e-05	0.000871467
Cg1g001650	2.44352	0.343102	7.44548e-05	0.000886653
Cg6g008000	-1.58153	1.58768	7.45924e-05	0.000887689
Cg2g032380	2.38061	0.786155	7.52044e-05	0.000893764
Cg8g009460	-3.82486	-0.893496	7.5898e-05	0.000900182
Cg2g001610	-3.90082	2.5375	7.73069e-05	0.000916274
Cg8g013850	-1.5319	1.36703	7.7492e-05	0.00091785
Cg3g016320	1.05666	6.02604	7.97809e-05	0.000943055
Cg4g013420	2.45557	0.728906	8.04235e-05	0.000950012
Cg7g018290	3.2823	0.0569003	8.22858e-05	0.00096811
Cg6g008030	-1.38963	2.69745	8.32067e-05	0.000977637
Cg2g028060	-1.67161	2.22234	8.34961e-05	0.000980383
Cg3g021190	-1.67303	1.91427	8.5619e-05	0.00100035
Cg1g011990	-3.0785	-0.298193	8.56849e-05	0.00100035
Cg3g007840	1.23283	3.71	8.57086e-05	0.00100035
Cg6g009500	-1.39843	3.34391	8.59566e-05	0.00100258
Cg2g037020	-2.0907	0.294721	8.61665e-05	0.00100436
Cg2g024700	-2.2545	0.413544	8.72679e-05	0.00101518
Cg6g006040	1.35428	7.2785	8.76171e-05	0.0010179
Cg5g009660	1.46621	6.73943	8.80799e-05	0.0010226
Cg2g026270	-5.77193	-1.44756	8.88355e-05	0.00103001
Cg9g027340	-2.74208	-0.217725	8.97885e-05	0.00103901
Cg7g022250	-1.04564	3.50247	9.05112e-05	0.00104531
Cg9g026430	1.25743	4.08705	9.09341e-05	0.00104881
Cg3g018720	-1.0979	6.78047	9.12995e-05	0.00105234
Cg4g014720	-5.84453	-1.40246	9.3152e-05	0.00107018
Cg6g024770	-1.67315	1.80001	9.50878e-05	0.00108887
Cg2g047430	-1.72437	2.74678	9.51861e-05	0.00108928
Cg3g002560	1.03949	4.45356	9.53753e-05	0.00109003
Cg5g032970	2.12954	3.05614	9.61981e-05	0.00109872
Cg2g007050	-1.0762	2.99877	9.79619e-05	0.00111541
Cg9g015320	-5.84107	-1.40312	9.79766e-05	0.00111541
Cg9g007270	-4.09416	-0.694139	9.9056e-05	0.00112624
Cg8g023940	1.21203	2.49737	0.000100063	0.00113696
Cg3g022290	2.72065	-0.0755415	0.000100568	0.00114049
Cg2g038070	-1.27884	2.76743	0.000103108	0.00116553
Cg2g002240	-1.05118	3.06276	0.000103558	0.00116986
Cg6g007200	-1.01798	4.28693	0.00010389	0.00117211
Cg5g037960	1.35428	2.2938	0.000104167	0.00117373
Cg9g025830	2.8517	1.16136	0.000104557	0.00117662
Cg3g020340	-1.40374	3.91115	0.000105959	0.00119087
Cg8g010670	1.30476	2.00837	0.000109241	0.00122307
Cg2g016740	-2.4349	-0.179232	0.000112324	0.0012528
Cg8g002780	-2.80187	-0.0351004	0.000114962	0.00127979
Cg4g021500	1.32165	2.07619	0.000117234	0.00130279
Cg1g006530	2.02133	0.689125	0.00011725	0.00130279
Cg2g033670	-5.77381	-1.4472	0.000118407	0.00131398
Cg9g005570	-1.36237	2.29118	0.000118962	0.00131931
Cg9g000770	-1.64745	2.23384	0.000119393	0.00132159
CgUng000360	1.16024	3.98691	0.00012002	0.0013277
Cg2g002400	1.47609	2.1299	0.000120364	0.00132983
Cg7g013280	-1.11622	2.73685	0.000122795	0.00135329
Cg9g014240	-6.35608	-1.05328	0.000125893	0.00138655
Cg6g014990	-4.16301	-1.23789	0.000127865	0.00140651
Cg2g028590	1.31953	2.92327	0.000128877	0.00141676
Cg1g001700	-1.29633	2.9059	0.000130316	0.0014299
Cg9g004550	3.73611	-0.543211	0.000130444	0.00143041
Cg7g005010	1.54946	2.162	0.000131839	0.00144391
Cg5g035660	-4.38762	-1.08845	0.000133983	0.00146466
Cg5g043690	-1.01334	3.05003	0.000134843	0.00147222
Cg3g004000	-1.09834	3.19339	0.000135408	0.00147747
Cg9g022170	-5.97293	-1.31764	0.000135818	0.00148103
Cg6g002440	1.10494	2.78456	0.000139432	0.00151668
Cg1g008140	-5.70037	-1.4932	0.000139729	0.00151803
Cg7g019610	1.18899	5.67	0.000140997	0.00152992
Cg9g003780	1.0546	9.29956	0.000142087	0.00153985
Cg6g004100	-5.77551	-1.44689	0.000142906	0.00154777
Cg1g015500	1.97862	0.236576	0.00014525	0.00157122
Cg3g014980	1.28872	5.38844	0.000145943	0.00157775
Cg8g020020	-1.02989	2.86213	0.000148417	0.00160031
Cg2g036370	-1.08067	3.16438	0.000149381	0.00160898
Cg1g011190	-5.6993	-1.4934	0.000149776	0.00161224
Cg2g004260	9.98667	2.16959	0.000150463	0.00161865
Cg5g015100	-2.07064	0.280593	0.000155502	0.00166471
Cg2g021170	1.29637	2.86435	0.000161555	0.00171456
Cg2g030040	-3.68971	-0.988547	0.000161575	0.00171456
Cg4g012590	1.13208	3.09453	0.000162789	0.00172384
Cg8g020860	1.3776	3.78568	0.000163952	0.00173511
Cg4g022020	1.31035	2.70654	0.000164603	0.00174006
Cg6g005910	2.60702	-0.450229	0.000164617	0.00174006
Cg1g029060	-2.31816	0.310701	0.000165446	0.00174777
Cg3g024670	3.15524	-0.668701	0.00016675	0.00175943
Cg8g022340	1.12439	3.82978	0.000166862	0.00175956
Cg8g009030	-3.64058	-1.02182	0.00016821	0.0017727
Cg2g043150	1.23091	2.14505	0.000175281	0.00184171
Cg7g015870	1.70205	1.17025	0.000175397	0.00184183
Cg2g038670	1.15478	2.70167	0.000176627	0.00185253
Cg2g039900	1.20069	5.39971	0.000178751	0.00187369
Cg7g003830	1.4074	1.54961	0.000179731	0.0018806
Cg2g011220	-3.86455	-0.863621	0.000180061	0.00188268
Cg1g004720	1.63289	1.70842	0.000180144	0.00188268
Cg2g032260	-1.89506	0.67416	0.000180976	0.00189025
Cg1g024580	-1.47593	1.57669	0.000181704	0.00189673
Cg2g019840	-1.44121	1.70983	0.000184982	0.00192591
Cg4g022210	2.05242	5.11647	0.000187998	0.0019497
Cg1g010650	1.0678	3.61414	0.000189472	0.00196268
Cg6g018390	-3.23179	-0.92399	0.000190841	0.00197453
Cg3g018870	1.03835	2.85719	0.000191474	0.00197875
Cg8g004370	2.59848	-0.165097	0.000194787	0.00201063
Cg1g008810	-1.65788	0.92098	0.000200223	0.00205708
Cg2g020130	-1.6975	1.43582	0.000204415	0.0020977
Cg3g011330	-6.02054	-1.2792	0.000206385	0.00211422
Cg2g022370	1.36948	2.0245	0.000207253	0.00212043
Cg4g013170	-2.75121	-0.539507	0.000207474	0.00212043
Cg5g027270	-1.34776	1.83616	0.000219021	0.0022268
Cg5g003750	1.01788	5.25437	0.000220882	0.00224312
CgUng018130	3.19611	2.16124	0.000223742	0.00226946
Cg8g000960	1.41179	2.62111	0.000223884	0.00226946
Cg2g021910	1.2185	5.80407	0.000226147	0.00228866
Cg1g021580	-1.16066	2.66973	0.000230357	0.00232325
Cg8g023730	-1.33359	1.84278	0.000231986	0.00233834
CgUng000240	-3.55486	-0.693592	0.000233949	0.00235678
Cg2g036140	-3.47886	-0.748198	0.000234194	0.0023579
Cg6g008970	1.22382	2.69519	0.000235576	0.00236774
Cg5g041090	1.05459	7.32703	0.000241566	0.00242103
Cg9g022650	-3.53934	-0.157882	0.000246406	0.00246813
Cg3g006970	1.55097	1.24282	0.000251417	0.00250832
Cg7g007200	1.0706	3.85639	0.000252002	0.00251273
Cg6g016170	2.49592	-0.240939	0.00025297	0.00251811
Cg9g007180	-1.53824	2.18289	0.000255013	0.00253413
Cg5g015480	-1.08131	2.93002	0.000264875	0.00261735
Cg1g005500	-1.33735	1.86144	0.000266892	0.00263432
Cg2g044090	1.74326	0.538389	0.000269019	0.00265234
Cg8g012400	-1.23716	2.525	0.000269379	0.00265441
Cg8g007270	1.00507	3.22175	0.000270408	0.00266305
CgUng002840	-1.28568	2.45937	0.000272437	0.00268003
Cg7g019830	-5.69564	-1.49402	0.000273037	0.00268293
Cg6g016060	1.73528	1.65196	0.000273727	0.00268821
Cg9g019570	-2.02515	2.25347	0.000275357	0.0027012
Cg8g020130	1.0663	3.51773	0.00027826	0.00272664
Cg2g000610	-1.90272	0.472299	0.000280887	0.00274355
Cg5g037570	-5.62102	-1.54106	0.000281622	0.00274887
Cg1g002700	-3.74248	-0.954574	0.000282838	0.0027561
Cg5g034040	1.97465	1.86861	0.000282884	0.0027561
Cg9g012290	-1.65092	1.47555	0.000284175	0.00276458
Cg9g005140	1.74438	1.60896	0.000290182	0.00282146
Cg5g001590	-1.59501	1.13909	0.000292799	0.00284219
Cg4g024010	2.46499	0.593355	0.000299961	0.00290529
Cg6g003820	-1.59967	4.81109	0.000307981	0.00296989
Cg2g029070	1.23738	2.58664	0.000314442	0.00302721
Cg5g004380	1.61505	1.26425	0.000316272	0.00304317
Cg8g009490	-2.47265	-0.276278	0.000320527	0.0030757
Cg5g030700	-1.87453	0.335266	0.000324968	0.00311321
Cg5g001510	-1.3256	1.86876	0.000326965	0.00312384
CgUng000270	1.1589	2.26347	0.000330042	0.00314982
Cg1g005560	1.07389	2.64779	0.000333617	0.00318048
Cg6g007900	-3.37062	-0.831045	0.000337222	0.00319924
Cg5g044730	1.08849	6.58642	0.000337902	0.00320397
Cg8g001450	-1.06511	7.80146	0.000339948	0.00321816
Cg5g009930	1.10353	4.06531	0.000343082	0.00324434
Cg1g016810	3.1037	-0.989926	0.000344443	0.00325546
Cg3g016020	-2.0775	0.483132	0.000345422	0.00326296
Cg2g032010	-1.32487	1.82064	0.000348404	0.00328936
Cg9g001560	-1.47318	2.12227	0.000349172	0.00329308
Cg2g036830	-1.07216	2.46132	0.000351742	0.00331553
Cg8g005260	-3.03449	-0.773905	0.000354093	0.00333413
Cg1g023400	-1.84585	0.864887	0.000356378	0.00335384
Cg1g021840	-1.69113	1.14628	0.000359638	0.00337729
Cg2g033020	1.03152	4.55286	0.00036174	0.00339522
Cg6g012170	1.456	1.38255	0.000362638	0.00340184
Cg3g013430	-1.26279	2.84473	0.000368651	0.00344904
Cg9g009400	3.10824	0.592931	0.000371772	0.0034727
Cg1g009080	1.20098	2.72047	0.000374542	0.00349672
Cg1g023180	-1.03269	2.85011	0.000374849	0.00349677
Cg2g029750	1.23353	2.48222	0.000374945	0.00349677
Cg5g016500	2.10641	0.455249	0.000376606	0.00350668
Cg4g002780	-1.01949	2.62495	0.00037903	0.00352738
Cg9g023620	-1.35382	1.44962	0.000384851	0.00357588
Cg7g012910	-3.03633	-0.773572	0.000391182	0.00362896
Cg2g008410	2.69571	-0.384044	0.00039231	0.0036375
Cg1g019150	1.45283	1.73919	0.000397753	0.00368021
Cg2g029230	-3.02368	-0.162115	0.000398147	0.00368035
Cg7g002060	-1.06762	2.5909	0.000398187	0.00368035
Cg6g016140	1.01087	4.81815	0.000404722	0.00373683
Cg2g024630	-2.01968	0.375547	0.0004059	0.00374574
Cg2g009660	1.05494	2.66899	0.000407403	0.00375664
Cg5g028240	-2.29587	-0.162828	0.000407508	0.00375664
Cg5g023170	2.3187	1.19141	0.000426641	0.0039064
Cg5g009010	1.55024	1.15647	0.000427427	0.00390953
Cg4g004600	-5.54294	-1.58955	0.00043695	0.0039904
Cg6g010390	1.41486	1.76908	0.000437269	0.00399124
Cg1g012330	-1.91022	0.952659	0.000445054	0.0040497
Cg5g034450	-2.62965	-0.0364564	0.000446125	0.00405524
CgUng001830	-5.62529	-1.54034	0.000456826	0.00413968
Cg2g026220	-1.79634	0.651638	0.000458164	0.00414753
Cg1g027920	-1.14513	2.81715	0.000458447	0.00414796
Cg7g003570	1.34275	1.78855	0.000463443	0.00418885
Cg4g008500	-1.25292	1.73856	0.000463773	0.00418967
Cg2g008360	2.0493	1.57534	0.000467944	0.00422122
Cg1g007830	-1.06782	3.33293	0.000470424	0.00424105
Cg2g029590	-1.32069	1.40569	0.00047134	0.00424713
Cg9g024100	-1.19951	1.71901	0.000477778	0.00429603
Cg8g023450	1.29369	2.48609	0.000477987	0.00429603
Cg1g025480	-2.90079	-0.863102	0.000481251	0.00432314
Cg6g011390	-1.43589	1.70565	0.000486287	0.00435636
Cg8g001970	-1.98414	0.790145	0.000498893	0.00444548
Cg9g021740	-2.68899	0.603938	0.00049946	0.0044481
Cg4g017980	4.01113	-1.32032	0.000506304	0.00449766
Cg9g004250	-1.02575	2.94621	0.000512136	0.00453935
Cg4g009640	-1.14891	13.1516	0.000515782	0.00456257
Cg7g021150	1.76905	1.2568	0.000519087	0.00458805
Cg2g013970	1.65735	2.19418	0.000525097	0.00462954
Cg9g001850	2.03153	1.51447	0.000534062	0.00470151
Cg2g004710	-5.53782	-1.59038	0.000536327	0.00471909
Cg2g016340	5.52541	-1.59127	0.000537627	0.00472579
Cg7g003380	-5.91679	-1.35844	0.000563424	0.00492548
Cg6g025010	-1.08296	3.15482	0.000567879	0.00495704
Cg1g017690	1.20966	2.32079	0.000570195	0.00497231
Cg4g019220	-1.2916	1.67882	0.000578394	0.00503882
Cg1g015390	8.84183	1.07732	0.000589116	0.00511449
Cg1g002980	-2.0905	-0.107775	0.000593198	0.00514232
Cg5g004660	-1.6855	0.790175	0.000601574	0.00520467
Cg3g006140	1.29929	2.65575	0.000618619	0.00533377
Cg8g001860	1.10737	4.03021	0.000625597	0.00538075
Cg1g025820	-1.11118	2.03422	0.000627995	0.0053954
Cg3g001380	-1.32498	1.51333	0.000641457	0.00549031
Cg2g000530	-1.22126	1.84414	0.000644681	0.00550707
Cg1g024130	-1.09123	6.34311	0.00064486	0.00550707
Cg1g006040	-2.19074	2.70888	0.00064498	0.00550707
Cg9g002520	-1.9325	1.38411	0.000652217	0.00556076
Cg8g023290	1.03925	2.77387	0.000652596	0.0055613
Cg2g038130	2.23038	0.419767	0.00067476	0.00572909
Cg2g010310	1.02953	2.74081	0.000678731	0.00575058
Cg2g017210	-1.14418	2.3109	0.000680518	0.00576294
Cg2g035880	1.41446	2.77027	0.000694742	0.00585755
Cg2g002790	-1.86979	0.961818	0.000696134	0.00586132
Cg9g011920	-2.3688	0.182642	0.000701874	0.00590683
Cg1g001580	2.21573	2.92265	0.000721453	0.00604895
Cg1g025810	-1.12351	2.19834	0.000724806	0.00606788
Cg5g018090	1.38858	1.42523	0.000725712	0.00607258
Cg3g018650	-1.14908	1.87046	0.00072636	0.0060751
Cg2g016440	-1.91909	0.540494	0.000727961	0.00608561
Cg3g014760	2.03213	1.82365	0.00073879	0.00616441
Cg2g031960	6.91135	-0.61714	0.000739221	0.00616508
Cg5g035470	1.08456	4.60356	0.000756036	0.00627852
Cg9g023080	-1.7681	0.320929	0.000769786	0.0063754
Cg5g018480	1.13511	2.82681	0.000773174	0.0063997
Cg6g006310	-1.10072	2.7649	0.000774854	0.00641059
Cg5g002610	3.0039	-1.05726	0.000780673	0.00644265
Cg4g024710	-1.2366	2.08011	0.000785897	0.00646848
Cg2g001810	-1.95305	1.02586	0.000792581	0.00651739
Cg2g044440	3.87606	-1.40511	0.000793107	0.00651867
Cg4g011110	-5.54401	-1.5894	0.000799785	0.00656742
Cg1g018640	-3.31383	-1.23823	0.000802741	0.00658862
Cg3g009030	-2.65115	-0.803379	0.000803172	0.00658908
Cg4g001070	2.19328	0.23516	0.000805387	0.00660109
Cg2g045750	7.02563	2.38278	0.000815488	0.00668077
Cg3g016920	1.18513	6.47326	0.000817071	0.00669063
Cg9g011960	-2.51835	-0.380461	0.000819826	0.00671006
Cg6g002420	3.05555	-1.02338	0.000829273	0.00677163
Cg5g033330	-2.3799	-0.339771	0.000831451	0.00678626
Cg5g033390	-1.66492	0.360593	0.000832006	0.00678764
Cg4g011350	1.45147	1.4915	0.000835482	0.00680528
Cg2g042910	-1.26218	1.64136	0.000841126	0.00683984
Cg9g014880	1.69652	4.41088	0.000843088	0.00685263
Cg5g011080	-2.06498	0.696609	0.000870067	0.00702968
Cg8g020190	8.53723	0.794444	0.000871755	0.00703865
Cg1g010330	-1.37961	1.60984	0.000880314	0.00709617
Cg3g021390	-1.22526	2.94421	0.000890133	0.00716875
Cg5g029860	2.95015	-1.09184	0.000894	0.00719331
Cg9g024430	-1.04719	2.9214	0.000918074	0.00734668
Cg5g002190	1.6208	3.01086	0.000931954	0.00743705
Cg5g012310	-5.36318	-1.69326	0.000934462	0.00744733
Cg6g019000	-5.68978	-1.49478	0.000934926	0.00744765
Cg2g040260	-1.73811	0.702135	0.000936116	0.00745376
Cg8g003170	-1.17435	2.18665	0.000938127	0.00745985
Cg5g015930	1.34386	1.42018	0.000938153	0.00745985
Cg2g043870	-4.4907	-1.01886	0.00094	0.00747115
Cg7g000800	1.37905	1.33163	0.00094304	0.00748608
Cg2g000510	-1.06649	2.78682	0.000954314	0.00756782
Cg2g019310	5.82505	-1.40491	0.000963273	0.00762855
Cg5g002230	-5.36416	-1.6931	0.000969265	0.0076691
Cg2g036950	-1.09289	2.84088	0.000978878	0.00773125
Cg6g017520	-2.90285	-0.862468	0.000981661	0.00774975
Cg7g022440	1.01683	4.6064	0.000982434	0.00775237
Cg5g040340	1.37853	1.17926	0.000996595	0.00785706
Cg5g015410	-1.09364	3.54438	0.00100243	0.00789247
Cg6g014620	1.05584	2.75018	0.00100351	0.00789744
Cg6g015240	1.30478	1.32414	0.0010041	0.00789852
Cg1g016380	-2.60726	-0.832563	0.00101589	0.00797701
Cg8g002830	-5.69143	-1.49453	0.00102292	0.0080215
Cg1g012020	-1.03978	3.36944	0.00102864	0.00806273
Cg2g024950	-2.00385	0.363429	0.00103127	0.00807611
Cg3g009710	5.52613	-1.59117	0.00103308	0.00808669
Cg5g028530	-5.36687	-1.69268	0.00104111	0.0081315
Cg1g006790	1.62719	1.92608	0.00104547	0.0081583
Cg2g026970	-2.39293	0.0119305	0.00104638	0.00816176
Cg5g010480	-1.09452	1.98477	0.00105186	0.0082009
Cg2g013450	2.9485	1.47746	0.0010565	0.00822608
Cg3g020790	1.01369	2.45929	0.00106109	0.0082582
Cg3g001520	1.17623	1.89434	0.00107961	0.00837707
Cg7g021260	-2.26427	0.270427	0.00108852	0.00843435
Cg2g027310	-2.48704	-0.719835	0.00109345	0.00846507
Cg1g001510	-2.23386	0.538689	0.00109871	0.00850207
Cg1g010280	1.01346	2.63562	0.00110243	0.00852338
Cg5g040460	-2.65918	0.575138	0.00110622	0.00854888
Cg2g010910	1.52232	1.90504	0.00114679	0.00880828
Cg1g007790	1.01041	6.30174	0.00115206	0.00884484
Cg1g008530	1.39355	1.93783	0.00115502	0.00885984
Cg5g011850	1.36366	1.70839	0.00115751	0.00887506
Cg2g010740	-1.22072	2.56065	0.00115932	0.00888508
Cg7g017040	1.32859	1.08852	0.00116064	0.00889136
Cg8g007690	-1.09978	2.41372	0.0011632	0.00889932
Cg5g033230	1.63209	0.30508	0.00118516	0.00903591
Cg5g034090	1.84303	0.330421	0.00118594	0.00903793
Cg6g018650	3.34735	-1.20176	0.00119765	0.00910742
Cg6g017940	-1.06843	2.50415	0.00120387	0.00915077
Cg4g006320	-5.45638	-1.64038	0.00121291	0.0092155
Cg2g019360	1.56855	3.28948	0.00122585	0.00928572
Cg6g010490	1.77031	1.88251	0.00123782	0.00936434
Cg9g027490	4.53464	1.30766	0.00124565	0.00941953
Cg2g029580	1.43903	1.83419	0.00124818	0.0094305
Cg4g017550	1.41808	5.67268	0.00126106	0.00951145
Cg6g004470	-1.51025	1.60048	0.00126375	0.00952771
Cg1g027590	-3.19281	-0.953893	0.00128481	0.00966577
Cg3g021230	-2.84357	-0.667781	0.00129289	0.0097141
Cg4g013060	-1.12174	2.53926	0.00130118	0.00975553
Cg8g009230	-3.36945	-1.20065	0.00130452	0.00977324
Cg2g024810	1.54282	0.749416	0.00132002	0.00987132
Cg5g030850	-2.55986	-0.862922	0.00132537	0.00988635
Cg5g022110	-2.56374	-0.861939	0.0013297	0.00990541
Cg2g044770	-3.42743	-1.16319	0.00133018	0.00990541
Cg2g046770	-5.27051	-1.74707	0.00134347	0.00997175
Cg9g010960	-3.42899	-1.16283	0.00134692	0.00998359
Cg2g017060	-1.08912	1.96813	0.00135235	0.0100154
Cg2g030790	-1.45935	1.36572	0.00135547	0.01003
Cg5g005900	-5.61423	-1.54194	0.00136252	0.0100737
Cg6g004200	-1.28473	1.19715	0.00136457	0.0100804
Cg3g015340	-5.36366	-1.69316	0.00136529	0.0100815
Cg8g017680	1.05696	2.67627	0.00137581	0.0101374
Cg2g031170	-1.19205	1.7935	0.00138862	0.0102109
Cg2g041590	-1.02923	2.5484	0.00139104	0.0102244
Cg4g001290	-1.37194	0.954973	0.00140065	0.0102822
Cg1g012730	1.82401	0.492538	0.00141832	0.0103943
Cg5g001280	1.14034	2.35996	0.0014249	0.0104254
Cg2g026450	2.07568	-0.300724	0.00142796	0.0104434
Cg1g004510	-1.23439	2.74434	0.00143659	0.0104978
Cg7g014850	1.12406	1.81072	0.0014397	0.0105162
Cg6g007660	-1.28422	1.8096	0.00145144	0.0105931
Cg5g005690	1.487	1.51382	0.00147528	0.0107448
Cg4g006190	1.10336	2.08414	0.00149571	0.0108711
Cg2g032810	1.07636	2.22801	0.00150094	0.0109001
Cg7g018520	-3.89877	-1.40401	0.0015072	0.0109365
Cg2g008200	1.26442	1.36278	0.00151696	0.0109855
Cg9g005650	-1.28819	2.0628	0.00152997	0.0110652
Cg2g036880	-1.75419	0.5753	0.00153405	0.0110902
CgUng000700	-1.12009	2.6755	0.00153879	0.0111173
Cg4g005590	-7.31369	-0.283439	0.00156594	0.0112836
Cg7g005390	-2.90007	0.285135	0.00159141	0.0114437
Cg5g036790	-2.57716	-0.337935	0.00159261	0.0114477
Cg6g002620	2.89445	-1.12757	0.00159824	0.0114788
Cg4g009720	-5.63201	-1.53947	0.00160164	0.0114938
Cg3g017870	2.936	1.22585	0.00161553	0.0115869
Cg9g010160	-1.30446	2.5329	0.00162085	0.0116118
Cg5g034420	-1.04406	2.26628	0.00164451	0.0117535
Cg5g010000	2.51053	0.317828	0.00164774	0.0117717
Cg2g037380	-1.88506	0.076936	0.00165275	0.011798
Cg5g001770	-1.42684	1.05238	0.00165672	0.0118072
Cg7g017900	2.12076	0.103825	0.00166048	0.0118292
Cg4g000910	-3.1322	0.871966	0.00166327	0.0118442
Cg6g017840	-1.6446	0.347189	0.00166741	0.0118689
Cg4g015650	1.11186	2.11569	0.00167866	0.0119345
Cg6g001350	3.70413	0.850644	0.0017	0.0120618
Cg5g000190	-1.55402	1.0193	0.00170115	0.0120651
Cg1g001620	1.00102	2.37573	0.00170953	0.0121099
Cg2g026720	-5.532	-1.59105	0.0017269	0.0122182
Cg2g027810	1.58103	0.779004	0.00173892	0.0122884
Cg9g024530	-1.88876	0.567785	0.00174342	0.0123153
Cg1g015420	8.02434	0.328826	0.00175674	0.0123994
Cg2g036940	2.9517	-1.09217	0.00177254	0.0124759
Cg7g010560	-1.31127	1.50351	0.00180092	0.0126402
Cg7g022930	2.38631	-0.449534	0.00180271	0.0126477
Cg8g001440	-1.34724	1.3102	0.00181123	0.0127025
Cg5g014640	2.87242	-0.864691	0.00182061	0.0127631
Cg9g023980	2.79395	0.444152	0.00182907	0.0128173
Cg2g019520	6.94229	-0.5922	0.00185806	0.0129895
Cg4g014330	4.42596	-0.428717	0.00186692	0.0130358
Cg6g009440	-2.04333	-0.338959	0.00187349	0.013061
Cg3g017770	6.34063	1.24609	0.00187922	0.0130853
Cg6g005060	-2.01133	-0.470268	0.00190563	0.0132483
Cg2g019100	-2.83222	-0.145665	0.00191137	0.0132829
Cg3g011940	1.23913	6.81943	0.00192338	0.0133505
Cg4g013740	-1.5901	0.762178	0.00192939	0.013387
Cg2g013910	-5.27367	-1.74665	0.00193197	0.0133996
Cg4g010760	-1.16573	1.48449	0.00193999	0.0134446
Cg7g008140	-5.26459	-1.74791	0.00196203	0.013576
Cg2g044070	-4.02924	-1.31985	0.00196987	0.013618
Cg8g007730	-1.37711	0.76349	0.00197286	0.0136295
Cg8g024860	1.10654	1.88909	0.00197397	0.0136318
Cg3g015550	4.63216	-0.895712	0.0019957	0.0137656
Cg7g014470	-1.31077	1.28715	0.00199717	0.0137704
Cg8g008420	-1.79633	0.867222	0.00200799	0.0138287
Cg5g025040	1.89735	1.93437	0.00201054	0.0138409
Cg1g014750	-1.20196	1.65297	0.0020138	0.0138524
Cg5g044880	-1.04555	2.42525	0.00201567	0.013855
Cg7g018980	-4.03929	-1.31813	0.00201575	0.013855
Cg6g006740	-3.03798	-0.773224	0.00202405	0.0139012
Cg1g013660	1.11387	2.05264	0.00206512	0.0141248
Cg2g015220	1.19307	4.3932	0.00206623	0.0141248
Cg5g043830	-3.67546	-1.54061	0.00209534	0.0142963
Cg3g007340	3.83465	-0.864979	0.00210674	0.0143626
Cg2g030760	-1.0408	2.03776	0.00211865	0.0144339
Cg5g038160	1.13423	5.28702	0.00211988	0.0144354
Cg8g023620	1.25115	1.63044	0.00216265	0.014675
Cg2g013170	-2.47445	-0.563301	0.0021633	0.014675
Cg1g013010	1.49955	1.65832	0.00216807	0.0147009
Cg4g021250	-1.05351	1.77813	0.00218536	0.0147669
Cg5g016490	2.03277	-0.0412519	0.00218595	0.0147669
Cg9g024760	7.86969	0.191595	0.00218595	0.0147669
Cg5g007520	3.02148	0.291228	0.00218759	0.0147706
Cg5g041140	1.27485	1.25683	0.00221092	0.014911
Cg1g020390	-5.16509	-1.80391	0.00223316	0.0150319
Cg4g011470	-5.16509	-1.80391	0.00223397	0.0150319
Cg2g035720	-1.57408	0.864009	0.00223508	0.0150336
Cg2g004460	1.98327	-0.26059	0.00223702	0.0150409
Cg3g011700	-5.16621	-1.80375	0.00223827	0.0150435
Cg4g004630	7.83667	0.162505	0.00226892	0.0152004
Cg6g006250	-5.36383	-1.6931	0.00229984	0.015381
Cg4g007080	1.19012	2.07538	0.00230395	0.0154026
Cg4g018220	-2.36341	1.56451	0.00231211	0.0154454
Cg5g015490	-1.01827	2.81291	0.00233439	0.0155642
Cg8g004640	1.33809	1.41294	0.00233521	0.0155642
Cg3g011310	-5.27153	-1.74697	0.00233611	0.0155643
Cg8g017790	3.40284	-1.16421	0.00233827	0.0155728
Cg8g009120	-3.67249	-1.54112	0.00234001	0.0155785
Cg2g028220	-5.27308	-1.74676	0.00234989	0.0156307
Cg5g029470	5.34895	-1.69428	0.00240548	0.015948
Cg5g007450	-1.14127	1.84991	0.00240642	0.0159482
Cg7g009070	-1.18376	1.75758	0.00244232	0.0161557
Cg5g041490	1.0221	2.48743	0.00244605	0.0161682
Cg2g028070	1.0867	2.39069	0.0024525	0.0162048
Cg6g009110	1.01963	2.51007	0.00247374	0.0163084
Cg8g009020	-1.50772	1.13756	0.00249177	0.0164087
Cg1g014730	1.0356	1.88496	0.00250699	0.0164966
Cg9g003260	-1.11449	2.53517	0.00252407	0.0165777
Cg5g036090	-2.19632	-0.746462	0.00253943	0.0166664
Cg1g005000	1.30792	2.67531	0.00255683	0.0167523
Cg1g018410	1.17236	2.33212	0.00255727	0.0167523
Cg2g036560	1.055	2.40041	0.00257809	0.0168635
Cg8g005040	-2.22699	-0.446866	0.00258565	0.0169004
Cg2g036320	3.64686	-1.54242	0.00262758	0.0171109
Cg9g024400	1.12709	1.70376	0.00262917	0.017111
Cg4g011240	-5.1616	-1.80439	0.00265733	0.0172662
Cg2g030190	1.39879	2.32847	0.002659	0.0172707
Cg6g006290	-5.16314	-1.80418	0.0026676	0.017295
Cg5g032880	6.59113	0.736433	0.00267324	0.0173249
Cg7g010380	2.52904	-0.86478	0.00268469	0.0173734
Cg5g021590	2.53893	-0.495392	0.00270457	0.0174764
Cg9g029270	6.491	1.37818	0.00270709	0.0174818
Cg5g018510	-1.0347	3.34047	0.0027074	0.0174818
Cg3g021800	-1.52325	1.0288	0.00271617	0.0175256
Cg3g007270	-3.38298	-1.19814	0.00272059	0.0175477
Cg3g001010	-1.98859	-0.179489	0.00273882	0.0176329
Cg7g007440	-2.51821	-0.892115	0.00275492	0.0177106
Cg6g001650	-2.04682	-0.447216	0.00276222	0.0177406
Cg5g017850	-1.0562	2.23117	0.00276362	0.0177406
Cg7g011560	-1.14028	1.44879	0.00276994	0.0177618
Cg5g027870	-2.10941	-0.403733	0.00277846	0.0178099
Cg9g001600	-1.34457	1.81687	0.00278488	0.0178251
Cg3g007120	-1.2162	1.45972	0.00282151	0.0180006
Cg6g019740	1.00899	2.14198	0.00283814	0.0180935
Cg3g000350	-4.04805	-1.31672	0.00284034	0.018101
Cg5g039330	5.60509	-1.54254	0.00284919	0.0181507
Cg3g005630	-1.01761	2.36843	0.00292103	0.0185146
Cg1g015320	6.52473	0.676015	0.00293434	0.0185722
Cg4g007560	-1.29144	2.34545	0.00293821	0.0185833
Cg2g001920	-1.05278	1.74806	0.00294195	0.0186003
Cg3g011820	2.39378	-0.591138	0.00300572	0.0189694
CgUng018740	-1.78926	0.212853	0.00302651	0.0190868
Cg3g007360	-2.7884	-0.514733	0.003034	0.0191272
Cg7g002080	-1.06463	1.66265	0.00304174	0.0191692
Cg3g025380	-1.60085	1.0193	0.00304518	0.019184
Cg8g012700	-1.38811	0.586169	0.00306187	0.0192615
Cg9g005930	2.52447	-0.86408	0.0030809	0.0193605
Cg4g012330	1.09923	1.7695	0.00311899	0.0195788
Cg8g017880	5.44972	2.2986	0.00315142	0.0197401
Cg5g023800	-1.23179	1.34638	0.00320424	0.0199856
Cg8g024830	-3.47142	-0.749619	0.00322444	0.0200973
Cg8g019990	-2.06658	0.939352	0.00323562	0.0201456
Cg9g001580	-1.72106	1.03742	0.00324283	0.0201691
Cg5g025970	1.4042	0.615734	0.00324507	0.0201759
Cg1g004840	2.10927	0.455004	0.00326887	0.0202951
Cg3g013020	-1.13713	2.71074	0.00328303	0.0203615
Cg8g002950	-2.4127	0.606461	0.0033256	0.0205892
Cg6g024340	1.04763	2.66387	0.00341994	0.0210351
Cg3g008100	-3.67463	-1.54076	0.00345561	0.0212298
Cg1g027990	-3.97409	-1.35996	0.0034606	0.0212456
Cg9g008940	1.11858	2.00994	0.0034689	0.0212744
Cg5g029260	-1.5453	0.225832	0.00347438	0.0212856
Cg2g010500	1.53098	0.65746	0.00347942	0.021309
Cg5g035610	1.40047	0.835521	0.00351775	0.0215213
CgUng018190	1.31161	0.594572	0.00354825	0.0216401
Cg2g021510	2.42952	-0.92547	0.00359966	0.0218826
Cg2g006900	-1.63637	-0.0895235	0.00362736	0.0220163
Cg1g027660	1.33187	1.00973	0.00364105	0.0220836
Cg2g001380	-2.41533	-0.955959	0.00364239	0.0220841
CgUng020780	3.72849	-1.49512	0.00367538	0.0222342
Cg4g003750	-1.38683	1.38311	0.00367676	0.0222342
Cg2g028300	1.61674	0.236386	0.00367763	0.0222342
Cg4g005210	-1.01582	2.17263	0.00369402	0.0223049
Cg6g019990	-1.27806	2.59978	0.0036965	0.0223122
Cg9g008800	-5.04937	-1.86333	0.00371634	0.0224012
Cg3g004030	-3.22831	-0.924538	0.00371871	0.0224078
Cg2g045520	2.33002	-0.363359	0.00373829	0.0224796
Cg8g023210	7.43483	-0.184758	0.00376819	0.0226197
Cg4g000830	1.64086	0.249743	0.00378157	0.0226827
Cg8g020000	-1.53261	0.642077	0.00381064	0.0228288
Cg7g003630	-1.29345	0.743007	0.00384138	0.0229399
Cg7g011290	-1.07625	1.77842	0.00384918	0.0229658
Cg2g046710	-3.08621	-1.02133	0.00386216	0.0230121
CgUng019940	-5.26138	-1.74823	0.00386799	0.023039
Cg3g007590	-2.15098	-0.774865	0.00389045	0.0231432
CgUng003940	-5.05052	-1.86317	0.00389076	0.0231432
Cg5g002780	4.5827	-0.926163	0.00392387	0.0233166
Cg5g007800	-1.80902	-0.297836	0.00392808	0.0233337
Cg5g019210	-1.45515	0.507057	0.00399861	0.0236647
Cg2g041860	-2.26488	-0.423308	0.00400471	0.0236769
Cg2g022640	-5.16079	-1.80444	0.00401953	0.0237403
Cg5g037820	1.02176	3.91733	0.00404107	0.0238207
Cg9g002710	-1.47092	0.791807	0.00404121	0.0238207
Cg7g006340	3.15417	-0.957633	0.00411691	0.0242182
Cg8g004040	-5.05381	-1.86275	0.00414689	0.0243864
Cg4g006710	-5.05381	-1.86275	0.00415062	0.0244002
Cg1g002310	1.01268	1.61605	0.00416179	0.0244495
Cg2g015830	2.09348	-0.519298	0.00417076	0.0244858
Cg9g001140	-1.09817	1.32174	0.0041911	0.0245729
Cg2g016790	1.88273	-0.427583	0.00426067	0.0248973
Cg1g018610	-3.04737	-1.40259	0.00427132	0.024943
Cg5g020680	2.42118	-0.749752	0.00428293	0.0249996
Cg8g009210	-3.67977	-1.53991	0.00429832	0.0250674
Cg6g016360	-1.5337	1.29032	0.0043395	0.0252679
CgUng021830	1.01341	2.30357	0.00433951	0.0252679
Cg1g017220	-1.31027	0.75377	0.00433988	0.0252679
Cg5g006660	-1.17435	1.49	0.00435389	0.0253159
Cg4g022440	3.64771	-1.54237	0.00436246	0.0253498
Cg5g020910	1.50569	1.12663	0.00438886	0.0254687
Cg2g023800	-1.62825	0.578179	0.00440752	0.0255601
Cg4g017460	1.30555	1.48061	0.00441621	0.0255852
Cg7g010660	-7.18827	-0.387124	0.00455206	0.0262991
Cg4g008050	-3.18211	-1.31888	0.00456274	0.0263474
Cg1g012720	1.32962	1.75231	0.00458016	0.0264031
Cg3g008040	2.32822	-0.642817	0.0045808	0.0264031
Cg6g025830	1.08707	1.54387	0.00458136	0.0264031
Cg1g002050	1.06167	1.69372	0.00462089	0.0265785
Cg6g000130	-1.33055	9.38676	0.00467529	0.0268299
Cg7g019440	-1.72663	-0.181151	0.00474842	0.0272052
Cg1g003040	2.37153	-0.77696	0.00475952	0.0272496
Cg3g011650	-1.88184	-0.446712	0.00478543	0.0273445
Cg1g016360	-5.1642	-1.80402	0.00478673	0.0273445
Cg2g036840	1.5572	1.18476	0.00480986	0.0274321
Cg7g016300	-5.04691	-1.8636	0.00482194	0.0274654
Cg5g008550	-5.04691	-1.8636	0.00482658	0.0274829
Cg6g004220	-3.96023	-1.36202	0.00484463	0.0275589
Cg3g017620	-2.18777	0.370201	0.00488713	0.0277468
Cg1g008060	-1.28043	2.53716	0.00489844	0.0278021
Cg2g019470	-1.15949	1.46137	0.00490672	0.0278401
Cg1g006280	-1.12219	1.73239	0.00492363	0.027909
Cg9g008460	-1.23033	1.52699	0.00495014	0.0280412
Cg6g002280	1.59406	0.105087	0.00496873	0.0281103
Cg6g016230	1.03231	1.81157	0.00499785	0.0282569
Cg2g026560	2.27851	-1.02314	0.00503498	0.0284394
CgUng005220	1.77612	0.710458	0.00504807	0.0284891
Cg1g016920	6.50768	-0.926736	0.00510326	0.0287512
Cg9g007490	1.26005	1.31767	0.0051358	0.028879
Cg9g011790	-3.67432	-1.54081	0.00517613	0.0290223
Cg4g001350	4.58061	0.132907	0.00520295	0.0291356
CgUng001950	3.56169	-1.5913	0.0053018	0.0295948
Cg3g015690	-1.01784	2.08227	0.00531724	0.0296246
Cg2g007080	5.14964	0.634516	0.00533285	0.0296917
Cg2g033330	2.8106	2.04088	0.00533435	0.0296917
Cg9g022780	4.98356	1.5339	0.00536156	0.0298054
Cg8g008020	-1.27931	1.03723	0.0054024	0.030004
Cg2g036110	-1.29986	0.876194	0.00542608	0.0301261
Cg6g000700	-1.97545	-0.613805	0.00557348	0.0308363
Cg5g020540	-3.66611	-1.54199	0.00557504	0.0308363
Cg5g005980	-3.49447	-1.64088	0.00560471	0.0309809
Cg9g007000	1.39019	1.12566	0.00560887	0.0309844
Cg1g008410	3.21736	-1.27927	0.00562547	0.0310274
Cg8g020750	4.06872	0.0402712	0.00564824	0.031114
Cg2g013720	-1.0093	3.00431	0.00565537	0.0311435
Cg5g001290	-1.15923	1.46119	0.00569184	0.0312953
Cg5g006670	-3.89195	-1.40488	0.0056954	0.0313051
Cg1g003420	-1.14533	1.30982	0.00572127	0.0314179
Cg6g002840	1.67308	0.0887732	0.00578034	0.031673
Cg9g010310	-4.92926	-1.92457	0.00581039	0.0318179
Cg9g001640	1.33435	1.94837	0.00581778	0.031826
Cg9g027570	-1.53739	0.424312	0.00583486	0.0318824
Cg3g012760	3.72408	-1.49502	0.00584473	0.0319154
Cg6g005240	2.514	1.21297	0.00584602	0.0319154
Cg7g003360	1.72168	0.467843	0.00588955	0.0320915
Cg9g016500	1.00279	1.67434	0.00592686	0.0322648
Cg2g004570	-1.04028	2.79085	0.00596959	0.0324673
Cg9g000510	7.05883	-0.496797	0.00598483	0.03253
Cg2g000710	-5.17355	-1.80296	0.00602438	0.0327046
Cg5g037710	-1.07064	1.42293	0.00605046	0.0328158
Cg4g018970	1.6607	0.20824	0.00608268	0.0329194
Cg7g019660	1.16677	2.09321	0.00619583	0.0334495
Cg7g002300	-5.05158	-1.86301	0.00620052	0.0334646
Cg3g018630	-1.18189	0.9458	0.0063107	0.033955
Cg6g004810	-1.09144	2.8673	0.00635419	0.0341785
Cg9g006300	1.67136	0.0262913	0.00636035	0.0341907
CgUng000640	7.00039	-0.544023	0.00643366	0.0345005
Cg9g021940	-1.09247	1.63135	0.00655916	0.035024
Cg1g012270	-1.729	0.34878	0.0065616	0.0350264
Cg4g001490	-4.93404	-1.92398	0.00659082	0.0351397
Cg7g009590	-4.93404	-1.92398	0.00659287	0.03514
Cg1g004410	1.27614	1.47268	0.00661695	0.0352561
Cg9g006130	2.33348	-0.99005	0.00661867	0.0352561
Cg9g027620	1.04948	3.3311	0.006646	0.0353724
Cg7g006350	1.02959	1.7189	0.00666603	0.0354547
Cg5g023510	-1.94016	-0.516628	0.00673073	0.0357429
Cg4g004290	-1.97755	0.688991	0.00675418	0.0358369
Cg7g018400	4.35595	-1.09251	0.00676173	0.0358553
Cg4g003310	-2.96411	-1.44826	0.00688172	0.0364038
Cg6g004890	1.04044	1.36365	0.00688593	0.0364151
Cg2g031990	1.9075	-0.0403187	0.00709727	0.0374202
Cg5g022590	-3.49534	-1.64073	0.00710455	0.0374362
Cg5g042270	6.90804	-0.617902	0.00716466	0.037691
Cg3g004810	-3.1194	-1.35969	0.00724375	0.0380329
Cg7g015100	-3.47336	-1.12806	0.00725072	0.0380468
Cg2g041130	-1.26163	1.46927	0.00735064	0.0384793
Cg6g010020	1.26762	0.709447	0.00739159	0.0386247
Cg5g044930	-5.27872	-1.74623	0.00750045	0.039075
Cg4g015380	5.65846	0.612922	0.00751853	0.0391484
Cg9g023240	1.01939	3.61479	0.00759286	0.039477
Cg8g005310	-1.03258	1.60935	0.00761288	0.0395344
CgUng006030	1.08425	1.75323	0.00764831	0.0396949
Cg5g000440	1.07298	2.14439	0.00774376	0.0400408
Cg4g016920	-1.1747	1.47187	0.00779317	0.0402331
Cg9g016860	-2.88693	-1.49357	0.00788148	0.0405936
Cg7g006830	-1.23547	2.28569	0.0080491	0.0412516
Cg5g039260	1.39906	0.150186	0.00812966	0.0415716
Cg2g043960	-4.92947	-1.92452	0.00813221	0.0415716
Cg4g012630	5.11711	-0.520065	0.00813281	0.0415716
Cg2g034410	-2.00797	-0.258814	0.00826063	0.0420539
Cg5g024370	5.25144	-1.74874	0.00828668	0.0421499
Cg6g011360	1.08972	0.933935	0.00831001	0.0422197
Cg9g026380	-1.72272	-0.447435	0.00832554	0.0422864
Cg7g012350	2.05975	-0.667902	0.00833543	0.0423245
Cg4g012440	1.79097	0.406776	0.00838044	0.0424917
Cg2g037350	-1.01726	1.67903	0.0084208	0.0426471
Cg6g004260	4.19687	-1.20164	0.00843217	0.0426801
Cg5g025480	6.77492	-0.722704	0.00851374	0.0429766
Cg2g012190	6.77492	-0.722704	0.00852322	0.0429925
Cg7g009750	1.15182	1.5082	0.00855464	0.0431016
Cg4g024340	1.26691	1.19973	0.00856984	0.0431287
Cg6g020540	1.31439	0.907873	0.00862726	0.0433557
Cg5g037280	-2.25821	-1.05471	0.00874593	0.0438143
Cg8g021680	1.57059	-0.109155	0.00876103	0.043865
Cg9g021640	-2.88919	-1.49306	0.0088658	0.0443391
Cg1g002300	-1.20879	1.26528	0.0089026	0.0444599
Cg5g028780	1.14331	1.76313	0.00892594	0.0445492
Cg3g020580	1.2523	0.769078	0.00892978	0.0445492
Cg2g041040	3.15509	-1.32005	0.00896105	0.044672
Cg4g023350	2.93491	-1.449	0.0089686	0.044672
Cg5g001460	-1.22028	2.95455	0.00896936	0.044672
Cg7g011980	1.01781	1.53215	0.00897222	0.044672
Cg5g025980	-4.79544	-1.98886	0.00900671	0.0447849
Cg9g014420	-4.79498	-1.98891	0.00900875	0.0447849
Cg3g011490	-4.79498	-1.98891	0.00901351	0.0447849
Cg1g021760	-1.57901	-0.125752	0.00906932	0.0450114
Cg8g021130	1.24187	1.43914	0.00913859	0.0452912
Cg7g021380	-1.34731	0.909255	0.00926541	0.0458165
Cg4g008360	4.78144	-1.98953	0.0092693	0.0458222
Cg4g018290	6.70345	-0.778112	0.00931952	0.0460322
Cg3g012900	1.31284	1.08132	0.00937622	0.0462085
Cg6g024250	1.27388	0.943128	0.00940036	0.0463016
Cg1g023630	1.24647	2.12958	0.00942455	0.0463947
Cg6g007790	1.00657	2.83639	0.00945701	0.046536
Cg6g020340	-1.21284	0.937944	0.0095052	0.0467264
Cg6g005310	1.67392	0.381727	0.00951702	0.046771
Cg1g025610	-1.43811	0.210404	0.00954614	0.0468099
Cg8g017650	-1.03329	1.68914	0.00957371	0.0468928
Cg6g007010	-1.03787	1.03667	0.00960123	0.0469752
Cg3g014510	-5.15553	-1.80492	0.00961814	0.0470057
Cg6g016680	1.01494	3.14053	0.00963331	0.0470537
Cg2g006840	6.66634	-0.806638	0.00968887	0.0472595
Cg2g013110	1.37501	0.637518	0.00983082	0.0478589
Cg6g010880	-1.06672	1.64893	0.00984664	0.0478962
Cg2g015250	1.31839	2.038	0.00986933	0.0479668
Cg6g015020	2.06464	-0.668647	0.0098817	0.0480136
Cg1g017550	1.05612	3.17667	0.00989065	0.0480328
Cg6g017820	-1.63737	-0.238775	0.00992498	0.0481308
Cg6g010270	2.31886	-0.362243	0.00999532	0.0484183
Cg5g037040	-1.04558	3.39628	0.0101028	0.0488369
Cg6g005530	-1.82977	0.109051	0.0101783	0.049129
Cg6g006690	-3.29572	-1.74753	0.0102085	0.0492478
Cg6g004590	-1.23852	0.837181	0.0102511	0.0494262
Cg4g009820	-3.29719	-1.74733	0.0102561	0.0494364
Cg9g011160	-1.64578	0.497766	0.0103082	0.049647

## Sheet: 115 C vs G
Gene_ID	logFC	logCPM	PValue	FDR
Cg5g030400	8.62289	7.04946	1.01777e-223	1.75748e-219
Cg7g018180	5.4479	7.23966	2.07227e-143	1.7892e-139
Cg9g008080	6.43023	4.36705	7.48866e-133	4.31047e-129
Cg5g008780	4.04799	6.59817	1.05834e-120	4.56887e-117
Cg1g024780	10.5401	4.50658	2.73094e-104	9.43157e-101
Cg2g039630	4.16898	5.62865	1.25967e-99	3.62532e-96
Cg5g001710	7.418	3.99802	9.44819e-98	2.33073e-94
Cg6g005920	-11.5817	3.69566	2.27939e-91	4.92006e-88
Cg4g017070	3.21361	7.43389	3.21133e-84	6.16148e-81
Cg2g019560	6.88075	4.74213	3.07207e-81	5.30485e-78
Cg3g019230	-9.04378	3.05558	9.84123e-80	1.54489e-76
Cg5g019260	5.16282	6.14447	5.62453e-79	8.09371e-76
Cg2g020660	3.48495	5.44722	2.64229e-75	3.50977e-72
Cg2g014850	10.6541	2.77294	6.00511e-75	7.40688e-72
Cg7g002770	7.01487	4.1589	1.02167e-68	1.17614e-65
Cg9g014060	11.3799	3.4896	4.94684e-68	5.33888e-65
Cg3g008620	-4.45195	3.40002	1.2839e-67	1.30414e-64
Cg4g012710	-2.79763	7.49105	3.13269e-67	3.00529e-64
Cg4g023560	-5.01533	3.82578	1.68622e-64	1.53251e-61
Cg9g021670	2.57915	8.1175	8.4371e-64	7.2846e-61
Cg6g024910	-2.97078	6.1211	4.4761e-61	3.68063e-58
Cg5g028770	4.28262	3.20193	1.2422e-60	9.75011e-58
Cg1g015920	2.62185	6.41794	2.65647e-59	1.99443e-56
Cg2g017180	7.96	2.73365	5.88669e-58	4.23547e-55
Cg5g011860	9.94855	2.08286	3.30892e-57	2.28554e-54
Cg2g017260	8.76122	2.74576	1.22456e-55	8.13293e-53
Cg2g039660	2.39982	7.90082	5.2945e-55	3.38613e-52
Cg8g004960	-2.69126	5.53597	6.38486e-55	3.93763e-52
Cg9g026100	-2.65461	4.58566	1.5616e-54	9.2985e-52
Cg7g001150	2.33618	6.91749	6.73911e-54	3.87903e-51
Cg1g008560	2.43319	6.35383	7.66309e-54	4.26859e-51
Cg5g015120	4.26886	3.66458	1.08846e-53	5.87361e-51
Cg2g020320	-2.85171	8.27662	9.28271e-53	4.85739e-50
Cg1g024700	10.3086	2.43414	3.15327e-52	1.60149e-49
Cg5g023780	9.90445	2.04005	3.66606e-52	1.80873e-49
Cg6g020950	-2.67681	4.5597	4.04928e-52	1.9423e-49
Cg2g040960	-4.67415	3.00511	4.40109e-52	2.054e-49
Cg3g014550	-2.83035	5.56216	4.70912e-52	2.13992e-49
Cg1g015400	5.85826	2.77491	7.11738e-52	3.15136e-49
Cg9g028570	6.15699	2.13521	4.15305e-51	1.79287e-48
Cg3g012020	-2.61085	5.8216	2.00545e-50	8.44636e-48
Cg6g023520	3.74724	4.47863	2.22337e-50	9.14123e-48
Cg3g016190	3.89104	8.01707	2.62191e-50	1.05291e-47
Cg2g001370	-4.54002	4.51989	7.69172e-50	3.01865e-47
Cg5g044860	4.03276	4.42035	8.24916e-50	3.16548e-47
Cg2g044270	3.17968	5.2019	8.70945e-50	3.26945e-47
Cg6g008510	3.03699	4.4418	9.87634e-50	3.62861e-47
Cg1g019140	3.49026	5.18904	4.78887e-49	1.7228e-46
Cg3g013080	4.29385	3.2118	1.92307e-48	6.77704e-46
Cg7g000630	-2.43349	5.46239	5.25421e-47	1.8146e-44
Cg8g019990	6.6803	2.88174	9.78754e-47	3.31394e-44
Cg9g002560	-3.6454	5.60817	1.66184e-46	5.51858e-44
Cg9g006330	-4.19323	3.65712	1.93399e-46	6.30117e-44
Cg6g010480	-5.1767	7.8144	2.42514e-46	7.75506e-44
Cg5g038180	3.20035	3.80431	2.47904e-46	7.7833e-44
Cg9g016400	-2.21918	8.12911	5.28744e-46	1.63042e-43
Cg5g043030	-2.97911	5.43401	5.95528e-46	1.80414e-43
Cg4g022380	-3.67247	3.85359	1.71791e-45	5.11463e-43
Cg4g021720	2.32549	6.24777	2.26928e-45	6.64167e-43
Cg2g001020	3.25047	4.02235	6.05861e-45	1.74367e-42
Cg9g024210	-2.38625	5.32773	1.69921e-44	4.81015e-42
Cg3g006730	-2.27367	5.79126	4.24963e-44	1.18359e-41
Cg8g007270	8.63482	2.62197	7.18183e-44	1.96851e-41
Cg5g008070	-2.72761	4.64865	1.14421e-43	3.08722e-41
Cg1g016320	2.05133	6.34613	1.81914e-43	4.83275e-41
Cg9g024590	9.40491	1.55789	4.57669e-43	1.19743e-40
Cg9g025380	-2.21856	8.3461	1.80392e-42	4.64926e-40
Cg6g006100	-2.57565	5.55631	2.23626e-42	5.67879e-40
Cg6g023260	-2.67305	7.99896	2.67727e-42	6.70016e-40
Cg6g023380	2.88406	4.73375	3.09131e-42	7.62581e-40
Cg8g014180	-3.67749	2.75039	1.96917e-41	4.78923e-39
Cg5g010290	-3.51685	3.64861	5.73929e-41	1.37647e-38
Cg9g006700	2.48454	5.17066	6.09885e-41	1.42536e-38
Cg3g012030	-2.65078	4.4205	6.10823e-41	1.42536e-38
Cg8g024330	2.25829	5.76472	6.20481e-41	1.4286e-38
Cg1g000840	-2.55192	4.62076	6.51193e-41	1.47958e-38
Cg9g021280	-2.60057	4.99342	9.4426e-41	2.1176e-38
Cg5g014390	-2.65373	7.05794	2.5884e-40	5.73031e-38
Cg6g024260	-3.61539	3.09832	3.80447e-40	8.3159e-38
Cg5g002710	2.61103	5.1627	4.36166e-40	9.41465e-38
Cg4g008370	-2.38683	4.80128	6.40448e-40	1.36534e-37
Cg2g017200	2.96561	3.9952	9.4193e-40	1.98357e-37
Cg9g001560	-2.55167	3.63955	1.08788e-39	2.26331e-37
Cg1g021310	-3.0413	3.41797	1.25903e-39	2.58822e-37
Cg2g022830	-2.29935	6.59565	1.51164e-39	3.07093e-37
Cg6g015220	9.33415	1.49021	1.7824e-39	3.5789e-37
Cg9g026840	-2.03051	5.86706	3.0608e-39	6.07515e-37
Cg5g021310	10.3531	2.47799	2.74248e-38	5.38149e-36
Cg2g021360	2.35071	4.91007	3.1574e-38	6.12607e-36
CgUng013340	9.97909	2.11276	3.53008e-38	6.77304e-36
Cg5g020560	-1.93936	5.45254	3.60875e-38	6.84791e-36
Cg2g040930	-2.41105	4.75846	7.25647e-38	1.36201e-35
Cg9g014210	3.7959	2.39372	8.16289e-38	1.51567e-35
Cg8g002660	9.18203	1.34498	8.57501e-38	1.57525e-35
Cg9g019270	2.98316	5.27282	1.43162e-37	2.60224e-35
Cg5g035420	3.68481	2.7835	5.06487e-37	9.11044e-35
Cg8g000960	6.9488	1.75288	5.28095e-37	9.40117e-35
Cg8g022790	2.94344	5.6722	5.54488e-37	9.77031e-35
Cg6g025780	-4.01944	2.72664	7.70435e-37	1.34383e-34
Cg7g016790	-2.21798	5.99761	1.54945e-36	2.6756e-34
Cg8g010210	9.25981	1.41925	2.528e-36	4.32213e-34
Cg7g021190	5.5638	2.01151	2.8767e-36	4.87009e-34
Cg4g019760	3.52118	2.75687	3.00229e-36	5.03335e-34
Cg1g012280	-2.48234	5.92297	3.93117e-36	6.52725e-34
Cg4g003120	-3.11789	3.79945	7.66277e-36	1.2602e-33
Cg9g002040	-1.95982	7.63774	9.6991e-36	1.58004e-33
Cg8g020000	4.81621	1.9118	2.3026e-35	3.71601e-33
Cg6g024930	4.04429	4.74438	5.57962e-35	8.9212e-33
Cg5g034610	4.19898	2.6211	6.00276e-35	9.50969e-33
Cg9g025440	-2.43693	7.9435	6.44048e-35	1.01104e-32
Cg2g034380	2.21586	6.54416	1.61513e-34	2.51262e-32
Cg5g030380	3.14012	3.06591	2.51841e-34	3.88285e-32
Cg1g027220	2.47129	3.78999	2.60163e-34	3.97565e-32
Cg2g011460	3.8354	2.38435	2.67379e-34	4.05009e-32
Cg9g001630	-2.07423	4.26165	3.31509e-34	4.97782e-32
Cg6g005190	-2.4882	4.93723	3.66764e-34	5.45973e-32
Cg5g039890	-2.62676	6.74383	5.26167e-34	7.76568e-32
Cg9g003190	1.93517	8.06998	7.58167e-34	1.10949e-31
Cg3g004920	-3.67983	2.99739	7.86356e-34	1.14108e-31
Cg5g044590	-2.89603	3.33235	8.53279e-34	1.2225e-31
Cg8g021580	2.8374	6.971	8.5663e-34	1.2225e-31
Cg2g033320	-2.24954	6.11376	1.09199e-33	1.54561e-31
Cg7g005360	-1.95716	4.99303	1.43449e-33	2.01388e-31
Cg9g017340	2.23196	5.48367	1.61643e-33	2.25101e-31
Cg8g002920	3.37167	3.11311	2.15255e-33	2.97362e-31
Cg1g015200	2.31607	4.8405	3.42686e-33	4.69643e-31
Cg4g018300	-3.01334	7.44997	5.08351e-33	6.91197e-31
Cg7g008900	9.07082	1.2393	5.30292e-33	7.15397e-31
Cg4g023170	3.20219	3.52245	6.05635e-33	8.10706e-31
Cg1g027640	3.68787	2.15241	6.2015e-33	8.2375e-31
Cg1g014740	2.00336	4.45908	8.19804e-33	1.08064e-30
Cg5g008590	-9.18709	1.36738	9.43487e-33	1.23425e-30
Cg5g011850	8.97349	1.14727	1.27294e-32	1.65272e-30
Cg8g023800	1.76941	8.02893	1.92036e-32	2.47469e-30
Cg9g004890	-2.68655	4.21763	7.3394e-32	9.38791e-30
Cg5g038200	3.6188	4.06141	9.44108e-32	1.19874e-29
Cg5g006050	2.67288	4.76613	9.70353e-32	1.22307e-29
Cg2g046060	-1.91263	7.69664	9.85865e-32	1.23362e-29
Cg4g024610	1.98137	5.14656	1.20853e-31	1.50136e-29
Cg3g022030	2.01467	5.48647	1.46854e-31	1.81134e-29
Cg4g001050	-4.1349	2.1389	1.49788e-31	1.83443e-29
Cg5g009750	-4.03203	2.77903	1.91002e-31	2.32269e-29
Cg5g008310	3.36401	4.38633	2.46788e-31	2.98009e-29
Cg3g011940	4.74417	5.76956	2.52488e-31	3.02776e-29
Cg8g013350	4.93419	1.59528	4.19078e-31	4.99078e-29
Cg4g010350	-1.86814	4.74258	7.13677e-31	8.44094e-29
Cg1g026190	2.20979	5.58575	1.08719e-30	1.27711e-28
Cg2g033940	-1.67424	5.47243	1.14293e-30	1.33352e-28
Cg9g005210	7.03943	1.08745	1.2629e-30	1.45002e-28
Cg8g005550	1.95121	7.90399	1.2644e-30	1.45002e-28
Cg4g006750	-2.57829	3.04598	1.26797e-30	1.45002e-28
Cg6g010880	-3.19424	2.90806	1.39816e-30	1.58838e-28
Cg5g027400	3.13537	2.3523	3.28282e-30	3.70508e-28
Cg3g008110	9.87465	2.01153	3.95823e-30	4.43835e-28
Cg3g016920	3.52345	4.12693	5.11646e-30	5.70006e-28
Cg1g009440	8.45444	2.4454	6.24938e-30	6.91758e-28
Cg2g018320	-3.17737	3.69794	6.66129e-30	7.31051e-28
Cg9g009130	5.00257	2.08665	6.68902e-30	7.31051e-28
Cg4g011570	-1.72771	4.85344	7.20182e-30	7.82145e-28
Cg4g022420	3.36771	3.10973	7.59502e-30	8.19693e-28
Cg1g013130	-2.28782	4.6218	8.68358e-30	9.31355e-28
Cg9g012800	2.19575	5.2805	1.51995e-29	1.62016e-27
Cg1g025210	2.2103	4.20192	1.55893e-29	1.65151e-27
Cg2g020060	1.97267	4.7797	1.90142e-29	2.00206e-27
Cg9g005380	2.35839	3.90679	2.40711e-29	2.51915e-27
Cg3g024040	-2.05096	9.48812	2.86528e-29	2.98058e-27
Cg3g007120	-2.94124	3.18277	3.34427e-29	3.45802e-27
Cg2g041490	2.17871	4.80124	3.5021e-29	3.59966e-27
Cg7g001890	-1.64134	6.27525	6.08601e-29	6.21853e-27
Cg9g004440	1.88136	8.08817	7.28146e-29	7.39625e-27
Cg3g013960	-2.0242	4.79382	7.47754e-29	7.55101e-27
Cg1g013600	-3.19231	3.72451	7.93728e-29	7.96866e-27
Cg2g033370	-10.9007	3.0248	1.12298e-28	1.12024e-26
Cg9g001190	-3.58085	4.6287	1.12881e-28	1.12024e-26
Cg2g033500	-1.66126	7.18251	1.48257e-28	1.46292e-26
Cg5g004770	-1.98405	5.27314	1.50339e-28	1.47503e-26
Cg2g000810	-1.5952	5.92073	1.88164e-28	1.83572e-26
Cg5g033060	3.14037	3.1356	2.30492e-28	2.23604e-26
Cg9g000950	-2.00051	5.16011	2.46841e-28	2.38126e-26
Cg6g002300	-1.79192	8.25251	3.05104e-28	2.92696e-26
Cg5g041210	-2.25239	3.606	3.1658e-28	3.02028e-26
Cg2g002440	-1.63192	9.18814	3.53534e-28	3.3543e-26
Cg7g017790	-2.30665	3.99781	3.676e-28	3.4687e-26
Cg2g043830	-2.96089	4.08016	3.79041e-28	3.55722e-26
Cg5g005800	1.6416	5.54583	3.92182e-28	3.66065e-26
Cg9g005090	2.29577	3.82905	5.30309e-28	4.92332e-26
CgUng018160	3.94959	3.05974	5.7605e-28	5.31938e-26
Cg7g000860	-3.5783	3.49651	6.40028e-28	5.87872e-26
Cg4g009920	-2.47689	5.20634	6.72015e-28	6.13987e-26
Cg7g008570	-1.82208	4.85147	8.34465e-28	7.58397e-26
Cg4g000910	6.55883	2.7626	1.03759e-27	9.38069e-26
CgUng001430	1.70113	5.56192	1.34634e-27	1.21087e-25
Cg1g017540	6.42714	7.59591	1.49095e-27	1.33398e-25
Cg6g003560	-2.35516	3.43925	1.79111e-27	1.59427e-25
Cg3g021360	-2.27155	4.68753	2.18727e-27	1.93691e-25
Cg4g018330	1.75823	7.07212	2.27244e-27	2.00207e-25
Cg6g007110	8.5438	0.745571	3.92818e-27	3.44324e-25
Cg2g027590	3.23793	3.2592	4.1111e-27	3.58537e-25
Cg9g025190	-1.89275	7.08167	4.69314e-27	4.07242e-25
Cg2g017460	1.61826	5.69098	5.49336e-27	4.74296e-25
Cg7g003610	-3.32692	2.18235	1.2159e-26	1.04459e-24
Cg5g002380	1.67887	6.66543	1.90531e-26	1.62875e-24
Cg2g013140	1.89094	5.92686	2.35887e-26	2.00655e-24
Cg7g012400	3.45693	2.54201	2.5657e-26	2.17179e-24
Cg2g020430	2.07578	4.11641	2.64638e-26	2.22916e-24
Cg2g028010	-1.65079	6.06676	2.67601e-26	2.24317e-24
Cg6g013670	2.339	4.42747	4.48854e-26	3.74436e-24
Cg9g002580	-4.63775	1.36811	5.27918e-26	4.38274e-24
Cg5g023660	5.65425	1.01685	7.01413e-26	5.79522e-24
Cg6g013800	-2.04237	5.44391	7.8209e-26	6.43101e-24
Cg3g016550	-2.37371	3.13824	8.1637e-26	6.68108e-24
Cg7g011980	3.55297	1.7615	8.23938e-26	6.7112e-24
Cg2g007270	-1.50056	7.81686	8.7548e-26	7.09755e-24
Cg9g026770	2.12063	8.83177	1.38104e-25	1.11439e-23
Cg6g012840	-2.85776	2.69945	1.45482e-25	1.16846e-23
Cg7g002060	-2.16757	3.96623	1.6306e-25	1.30358e-23
Cg6g023500	1.71617	6.99146	1.89764e-25	1.51006e-23
Cg2g017510	5.12463	1.1615	2.0573e-25	1.62961e-23
Cg3g011270	-1.75956	4.76186	2.23788e-25	1.76455e-23
Cg5g039640	-1.74259	5.76317	2.32443e-25	1.82447e-23
Cg1g007430	1.60566	8.78788	2.37708e-25	1.85735e-23
Cg1g011610	5.77026	5.56627	2.85412e-25	2.22004e-23
Cg1g006040	2.92102	3.54295	3.22208e-25	2.49501e-23
Cg6g011450	-2.25705	3.74894	3.50516e-25	2.7021e-23
Cg7g004470	3.77296	1.76636	3.53631e-25	2.714e-23
Cg6g007740	-2.37765	4.13352	3.58404e-25	2.73846e-23
Cg6g014890	-2.09939	3.54235	3.82311e-25	2.90826e-23
Cg5g043310	-1.48888	5.7933	3.88818e-25	2.94478e-23
Cg4g023650	-1.91815	4.48819	4.2083e-25	3.17332e-23
Cg7g021200	6.27671	1.11719	6.19849e-25	4.65372e-23
Cg1g010480	-3.93333	3.14372	7.17937e-25	5.36681e-23
Cg2g018020	-2.93601	4.34065	7.40794e-25	5.5138e-23
Cg6g008380	2.15945	8.98055	8.20093e-25	6.07784e-23
Cg2g023680	-1.65572	7.37163	8.81481e-25	6.50488e-23
Cg9g002690	3.21104	2.07706	1.07632e-24	7.90891e-23
Cg9g028680	1.68724	5.71082	1.18614e-24	8.67893e-23
Cg8g000920	1.85565	7.45811	1.23868e-24	9.02513e-23
Cg5g017000	-1.98898	4.95952	1.3956e-24	1.01257e-22
Cg5g002760	-2.25452	4.16853	1.48853e-24	1.07548e-22
Cg1g026760	-4.74866	1.89356	1.57588e-24	1.13384e-22
Cg4g003380	2.26778	4.22686	1.82995e-24	1.31118e-22
Cg9g024230	-1.75801	4.84784	1.84427e-24	1.31599e-22
Cg5g018060	8.41265	0.624827	2.22615e-24	1.58194e-22
Cg2g033190	-1.75082	9.21475	2.65758e-24	1.88079e-22
Cg3g015360	8.66313	0.85661	3.03714e-24	2.14062e-22
Cg9g019280	3.15364	4.42918	3.202e-24	2.24765e-22
Cg5g039060	2.24319	4.37924	3.27531e-24	2.2898e-22
Cg2g044750	-2.06969	4.90766	3.38063e-24	2.3539e-22
Cg8g023970	1.6011	6.12182	3.63193e-24	2.51872e-22
Cg8g017500	-2.44925	2.70046	3.83665e-24	2.65005e-22
Cg7g017840	1.46773	6.31814	4.43165e-24	3.04883e-22
Cg6g004040	-1.71803	4.48471	5.38005e-24	3.68662e-22
Cg2g022960	2.56506	6.54085	5.44522e-24	3.71652e-22
Cg7g021000	8.71025	0.900552	5.49419e-24	3.73518e-22
Cg4g006780	-1.93036	3.89739	6.20576e-24	4.20239e-22
Cg9g009420	-1.84095	10.4285	6.97043e-24	4.70177e-22
Cg6g007120	-3.359	1.85254	7.01054e-24	4.71043e-22
Cg4g012590	3.71239	1.84536	7.43582e-24	4.97681e-22
Cg1g021620	3.1112	2.67944	8.97874e-24	5.98629e-22
Cg3g015440	-1.73162	3.92095	1.04019e-23	6.90849e-22
Cg4g017580	-2.33724	3.82888	1.07066e-23	7.0836e-22
Cg2g036870	-1.49291	9.66698	1.20372e-23	7.93353e-22
Cg5g028900	1.65026	7.97066	1.36705e-23	8.97576e-22
Cg6g018400	1.4205	5.93156	1.69382e-23	1.10792e-21
Cg2g021210	-1.57426	5.54958	1.75222e-23	1.14178e-21
Cg2g026810	-1.58477	5.81196	1.84016e-23	1.19458e-21
Cg1g010660	2.35715	7.75933	2.16042e-23	1.39723e-21
Cg8g017110	-1.77656	4.69678	2.18688e-23	1.40907e-21
Cg6g024670	2.95407	2.88176	2.81327e-23	1.80593e-21
Cg5g031110	1.77582	4.35232	2.89704e-23	1.85282e-21
Cg2g011220	-3.315	2.32185	3.80787e-23	2.42636e-21
Cg2g038080	1.98503	3.37037	4.70823e-23	2.98903e-21
Cg6g017470	-1.65053	5.11937	5.13097e-23	3.24548e-21
Cg6g010810	6.59508	0.676557	5.23497e-23	3.29918e-21
Cg5g038160	2.96139	3.49672	5.29674e-23	3.32597e-21
Cg9g006040	-2.35811	2.83521	5.88998e-23	3.68508e-21
Cg2g019750	-2.7391	2.6187	5.91761e-23	3.689e-21
Cg2g040360	-1.56055	10.2988	6.54707e-23	4.06672e-21
Cg3g013500	1.72459	6.33808	7.27285e-23	4.50135e-21
Cg2g030400	2.22864	2.96984	7.71381e-23	4.75721e-21
Cg6g014630	1.79241	5.72136	7.80803e-23	4.79819e-21
Cg1g005840	1.53091	7.3122	8.17259e-23	5.00441e-21
Cg2g028580	-1.48432	6.05998	8.72986e-23	5.32676e-21
Cg7g011170	-2.22044	3.9212	8.80087e-23	5.35118e-21
Cg1g014850	-1.68633	4.45084	9.13604e-23	5.53548e-21
Cg3g023350	-1.7561	8.0873	9.18409e-23	5.54514e-21
Cg8g002980	-2.015	6.00082	1.27148e-22	7.65013e-21
Cg3g023780	1.60936	5.90858	1.51587e-22	9.08888e-21
Cg9g001580	-2.54869	3.35036	1.70565e-22	1.01914e-20
Cg4g015940	2.30607	2.98663	1.79741e-22	1.07026e-20
Cg6g016240	3.51956	1.4717	1.87147e-22	1.11053e-20
CgUng018140	-2.34351	3.32507	2.47161e-22	1.46164e-20
Cg2g030820	-1.8115	4.47634	2.58212e-22	1.52178e-20
Cg2g046330	-1.91995	6.18685	2.62616e-22	1.54247e-20
Cg9g026430	3.06349	2.34855	2.64404e-22	1.5477e-20
Cg9g025060	2.11375	5.16207	2.99865e-22	1.74935e-20
Cg8g002080	-1.61725	4.37672	3.01746e-22	1.75439e-20
CgUng006050	-1.52355	4.89659	3.10955e-22	1.80187e-20
Cg6g008950	-2.11733	3.84994	3.25566e-22	1.88023e-20
Cg3g017250	2.3346	2.94718	3.63046e-22	2.08969e-20
Cg7g005560	-1.93397	7.0768	3.78777e-22	2.173e-20
Cg3g021110	-3.8354	6.03031	3.82224e-22	2.18551e-20
Cg5g037760	1.6014	7.38491	3.83731e-22	2.18689e-20
Cg8g023450	-1.64184	5.21483	3.90206e-22	2.21647e-20
Cg6g009140	1.76735	7.50487	5.19783e-22	2.94282e-20
Cg5g033220	1.67956	8.62869	5.91495e-22	3.33789e-20
Cg5g021300	8.17756	0.410564	6.6305e-22	3.72949e-20
Cg7g001910	1.56118	6.5628	6.87143e-22	3.85246e-20
Cg2g002200	1.37975	5.45438	7.03954e-22	3.92664e-20
Cg2g046010	-1.49192	10.9286	7.04921e-22	3.92664e-20
Cg2g040620	-2.08872	3.36234	8.14634e-22	4.52318e-20
Cg8g024350	2.10915	3.68654	8.99706e-22	4.97953e-20
Cg6g003710	6.70194	0.774063	1.02823e-21	5.67268e-20
Cg2g022280	-2.42425	2.45256	1.05742e-21	5.81516e-20
Cg3g014280	1.49068	7.66373	1.23449e-21	6.76736e-20
Cg3g021190	-2.77158	2.9232	1.30798e-21	7.13693e-20
Cg3g024790	3.10352	3.90727	1.31017e-21	7.13693e-20
Cg4g013780	-2.48606	2.57731	1.35666e-21	7.3669e-20
Cg8g008710	-1.57523	5.11401	1.52716e-21	8.26677e-20
Cg9g015150	-1.66824	5.8956	2.02711e-21	1.09388e-19
Cg6g014180	-1.43123	9.13857	2.10574e-21	1.13277e-19
Cg3g006770	2.15609	5.84505	2.12708e-21	1.1407e-19
Cg2g006310	-1.7636	4.79677	2.34392e-21	1.25309e-19
Cg2g039480	3.0367	3.07958	2.52072e-21	1.34345e-19
Cg2g024720	1.35441	5.58193	2.731e-21	1.45104e-19
Cg5g006130	1.4617	6.51643	2.8353e-21	1.50184e-19
Cg7g011420	8.36577	0.582095	3.09814e-21	1.63605e-19
Cg8g020560	-2.89241	2.48234	4.30328e-21	2.26552e-19
Cg9g027520	-1.71956	8.98401	4.92801e-21	2.58653e-19
Cg9g006320	3.43668	1.82673	5.06538e-21	2.64318e-19
Cg5g037690	-2.27655	6.11087	5.06655e-21	2.64318e-19
Cg9g006980	8.03692	0.283794	5.13339e-21	2.66998e-19
Cg9g018710	4.57217	0.89165	5.31666e-21	2.757e-19
Cg5g029920	-3.23581	5.43508	5.76869e-21	2.98245e-19
Cg5g009060	1.63808	5.12986	6.85931e-21	3.52669e-19
Cg8g010070	-1.633	4.24096	6.86221e-21	3.52669e-19
Cg9g001160	8.74707	0.934877	6.88793e-21	3.5294e-19
Cg9g011570	1.38455	7.02114	7.4743e-21	3.81853e-19
Cg8g001230	-1.53023	5.79116	8.39187e-21	4.27465e-19
Cg4g008450	1.53965	5.68562	8.80744e-21	4.47314e-19
Cg4g002340	1.84549	4.7623	1.16226e-20	5.88558e-19
Cg4g019660	1.39375	6.90443	1.18884e-20	6.00259e-19
Cg6g008010	-1.51146	7.45927	1.19382e-20	6.01018e-19
Cg7g017970	-1.75331	5.77174	1.23006e-20	6.1746e-19
Cg9g023500	1.8496	3.7028	1.27859e-20	6.39961e-19
Cg7g016530	-1.75803	5.10487	1.44736e-20	7.22341e-19
Cg4g023310	4.73833	0.811381	1.52257e-20	7.57688e-19
Cg5g043220	3.77457	1.83575	1.79844e-20	8.92397e-19
Cg9g009290	-5.11524	1.19866	1.85819e-20	9.19403e-19
Cg5g006110	2.49058	3.53247	2.23312e-20	1.10176e-18
Cg5g007160	-1.57921	8.24563	2.36567e-20	1.16383e-18
Cg2g014410	2.71871	2.45507	2.60553e-20	1.27819e-18
Cg6g006440	1.37952	5.50664	2.94661e-20	1.44142e-18
Cg9g016410	-1.28912	7.47555	3.59608e-20	1.75234e-18
Cg5g006530	1.29351	7.45805	3.60251e-20	1.75234e-18
Cg6g018900	1.97356	4.17428	3.86176e-20	1.87317e-18
Cg1g000350	2.72139	2.27028	3.93033e-20	1.90109e-18
Cg1g024330	-1.48395	5.59059	4.15802e-20	2.00561e-18
Cg5g010880	-1.32243	5.92031	4.19074e-20	2.01576e-18
Cg9g023850	-1.62322	3.82977	4.25633e-20	2.04162e-18
Cg2g006800	8.10893	0.348556	4.38142e-20	2.0958e-18
Cg9g006170	-1.59136	4.99713	4.74403e-20	2.26298e-18
Cg3g013430	2.77933	2.39242	4.82077e-20	2.29325e-18
Cg5g040690	4.04787	2.57846	4.95592e-20	2.35107e-18
Cg9g016360	-1.4158	7.27032	5.01776e-20	2.37388e-18
Cg2g016620	-1.81469	3.41142	5.145e-20	2.42743e-18
Cg6g005320	4.49213	0.82005	5.27465e-20	2.48181e-18
Cg9g025230	-1.83852	8.16615	5.49204e-20	2.57708e-18
Cg3g008990	-8.66617	0.879535	5.57695e-20	2.60983e-18
Cg2g041500	-2.26244	7.64763	6.00526e-20	2.80267e-18
Cg8g001450	1.32358	8.22998	6.655e-20	3.09754e-18
Cg2g030250	-1.34702	5.46684	6.84957e-20	3.17953e-18
Cg5g004340	1.41375	6.46835	7.88947e-20	3.65242e-18
Cg4g009960	-2.18653	2.69597	8.14017e-20	3.75841e-18
Cg8g024550	-1.35961	5.11662	8.73127e-20	4.02058e-18
Cg6g016780	-2.7139	2.03144	9.75231e-20	4.4788e-18
Cg1g007100	-3.25996	5.7015	1.03514e-19	4.74133e-18
Cg5g030210	7.06116	3.64134	1.09025e-19	4.98055e-18
Cg5g008050	-1.46807	5.54369	1.13877e-19	5.18846e-18
Cg9g009090	-1.30998	6.31789	1.15074e-19	5.22922e-18
Cg7g006850	-1.70299	4.10235	1.21439e-19	5.50396e-18
Cg4g013500	-1.67308	3.91307	1.25302e-19	5.66419e-18
Cg9g012230	1.43267	5.13763	1.31833e-19	5.94383e-18
Cg2g046400	-2.19312	3.23161	1.44211e-19	6.48498e-18
Cg2g010650	1.65967	6.8771	1.84163e-19	8.26008e-18
Cg2g041930	-1.48552	7.85061	1.85053e-19	8.27846e-18
Cg5g040130	3.30145	3.44584	2.22495e-19	9.92778e-18
Cg2g042560	-2.24335	3.10854	2.26165e-19	1.00655e-17
Cg4g010490	-3.30618	1.90455	2.47702e-19	1.09957e-17
Cg2g028060	-1.63305	4.27238	2.58731e-19	1.14558e-17
Cg7g020610	1.57266	4.18503	2.8813e-19	1.27249e-17
Cg6g006770	-1.50113	5.87555	3.50058e-19	1.54204e-17
Cg6g004140	6.40583	0.504477	3.55315e-19	1.56122e-17
Cg9g009030	-1.74458	6.01208	3.71787e-19	1.62945e-17
Cg2g007510	2.46865	3.09967	3.77057e-19	1.64836e-17
Cg7g016320	-1.47405	5.00318	4.0781e-19	1.7783e-17
Cg8g000910	4.30147	5.13751	4.78332e-19	2.08056e-17
Cg5g040970	-1.71346	3.84589	5.57841e-19	2.4203e-17
Cg5g038170	-2.23091	2.71778	5.64612e-19	2.44354e-17
Cg2g002560	-4.67108	2.14849	5.75253e-19	2.48337e-17
Cg4g003060	-1.46549	4.43527	6.13081e-19	2.64007e-17
Cg2g005920	2.71059	5.15684	6.25289e-19	2.68594e-17
Cg9g022650	-2.42163	4.79802	6.29355e-19	2.6967e-17
Cg1g014730	2.92577	1.90582	6.82189e-19	2.91585e-17
Cg7g002410	-1.44114	4.1344	7.58864e-19	3.23417e-17
Cg7g010230	-1.62023	4.93253	7.60407e-19	3.23417e-17
Cg9g025760	2.62154	2.25949	7.70876e-19	3.27064e-17
Cg9g008050	-9.61312	1.7757	7.91224e-19	3.34874e-17
Cg5g039810	8.51099	0.715878	8.09234e-19	3.41659e-17
Cg7g013230	-1.82592	5.19894	8.14103e-19	3.42877e-17
Cg5g036300	3.29806	2.82402	8.54573e-19	3.59046e-17
Cg1g017070	-1.80286	3.2875	8.63936e-19	3.62098e-17
CgUng003940	-5.31394	0.753212	9.27967e-19	3.87994e-17
Cg8g020510	2.66185	2.47299	9.7503e-19	4.06686e-17
Cg5g010620	1.53114	4.67801	1.09121e-18	4.54048e-17
Cg4g017620	-1.30161	8.66634	1.18118e-18	4.90304e-17
Cg2g044000	-1.50731	4.92053	1.29384e-18	5.35779e-17
Cg5g016460	-1.38323	7.67273	1.43827e-18	5.94162e-17
Cg1g008060	-2.62842	3.49353	1.47113e-18	6.06286e-17
Cg2g034400	-1.96227	3.67068	1.47733e-18	6.07392e-17
Cg3g022000	-1.59023	6.35632	1.4908e-18	6.11476e-17
Cg9g015360	3.76605	0.959405	1.53512e-18	6.28164e-17
Cg7g006580	-1.54191	6.69787	1.63931e-18	6.6921e-17
Cg7g022080	2.27366	4.8525	1.75592e-18	7.15122e-17
Cg9g012240	-4.60764	1.34211	1.76368e-18	7.16593e-17
Cg5g000150	-1.93922	3.48014	1.79482e-18	7.27533e-17
Cg7g005090	2.52906	1.86625	1.80516e-18	7.28677e-17
Cg2g024670	-1.70596	6.33276	1.80608e-18	7.28677e-17
Cg7g022440	2.74829	3.40604	1.81988e-18	7.32533e-17
Cg5g008430	-2.72975	3.7375	2.11026e-18	8.47442e-17
Cg9g023520	-1.76907	4.30152	2.25495e-18	9.03444e-17
Cg9g020050	7.79529	0.0695817	2.27422e-18	9.09057e-17
Cg1g013930	2.19537	3.53692	2.29091e-18	9.13614e-17
Cg9g007230	-2.06857	2.6694	2.43773e-18	9.69925e-17
Cg4g017770	6.06629	0.201661	2.6225e-18	1.04104e-16
Cg4g003410	3.25352	1.37486	2.71486e-18	1.07523e-16
Cg9g021510	8.37844	0.593221	2.81223e-18	1.11125e-16
Cg4g022640	-2.45612	4.22754	3.11478e-18	1.22799e-16
Cg2g010830	-1.47215	5.09437	3.24375e-18	1.27593e-16
Cg4g017230	-1.61948	5.38217	3.43976e-18	1.34995e-16
Cg2g011960	1.78326	4.91114	3.59272e-18	1.40678e-16
Cg3g025510	-1.81809	5.74719	4.50529e-18	1.76012e-16
Cg4g007030	-2.0265	4.16522	4.58536e-18	1.7839e-16
Cg9g012200	-2.01557	2.85995	4.58681e-18	1.7839e-16
Cg7g001860	-1.22713	6.09202	4.87887e-18	1.89322e-16
Cg5g016380	-3.02912	2.27031	5.03762e-18	1.95044e-16
Cg6g006070	-1.78381	4.0599	5.3112e-18	2.05176e-16
Cg5g022390	3.00067	1.50058	5.34082e-18	2.0586e-16
Cg3g018540	-1.29797	8.67839	5.38945e-18	2.07272e-16
Cg1g005230	-1.41601	4.66202	5.93703e-18	2.27824e-16
Cg3g005240	-1.26235	8.50496	6.40526e-18	2.45246e-16
Cg2g032380	5.13769	0.549193	6.86148e-18	2.62133e-16
Cg5g033400	-1.5795	6.88807	7.17489e-18	2.73501e-16
Cg8g014270	-3.49951	1.09056	7.3425e-18	2.79274e-16
Cg4g006100	-2.06379	2.69192	7.44902e-18	2.82703e-16
Cg3g013390	-1.68365	4.31446	8.06738e-18	3.05499e-16
Cg6g002690	2.01008	3.47695	8.39168e-18	3.17084e-16
Cg6g020390	-1.30605	5.76527	8.7801e-18	3.31037e-16
Cg5g002860	-1.24621	6.06418	1.01698e-17	3.82597e-16
Cg5g007030	1.36828	4.33588	1.04041e-17	3.90562e-16
Cg9g010680	-2.06626	2.81902	1.07774e-17	4.03696e-16
Cg5g008880	-1.22128	6.17778	1.24281e-17	4.64522e-16
Cg4g013880	-1.68093	3.74139	1.32466e-17	4.94044e-16
Cg2g002060	-4.70051	0.550534	1.34147e-17	4.99236e-16
Cg4g011350	-2.95562	1.45344	1.46897e-17	5.4434e-16
Cg9g005460	1.28867	5.74369	1.46897e-17	5.4434e-16
Cg5g006160	3.86653	1.62644	1.70551e-17	6.30638e-16
Cg1g004380	1.36066	5.0381	1.85448e-17	6.84256e-16
Cg3g012790	1.51356	7.02414	1.91769e-17	7.0607e-16
Cg6g009460	2.78731	4.24848	1.92891e-17	7.08688e-16
Cg9g025950	-1.33658	5.01777	2.19408e-17	8.04403e-16
Cg8g002840	-2.6014	1.8761	2.31145e-17	8.4564e-16
Cg5g028780	5.4597	0.373755	2.40832e-17	8.79214e-16
Cg2g020360	-1.50065	5.22413	2.54781e-17	9.28176e-16
Cg9g026370	-1.44376	5.05179	2.55911e-17	9.28434e-16
Cg1g004930	-1.54314	5.36018	2.55927e-17	9.28434e-16
Cg9g007590	1.59073	8.54074	2.5666e-17	9.29141e-16
Cg7g018780	-2.39302	2.84999	2.64736e-17	9.56372e-16
Cg5g020330	1.66367	3.64084	2.79973e-17	1.0093e-15
Cg7g016010	1.74361	4.64747	2.91667e-17	1.04747e-15
Cg2g029240	1.34901	5.32901	2.91773e-17	1.04747e-15
Cg6g017950	-1.26741	8.61568	3.39242e-17	1.21536e-15
Cg9g014280	5.84209	0.716607	3.76513e-17	1.34609e-15
Cg9g022500	-7.79596	0.0920681	3.86748e-17	1.37983e-15
Cg3g014840	-1.54769	4.93607	4.03618e-17	1.43705e-15
Cg4g007560	-1.86212	3.65968	4.22305e-17	1.50049e-15
Cg5g029500	1.38995	9.86385	4.30786e-17	1.52748e-15
Cg3g010610	-1.53435	3.53706	4.65684e-17	1.64783e-15
Cg2g021250	-1.59482	6.95779	5.0453e-17	1.78164e-15
Cg1g012580	1.45324	5.80487	5.16341e-17	1.81963e-15
Cg8g005030	-1.78905	5.3985	5.39668e-17	1.89796e-15
Cg2g044990	1.34155	7.98015	5.69403e-17	1.99846e-15
Cg4g007530	-3.07783	1.13524	5.73926e-17	2.01026e-15
Cg3g000750	7.79592	0.0698095	5.81744e-17	2.03351e-15
Cg9g007530	-1.21807	5.13522	5.96534e-17	2.081e-15
Cg9g006400	1.25737	7.24924	6.42707e-17	2.23755e-15
Cg2g046420	-1.36342	6.90161	6.53987e-17	2.27224e-15
Cg5g016710	2.7054	2.75994	7.10556e-17	2.46383e-15
Cg4g006410	2.04972	7.50619	7.73839e-17	2.67789e-15
Cg3g007090	-1.72924	4.1183	7.87571e-17	2.71995e-15
Cg6g013860	1.15157	7.41769	8.17104e-17	2.81632e-15
Cg5g044680	-1.48313	7.39207	9.10685e-17	3.13261e-15
Cg9g015600	2.57067	2.14417	1.03142e-16	3.54086e-15
Cg5g013690	-1.1629	5.77108	1.05245e-16	3.60589e-15
Cg7g022020	-2.04303	5.75496	1.11236e-16	3.80361e-15
Cg2g003630	-1.77611	4.7871	1.11681e-16	3.81128e-15
Cg8g010040	1.91893	2.60502	1.18963e-16	4.05177e-15
Cg7g020680	1.36725	4.9284	1.23033e-16	4.17876e-15
Cg3g013930	-8.23382	0.483117	1.23175e-16	4.17876e-15
Cg1g007040	-3.45035	1.30574	1.2589e-16	4.26249e-15
Cg9g006620	3.63861	0.725349	1.28109e-16	4.32912e-15
Cg5g034730	1.84398	3.54244	1.2918e-16	4.35679e-15
Cg6g025580	-1.44126	8.87247	1.30622e-16	4.39685e-15
Cg5g018160	-1.59529	7.08623	1.37612e-16	4.62313e-15
Cg8g010420	1.26814	5.27708	1.52948e-16	5.12837e-15
Cg2g013010	9.64106	1.78569	1.53897e-16	5.15017e-15
Cg8g012810	1.41883	3.88946	1.54625e-16	5.16454e-15
Cg9g014240	-2.81911	2.20708	1.55339e-16	5.17838e-15
Cg6g014420	1.88616	4.08859	1.55974e-16	5.18953e-15
Cg2g029080	4.97552	1.25881	1.61092e-16	5.34949e-15
Cg5g001820	-7.69252	0.000246344	1.66876e-16	5.53092e-15
Cg8g013260	-7.7458	0.0471148	1.93282e-16	6.39386e-15
Cg9g016130	-1.45563	6.92794	1.97291e-16	6.51401e-15
Cg3g015030	1.62641	4.06309	2.18437e-16	7.19841e-15
Cg9g001540	-8.94131	1.13455	2.19818e-16	7.23013e-15
Cg2g033970	-2.15081	3.05557	2.26299e-16	7.42914e-15
Cg4g000710	3.74719	4.45314	2.77185e-16	9.0824e-15
Cg5g009660	-2.12548	6.65507	3.30633e-16	1.08132e-14
Cg5g032240	-1.36623	4.58288	3.55459e-16	1.16032e-14
Cg1g012970	-1.13829	6.47903	4.08025e-16	1.32939e-14
Cg7g010820	3.12932	1.55633	4.11485e-16	1.33814e-14
Cg2g015930	7.56829	-0.127822	4.16487e-16	1.35186e-14
Cg7g000770	-1.89952	6.73821	4.25196e-16	1.37754e-14
Cg6g016730	-1.23928	7.46341	4.31069e-16	1.39395e-14
Cg7g007290	-1.16103	8.9928	4.3826e-16	1.41456e-14
Cg5g037380	-1.45012	5.20398	4.42052e-16	1.42413e-14
Cg5g003430	2.14591	4.44693	4.64714e-16	1.49435e-14
Cg5g015960	1.41781	5.06502	4.71021e-16	1.51021e-14
Cg1g002920	-4.01481	0.449648	4.71395e-16	1.51021e-14
Cg8g006200	-1.36102	4.26948	5.18594e-16	1.65835e-14
Cg7g018200	5.02119	0.446371	5.69498e-16	1.81776e-14
Cg4g021390	1.97756	3.37044	5.80981e-16	1.85099e-14
Cg2g033060	1.55282	6.67529	6.17111e-16	1.96248e-14
Cg5g040720	1.25176	6.36039	6.35855e-16	2.01837e-14
Cg5g030590	2.46107	2.21808	6.3828e-16	2.02235e-14
Cg2g002460	-3.55212	0.932831	6.489e-16	2.05224e-14
Cg6g015310	1.57141	4.81693	6.72942e-16	2.12438e-14
Cg5g002560	-2.31121	6.55448	7.00184e-16	2.20635e-14
Cg4g024990	-2.98983	2.03827	7.86504e-16	2.47384e-14
Cg4g013930	1.37738	5.04503	7.95427e-16	2.49283e-14
Cg7g018580	-1.68757	5.65495	7.95429e-16	2.49283e-14
Cg5g011680	-1.31552	8.17373	8.3154e-16	2.60127e-14
Cg9g008980	6.41922	0.516014	8.76446e-16	2.73679e-14
Cg4g012570	-2.19768	2.6482	9.10704e-16	2.83425e-14
Cg1g027620	1.73044	3.42543	9.10938e-16	2.83425e-14
Cg1g008600	5.11182	0.874381	9.13385e-16	2.83675e-14
Cg9g007160	-1.42145	9.90181	9.26066e-16	2.87097e-14
Cg6g016980	-1.68972	3.27444	1.04969e-15	3.24839e-14
Cg8g000170	-1.91171	3.98866	1.07093e-15	3.30819e-14
Cg2g039810	-1.88955	2.63227	1.09291e-15	3.37007e-14
Cg2g001390	-4.34701	1.84919	1.12903e-15	3.47524e-14
Cg5g036630	1.25726	6.18304	1.19764e-15	3.67988e-14
Cg2g034080	-2.92683	1.8746	1.26266e-15	3.87276e-14
Cg8g007240	3.1755	3.59237	1.26893e-15	3.88508e-14
Cg4g014040	-3.36373	1.15004	1.31497e-15	4.01893e-14
Cg2g028090	1.28822	6.71211	1.36798e-15	4.17355e-14
Cg2g041230	-2.13034	3.15169	1.39585e-15	4.25107e-14
Cg1g014830	1.19455	6.94579	1.42609e-15	4.33125e-14
Cg2g001610	-1.27285	5.27321	1.4272e-15	4.33125e-14
Cg6g006680	-1.51014	4.00122	1.52063e-15	4.60672e-14
Cg4g011140	-1.59046	3.44114	1.58651e-15	4.79788e-14
Cg5g042620	2.56879	4.86504	1.90744e-15	5.75833e-14
Cg9g021720	-1.41734	6.05542	2.04556e-15	6.16452e-14
Cg1g000850	2.02089	3.35092	2.22604e-15	6.69673e-14
Cg2g042810	-2.05532	2.09837	2.28571e-15	6.86428e-14
Cg7g014630	1.22895	4.29354	2.32118e-15	6.95869e-14
Cg1g029080	-1.60824	7.41212	2.49063e-15	7.44256e-14
Cg8g024340	1.70949	8.02623	2.4912e-15	7.44256e-14
Cg3g013720	1.30582	6.10437	2.72015e-15	8.11253e-14
Cg1g024280	1.43965	5.33019	2.72893e-15	8.12468e-14
Cg6g017560	-1.6218	6.14152	2.89935e-15	8.61722e-14
Cg2g036690	-1.20806	5.75762	3.04261e-15	9.02744e-14
Cg1g023630	2.46869	2.98469	3.05042e-15	9.03512e-14
Cg7g000290	-2.9618	1.40565	3.11968e-15	9.22441e-14
Cg2g020890	-1.57136	3.805	3.13355e-15	9.2496e-14
Cg5g018390	-4.50948	0.655279	3.17644e-15	9.36019e-14
Cg2g037580	1.69602	3.48555	3.25175e-15	9.5658e-14
Cg6g012060	-1.75102	2.95018	3.50337e-15	1.02885e-13
Cg2g044400	-1.94078	8.35986	3.58293e-15	1.05042e-13
Cg9g006150	2.99278	2.19412	3.62221e-15	1.06014e-13
Cg8g013110	-3.31733	1.19145	3.69016e-15	1.0782e-13
Cg9g016000	1.23924	4.98021	3.76403e-15	1.09793e-13
Cg2g021440	5.98511	0.129943	3.79264e-15	1.10441e-13
Cg4g010230	1.18957	8.20908	3.9082e-15	1.13614e-13
Cg9g011180	7.46209	-0.218732	3.92598e-15	1.13939e-13
Cg5g037700	-3.08806	2.32198	4.22662e-15	1.22459e-13
Cg3g008400	-2.40676	1.77768	4.26465e-15	1.23353e-13
Cg6g012200	-1.78663	9.36317	4.55523e-15	1.31538e-13
Cg5g043930	-1.2549	7.72561	5.08866e-15	1.46696e-13
Cg1g024130	-1.14344	8.98403	5.15358e-15	1.4832e-13
Cg9g000960	-1.44924	5.60267	6.0678e-15	1.74341e-13
Cg7g002080	-1.81601	2.95366	6.46916e-15	1.85564e-13
Cg9g026290	-2.05248	1.97352	7.51363e-15	2.15167e-13
Cg2g040420	1.39346	4.35588	7.5352e-15	2.15427e-13
Cg6g019200	1.10092	6.6056	7.64131e-15	2.18099e-13
Cg5g038960	-1.42267	4.41553	7.71409e-15	2.19813e-13
Cg8g007130	1.16331	5.30519	7.77356e-15	2.21143e-13
Cg6g006980	-1.10909	5.42606	7.80677e-15	2.21723e-13
Cg9g006840	-3.51396	1.64716	7.84219e-15	2.22363e-13
Cg7g003570	2.91891	1.27161	7.88625e-15	2.23245e-13
Cg2g021200	-1.60403	3.08444	8.08165e-15	2.28402e-13
Cg2g022340	-1.90862	3.60298	8.8798e-15	2.5055e-13
Cg2g035590	2.28178	2.44335	9.23265e-15	2.60081e-13
Cg3g022250	-1.53145	5.91269	9.32878e-15	2.62361e-13
Cg5g042570	-1.66272	3.78741	9.41689e-15	2.64408e-13
Cg9g004340	-1.24409	6.75052	9.77949e-15	2.74143e-13
Cg2g029210	-1.17827	6.40736	1.11178e-14	3.11153e-13
Cg8g022540	-1.24533	5.59469	1.16653e-14	3.25948e-13
Cg4g001470	2.29478	2.62913	1.17996e-14	3.29168e-13
Cg2g040010	-1.8602	4.18302	1.19059e-14	3.31598e-13
Cg6g016830	1.36873	3.7971	1.2105e-14	3.36601e-13
Cg1g024200	1.7776	3.28463	1.21891e-14	3.38395e-13
Cg2g033750	1.16336	5.83252	1.22161e-14	3.38601e-13
Cg9g008970	3.49428	0.725523	1.25696e-14	3.4784e-13
Cg2g021790	-1.52301	5.00217	1.34357e-14	3.71211e-13
Cg7g016480	1.2453	5.6818	1.38446e-14	3.819e-13
Cg2g025890	-1.69886	4.86817	1.39165e-14	3.83269e-13
Cg6g007350	-2.56072	1.52887	1.43427e-14	3.9438e-13
Cg2g001100	-3.00201	2.33766	1.44251e-14	3.96015e-13
Cg2g027370	7.46233	-0.218656	1.46732e-14	4.02185e-13
Cg4g001790	1.09554	7.54642	1.52259e-14	4.16673e-13
Cg9g005590	-1.28121	7.13437	1.56883e-14	4.28648e-13
Cg1g023100	-1.2065	4.69052	1.60842e-14	4.38771e-13
Cg5g043600	-1.19712	5.37792	1.62009e-14	4.41257e-13
Cg2g044410	-3.08725	2.72344	1.68554e-14	4.58362e-13
Cg5g035910	1.31221	7.52756	1.73034e-14	4.69803e-13
Cg7g003710	-1.35524	5.07435	1.73329e-14	4.69866e-13
Cg8g024000	-1.48213	5.07401	1.76268e-14	4.77084e-13
Cg4g006940	2.96657	3.24289	1.79818e-14	4.85929e-13
Cg8g003850	-1.25037	8.16543	1.93591e-14	5.22332e-13
Cg5g020180	-1.35327	4.83063	1.99045e-14	5.36211e-13
Cg5g037660	-1.42894	4.72674	2.00373e-14	5.38947e-13
Cg5g025470	1.12042	5.99684	2.01499e-14	5.41132e-13
Cg7g018230	2.16724	2.10571	2.55128e-14	6.84091e-13
Cg6g011560	2.48587	1.94332	2.68544e-14	7.18949e-13
Cg5g008640	-1.45087	6.23166	2.7705e-14	7.40573e-13
Cg8g020360	-1.07733	7.18815	2.82245e-14	7.53294e-13
Cg1g000390	1.49799	8.25043	2.87848e-14	7.67062e-13
Cg9g023620	-1.70239	2.71725	2.96667e-14	7.89345e-13
Cg5g003260	1.48688	3.65033	2.97638e-14	7.90709e-13
Cg5g004590	-1.60297	3.05201	3.04389e-14	8.07403e-13
Cg9g000480	-1.34422	4.25717	3.30537e-14	8.75415e-13
Cg3g023040	-1.1582	6.85809	3.39029e-14	8.96531e-13
Cg2g017880	-1.57557	3.13847	3.40838e-14	8.99936e-13
Cg3g015860	2.23085	7.95151	3.47636e-14	9.16486e-13
Cg2g026340	-5.30583	1.37446	3.54067e-14	9.32018e-13
Cg6g018250	-1.95008	2.96845	3.70989e-14	9.75075e-13
Cg7g012060	-1.40342	8.00804	3.77311e-14	9.90183e-13
Cg3g014800	-2.08886	2.04439	3.83622e-14	1.00522e-12
Cg7g004460	4.29389	0.644979	3.96373e-14	1.03706e-12
Cg2g017370	7.3472	-0.315819	4.83896e-14	1.26413e-12
Cg1g029350	7.39437	-0.276168	5.01679e-14	1.30861e-12
Cg2g019740	3.54776	1.26523	5.09764e-14	1.32769e-12
Cg6g007360	-2.0989	1.89872	5.59046e-14	1.45386e-12
Cg5g019560	7.32329	-0.335975	5.81531e-14	1.51006e-12
Cg9g017640	-2.10621	1.88113	6.0867e-14	1.57815e-12
Cg5g018500	-1.33974	4.1217	6.18736e-14	1.60185e-12
Cg3g008250	1.18562	4.3658	6.22216e-14	1.60845e-12
Cg2g012490	1.59851	3.26782	6.25925e-14	1.61562e-12
Cg2g037350	-1.61526	3.11596	7.0544e-14	1.81814e-12
Cg8g023090	-1.11177	5.90176	7.52924e-14	1.93763e-12
Cg3g002310	-1.54423	3.74332	7.76029e-14	1.99412e-12
Cg9g028140	1.15269	5.38025	7.8198e-14	2.00642e-12
Cg2g038100	2.113	5.21358	8.09018e-14	2.07272e-12
Cg9g009240	1.07504	5.5196	9.03269e-14	2.31076e-12
Cg6g014790	-5.84077	0.0469053	9.08888e-14	2.3217e-12
Cg8g020670	1.05951	6.1618	9.1765e-14	2.34062e-12
Cg9g003410	-1.1152	5.99239	9.38692e-14	2.39076e-12
Cg9g025770	1.87319	5.56527	9.66095e-14	2.45693e-12
Cg7g003920	-1.54242	3.49871	9.73991e-14	2.47337e-12
Cg5g001390	2.48993	1.2642	1.09769e-13	2.78338e-12
Cg2g046190	1.14083	9.4139	1.11448e-13	2.82182e-12
Cg4g001550	-1.52945	3.63354	1.12493e-13	2.84412e-12
Cg8g023530	-1.25131	5.53534	1.14359e-13	2.88706e-12
Cg5g039440	-1.27486	6.48176	1.17009e-13	2.94966e-12
Cg3g024350	1.19513	5.65758	1.18427e-13	2.98105e-12
Cg2g002880	-5.97536	0.164968	1.24901e-13	3.13943e-12
Cg8g011230	-1.41762	6.06428	1.30206e-13	3.26801e-12
Cg4g019050	7.02973	1.07907	1.3149e-13	3.29546e-12
Cg9g000770	-1.45373	3.49465	1.32118e-13	3.3064e-12
Cg6g000280	-1.38306	5.89004	1.39822e-13	3.49413e-12
Cg5g014230	3.85013	0.773326	1.42668e-13	3.56011e-12
Cg1g021330	1.23664	5.37651	1.44254e-13	3.5945e-12
Cg6g011290	1.14439	4.83225	1.45435e-13	3.61869e-12
Cg2g013120	2.77027	2.83249	1.46662e-13	3.64396e-12
Cg5g017520	1.8151	5.43459	1.49917e-13	3.71949e-12
Cg1g022640	-1.57779	3.33266	1.55219e-13	3.84552e-12
Cg3g005000	-2.84605	1.07569	1.58012e-13	3.90909e-12
Cg7g003890	2.16659	1.7404	1.59458e-13	3.93924e-12
Cg9g029340	-1.06953	6.25322	1.6804e-13	4.1453e-12
Cg9g008070	1.11921	4.77291	1.76878e-13	4.3571e-12
Cg6g014900	-1.16844	5.38446	1.81307e-13	4.45985e-12
Cg7g006330	-1.21472	5.20816	1.84922e-13	4.5423e-12
Cg8g002950	-1.89266	2.20658	1.86268e-13	4.56885e-12
Cg9g019680	1.10931	6.94491	1.87638e-13	4.59593e-12
Cg8g003180	2.49288	2.9325	1.88247e-13	4.60431e-12
Cg9g028610	1.07731	6.52825	1.91605e-13	4.67983e-12
Cg2g035320	1.12263	4.95658	2.04213e-13	4.97495e-12
Cg7g003640	-1.53577	5.09544	2.04265e-13	4.97495e-12
Cg2g000770	-1.27084	5.33173	2.18744e-13	5.32009e-12
Cg3g014620	-1.16938	4.59202	2.28864e-13	5.55587e-12
Cg9g015110	-2.12366	1.77282	2.29081e-13	5.55587e-12
Cg5g016160	-1.1882	6.69302	2.31884e-13	5.61595e-12
Cg3g021010	1.90126	5.42661	2.40949e-13	5.82731e-12
Cg5g011020	1.79138	7.31987	2.45196e-13	5.92175e-12
Cg3g003090	1.6008	3.83888	2.46135e-13	5.93611e-12
Cg9g016390	-2.00127	2.09477	2.62037e-13	6.31081e-12
Cg5g039210	-1.83284	2.55086	2.6757e-13	6.43509e-12
Cg4g011120	-3.02649	1.83952	2.73717e-13	6.57377e-12
Cg2g029340	-1.26883	3.99071	2.77265e-13	6.64974e-12
Cg2g005690	-1.06448	7.76989	2.80231e-13	6.70799e-12
Cg3g020260	1.43902	6.49102	2.80471e-13	6.70799e-12
Cg5g044870	1.44265	3.88174	2.9588e-13	7.06674e-12
Cg5g013090	-1.22208	6.89184	3.00302e-13	7.16246e-12
Cg1g029370	-1.15181	5.99075	3.20603e-13	7.6361e-12
Cg6g017700	1.19675	5.12087	3.22849e-13	7.67901e-12
Cg5g038910	-2.82248	3.9988	3.23874e-13	7.6928e-12
Cg8g008240	-1.50259	3.3825	3.37789e-13	8.01227e-12
Cg1g002900	1.93059	3.8817	3.40147e-13	8.05714e-12
Cg1g013140	-1.34313	7.35783	3.48567e-13	8.24528e-12
Cg5g008100	1.36957	3.86814	3.5028e-13	8.27447e-12
Cg9g028260	-1.0146	5.86602	3.51695e-13	8.29654e-12
Cg2g047160	-2.87665	1.48755	3.59118e-13	8.46009e-12
Cg7g023770	-1.26964	4.43731	3.67818e-13	8.65325e-12
Cg5g005030	1.31152	5.75298	3.80966e-13	8.95038e-12
Cg3g008970	-4.02642	1.11137	3.873e-13	9.08682e-12
Cg5g041150	1.09502	6.68777	3.915e-13	9.1729e-12
Cg5g041220	1.12227	6.03673	3.9461e-13	9.23324e-12
Cg4g018620	-7.16378	-0.446804	4.09334e-13	9.5648e-12
Cg4g023320	2.83501	1.50645	4.26612e-13	9.95504e-12
Cg9g026850	1.32692	6.9993	4.65895e-13	1.08571e-11
Cg6g013600	1.40837	4.74604	4.83961e-13	1.12628e-11
Cg7g022980	1.13305	6.58204	4.90007e-13	1.13882e-11
Cg8g013900	-1.15243	5.6665	4.90859e-13	1.13927e-11
Cg2g020090	-1.34095	4.22456	4.93057e-13	1.14283e-11
Cg9g020170	1.94403	5.59687	5.08571e-13	1.17721e-11
Cg1g008650	1.11107	5.24496	5.14874e-13	1.18888e-11
Cg4g003490	-1.52405	6.86158	5.14988e-13	1.18888e-11
Cg5g037320	4.2294	0.0998411	5.20908e-13	1.20094e-11
Cg6g007290	-1.07139	4.66292	5.26631e-13	1.21251e-11
Cg5g041390	-1.03927	6.55862	5.42816e-13	1.24812e-11
Cg7g023190	-1.65043	4.8118	5.46146e-13	1.2541e-11
Cg6g011420	-1.85998	2.54618	5.80029e-13	1.33014e-11
Cg9g027890	1.02276	9.42227	6.03047e-13	1.38109e-11
Cg6g004730	-1.30686	10.113	6.24003e-13	1.42719e-11
Cg4g018170	1.08025	5.16158	6.47801e-13	1.47966e-11
Cg2g038980	-1.1623	8.69337	6.65706e-13	1.51855e-11
Cg5g037490	2.17914	2.23554	6.71916e-13	1.53069e-11
Cg1g006090	1.68205	2.82615	6.76716e-13	1.5396e-11
Cg5g044540	-1.44094	4.68476	7.06815e-13	1.60596e-11
Cg5g040850	-1.05518	6.12347	7.10376e-13	1.61193e-11
Cg6g016660	-1.09093	6.66774	7.76493e-13	1.75734e-11
Cg4g020700	-1.03858	5.73663	7.79585e-13	1.76202e-11
Cg6g000040	-1.14298	4.38469	7.83524e-13	1.76861e-11
Cg4g005820	-1.32762	4.06001	8.34155e-13	1.88044e-11
Cg3g011730	-1.27413	10.2973	8.47287e-13	1.90756e-11
Cg8g009070	3.72262	0.348418	8.58253e-13	1.92973e-11
Cg7g020210	2.66301	1.85314	8.92263e-13	2.00359e-11
Cg2g000400	-1.05144	7.10755	9.08135e-13	2.03394e-11
Cg2g045100	-1.46222	11.3612	9.15855e-13	2.04857e-11
Cg6g012310	1.21511	7.35821	9.88953e-13	2.20922e-11
Cg2g025540	-1.24603	5.43221	1.00885e-12	2.25074e-11
Cg5g037420	-1.11734	5.64029	1.02104e-12	2.27501e-11
Cg2g037330	1.8945	2.99804	1.04671e-12	2.32921e-11
Cg8g013550	3.69313	0.322268	1.07782e-12	2.39534e-11
Cg7g000620	-2.07446	2.26249	1.1015e-12	2.44483e-11
Cg2g022360	-1.34403	3.60257	1.11007e-12	2.46068e-11
Cg5g023250	1.17123	3.96983	1.1179e-12	2.47486e-11
Cg3g013000	1.81318	4.5841	1.17466e-12	2.59719e-11
Cg8g008300	1.32202	3.73512	1.18791e-12	2.62312e-11
Cg6g015850	-1.30915	4.57353	1.21189e-12	2.67265e-11
Cg4g007230	1.56534	4.41712	1.2223e-12	2.69218e-11
Cg8g023630	1.87101	6.08479	1.2303e-12	2.70634e-11
Cg1g019150	3.6495	0.734832	1.23423e-12	2.71154e-11
Cg2g033780	1.52189	3.45859	1.27041e-12	2.78749e-11
Cg2g022740	2.43641	1.2644	1.36241e-12	2.98554e-11
Cg7g020790	-1.01761	7.75258	1.37271e-12	3.0043e-11
Cg6g004360	1.07381	6.45717	1.38536e-12	3.02648e-11
Cg6g009560	-2.19257	1.74883	1.38635e-12	3.02648e-11
Cg4g014020	-1.61008	4.47815	1.41297e-12	3.08071e-11
Cg1g010650	2.64248	3.10004	1.45976e-12	3.1787e-11
Cg2g026840	4.39167	-0.0933308	1.46455e-12	3.18513e-11
Cg4g004390	-3.44534	1.30045	1.69721e-12	3.68647e-11
Cg7g014460	-1.11806	6.27904	1.70401e-12	3.69659e-11
Cg7g021980	1.09575	8.14482	1.8037e-12	3.90794e-11
Cg7g019690	-1.2243	5.48692	1.86263e-12	4.03056e-11
Cg5g012040	1.34723	5.50277	1.90349e-12	4.10917e-11
Cg8g011160	1.20566	4.47177	1.90372e-12	4.10917e-11
Cg6g024960	-2.8805	0.745449	1.98733e-12	4.2843e-11
Cg1g019780	-1.25444	4.0382	2.00533e-12	4.31772e-11
Cg2g021930	2.07924	1.64544	2.08137e-12	4.47586e-11
Cg9g006570	1.40574	6.21496	2.14243e-12	4.60144e-11
Cg3g014940	-1.20276	4.65223	2.27492e-12	4.87991e-11
Cg1g012650	-1.25025	4.22061	2.31442e-12	4.95849e-11
Cg3g024160	-1.48543	3.29068	2.43146e-12	5.20277e-11
Cg9g014460	-2.16181	2.78236	2.49719e-12	5.33681e-11
Cg2g008070	-1.02849	7.30191	2.71805e-12	5.80164e-11
Cg6g010050	1.06933	5.8371	2.89829e-12	6.17873e-11
Cg5g038760	1.1204	7.58962	2.9286e-12	6.23563e-11
Cg1g011960	-1.59728	3.28112	2.93658e-12	6.24493e-11
Cg9g019180	-2.71809	0.838191	2.95605e-12	6.2786e-11
Cg7g004190	-1.04597	6.68738	3.03851e-12	6.44583e-11
Cg2g027520	-1.1261	6.60498	3.0682e-12	6.50082e-11
Cg5g037040	-1.48221	3.43727	3.17543e-12	6.71977e-11
Cg8g022760	-1.19532	6.55257	3.18441e-12	6.73053e-11
Cg6g016090	7.08567	-0.532039	3.33189e-12	7.03364e-11
Cg5g008900	1.09258	5.80263	3.35083e-12	7.06498e-11
Cg4g001110	1.29005	4.18753	3.37335e-12	7.10377e-11
Cg3g022420	-1.25377	3.71698	3.40672e-12	7.16533e-11
Cg6g014010	1.29909	7.86017	3.46592e-12	7.28095e-11
Cg7g021760	-1.39132	4.16206	3.49629e-12	7.33584e-11
Cg7g010600	1.31177	7.18386	3.51535e-12	7.36687e-11
Cg8g001560	-1.78691	2.28349	3.75306e-12	7.8365e-11
Cg3g024640	-1.72286	2.83429	3.8419e-12	8.01232e-11
Cg4g006820	1.30971	7.19556	3.87208e-12	8.0655e-11
Cg7g004110	1.07573	7.07862	4.26095e-12	8.86482e-11
Cg2g004240	-1.54353	3.57128	4.29733e-12	8.91903e-11
Cg3g015310	-1.27652	10.1413	4.31634e-12	8.94773e-11
Cg1g015280	1.97592	2.52072	4.32925e-12	8.96374e-11
Cg9g011640	-1.06348	4.96948	4.61888e-12	9.55196e-11
Cg9g029350	1.14933	4.00313	4.68142e-12	9.6697e-11
Cg3g012080	1.13388	6.71098	4.79269e-12	9.88771e-11
Cg2g044100	1.03159	7.17944	5.0204e-12	1.03451e-10
Cg8g004740	-1.84555	3.88272	5.0599e-12	1.04141e-10
Cg2g044940	-2.36422	1.91337	5.07074e-12	1.0424e-10
Cg7g018930	-4.01623	-0.0325562	5.10842e-12	1.04804e-10
Cg4g012650	2.20075	1.44661	5.11034e-12	1.04804e-10
Cg8g019360	-1.20943	7.82002	5.23493e-12	1.07232e-10
Cg2g047110	-1.05123	5.87854	5.35123e-12	1.09485e-10
Cg7g021280	-3.82843	0.290181	5.371e-12	1.09759e-10
Cg9g028940	7.62912	-0.0757197	5.40224e-12	1.10267e-10
Cg3g016690	1.42546	3.95073	5.76915e-12	1.17617e-10
Cg7g015450	1.45633	3.62472	5.95519e-12	1.21124e-10
Cg3g023950	-1.14989	4.25373	6.2706e-12	1.27239e-10
Cg3g017450	-1.08504	6.47891	6.40377e-12	1.29789e-10
Cg8g001870	-1.08778	5.31417	6.4202e-12	1.2997e-10
Cg1g001700	-1.95997	3.09288	6.54935e-12	1.32429e-10
Cg8g009540	2.78344	0.846537	6.63559e-12	1.34016e-10
Cg8g008960	-1.95131	1.93712	6.66749e-12	1.34503e-10
Cg1g023110	1.4463	3.08149	6.83266e-12	1.37674e-10
Cg9g023580	1.17881	5.29078	7.20116e-12	1.44761e-10
Cg9g022190	-1.31715	6.22959	7.45144e-12	1.49618e-10
Cg6g005210	1.64378	4.68086	7.58851e-12	1.52193e-10
Cg9g022880	-1.69078	3.49893	8.04358e-12	1.60946e-10
Cg7g014900	2.80026	2.83655	8.14177e-12	1.62722e-10
Cg2g020460	1.21261	5.8761	8.24847e-12	1.64664e-10
Cg9g025410	-3.39033	0.561871	8.41211e-12	1.67737e-10
Cg3g021410	2.57381	0.873201	8.80294e-12	1.75252e-10
Cg1g001660	1.05193	6.30229	8.80929e-12	1.75252e-10
Cg8g014190	-1.35369	4.42618	8.90376e-12	1.76928e-10
Cg4g009310	-1.05415	5.98757	8.9619e-12	1.77878e-10
Cg5g033130	1.00352	7.40807	9.19993e-12	1.82393e-10
Cg5g041090	-1.11693	7.73034	9.57989e-12	1.89708e-10
Cg5g007650	1.20207	4.11231	9.65611e-12	1.90999e-10
Cg7g016660	-1.6738	2.41827	1.01844e-11	2.01217e-10
Cg5g004540	-4.7726	0.88878	1.02307e-11	2.019e-10
Cg6g006000	-1.81822	4.05429	1.04693e-11	2.06375e-10
Cg1g003430	-3.65564	1.70682	1.06183e-11	2.09072e-10
Cg6g006920	2.32607	1.37446	1.08255e-11	2.1291e-10
Cg2g040490	1.1858	4.18289	1.09118e-11	2.14363e-10
Cg2g014830	7.56965	-0.127477	1.1023e-11	2.16301e-10
Cg4g007640	3.65668	3.11988	1.11089e-11	2.17739e-10
Cg5g033240	1.13483	4.69135	1.18807e-11	2.32603e-10
Cg3g007270	-3.78799	0.448779	1.21207e-11	2.37034e-10
Cg9g025790	-1.01452	5.35997	1.28963e-11	2.51632e-10
Cg6g009380	-1.63936	2.93792	1.29252e-11	2.5191e-10
Cg1g010820	-1.02	6.65169	1.3136e-11	2.55729e-10
Cg2g019670	-1.15845	8.25628	1.34721e-11	2.61978e-10
Cg1g019500	2.26537	1.25057	1.37434e-11	2.66952e-10
Cg2g028980	2.23274	3.83415	1.40431e-11	2.72162e-10
Cg5g040320	1.65015	4.72423	1.41865e-11	2.74458e-10
Cg5g035160	-1.61417	2.34872	1.41934e-11	2.74458e-10
Cg7g001180	1.30494	7.82209	1.43632e-11	2.77432e-10
Cg7g016290	1.73504	3.17795	1.51919e-11	2.92783e-10
Cg6g020020	1.71276	4.27402	1.60096e-11	3.07513e-10
Cg7g001990	1.627	4.87756	1.65485e-11	3.1751e-10
Cg4g018450	1.12498	5.69676	1.68449e-11	3.22839e-10
Cg9g023350	-2.49804	1.62512	1.71088e-11	3.27534e-10
Cg2g030510	1.57462	4.80232	1.74693e-11	3.34064e-10
Cg5g004950	1.03153	5.63819	1.7936e-11	3.4261e-10
Cg3g016050	1.0689	5.29374	1.9423e-11	3.70604e-10
Cg3g023860	-1.83192	4.29895	1.96631e-11	3.7477e-10
Cg4g023750	-1.07623	4.91248	1.97975e-11	3.76917e-10
Cg2g047100	-1.32536	5.5215	2.01343e-11	3.82906e-10
Cg3g017960	-1.04724	5.53201	2.05152e-11	3.8972e-10
Cg3g024600	-1.01426	5.47656	2.10631e-11	3.99689e-10
Cg6g017610	1.00146	8.01189	2.26866e-11	4.29082e-10
Cg1g006370	-6.99405	-0.584363	2.31359e-11	4.37101e-10
Cg4g001760	1.14995	6.07164	2.3372e-11	4.4108e-10
Cg2g028250	2.11287	4.97323	2.40795e-11	4.53936e-10
Cg8g018060	-3.58854	1.42783	2.54556e-11	4.78832e-10
Cg6g007900	-2.35462	1.40103	2.55321e-11	4.79748e-10
Cg7g005600	-1.98249	1.89778	2.56509e-11	4.81456e-10
Cg1g019740	1.4047	6.98207	2.63927e-11	4.94841e-10
Cg4g018760	-1.43605	4.64572	2.66702e-11	4.99502e-10
Cg2g024630	2.05719	2.27905	2.69475e-11	5.04149e-10
Cg2g040440	2.08116	2.45689	2.77416e-11	5.18444e-10
Cg6g005870	1.32926	7.2717	2.79935e-11	5.22586e-10
Cg1g001640	1.81311	2.55899	2.80961e-11	5.23935e-10
Cg8g005720	-2.94364	1.15673	2.91518e-11	5.43036e-10
Cg7g008620	1.17368	4.07333	2.91892e-11	5.43146e-10
Cg3g021340	1.31893	4.80664	2.96702e-11	5.51501e-10
Cg7g017800	-3.28519	0.907219	3.0463e-11	5.6563e-10
Cg5g016030	-1.10694	6.01965	3.22973e-11	5.99044e-10
Cg9g016500	-2.06409	1.93987	3.26377e-11	6.04707e-10
Cg5g032100	1.0172	6.45535	3.45012e-11	6.37184e-10
Cg3g001610	-1.16363	4.50464	3.56795e-11	6.58241e-10
Cg2g035920	7.62738	-0.0761683	3.65652e-11	6.7386e-10
Cg5g011790	3.05718	4.26834	3.7751e-11	6.94233e-10
Cg1g005770	1.03681	6.39825	3.88299e-11	7.13313e-10
Cg5g006750	1.6538	6.97576	3.91067e-11	7.17635e-10
Cg2g046020	1.10596	4.91631	4.03799e-11	7.40213e-10
Cg1g011990	-2.54302	1.91845	4.33334e-11	7.93511e-10
Cg9g019420	1.11797	5.40682	4.36404e-11	7.98286e-10
Cg3g013250	2.33816	2.69898	4.41634e-11	8.06999e-10
CgUng002530	2.30555	2.02046	4.55188e-11	8.30886e-10
Cg3g014370	-1.78752	2.07575	4.61453e-11	8.41432e-10
Cg5g004180	-6.90203	-0.65815	4.81661e-11	8.77355e-10
Cg7g019530	-3.08934	1.8074	4.91668e-11	8.93696e-10
Cg3g025010	-1.645	3.15353	4.9581e-11	9.00278e-10
Cg4g012300	1.00254	7.43731	5.05939e-11	9.17706e-10
Cg9g010390	2.79423	1.51117	5.19825e-11	9.41903e-10
Cg7g014400	1.5126	4.591	5.28541e-11	9.56692e-10
Cg9g011380	3.21924	0.242604	5.30843e-11	9.59853e-10
Cg2g042870	-1.15247	4.77449	5.45331e-11	9.85019e-10
Cg5g016470	6.90278	-0.679103	5.52969e-11	9.97772e-10
Cg2g029490	-1.61252	3.22319	5.61114e-11	1.01141e-09
Cg8g001540	-1.10659	9.7619	5.73809e-11	1.03321e-09
Cg1g009160	1.61999	4.41386	5.78369e-11	1.04034e-09
Cg7g011650	-1.13088	3.84552	5.84116e-11	1.04959e-09
Cg8g020860	2.64071	2.1505	5.92675e-11	1.06386e-09
Cg7g015690	-1.30429	3.30478	6.08712e-11	1.09151e-09
Cg7g000360	-1.01227	6.98914	6.15175e-11	1.10081e-09
Cg9g022320	-1.01805	7.68227	6.22366e-11	1.11253e-09
Cg6g002080	-1.12155	9.16813	6.43821e-11	1.14969e-09
Cg7g013350	1.08478	5.12243	6.46775e-11	1.15377e-09
Cg7g018740	1.00975	6.35327	6.65773e-11	1.18644e-09
Cg7g003360	-4.7068	-0.225077	6.70039e-11	1.19281e-09
Cg7g017000	-1.26497	6.97858	7.16175e-11	1.27363e-09
Cg2g033170	1.41186	5.59664	7.47858e-11	1.32724e-09
Cg6g005290	-1.06072	4.09385	7.72344e-11	1.36929e-09
Cg2g038110	-1.14691	4.01993	8.24816e-11	1.46081e-09
Cg1g013250	-1.06928	10.11	8.55228e-11	1.51312e-09
Cg8g023340	-1.08012	5.21983	8.62897e-11	1.52513e-09
CgUng004910	-1.44231	6.84832	9.0023e-11	1.58949e-09
Cg8g000380	-1.15214	7.71787	9.14756e-11	1.61316e-09
Cg9g010270	-1.18647	3.89815	9.15507e-11	1.61316e-09
Cg7g001930	-3.39792	0.288625	9.41158e-11	1.65667e-09
Cg5g002070	1.35694	4.9011	9.53837e-11	1.67728e-09
Cg3g015160	1.767	3.53546	9.87525e-11	1.73475e-09
Cg5g043580	1.64694	4.65993	1.01555e-10	1.78035e-09
Cg7g017270	-1.86937	1.91518	1.02199e-10	1.78983e-09
Cg5g009120	1.15158	8.06093	1.04067e-10	1.82069e-09
Cg7g002810	-1.01792	5.66163	1.08284e-10	1.89221e-09
Cg5g031670	1.07682	4.6223	1.08374e-10	1.89221e-09
Cg9g020330	7.94645	0.202243	1.08843e-10	1.89657e-09
Cg2g033920	-1.19216	6.17354	1.12796e-10	1.95755e-09
Cg9g016730	-1.91556	1.95013	1.21962e-10	2.11238e-09
Cg7g019750	-1.63786	2.44189	1.22337e-10	2.11675e-09
Cg4g021280	-2.25518	1.49956	1.22607e-10	2.1193e-09
Cg2g017700	-4.70543	-0.225436	1.25555e-10	2.16808e-09
Cg9g019220	1.5196	3.18259	1.27871e-10	2.20367e-09
Cg1g015270	-1.8086	3.87432	1.29494e-10	2.22941e-09
Cg7g013220	-2.53335	0.821028	1.31621e-10	2.26378e-09
Cg2g012370	-1.09154	9.92576	1.34465e-10	2.31039e-09
Cg1g010020	-1.49161	2.73924	1.3803e-10	2.36459e-09
Cg9g008470	-1.01013	7.4802	1.39032e-10	2.37939e-09
Cg2g026140	4.69769	-0.276292	1.49448e-10	2.54755e-09
Cg4g013360	-1.24037	5.00839	1.49691e-10	2.54918e-09
Cg5g021600	-3.47221	1.47528	1.61536e-10	2.74818e-09
Cg9g010790	5.22284	-0.508824	1.61929e-10	2.75215e-09
Cg2g002330	-2.6371	1.08322	1.66063e-10	2.81788e-09
Cg7g000100	1.19259	4.41536	1.66122e-10	2.81788e-09
Cg7g012200	1.77175	2.41508	1.71037e-10	2.89839e-09
Cg4g022530	1.00587	5.92323	1.80129e-10	3.04947e-09
Cg2g013670	1.14275	5.26666	1.81937e-10	3.07707e-09
Cg5g009000	1.00669	4.8207	1.86431e-10	3.14999e-09
Cg2g016870	1.0746	4.59103	2.01477e-10	3.40088e-09
Cg4g006860	-1.07373	7.99622	2.03989e-10	3.43927e-09
Cg9g026130	1.90534	7.43166	2.0415e-10	3.43927e-09
Cg7g016880	1.55632	5.67826	2.06173e-10	3.46997e-09
Cg6g025240	-1.66108	2.90965	2.0784e-10	3.49462e-09
Cg7g014850	-1.66236	2.61207	2.15394e-10	3.61173e-09
Cg6g025070	-1.00564	9.86951	2.15432e-10	3.61173e-09
Cg5g019450	2.25026	9.09075	2.17465e-10	3.64228e-09
Cg6g006060	-1.03899	8.94116	2.32591e-10	3.89184e-09
Cg8g002290	-1.05252	4.11723	2.35807e-10	3.94184e-09
Cg5g001040	1.78886	4.42003	2.45121e-10	4.08566e-09
Cg9g023240	2.5806	2.09857	2.47593e-10	4.12289e-09
Cg1g007790	1.24149	5.94904	2.52445e-10	4.19963e-09
Cg2g004710	-2.2951	1.0152	2.53662e-10	4.21581e-09
Cg2g004990	1.77469	2.83674	2.54194e-10	4.22059e-09
Cg1g023400	3.96205	0.360831	2.57364e-10	4.26503e-09
Cg8g008870	1.03405	4.41445	2.8126e-10	4.65211e-09
Cg8g008840	1.01443	9.94068	3.04805e-10	5.0319e-09
Cg9g012210	-1.17041	3.78739	3.14369e-10	5.17989e-09
Cg5g015650	-1.37132	3.31145	3.191e-10	5.25283e-09
Cg3g024680	-1.13791	5.45648	3.20777e-10	5.27541e-09
Cg5g032990	1.00019	5.89301	3.24637e-10	5.33381e-09
Cg3g017600	3.58087	1.59416	3.29455e-10	5.40782e-09
Cg9g027320	-1.09203	4.21712	3.39503e-10	5.56747e-09
Cg1g006590	1.60181	2.35237	3.45926e-10	5.66203e-09
Cg5g021230	6.80175	-0.758675	3.52482e-10	5.76164e-09
Cg9g008210	-2.3257	1.30061	3.52679e-10	5.76164e-09
Cg9g002710	-1.69946	2.45072	3.53359e-10	5.7673e-09
Cg7g023230	-3.2036	0.275977	3.60701e-10	5.87602e-09
Cg6g018430	-1.0128	5.28372	3.66531e-10	5.96537e-09
Cg2g045690	-1.66976	3.41434	3.82236e-10	6.20926e-09
Cg2g033910	-1.23993	3.67333	3.87669e-10	6.29161e-09
Cg9g006300	4.19022	0.916769	4.09312e-10	6.63039e-09
Cg7g007780	7.81173	0.0846499	4.10926e-10	6.65031e-09
Cg5g034760	1.15141	5.25615	4.12106e-10	6.66316e-09
Cg7g018910	1.05352	8.20602	4.22879e-10	6.83094e-09
Cg8g013730	1.15529	6.33555	4.32269e-10	6.96958e-09
Cg5g007860	1.19442	7.4826	4.57464e-10	7.36893e-09
Cg5g041520	1.08371	4.44513	4.65594e-10	7.49289e-09
CgUng021960	-1.45141	5.58223	4.66426e-10	7.49929e-09
Cg7g016570	-1.16034	4.69375	4.69332e-10	7.539e-09
Cg2g037900	-1.1017	3.68185	4.85987e-10	7.7848e-09
Cg6g015940	-1.30616	4.24488	4.88275e-10	7.8142e-09
Cg2g027490	-1.25839	3.97218	4.88829e-10	7.81583e-09
Cg6g002090	-2.325	1.03882	5.2328e-10	8.3512e-09
Cg8g022180	-1.13102	5.63253	5.26142e-10	8.38912e-09
Cg5g037860	1.17166	6.85802	5.45901e-10	8.69615e-09
Cg6g011390	-1.61086	2.57367	5.59532e-10	8.90507e-09
Cg4g018220	-2.77874	2.48038	5.80395e-10	9.22012e-09
Cg7g002640	-4.56521	-0.341166	5.83547e-10	9.26166e-09
Cg5g043830	-4.40585	-0.468385	5.97447e-10	9.47356e-09
Cg8g009020	6.83583	-0.731755	6.0464e-10	9.57883e-09
Cg2g045190	1.26303	4.54518	6.23609e-10	9.87028e-09
Cg5g011670	-1.14918	5.69072	6.25097e-10	9.88477e-09
Cg2g042240	2.45266	0.714604	6.33883e-10	1.00145e-08
Cg4g013040	2.55245	2.05245	7.00747e-10	1.1058e-08
Cg9g005280	1.28974	5.03053	7.01209e-10	1.1058e-08
Cg2g000750	-1.2571	3.3815	7.03288e-10	1.10806e-08
Cg8g024030	-1.16219	3.84113	7.83216e-10	1.22728e-08
Cg7g022060	1.87285	2.92919	7.92872e-10	1.24128e-08
Cg2g041270	1.0367	5.6893	8.26106e-10	1.29097e-08
Cg1g011790	5.10411	-0.603715	8.31411e-10	1.29808e-08
Cg7g011270	1.81794	1.549	8.32363e-10	1.2984e-08
Cg2g009570	1.75529	2.30755	8.51008e-10	1.32628e-08
Cg3g013240	1.41505	6.19879	8.5455e-10	1.3306e-08
Cg9g011680	-1.47221	3.06331	8.74241e-10	1.36003e-08
Cg4g006150	4.40725	-0.509063	8.80828e-10	1.36856e-08
Cg4g001690	-1.873	4.45907	8.81303e-10	1.36856e-08
Cg5g034120	1.50901	4.03373	8.97179e-10	1.39196e-08
Cg9g003470	-1.01355	4.54848	9.00098e-10	1.39273e-08
Cg8g004600	2.24967	5.69929	9.23573e-10	1.42778e-08
Cg7g000160	1.08835	6.39016	9.2486e-10	1.42849e-08
Cg1g026180	1.03166	4.0049	9.34048e-10	1.44109e-08
Cg5g034910	-1.02157	5.79398	9.34688e-10	1.44109e-08
Cg4g006870	2.37902	1.41716	9.39655e-10	1.44696e-08
Cg9g021530	4.49141	-0.441758	9.40169e-10	1.44696e-08
Cg2g014840	6.69335	-0.842816	9.44315e-10	1.45204e-08
Cg5g040360	1.11769	5.72982	9.48285e-10	1.45599e-08
Cg2g021680	-1.00869	5.27577	9.48572e-10	1.45599e-08
Cg4g006610	1.20497	4.72271	9.92414e-10	1.52194e-08
Cg3g012890	4.09756	-0.00995124	1.02639e-09	1.57264e-08
Cg2g034480	1.23738	3.39636	1.03024e-09	1.57714e-08
Cg2g001380	-3.48152	0.193654	1.0352e-09	1.58333e-08
Cg9g008900	2.2164	1.25083	1.04347e-09	1.59457e-08
Cg4g020250	4.45272	-0.0426239	1.04939e-09	1.60219e-08
Cg3g015880	-1.829	1.82369	1.07452e-09	1.63911e-08
Cg2g021840	1.19769	4.49749	1.09079e-09	1.65953e-08
Cg3g016580	-1.29777	3.87975	1.11438e-09	1.69393e-08
Cg6g008840	-1.04371	5.52936	1.12244e-09	1.70469e-08
Cg2g044430	-1.4925	6.05581	1.1319e-09	1.71755e-08
Cg7g003510	-1.07254	3.95001	1.17499e-09	1.78136e-08
Cg6g023910	-4.05919	-0.320546	1.19362e-09	1.80644e-08
Cg9g020020	-1.11525	5.15804	1.19719e-09	1.81026e-08
Cg4g006480	-1.04085	5.6299	1.22533e-09	1.84795e-08
Cg9g001300	-1.87437	1.8782	1.25408e-09	1.88801e-08
Cg7g001660	-1.56839	3.92251	1.27403e-09	1.91637e-08
Cg9g005740	1.01164	5.06784	1.29425e-09	1.9451e-08
Cg2g011110	1.15321	4.62463	1.29628e-09	1.94645e-08
Cg8g012040	2.25054	0.890027	1.2983e-09	1.94779e-08
Cg4g002950	2.64585	0.591538	1.3081e-09	1.96079e-08
Cg2g034070	1.43818	5.55214	1.37757e-09	2.05804e-08
Cg3g024700	1.06507	4.48565	1.37775e-09	2.05804e-08
Cg2g037030	-1.0111	5.44796	1.44268e-09	2.15317e-08
CgUng005790	-1.86765	2.17113	1.45873e-09	2.17525e-08
Cg1g006790	7.6662	-0.0425243	1.46409e-09	2.18135e-08
Cg5g044890	1.04411	7.44073	1.46933e-09	2.18727e-08
Cg5g030270	1.27379	4.00795	1.47085e-09	2.18765e-08
Cg4g023280	-1.0687	4.35207	1.48134e-09	2.20135e-08
Cg7g009380	-1.24745	3.66581	1.49785e-09	2.22398e-08
Cg8g017680	2.61843	0.40958	1.51139e-09	2.24215e-08
Cg7g014510	2.20103	2.67375	1.54297e-09	2.28704e-08
Cg2g036110	-2.15576	1.20691	1.58809e-09	2.3519e-08
Cg7g020760	-1.2307	3.32572	1.60933e-09	2.38131e-08
Cg2g027240	1.37221	7.89165	1.64471e-09	2.42951e-08
Cg4g020670	-2.06718	1.53889	1.64992e-09	2.43511e-08
Cg3g025700	1.63313	2.65187	1.66402e-09	2.45383e-08
Cg7g014780	1.22405	4.15566	1.68055e-09	2.47609e-08
Cg3g011570	6.65497	-0.872085	1.80604e-09	2.65194e-08
Cg5g033330	-1.70621	1.77309	1.82333e-09	2.67504e-08
Cg1g009040	-1.83126	2.37531	1.85204e-09	2.71485e-08
Cg2g035720	-1.84806	1.70617	1.92561e-09	2.81553e-08
Cg6g017800	-1.02273	5.06973	1.97197e-09	2.88088e-08
Cg4g002240	1.62219	5.08636	2.00936e-09	2.93054e-08
Cg4g024460	1.67471	2.19281	2.02008e-09	2.94369e-08
Cg6g010100	-1.04493	5.92146	2.02971e-09	2.95523e-08
Cg2g046240	1.18015	4.44405	2.09213e-09	3.04099e-08
Cg2g045280	-1.22215	3.02591	2.10974e-09	3.05835e-08
Cg2g043980	-1.1781	6.53453	2.11116e-09	3.05835e-08
Cg7g020050	-1.04318	5.68644	2.13831e-09	3.09508e-08
Cg2g044980	2.17016	2.29816	2.14982e-09	3.10914e-08
Cg6g004910	-1.55646	2.43067	2.18434e-09	3.15641e-08
Cg8g020050	-1.88771	1.4018	2.2645e-09	3.26679e-08
Cg7g003910	2.35355	2.62911	2.27688e-09	3.2819e-08
Cg5g011730	-1.05361	3.66917	2.29921e-09	3.31133e-08
Cg5g021520	-1.38017	3.39206	2.40366e-09	3.45887e-08
Cg5g005690	-1.59951	2.25773	2.42259e-09	3.4832e-08
Cg6g011830	1.68716	2.71189	2.44019e-09	3.50559e-08
Cg5g014820	-1.64247	2.35609	2.47472e-09	3.55225e-08
Cg9g003260	-1.11736	3.44069	2.47726e-09	3.55293e-08
Cg6g018090	-1.24314	3.63673	2.50292e-09	3.58379e-08
Cg2g006930	-1.4159	2.92393	2.56792e-09	3.67077e-08
Cg7g008470	1.16901	3.4039	2.6157e-09	3.73597e-08
Cg5g006000	-1.60246	2.61064	2.70242e-09	3.85665e-08
Cg9g011580	-3.86835	-0.152036	2.7513e-09	3.92316e-08
Cg6g006260	2.46416	1.24429	2.83175e-09	4.03122e-08
Cg7g017820	1.00712	4.88954	2.86633e-09	4.07708e-08
Cg5g007250	1.08031	4.47871	2.91073e-09	4.13343e-08
Cg3g017200	-4.21775	1.99547	3.03017e-09	4.28894e-08
Cg4g006200	-3.86774	-0.152206	3.03706e-09	4.2947e-08
Cg8g019720	1.47933	6.68192	3.06059e-09	4.32136e-08
Cg6g006040	2.51141	5.27317	3.1585e-09	4.44506e-08
Cg1g009460	1.63105	4.17092	3.18253e-09	4.4716e-08
Cg5g017840	-2.31611	1.25355	3.20002e-09	4.49251e-08
Cg5g031230	1.03614	3.88266	3.27708e-09	4.59324e-08
Cg8g008070	1.11821	3.77863	3.3293e-09	4.66264e-08
Cg4g015680	-2.21525	1.2139	3.39604e-09	4.74456e-08
Cg3g010040	2.09713	2.50015	3.41984e-09	4.77395e-08
Cg7g015010	-1.08947	3.83545	3.46235e-09	4.82939e-08
Cg2g017150	1.9264	2.16052	3.54272e-09	4.93751e-08
Cg2g045520	3.01816	0.0842838	3.648e-09	5.08014e-08
Cg6g007160	-1.03623	5.39368	3.72873e-09	5.18838e-08
Cg2g015330	6.61576	-0.901894	3.78374e-09	5.26068e-08
Cg4g013180	2.8371	0.819584	3.92008e-09	5.44148e-08
Cg5g002450	1.12251	6.13744	3.9474e-09	5.475e-08
Cg7g010650	-7.70124	0.013652	4.0638e-09	5.62289e-08
Cg1g012330	-1.6671	1.96944	4.06915e-09	5.62579e-08
Cg1g002650	1.43499	3.66147	4.11303e-09	5.6819e-08
Cg7g019780	-6.99091	-0.584928	4.26245e-09	5.87006e-08
Cg7g018950	1.12514	3.60259	4.26283e-09	5.87006e-08
Cg9g019760	1.34895	4.86658	4.37407e-09	6.01844e-08
Cg7g007110	3.90146	-0.48633	4.43854e-09	6.09259e-08
Cg4g011980	-1.00839	4.6891	4.44211e-09	6.09264e-08
Cg1g004310	1.62017	2.37743	4.51081e-09	6.16728e-08
Cg1g000680	-2.22324	0.755792	4.5179e-09	6.17208e-08
Cg6g019890	1.08767	3.65442	4.63268e-09	6.32388e-08
Cg4g002330	-1.57045	3.1058	4.67254e-09	6.37326e-08
Cg3g025280	1.01975	6.13297	4.78815e-09	6.52579e-08
Cg1g015810	-1.02287	6.28208	4.89652e-09	6.66823e-08
Cg7g012910	-1.98633	1.11514	4.90399e-09	6.67314e-08
Cg9g023970	-1.00157	9.66007	5.08868e-09	6.90813e-08
Cg7g023920	-1.04411	4.64231	5.31788e-09	7.20793e-08
Cg9g016370	-1.58917	1.89474	5.36651e-09	7.26245e-08
Cg5g015940	1.04069	5.28436	5.4958e-09	7.42578e-08
Cg2g017640	-1.17334	3.56172	5.52906e-09	7.46489e-08
Cg3g020650	-1.01171	4.44118	5.62338e-09	7.5863e-08
Cg7g002670	-7.45316	-0.205859	5.76918e-09	7.76686e-08
Cg2g042530	1.01672	8.93154	5.77072e-09	7.76686e-08
Cg8g006030	-1.0726	4.55616	5.90087e-09	7.92967e-08
Cg8g004230	-2.58935	1.34413	5.95234e-09	7.99262e-08
Cg5g036730	-2.10946	1.78687	6.00399e-09	8.04944e-08
Cg5g043130	-1.23254	6.8101	6.06163e-09	8.12042e-08
Cg4g022020	2.0312	1.14431	6.47325e-09	8.66512e-08
Cg5g019820	1.00181	8.40914	6.55247e-09	8.76437e-08
Cg2g042510	1.25746	3.51621	6.60517e-09	8.82802e-08
Cg7g020700	1.03912	6.24368	6.7232e-09	8.97812e-08
Cg8g021010	1.17651	8.30315	6.72787e-09	8.97812e-08
Cg7g004220	1.08384	3.55326	6.96958e-09	9.27917e-08
Cg5g010630	2.49738	0.684957	6.97613e-09	9.28073e-08
Cg3g007590	-1.96694	1.10038	7.02652e-09	9.34056e-08
Cg7g001900	1.04658	4.7558	7.2018e-09	9.55885e-08
Cg7g006710	-1.34881	3.49793	7.25679e-09	9.62445e-08
Cg8g022330	1.33949	6.65615	7.28039e-09	9.64833e-08
Cg6g018280	1.27666	7.8899	7.39319e-09	9.79031e-08
Cg6g005220	-1.1351	4.73918	7.61657e-09	1.00784e-07
Cg5g003670	1.46858	2.37763	7.76545e-09	1.02497e-07
Cg5g023690	3.86489	0.469308	7.78897e-09	1.02672e-07
Cg6g024650	1.17358	4.8396	8.04683e-09	1.05909e-07
Cg4g024770	1.09468	6.4821	8.32806e-09	1.09527e-07
Cg6g010760	1.033	5.53896	8.40078e-09	1.10399e-07
Cg6g003210	-1.8846	1.48384	8.57947e-09	1.12576e-07
Cg4g014720	-2.14144	1.19477	8.61358e-09	1.12938e-07
Cg3g011700	-2.93786	0.0636405	8.6815e-09	1.13742e-07
Cg1g026040	1.68926	2.17055	8.81221e-09	1.1528e-07
Cg4g002760	-1.07076	3.91601	9.07328e-09	1.18598e-07
Cg9g016490	1.26927	2.84732	9.07963e-09	1.18598e-07
Cg6g008620	-1.07178	3.45674	9.23214e-09	1.20408e-07
Cg3g020880	-1.52495	1.94962	9.2821e-09	1.20877e-07
Cg1g004060	2.71345	1.60922	9.67036e-09	1.25555e-07
Cg4g004290	-2.14921	2.67809	1.00126e-08	1.29804e-07
Cg2g015140	1.88487	1.41638	1.02956e-08	1.32972e-07
Cg5g001540	1.73604	7.11843	1.04593e-08	1.34886e-07
Cg9g003570	1.24694	4.47267	1.06598e-08	1.37368e-07
Cg4g003710	1.05613	3.84301	1.06879e-08	1.37525e-07
Cg2g023590	-3.35859	-0.301371	1.07123e-08	1.37634e-07
Cg6g016790	1.07157	5.60343	1.09504e-08	1.40484e-07
Cg5g026330	-1.36974	3.13537	1.10442e-08	1.41582e-07
Cg3g009690	3.29821	-0.182109	1.10798e-08	1.41829e-07
Cg4g016890	6.61572	-0.901892	1.11579e-08	1.42722e-07
Cg2g040980	-1.08894	4.35111	1.13066e-08	1.44517e-07
Cg7g018370	-1.02498	4.81277	1.13175e-08	1.44549e-07
Cg7g013380	1.26788	2.82171	1.14731e-08	1.46428e-07
Cg8g020020	1.4607	2.19845	1.15458e-08	1.47247e-07
Cg5g028320	1.11601	3.49792	1.20456e-08	1.52758e-07
Cg2g028860	2.31437	2.36042	1.20487e-08	1.52758e-07
Cg7g017010	1.35498	2.62492	1.21712e-08	1.54198e-07
Cg8g010760	1.03136	5.09317	1.21808e-08	1.54207e-07
Cg4g011730	1.09006	3.28397	1.23192e-08	1.55845e-07
Cg5g035700	3.97196	0.144103	1.23666e-08	1.5633e-07
Cg7g020600	1.77929	2.22381	1.24788e-08	1.57633e-07
Cg5g010060	3.11193	-0.146163	1.28348e-08	1.61893e-07
Cg5g040200	2.68964	0.282743	1.28529e-08	1.61911e-07
Cg5g007150	6.49181	-0.995078	1.31503e-08	1.65509e-07
Cg7g005750	-1.29875	3.01754	1.31938e-08	1.65937e-07
Cg2g019900	1.65935	2.86947	1.33331e-08	1.67566e-07
Cg5g038140	1.09773	5.05554	1.35182e-08	1.69646e-07
Cg1g019950	1.34968	2.37033	1.36997e-08	1.71798e-07
Cg9g020110	-1.55761	2.46629	1.43627e-08	1.79851e-07
Cg7g000780	-1.0584	5.61023	1.5706e-08	1.96104e-07
Cg8g006880	1.16132	3.0649	1.59629e-08	1.99167e-07
Cg6g006690	-3.34206	0.0786582	1.60431e-08	1.99879e-07
Cg1g001610	2.23409	0.548103	1.61205e-08	2.00698e-07
Cg1g003470	-1.00906	4.45247	1.61475e-08	2.0089e-07
Cg5g033420	-6.62063	-0.876252	1.62731e-08	2.02161e-07
Cg2g001820	6.69291	-0.842909	1.63342e-08	2.02775e-07
Cg8g024690	1.0836	7.54066	1.74984e-08	2.16294e-07
Cg2g040650	-1.03953	3.64381	1.788e-08	2.20695e-07
Cg5g025100	6.4479	-1.02755	1.83715e-08	2.266e-07
Cg3g015490	-2.42219	0.605152	1.87005e-08	2.30492e-07
Cg9g028690	1.10568	6.89399	1.90303e-08	2.34224e-07
Cg6g017960	-2.14768	0.585105	2.03263e-08	2.49641e-07
Cg9g019800	-2.87694	0.016707	2.16182e-08	2.64942e-07
Cg5g030390	2.9121	0.128917	2.19411e-08	2.68518e-07
Cg1g020070	1.05197	4.0439	2.24794e-08	2.74716e-07
Cg5g029170	1.54118	4.09956	2.24972e-08	2.74739e-07
Cg1g011670	-1.66912	1.57352	2.29215e-08	2.79724e-07
Cg5g018510	1.43887	2.96531	2.31224e-08	2.81976e-07
Cg4g001420	1.16915	5.98121	2.32728e-08	2.8361e-07
Cg7g013180	-3.13639	-0.0825469	2.37976e-08	2.89597e-07
Cg2g034410	-1.76626	1.50081	2.46138e-08	2.98477e-07
CgUng003360	1.13539	3.30582	2.51443e-08	3.04696e-07
CgUng004100	1.23671	3.12945	2.77808e-08	3.35702e-07
Cg6g008080	-1.04284	4.03388	2.86245e-08	3.45174e-07
Cg1g022740	1.41525	2.53312	2.87907e-08	3.46451e-07
Cg1g008030	-1.03348	5.69254	2.91059e-08	3.49757e-07
Cg1g022310	1.13772	5.07974	2.92495e-08	3.51238e-07
Cg2g007020	1.74599	4.35801	3.02229e-08	3.62171e-07
Cg4g022300	-1.42825	7.2256	3.04304e-08	3.64006e-07
Cg9g004950	-1.07143	4.2492	3.04393e-08	3.64006e-07
Cg5g023630	-1.08723	3.45326	3.056e-08	3.65197e-07
Cg9g000590	-1.21505	3.9034	3.09936e-08	3.70123e-07
Cg9g026480	1.26724	4.53495	3.16809e-08	3.77287e-07
Cg2g013180	-2.91044	-0.0989864	3.22019e-08	3.82963e-07
Cg9g029590	2.03975	1.69062	3.34059e-08	3.96736e-07
Cg2g031850	2.369	3.53361	3.42718e-08	4.0646e-07
Cg1g002950	1.56302	2.74885	3.45673e-08	4.09682e-07
Cg2g002110	-1.46046	2.34935	3.55938e-08	4.20982e-07
Cg3g002560	-1.08012	5.30333	3.5638e-08	4.21216e-07
Cg1g005000	1.39313	2.12671	3.69279e-08	4.36164e-07
Cg5g015280	1.14988	2.99385	3.70074e-08	4.36803e-07
Cg6g008290	1.06239	5.60732	3.83644e-08	4.52202e-07
Cg8g020400	-1.17328	3.88926	3.84411e-08	4.52798e-07
Cg5g041660	1.21404	5.44911	3.86519e-08	4.5497e-07
Cg5g019730	1.11316	3.28389	3.89501e-08	4.58168e-07
Cg6g025820	1.08924	3.95883	4.05948e-08	4.76541e-07
Cg8g001720	-1.06589	3.6499	4.06983e-08	4.77431e-07
Cg6g006310	-1.25293	3.88939	4.13958e-08	4.84625e-07
Cg2g045030	3.13844	1.07026	4.28067e-08	5.00803e-07
Cg6g008420	1.12238	3.07421	4.45584e-08	5.20945e-07
Cg2g033670	-1.96054	1.62117	4.5412e-08	5.30206e-07
CgUng005210	-1.8944	1.49098	4.58184e-08	5.34229e-07
Cg2g013650	1.99781	1.8467	4.59777e-08	5.35723e-07
Cg9g005300	1.15267	6.00793	4.6303e-08	5.39151e-07
Cg7g002090	-6.5029	-0.966647	4.69882e-08	5.46644e-07
Cg2g001890	-4.07785	-0.302393	4.72093e-08	5.48593e-07
Cg3g010260	1.11519	3.66283	4.7316e-08	5.49094e-07
Cg8g020330	-2.11305	0.726772	4.82693e-08	5.59406e-07
Cg5g004970	1.28158	4.9796	4.89984e-08	5.67475e-07
Cg4g012120	-1.06671	7.36619	5.05149e-08	5.84393e-07
Cg9g008920	1.29048	2.90682	5.05269e-08	5.84393e-07
Cg7g013390	1.17619	4.66629	5.22718e-08	6.03362e-07
Cg1g027590	5.27903	-0.463934	5.28382e-08	6.09492e-07
Cg5g013550	1.52358	1.79137	5.35221e-08	6.16969e-07
Cg2g004960	-1.01395	3.81637	5.36454e-08	6.17978e-07
Cg5g040210	1.10759	3.40288	5.37131e-08	6.18346e-07
Cg8g021710	1.48169	4.33304	5.37923e-08	6.18844e-07
Cg3g007500	-5.08312	-0.583047	5.69517e-08	6.53884e-07
Cg4g002610	-1.02762	4.20115	5.77819e-08	6.62976e-07
Cg4g017810	2.73237	0.214743	5.78853e-08	6.63721e-07
Cg2g014670	6.69277	-0.842929	5.91161e-08	6.77384e-07
Cg5g042260	1.25806	3.38624	6.00015e-08	6.86617e-07
Cg5g032320	-1.50973	2.71461	6.0765e-08	6.94894e-07
Cg5g043060	-1.24127	3.7376	6.10949e-08	6.98204e-07
Cg5g026150	2.34886	0.916038	6.29049e-08	7.16906e-07
Cg5g012600	2.451	5.11441	6.3513e-08	7.22969e-07
Cg3g011450	3.10972	-0.146085	6.38125e-08	7.25899e-07
CgUng014060	6.49244	-0.994947	6.48317e-08	7.37007e-07
Cg6g011100	1.28717	4.51168	6.59273e-08	7.48969e-07
Cg8g004540	1.59155	3.4325	6.68711e-08	7.58693e-07
Cg8g006160	1.0319	3.48441	7.03417e-08	7.97022e-07
Cg3g015390	-1.05868	3.71122	7.05786e-08	7.99181e-07
Cg4g019610	1.02547	4.77234	7.18774e-08	8.12822e-07
Cg1g008750	-1.72836	3.94573	7.29657e-08	8.22973e-07
Cg3g011920	4.07887	-0.0264199	7.40169e-08	8.34285e-07
Cg6g010900	3.2974	-0.182291	7.53288e-08	8.48517e-07
Cg7g008120	-1.64137	1.74517	7.56256e-08	8.51305e-07
Cg1g024210	1.9726	1.09973	7.70567e-08	8.6516e-07
Cg7g015150	-7.23343	-0.384334	7.77635e-08	8.71961e-07
Cg8g002850	-2.04236	0.82161	7.8536e-08	8.80052e-07
Cg5g000960	-1.32406	2.49392	7.87265e-08	8.81614e-07
Cg1g009640	-1.31461	3.09681	8.11707e-08	9.08397e-07
Cg4g017110	1.36804	2.78736	8.36098e-08	9.35086e-07
Cg9g010300	1.04086	6.13413	8.38987e-08	9.37711e-07
Cg2g004590	-2.18439	0.552735	8.61012e-08	9.61083e-07
Cg2g026390	-1.12151	3.89919	8.8153e-08	9.83351e-07
Cg5g043960	1.32965	2.54116	9.03446e-08	1.00715e-06
Cg6g020740	1.14995	8.40659	9.07077e-08	1.01054e-06
Cg7g011080	1.04795	3.33609	9.15448e-08	1.01855e-06
Cg4g016210	-1.49809	1.97839	9.19937e-08	1.02223e-06
Cg2g035860	-1.09325	4.26294	9.24381e-08	1.02585e-06
CgUng003820	-1.43469	2.64242	9.26571e-08	1.02762e-06
Cg7g018770	-1.05753	4.63441	9.37541e-08	1.03845e-06
Cg7g013320	-1.76948	1.3973	9.44547e-08	1.04554e-06
Cg2g024690	-1.44296	2.4625	9.73804e-08	1.07655e-06
Cg2g016000	-1.12357	4.52676	9.7515e-08	1.07734e-06
Cg5g010750	-2.05499	0.574155	9.82252e-08	1.0845e-06
Cg2g031260	1.69658	1.97201	9.83021e-08	1.08465e-06
Cg8g008170	4.46361	-0.463602	9.96744e-08	1.09769e-06
Cg7g003630	-1.72273	1.24993	1.00079e-07	1.10145e-06
Cg1g010530	-1.71028	3.25311	1.04405e-07	1.14759e-06
Cg2g039740	-1.06555	3.65314	1.06544e-07	1.17036e-06
Cg4g013860	-1.50267	1.58433	1.0931e-07	1.19846e-06
Cg5g013680	-1.76232	1.3087	1.1046e-07	1.20952e-06
Cg2g008200	-2.02434	2.72516	1.11999e-07	1.2256e-06
Cg3g015060	4.79315	-0.842847	1.18353e-07	1.29268e-06
Cg5g038060	-1.22324	2.99319	1.18757e-07	1.29627e-06
Cg2g007570	-1.27558	5.62061	1.1958e-07	1.30443e-06
Cg5g000460	-2.00164	1.1999	1.2376e-07	1.34917e-06
Cg3g024300	-1.674	1.53058	1.25185e-07	1.36385e-06
Cg8g005020	-1.39987	1.90871	1.25921e-07	1.371e-06
Cg2g009970	-1.10833	3.47676	1.26836e-07	1.38009e-06
Cg5g019210	-1.80553	1.18775	1.27508e-07	1.38653e-06
Cg6g002000	-1.86933	1.47222	1.32473e-07	1.43689e-06
Cg2g030760	-1.12905	2.88718	1.33993e-07	1.45065e-06
Cg9g023940	3.10977	0.514864	1.35042e-07	1.46043e-06
Cg3g025490	-1.18939	3.21892	1.35065e-07	1.46043e-06
Cg1g024310	1.23692	2.60623	1.35727e-07	1.46575e-06
Cg5g016730	-1.69923	1.34657	1.35916e-07	1.46687e-06
Cg1g004580	1.0095	3.39101	1.38411e-07	1.49287e-06
Cg2g043180	-6.50223	-0.966781	1.45193e-07	1.56212e-06
Cg8g023110	-1.36125	3.33287	1.47878e-07	1.58902e-06
Cg7g007440	-2.71856	0.249439	1.51947e-07	1.63071e-06
Cg4g018310	2.83374	-0.0596621	1.52616e-07	1.63548e-06
Cg2g045400	-1.10865	6.34602	1.52897e-07	1.63684e-06
Cg8g004170	-1.0165	4.54816	1.53016e-07	1.6371e-06
Cg9g019530	1.05481	3.2144	1.5403e-07	1.64693e-06
Cg9g029290	-1.62272	1.42073	1.58175e-07	1.68915e-06
Cg4g023300	1.47345	1.89027	1.63938e-07	1.74854e-06
Cg2g035880	2.68585	1.07783	1.64418e-07	1.75133e-06
Cg3g004890	-1.52039	2.35542	1.64452e-07	1.75133e-06
Cg6g011210	-1.23495	3.00748	1.65646e-07	1.7624e-06
Cg5g035890	1.96219	1.26302	1.66833e-07	1.77394e-06
Cg3g003980	-2.17872	0.485505	1.67738e-07	1.78137e-06
Cg8g025010	-1.02353	4.71813	1.69062e-07	1.79322e-06
Cg3g008570	-3.49656	-0.445934	1.69356e-07	1.79524e-06
Cg5g018120	1.73375	1.48712	1.70925e-07	1.80964e-06
Cg4g023710	2.34494	0.200534	1.72732e-07	1.82653e-06
Cg2g011120	4.67115	-0.932278	1.74664e-07	1.84358e-06
Cg5g042170	-1.02259	5.27999	1.75267e-07	1.84882e-06
Cg6g011760	2.25521	0.433054	1.75934e-07	1.85471e-06
Cg6g023730	2.44752	0.0988004	1.76377e-07	1.85826e-06
Cg1g012560	-1.42151	1.97047	1.76825e-07	1.86184e-06
Cg5g037990	1.99811	0.966041	1.78267e-07	1.87588e-06
Cg4g011710	-1.05024	3.84773	1.80522e-07	1.89614e-06
Cg8g014060	1.20451	4.16556	1.8148e-07	1.90504e-06
Cg6g006740	-1.53772	2.14243	1.82889e-07	1.91587e-06
Cg6g003660	2.25974	0.503029	1.86385e-07	1.9506e-06
Cg1g005700	3.18556	0.214916	1.88009e-07	1.96641e-06
Cg5g001510	-1.11255	2.93135	1.9137e-07	1.99793e-06
Cg5g005610	1.75113	2.66792	1.93876e-07	2.02287e-06
Cg9g004510	1.86266	0.907265	1.98962e-07	2.07468e-06
Cg4g018600	1.26113	4.72637	2.04086e-07	2.12554e-06
Cg5g022020	1.20087	2.49851	2.04381e-07	2.12734e-06
Cg5g024090	-1.09262	2.77621	2.07177e-07	2.15384e-06
Cg7g007400	1.79263	1.55502	2.0882e-07	2.16701e-06
Cg7g014200	1.5384	3.32849	2.0921e-07	2.16975e-06
Cg6g023550	-6.22666	-1.16789	2.10532e-07	2.18215e-06
Cg1g005430	-1.96167	2.40212	2.14199e-07	2.2175e-06
Cg5g044930	-2.79279	0.304201	2.17785e-07	2.25192e-06
Cg1g011920	1.35375	1.91631	2.23297e-07	2.30616e-06
Cg9g007750	-1.72331	1.84538	2.27076e-07	2.34378e-06
Cg5g018090	-1.10997	2.72696	2.37716e-07	2.44921e-06
Cg3g000340	-1.2758	3.7657	2.4477e-07	2.51889e-06
Cg2g002750	1.60304	2.53827	2.5261e-07	2.59647e-06
Cg2g015250	2.26537	1.91684	2.54329e-07	2.61258e-06
Cg4g020580	-1.79811	1.41917	2.55113e-07	2.61908e-06
Cg7g004210	1.1954	3.55365	2.57816e-07	2.64526e-06
Cg4g023400	2.30881	0.664651	2.58107e-07	2.64667e-06
Cg9g005470	1.84902	1.71019	2.58713e-07	2.65131e-06
Cg1g018580	4.62894	-0.963259	2.75131e-07	2.81122e-06
Cg6g003240	2.88295	-0.1644	2.80646e-07	2.86249e-06
Cg2g011270	2.20797	1.20956	2.81071e-07	2.86513e-06
Cg5g031250	-1.1446	3.45894	2.81331e-07	2.86609e-06
Cg7g016950	1.88489	1.46955	2.8268e-07	2.87644e-06
Cg2g000080	-1.96328	1.79252	2.85933e-07	2.90111e-06
Cg5g004560	1.19024	2.38563	2.85944e-07	2.90111e-06
Cg2g013680	-3.54962	-0.709222	2.88042e-07	2.91896e-06
Cg9g011160	-1.66034	1.51968	2.96932e-07	3.00729e-06
Cg7g005270	1.76901	1.77738	3.07279e-07	3.10843e-06
Cg5g002190	7.39266	-0.276538	3.11777e-07	3.15209e-06
Cg5g040560	1.05901	3.01897	3.16479e-07	3.19402e-06
Cg5g032850	4.31822	-0.57964	3.21296e-07	3.23885e-06
Cg9g012530	1.98265	0.480083	3.23166e-07	3.25389e-06
CgUng013320	3.17042	-0.486366	3.28331e-07	3.30205e-06
Cg5g015100	-1.7191	1.33353	3.34492e-07	3.3601e-06
Cg1g002670	-2.56188	0.715451	3.39353e-07	3.40695e-06
Cg8g017150	2.86967	0.772667	3.40784e-07	3.41932e-06
Cg8g013710	1.31281	2.74205	3.45435e-07	3.46398e-06
Cg3g007180	-2.8943	0.0314955	3.47385e-07	3.48151e-06
Cg9g025340	1.97119	3.61825	3.49543e-07	3.50111e-06
Cg7g012650	1.89668	2.86764	3.51287e-07	3.51653e-06
Cg9g010960	4.62974	-0.963333	3.59085e-07	3.59044e-06
Cg5g033870	-1.44785	2.46648	3.60354e-07	3.60104e-06
Cg9g027570	-1.1023	2.85528	3.61023e-07	3.60564e-06
Cg9g027120	1.1326	4.16679	3.62531e-07	3.6186e-06
Cg2g044440	-4.20089	-0.205828	3.85672e-07	3.83186e-06
Cg2g021010	-2.05851	0.736555	3.88297e-07	3.85351e-06
Cg5g010270	-6.49756	-0.967558	3.93086e-07	3.89432e-06
Cg5g008160	-1.03558	4.63322	3.99313e-07	3.95149e-06
Cg9g029410	1.27077	2.15586	4.01486e-07	3.96617e-06
Cg5g029880	-1.13002	7.6863	4.01776e-07	3.96677e-06
Cg2g006910	1.11123	3.05536	4.10561e-07	4.04677e-06
Cg9g024960	-1.50199	1.74094	4.10583e-07	4.04677e-06
Cg2g002400	2.32461	0.0986131	4.21831e-07	4.15053e-06
Cg3g011590	6.15223	-1.23932	4.2774e-07	4.20627e-06
Cg1g017690	2.18534	1.83391	4.30306e-07	4.2267e-06
Cg5g019740	-1.02334	3.52596	4.32638e-07	4.24718e-06
Cg6g010160	1.11961	3.17519	4.34427e-07	4.26232e-06
Cg3g000770	-1.62258	1.2359	4.41839e-07	4.33012e-06
Cg1g003100	-1.17592	6.72698	4.4372e-07	4.34609e-06
Cg7g021270	-2.16084	0.958885	4.44562e-07	4.35187e-06
Cg6g004810	-1.09668	3.48221	4.45902e-07	4.36251e-06
Cg2g031350	-2.06776	0.403304	4.47173e-07	4.37247e-06
Cg2g001060	-1.31963	6.01128	4.48634e-07	4.38428e-06
Cg8g007590	-3.31207	-0.583531	4.49792e-07	4.3931e-06
Cg9g028980	-6.62821	-0.874898	4.57767e-07	4.46342e-06
Cg2g047010	-1.81727	1.22824	4.66318e-07	4.54322e-06
Cg2g039570	-1.00218	5.28292	4.68854e-07	4.56122e-06
Cg9g007490	2.53452	0.714448	4.78139e-07	4.63849e-06
Cg8g010220	2.47871	0.537163	4.90698e-07	4.75204e-06
Cg1g011190	-3.47728	-0.762246	4.91135e-07	4.75204e-06
Cg3g011990	1.03556	3.10747	4.91221e-07	4.75204e-06
Cg9g004640	-1.08405	3.69405	5.00685e-07	4.84089e-06
Cg4g002010	-1.57209	1.3597	5.08856e-07	4.91438e-06
Cg6g002800	5.52795	-0.257182	5.12801e-07	4.94972e-06
Cg3g004090	2.6131	0.782489	5.22144e-07	5.03146e-06
Cg5g043190	-1.97693	0.77421	5.25452e-07	5.06051e-06
Cg3g013610	-4.01865	-0.763043	5.35617e-07	5.14693e-06
CgUng002640	1.79696	1.0062	5.51503e-07	5.29075e-06
Cg2g042610	-1.11607	3.76087	5.65589e-07	5.41094e-06
CgUng006290	1.70928	2.23512	5.65598e-07	5.41094e-06
Cg2g006940	-1.15914	4.63405	5.79653e-07	5.53484e-06
Cg1g023060	2.48599	0.129102	5.79832e-07	5.53484e-06
CgUng018130	2.38393	0.143573	5.85903e-07	5.58971e-06
Cg3g020940	-1.90461	2.13069	5.90258e-07	5.62815e-06
Cg5g040740	1.7067	4.21593	6.00514e-07	5.72051e-06
Cg3g011420	1.02954	4.0618	6.00607e-07	5.72051e-06
Cg2g017030	-3.86619	-0.875816	6.02317e-07	5.73364e-06
Cg2g040740	-2.03396	0.378758	6.04846e-07	5.75454e-06
Cg4g022560	1.19013	4.73522	6.19419e-07	5.8867e-06
Cg7g006780	-1.67954	3.44044	6.28967e-07	5.97415e-06
Cg2g040320	1.71823	1.61356	6.30931e-07	5.98951e-06
CgUng006210	1.90166	0.724138	6.37686e-07	6.05031e-06
Cg2g019680	1.28753	1.99892	6.42302e-07	6.09076e-06
Cg3g020590	1.78494	1.16634	6.53774e-07	6.19614e-06
Cg4g000780	-1.1739	2.60568	6.56694e-07	6.21358e-06
Cg2g026850	6.20645	-1.20169	6.60323e-07	6.24108e-06
Cg7g020890	-2.03623	0.865106	6.62323e-07	6.25314e-06
Cg5g044960	1.15825	2.78493	6.98582e-07	6.55604e-06
Cg5g014150	1.58284	1.30273	7.04511e-07	6.60451e-06
Cg1g014580	-1.08326	3.7844	7.71941e-07	7.20145e-06
Cg4g015650	1.86072	1.18757	7.76825e-07	7.23458e-06
Cg5g011190	1.03886	7.01295	7.77467e-07	7.23458e-06
Cg1g008580	1.48314	2.32606	7.77587e-07	7.23458e-06
Cg7g005630	2.94711	0.385334	7.89431e-07	7.34082e-06
Cg7g009110	2.28772	0.157745	7.91274e-07	7.35399e-06
Cg6g011180	1.28315	1.98303	7.93074e-07	7.36675e-06
Cg3g014190	1.61948	1.16611	8.00962e-07	7.43203e-06
CgUng018740	-1.47898	1.39076	8.02917e-07	7.44617e-06
Cg1g021760	-1.63988	1.89565	8.10135e-07	7.50103e-06
Cg2g024010	6.30831	-1.12944	8.11892e-07	7.51326e-06
Cg5g007680	-1.39976	2.02992	8.30231e-07	7.66135e-06
Cg9g000460	-1.0447	3.08041	8.51981e-07	7.85059e-06
Cg6g009010	1.27384	5.46619	8.60025e-07	7.92049e-06
Cg2g040280	3.67915	0.308909	8.72917e-07	8.03493e-06
Cg2g043050	-2.49984	0.666157	8.75308e-07	8.05265e-06
Cg2g044450	-3.03432	0.138463	8.80186e-07	8.09321e-06
Cg4g018140	6.20574	-1.20183	8.8192e-07	8.10484e-06
Cg9g010160	1.4169	2.21007	8.91322e-07	8.18253e-06
Cg9g001850	6.44819	-1.0275	9.24404e-07	8.47722e-06
Cg5g040990	-1.34064	2.32343	9.39392e-07	8.59638e-06
Cg4g001380	1.48848	1.76833	9.46565e-07	8.65288e-06
Cg3g020340	1.48358	2.71377	9.59741e-07	8.75016e-06
Cg9g020360	1.02736	6.59652	9.61576e-07	8.76226e-06
Cg7g017960	-1.10106	3.17053	9.64538e-07	8.78462e-06
Cg4g009330	1.93812	4.74145	9.67684e-07	8.80406e-06
Cg2g014580	-1.22187	2.45357	9.93847e-07	9.0325e-06
Cg8g024770	-4.02385	-0.762084	9.94819e-07	9.03658e-06
Cg9g021070	-1.96618	0.3916	1.01255e-06	9.17356e-06
Cg5g033230	-2.03174	0.439393	1.02922e-06	9.30499e-06
Cg1g006530	-2.84939	-0.301453	1.03521e-06	9.35423e-06
Cg1g017730	6.09621	-1.27789	1.04357e-06	9.41994e-06
Cg2g014890	2.2685	0.143001	1.04452e-06	9.42363e-06
Cg7g010490	-1.73536	0.688803	1.04597e-06	9.4318e-06
Cg2g041140	-3.08006	-0.512733	1.05014e-06	9.45858e-06
Cg1g003870	-2.41296	0.208581	1.05059e-06	9.45858e-06
Cg3g022460	-1.00675	3.00152	1.06076e-06	9.53196e-06
Cg2g047320	1.4041	2.0116	1.06242e-06	9.54021e-06
Cg5g007600	1.43037	2.73038	1.07269e-06	9.62746e-06
Cg4g013870	2.17498	0.157783	1.07639e-06	9.65568e-06
Cg6g003280	-1.08873	2.75097	1.09754e-06	9.84025e-06
Cg3g014980	1.52403	3.97643	1.11361e-06	9.96878e-06
Cg5g001320	-1.24442	2.77975	1.1192e-06	1.00085e-05
Cg3g009670	6.09631	-1.27787	1.14033e-06	1.01921e-05
Cg5g022260	6.09649	-1.27783	1.14426e-06	1.02167e-05
Cg2g020870	2.04572	1.4521	1.15088e-06	1.02705e-05
Cg2g029150	-2.33357	0.235892	1.21278e-06	1.07839e-05
Cg4g021250	-1.35652	2.62433	1.21641e-06	1.08106e-05
Cg6g006140	1.02802	3.90341	1.23408e-06	1.09508e-05
Cg2g005640	-1.68045	2.95077	1.24298e-06	1.1024e-05
Cg3g000570	3.7804	-0.579828	1.29854e-06	1.14991e-05
Cg4g000190	1.21321	7.29078	1.30685e-06	1.15667e-05
Cg2g047310	1.70547	0.940488	1.31081e-06	1.15958e-05
Cg6g025350	1.1595	2.67067	1.38833e-06	1.22439e-05
Cg7g015630	-1.1627	2.33166	1.40106e-06	1.23373e-05
CgUng003560	-1.65265	1.07753	1.42218e-06	1.25169e-05
Cg3g016970	-6.32058	-1.09834	1.42511e-06	1.25363e-05
Cg4g010760	-1.1446	2.37126	1.43481e-06	1.26153e-05
Cg4g022210	2.38234	2.82615	1.43776e-06	1.26347e-05
Cg8g011980	1.47449	1.79133	1.44205e-06	1.2666e-05
Cg1g028040	1.1004	3.14689	1.44908e-06	1.27213e-05
Cg1g020250	2.30257	0.0836262	1.46635e-06	1.28598e-05
Cg5g040700	-2.38993	0.000561538	1.49513e-06	1.30922e-05
Cg5g039560	-2.83196	-0.0163938	1.50463e-06	1.31688e-05
Cg7g003590	6.09615	-1.2779	1.51442e-06	1.32477e-05
Cg5g022370	6.03865	-1.31737	1.51801e-06	1.32724e-05
Cg6g000300	-1.14587	2.21208	1.52364e-06	1.33081e-05
Cg7g011850	1.83643	2.07057	1.54436e-06	1.34755e-05
Cg9g015710	-1.58026	1.36525	1.54943e-06	1.34996e-05
Cg2g043490	1.45659	1.86465	1.61214e-06	1.40174e-05
Cg6g018670	1.54898	1.14387	1.62235e-06	1.40942e-05
Cg6g004470	1.50353	1.91212	1.65707e-06	1.43646e-05
CgUng018590	-4.19855	1.38555	1.6773e-06	1.45327e-05
Cg2g028110	-1.57174	6.97999	1.7124e-06	1.48071e-05
Cg9g000200	2.23503	0.421568	1.76995e-06	1.52665e-05
Cg1g012440	-1.20768	2.49266	1.8197e-06	1.568e-05
Cg7g003970	-1.22944	1.99579	1.82226e-06	1.56941e-05
Cg4g017990	2.43999	-0.111287	1.82847e-06	1.57398e-05
Cg5g039180	-1.77712	0.628023	1.85803e-06	1.59862e-05
Cg5g013180	-2.44415	-0.0652067	1.88527e-06	1.62045e-05
Cg7g023530	-1.55632	5.88717	1.89544e-06	1.62758e-05
Cg2g038070	-1.00127	2.97356	1.92524e-06	1.6507e-05
Cg4g002520	-4.43551	-1.06427	1.94264e-06	1.66396e-05
Cg2g040470	1.43796	1.60308	1.94476e-06	1.66495e-05
Cg8g001970	-1.82419	0.918339	2.01226e-06	1.7168e-05
Cg5g030430	1.22952	1.84561	2.07478e-06	1.76576e-05
Cg7g013940	-1.9124	0.726646	2.104e-06	1.78974e-05
Cg8g003670	1.6379	1.23608	2.11771e-06	1.79984e-05
Cg2g031840	3.00873	-0.603916	2.13975e-06	1.81747e-05
Cg6g001510	-1.8216	0.563606	2.14767e-06	1.82241e-05
Cg7g023910	1.49271	2.59811	2.21611e-06	1.87679e-05
Cg8g023500	-1.01483	5.35145	2.21895e-06	1.87827e-05
Cg5g033960	-2.0876	0.540944	2.25917e-06	1.91045e-05
Cg9g026450	1.05238	3.10211	2.34055e-06	1.9754e-05
Cg2g004600	6.35522	-1.09485	2.3422e-06	1.97582e-05
Cg5g034980	1.14389	4.87791	2.3519e-06	1.98304e-05
Cg9g003870	-1.22582	2.75902	2.41793e-06	2.03573e-05
Cg2g014990	1.81536	1.42323	2.44334e-06	2.05612e-05
Cg5g038040	1.16076	7.32021	2.52561e-06	2.12225e-05
Cg2g016060	2.77334	0.0217367	2.55954e-06	2.14763e-05
Cg5g018290	-6.06521	-1.28032	2.56346e-06	2.14987e-05
Cg9g020450	-3.69382	-0.998236	2.58156e-06	2.16295e-05
Cg2g022770	-2.91434	-0.632093	2.69128e-06	2.25051e-05
Cg5g000670	-2.55233	0.122544	2.717e-06	2.27092e-05
Cg6g007760	-1.01998	3.58654	2.72383e-06	2.27458e-05
Cg1g010360	1.50975	1.0302	2.72401e-06	2.27458e-05
Cg9g011470	6.57519	-0.932331	2.76432e-06	2.30601e-05
Cg9g021700	1.22494	2.50769	2.79494e-06	2.32817e-05
Cg3g016080	-3.174	-0.683411	2.81433e-06	2.34319e-05
Cg7g023650	1.19715	3.37011	2.81734e-06	2.34383e-05
Cg3g012700	1.56218	1.8733	2.85583e-06	2.37317e-05
Cg5g004510	-1.098	2.6232	2.86163e-06	2.37685e-05
Cg8g009040	5.97824	-1.35806	2.91226e-06	2.41657e-05
Cg5g035470	1.67906	2.36262	2.96762e-06	2.45778e-05
Cg6g007730	1.14464	6.2507	3.00225e-06	2.4829e-05
Cg2g030120	-1.68886	1.65584	3.03997e-06	2.50928e-05
Cg1g003570	-1.53398	3.36351	3.04918e-06	2.51448e-05
Cg2g018870	-2.79555	-0.341244	3.05707e-06	2.51849e-05
Cg7g004010	-1.86018	0.821826	3.05841e-06	2.51849e-05
Cg2g029070	2.24079	1.22936	3.06968e-06	2.52536e-05
Cg1g017150	1.02703	3.68193	3.09203e-06	2.54012e-05
Cg4g017550	1.43124	3.14391	3.09957e-06	2.54509e-05
Cg5g011930	-1.74825	0.783913	3.1459e-06	2.58191e-05
Cg9g021930	-2.22728	0.237093	3.17458e-06	2.6005e-05
CgUng021490	1.51626	1.51557	3.23243e-06	2.64413e-05
Cg5g031000	-1.13979	2.78552	3.32701e-06	2.71635e-05
Cg2g034700	6.03786	-1.31752	3.32875e-06	2.71648e-05
Cg2g036570	-1.62523	1.34688	3.39915e-06	2.7674e-05
Cg1g001580	2.09226	3.79318	3.43632e-06	2.79502e-05
Cg2g037130	-1.38552	1.86649	3.461e-06	2.81378e-05
Cg5g005990	2.04831	0.346941	3.46264e-06	2.81378e-05
Cg2g001440	-6.17185	-1.2049	3.52144e-06	2.85887e-05
Cg2g030740	1.11827	2.37587	3.53685e-06	2.87003e-05
Cg2g024950	2.08003	0.433389	3.58924e-06	2.90981e-05
Cg3g013030	1.77732	4.08255	3.62279e-06	2.93469e-05
Cg6g019500	6.09618	-1.27788	3.62332e-06	2.93469e-05
Cg4g018400	-1.31213	1.9095	3.63481e-06	2.94261e-05
Cg9g004830	-4.28689	-1.1682	3.65506e-06	2.95762e-05
CgUng004130	1.28816	2.95817	3.77317e-06	3.05034e-05
Cg1g016740	2.7932	0.548076	3.83313e-06	3.0959e-05
Cg8g023850	-1.33103	2.46838	3.86414e-06	3.11852e-05
Cg2g027220	1.17478	2.51857	3.8988e-06	3.14454e-05
Cg5g017600	4.05592	-0.0424266	3.91212e-06	3.15381e-05
Cg2g002300	-1.29582	3.92626	3.91781e-06	3.15692e-05
Cg3g010850	-4.33773	-1.13271	3.9447e-06	3.1771e-05
Cg4g012330	-1.37467	1.81057	4.01383e-06	3.22826e-05
Cg1g023040	1.50202	1.91189	4.02629e-06	3.23678e-05
Cg6g013220	-6.3208	-1.09826	4.03724e-06	3.24256e-05
Cg2g021620	-1.07785	3.33561	4.04255e-06	3.24531e-05
Cg5g041160	-1.033	2.9567	4.1538e-06	3.33307e-05
Cg6g017990	2.32741	2.84498	4.16137e-06	3.33605e-05
Cg5g016850	5.91479	-1.4	4.28988e-06	3.42957e-05
Cg2g034270	2.94093	-0.654014	4.3504e-06	3.46987e-05
Cg9g027620	1.0224	3.13146	4.46361e-06	3.55033e-05
Cg3g005040	6.83414	-0.731966	4.47373e-06	3.5551e-05
Cg5g010280	-2.03501	0.378958	4.8031e-06	3.80284e-05
Cg1g021990	-2.41421	0.0171079	4.89159e-06	3.86643e-05
Cg5g008420	-2.82573	-0.320168	4.89992e-06	3.86885e-05
Cg6g025400	1.62074	1.13626	4.96241e-06	3.91462e-05
Cg2g025900	-1.32955	2.48742	4.98925e-06	3.93219e-05
Cg2g011250	1.26359	2.34119	5.02387e-06	3.95587e-05
Cg3g009220	-1.15397	2.19474	5.1163e-06	4.02131e-05
Cg7g016420	-6.22645	-1.168	5.23415e-06	4.10646e-05
CgUng001270	1.95985	0.347179	5.25095e-06	4.11777e-05
Cg8g013440	1.06713	2.46295	5.33587e-06	4.18057e-05
Cg4g001670	1.73749	2.80957	5.40985e-06	4.23469e-05
Cg4g016080	6.0973	-1.27771	5.43017e-06	4.24867e-05
Cg4g021740	2.05517	0.694461	5.43816e-06	4.25299e-05
Cg9g017680	-1.40278	1.45072	5.45589e-06	4.263e-05
Cg8g005930	-1.05511	6.08856	5.49966e-06	4.29332e-05
Cg6g001770	-1.00242	5.54968	5.52608e-06	4.31199e-05
Cg2g042710	2.23032	0.346816	5.67606e-06	4.42103e-05
Cg3g019240	-3.64767	-1.03051	5.7178e-06	4.44952e-05
Cg4g018280	-1.92739	0.236825	5.74474e-06	4.46646e-05
Cg5g031720	1.09629	4.77789	5.80282e-06	4.50554e-05
Cg2g017550	-1.1506	6.48651	5.85946e-06	4.54542e-05
Cg7g000990	-3.65667	-0.321047	6.01563e-06	4.64986e-05
Cg5g010000	4.46522	0.991635	6.10399e-06	4.71605e-05
Cg3g024370	-1.20531	2.11039	6.14788e-06	4.74783e-05
Cg2g021770	-1.00881	3.78832	6.26756e-06	4.83378e-05
Cg2g010570	1.26616	3.62859	6.35903e-06	4.89558e-05
Cg9g019430	1.0283	4.1569	6.4107e-06	4.93315e-05
Cg5g009920	1.17174	4.60409	6.54228e-06	5.02545e-05
Cg3g013290	1.44731	1.92009	6.54561e-06	5.02577e-05
Cg5g009710	2.70469	1.39251	6.64428e-06	5.09247e-05
Cg3g003310	1.12686	3.01867	6.80857e-06	5.21376e-05
Cg2g032040	-1.03438	2.91859	6.97331e-06	5.3281e-05
Cg7g010870	2.0599	0.743033	6.99331e-06	5.33866e-05
Cg2g019360	-2.48989	0.907923	7.0017e-06	5.3427e-05
Cg6g016360	-1.35863	4.06388	7.03544e-06	5.36608e-05
Cg8g000240	-1.11849	5.85785	7.05039e-06	5.3751e-05
Cg6g024280	-5.81759	-1.4452	7.06769e-06	5.38117e-05
Cg2g021700	-1.30224	2.21411	7.12989e-06	5.42136e-05
Cg2g023860	-1.21495	3.62572	7.16735e-06	5.44504e-05
Cg7g006380	4.28991	-1.20192	7.21037e-06	5.4705e-05
Cg8g024960	1.1294	2.53247	7.32485e-06	5.55005e-05
Cg6g018200	-1.44918	1.32218	7.34656e-06	5.56161e-05
Cg9g007040	-2.70238	-0.583166	7.40161e-06	5.5927e-05
Cg9g008290	4.62864	-0.963643	7.40382e-06	5.5927e-05
Cg2g029180	-3.06531	-0.761961	7.64258e-06	5.75543e-05
Cg6g023620	1.15886	3.39058	7.69546e-06	5.7902e-05
Cg4g013840	1.47291	2.0905	7.70365e-06	5.79384e-05
Cg4g004600	-1.60688	0.839284	7.76478e-06	5.83474e-05
Cg1g000980	1.1031	4.99856	7.85259e-06	5.89559e-05
CgUng003980	1.07075	3.36854	8.05259e-06	6.04049e-05
Cg3g007850	1.61329	1.92467	8.13491e-06	6.09695e-05
Cg4g008540	-1.58486	1.66325	8.27916e-06	6.20237e-05
Cg9g019790	-2.50324	-0.262333	8.30558e-06	6.21946e-05
Cg5g035610	2.8889	-0.316701	8.61427e-06	6.43388e-05
Cg4g017820	3.49258	0.469183	8.64187e-06	6.4517e-05
Cg7g019740	4.23399	-1.23947	9.02179e-06	6.72081e-05
Cg5g001770	1.8252	1.58205	9.08862e-06	6.76475e-05
Cg2g003640	-1.30714	1.46885	9.35909e-06	6.9481e-05
Cg1g020500	1.15316	2.24613	9.38498e-06	6.96433e-05
Cg9g017040	2.93782	-0.653656	9.47253e-06	7.02024e-05
Cg1g007830	1.34927	4.55112	9.54007e-06	7.06127e-05
Cg9g004190	5.97726	-1.35822	9.59702e-06	7.09598e-05
Cg2g046480	-1.08127	2.59492	9.59938e-06	7.09598e-05
Cg8g024700	1.1206	2.95411	9.65792e-06	7.1362e-05
Cg2g038310	-2.80558	-0.708721	9.67674e-06	7.14704e-05
Cg1g001620	1.58672	1.14437	1.00657e-05	7.40581e-05
Cg3g014670	1.68692	0.781252	1.00904e-05	7.42085e-05
Cg9g018030	-1.55682	1.76156	1.01391e-05	7.45347e-05
Cg8g001860	-1.08389	3.97712	1.01522e-05	7.45992e-05
Cg5g003660	5.84872	-1.44313	1.02961e-05	7.56241e-05
Cg4g003880	-1.21047	1.55831	1.04574e-05	7.67111e-05
Cg7g022810	1.23033	3.79851	1.05095e-05	7.6995e-05
Cg8g004670	1.24352	1.5966	1.08595e-05	7.92904e-05
Cg5g007320	-3.23037	-0.935688	1.09774e-05	7.99819e-05
Cg9g006690	1.51839	1.28294	1.15658e-05	8.39154e-05
Cg7g002140	-1.2033	1.97858	1.16352e-05	8.43835e-05
Cg5g001420	1.02932	2.62381	1.16866e-05	8.47205e-05
Cg3g000680	4.5849	-0.995374	1.17562e-05	8.51889e-05
Cg6g005940	-1.32399	2.44325	1.19212e-05	8.63127e-05
Cg1g013420	-1.0849	2.07817	1.23073e-05	8.89217e-05
Cg1g019810	-1.81731	1.56248	1.25186e-05	9.03345e-05
Cg2g010320	1.10134	7.17913	1.28405e-05	9.25415e-05
Cg8g013010	-1.30044	1.82413	1.28809e-05	9.27556e-05
Cg9g006420	1.68923	1.76351	1.29935e-05	9.34107e-05
Cg3g003810	1.26899	1.88506	1.33336e-05	9.55462e-05
Cg6g010490	-1.8635	1.41316	1.34133e-05	9.60684e-05
Cg3g004260	1.10472	2.68073	1.34211e-05	9.60842e-05
Cg1g027670	2.90438	-0.67972	1.35782e-05	9.70881e-05
Cg9g022210	-4.48021	-1.03136	1.37227e-05	9.80406e-05
Cg1g011820	3.04506	-0.814477	1.38084e-05	9.86061e-05
Cg3g022330	-1.01362	3.18967	1.38133e-05	9.86061e-05
Cg5g034040	2.81691	0.0527982	1.40295e-05	0.000100001
Cg8g003400	-1.03065	7.32617	1.4179e-05	0.000100966
Cg4g006840	-1.13049	2.4785	1.42885e-05	0.000101546
Cg5g042640	1.73702	0.966454	1.43058e-05	0.000101614
Cg3g006440	-1.40858	1.41	1.43111e-05	0.000101614
Cg7g022920	1.10066	2.97583	1.4356e-05	0.000101891
Cg6g003680	1.68021	0.653616	1.45582e-05	0.000103283
Cg7g023690	3.33453	-0.901909	1.48171e-05	0.00010499
Cg5g009180	-1.26521	2.474	1.48475e-05	0.000105163
Cg5g042910	5.78007	-1.48749	1.50318e-05	0.000106337
Cg4g018900	4.44315	-1.09488	1.52771e-05	0.000107764
Cg6g018810	3.45744	-0.81444	1.5815e-05	0.000111421
Cg5g009070	-1.64404	1.43673	1.59309e-05	0.000112048
Cg6g016880	-3.5496	-1.09749	1.59364e-05	0.000112048
Cg2g008170	3.60921	-1.09497	1.6166e-05	0.000113385
Cg9g021420	1.18106	2.80071	1.66829e-05	0.000116745
Cg5g010020	1.21245	3.90019	1.6725e-05	0.000116973
Cg2g009000	4.17619	-1.27795	1.69397e-05	0.000118341
Cg5g039200	1.30358	3.88913	1.69411e-05	0.000118341
Cg7g019830	-2.03617	0.315475	1.73008e-05	0.00012061
Cg5g031100	3.55626	-1.1297	1.73341e-05	0.000120793
Cg6g015000	3.01037	-0.604048	1.74529e-05	0.000121572
Cg8g000790	1.8796	6.63535	1.76116e-05	0.00012243
Cg6g003490	1.11891	2.7517	1.77319e-05	0.000123118
Cg5g032500	-1.16602	2.00695	1.80054e-05	0.000124766
Cg5g030200	6.40076	-1.061	1.80482e-05	0.000124912
Cg7g021630	1.53589	0.889024	1.82004e-05	0.00012588
Cg2g023810	-4.2359	-1.20416	1.83841e-05	0.000126881
Cg6g015460	-2.98118	-0.381699	1.85934e-05	0.000128223
CgUng019590	2.12519	-0.043639	1.89874e-05	0.000130679
Cg8g002670	6.35505	-1.09486	1.91568e-05	0.00013174
Cg1g016380	-1.73054	0.341618	1.94429e-05	0.000133601
Cg1g022220	1.51346	2.21282	1.96805e-05	0.000135012
Cg1g003960	-1.64301	0.486478	1.97721e-05	0.000135486
Cg9g008200	-1.55672	0.910004	2.02005e-05	0.000138095
Cg5g001020	-2.18964	-0.361031	2.02008e-05	0.000138095
Cg2g019490	-1.42892	1.49046	2.02237e-05	0.000138196
Cg5g000560	-4.1198	-1.28037	2.03729e-05	0.000139051
Cg1g006920	1.63645	0.580168	2.05512e-05	0.000140157
CgUng000240	-2.39203	-0.341397	2.09687e-05	0.000142892
Cg2g021380	7.39218	-0.276614	2.10255e-05	0.000143109
Cg2g015920	1.49204	1.28961	2.13098e-05	0.00014493
Cg8g013300	1.98577	0.0212083	2.15392e-05	0.000146433
Cg2g029390	-3.58392	-0.68324	2.16937e-05	0.000147425
Cg9g025330	-5.67568	-1.53535	2.20552e-05	0.000149763
CgUng006580	3.16144	-0.731638	2.229e-05	0.000151061
Cg1g014750	-1.26272	1.96368	2.23076e-05	0.000151121
Cg6g015230	5.70705	-1.53342	2.26661e-05	0.000153309
Cg5g035050	1.22183	2.67346	2.28499e-05	0.00015431
Cg2g019180	1.62957	1.92099	2.34786e-05	0.00015837
Cg2g022500	1.80218	0.558492	2.35122e-05	0.000158491
CgUng020390	1.65004	0.673873	2.35149e-05	0.000158491
Cg6g017390	1.17042	1.63316	2.40332e-05	0.000161607
Cg8g005770	1.14073	2.29362	2.40874e-05	0.000161854
Cg6g011080	1.23799	3.52203	2.4118e-05	0.000161987
Cg6g014500	4.75008	-0.872272	2.4402e-05	0.000163767
Cg5g032760	1.89701	0.525148	2.47252e-05	0.000165743
Cg5g021590	-3.85157	0.313342	2.51334e-05	0.000168153
Cg5g034450	-1.31387	1.81694	2.54644e-05	0.00017017
CgUng020330	-2.47558	1.2984	2.57355e-05	0.00017165
Cg9g006130	-1.57355	0.486301	2.58527e-05	0.000172298
Cg8g018030	-1.005	2.79756	2.6057e-05	0.000173494
Cg7g023670	-1.68458	1.22235	2.61648e-05	0.00017411
CgUng022110	1.31014	1.11378	2.66355e-05	0.000177037
Cg2g042230	2.66273	0.157663	2.66979e-05	0.000177383
Cg5g029060	1.50235	2.68765	2.69118e-05	0.000178598
Cg2g026210	2.74948	-0.786555	2.70807e-05	0.00017965
Cg7g003080	2.25328	-0.357604	2.72554e-05	0.000180601
Cg9g012450	5.91605	-1.39983	2.77298e-05	0.000183112
Cg9g008510	1.24648	3.792	2.80014e-05	0.000184553
Cg2g026220	-1.22267	1.39147	2.81606e-05	0.000185531
Cg6g017300	-1.85033	0.532249	2.83654e-05	0.000186667
Cg2g016550	1.49952	1.34083	2.873e-05	0.000188779
Cg6g010320	3.50339	-1.16552	3.00138e-05	0.000196765
Cg5g026210	5.70674	-1.53347	3.0037e-05	0.000196842
Cg5g005380	1.6931	3.319	3.05509e-05	0.000199982
Cg9g023330	-2.20538	-0.133162	3.12119e-05	0.000203728
Cg9g025620	-1.91105	0.353422	3.1212e-05	0.000203728
Cg6g019650	1.79422	0.347167	3.13206e-05	0.000204169
Cg9g012660	-2.58715	-0.490947	3.16507e-05	0.000205889
Cg4g024050	-1.20426	1.74258	3.18864e-05	0.000207093
Cg4g008860	1.07088	3.00638	3.26622e-05	0.000211716
Cg1g023540	1.4369	1.96367	3.31751e-05	0.000214826
Cg9g001570	3.15214	-1.02786	3.36058e-05	0.00021718
Cg7g013190	-5.59897	-1.58266	3.48028e-05	0.000223994
Cg8g017050	1.34767	1.70549	3.52153e-05	0.000226227
Cg5g027970	2.40504	-0.509746	3.59238e-05	0.000230435
Cg3g016950	1.75403	1.52652	3.60679e-05	0.000231274
Cg4g008660	1.40955	4.1043	3.63638e-05	0.000232886
Cg8g023390	1.06917	2.58747	3.63732e-05	0.000232886
Cg1g003420	-1.11089	2.0471	3.67009e-05	0.000234655
Cg6g023700	5.63064	-1.58076	3.67534e-05	0.000234884
Cg9g027340	-1.70809	0.983182	3.68356e-05	0.000235323
Cg2g006900	-1.96322	-0.0317564	3.70497e-05	0.000236515
Cg2g032430	3.15264	-1.02798	3.72897e-05	0.000237872
Cg1g025480	-3.09097	-1.03047	3.77599e-05	0.000240516
Cg8g023290	1.59611	1.84111	3.81636e-05	0.000242819
Cg5g039240	-1.05991	3.25658	3.8401e-05	0.000244149
Cg5g015800	4.05248	-1.35825	3.94208e-05	0.000249805
Cg5g022350	1.6554	0.546775	3.96258e-05	0.000251012
Cg5g016590	-1.06146	3.55533	4.00347e-05	0.000253509
Cg1g009620	1.5123	2.96389	4.00705e-05	0.000253643
Cg9g002000	-2.10974	0.496896	4.0397e-05	0.000255522
Cg3g023520	1.03062	2.13307	4.13767e-05	0.000260821
Cg9g007380	5.63048	-1.58079	4.15756e-05	0.000261922
Cg9g006770	-2.72873	-0.098137	4.22157e-05	0.00026576
Cg2g004650	7.80948	0.0841509	4.28201e-05	0.000269271
Cg2g009330	1.09351	3.79471	4.28363e-05	0.000269274
Cg5g010830	-5.59977	-1.58252	4.32949e-05	0.000271663
Cg5g025970	1.62238	0.479293	4.37385e-05	0.000274247
Cg7g021690	1.26105	2.159	4.51281e-05	0.00028214
Cg5g010850	5.63093	-1.58071	4.53807e-05	0.000283515
Cg1g008140	-2.2499	-0.320037	4.6154e-05	0.000288137
Cg5g023590	-1.28759	1.49625	4.66885e-05	0.000291176
Cg7g018210	1.24807	1.32775	4.66913e-05	0.000291176
Cg2g033310	-1.13873	2.05231	4.79375e-05	0.000298623
Cg3g024490	4.05248	-1.35826	4.79641e-05	0.000298682
Cg5g012710	-1.03861	4.17337	4.84761e-05	0.000301352
Cg5g016080	1.57261	1.39853	4.86234e-05	0.000302022
Cg3g009560	2.87344	-0.932614	4.86404e-05	0.000302022
Cg1g009550	5.84882	-1.44311	4.87107e-05	0.000302349
Cg6g006900	-1.41219	8.70378	4.96037e-05	0.00030734
Cg4g006550	-3.38852	-1.20419	5.05181e-05	0.000312445
Cg2g026270	-2.28188	-0.0803345	5.05632e-05	0.000312612
Cg4g005260	-1.6071	0.509152	5.08727e-05	0.0003143
Cg5g025040	4.54063	-1.02772	5.10311e-05	0.000315167
Cg5g002260	1.17489	7.78831	5.13541e-05	0.000316637
Cg2g033260	-5.74397	-1.49018	5.18622e-05	0.000319385
Cg5g022470	5.7806	-1.48744	5.33955e-05	0.000328009
Cg7g018850	-1.41465	2.48389	5.40679e-05	0.000331668
Cg4g019220	-1.19877	1.80244	5.43569e-05	0.000333322
Cg2g020690	-1.12346	1.53648	5.46703e-05	0.000334769
Cg7g012280	-2.25053	-0.205554	5.49778e-05	0.000336293
Cg2g036370	1.18481	1.4088	5.5211e-05	0.000337481
Cg6g015640	-1.69371	0.520903	5.55256e-05	0.000339044
Cg9g002500	-1.2616	2.84562	5.57472e-05	0.000340277
Cg8g017790	4.44237	-1.09492	5.58282e-05	0.000340651
Cg7g010580	1.24924	1.1724	5.5914e-05	0.000340933
Cg8g022260	1.05761	10.3908	5.61993e-05	0.000342431
Cg2g032480	1.61814	0.915872	5.64774e-05	0.000343761
Cg7g021370	-1.77715	1.88475	5.857e-05	0.000355496
Cg2g008410	-2.87474	-0.65803	5.88609e-05	0.00035676
Cg2g025830	1.27627	1.09141	5.90648e-05	0.000357745
Cg1g004410	3.33673	-0.902327	5.91828e-05	0.000358083
Cg2g027150	-1.8503	-0.0312076	5.93291e-05	0.000358717
Cg7g012310	-3.04151	-1.06357	5.95267e-05	0.000359636
Cg5g039460	-1.32903	1.74515	5.95436e-05	0.000359636
Cg4g014580	-1.29036	1.37303	6.12026e-05	0.000368368
Cg8g018410	5.54984	-1.62973	6.15267e-05	0.00037006
Cg2g016320	5.54984	-1.62973	6.15753e-05	0.000370224
Cg2g004100	-1.31342	2.12	6.1614e-05	0.000370328
Cg8g009490	-1.54001	0.463227	6.20488e-05	0.000372551
Cg4g024180	-1.63124	0.856449	6.40026e-05	0.000382818
Cg6g012600	1.14037	1.67957	6.42643e-05	0.000384251
Cg9g026030	3.10233	-1.06099	6.58003e-05	0.000392755
Cg6g002340	-2.6025	-0.846272	6.61167e-05	0.000394507
Cg1g003860	-1.49405	2.66445	6.67521e-05	0.000397886
Cg8g005700	1.20522	1.6225	6.68414e-05	0.000398143
Cg4g006320	-2.94353	-0.846136	6.7437e-05	0.000401276
Cg2g002700	1.18728	2.10083	6.77953e-05	0.000403066
Cg2g000800	-1.24337	1.75254	6.81486e-05	0.000404593
CgUng013550	1.24159	1.8549	6.83647e-05	0.000405399
Cg7g015260	-2.3842	-0.632367	7.07334e-05	0.000417867
Cg8g010650	-1.55773	0.329542	7.15281e-05	0.000422128
Cg2g046770	-4.33362	-1.13325	7.20695e-05	0.000425178
Cg4g016510	1.1973	1.37835	7.29377e-05	0.000429713
Cg9g014100	3.38942	-1.23961	7.30553e-05	0.000430259
Cg1g028120	1.50723	0.693639	7.50087e-05	0.000440412
Cg5g014470	-3.48454	-0.761132	7.50667e-05	0.000440602
Cg3g001010	2.65673	-0.654058	7.60334e-05	0.000445671
Cg4g024430	-1.15575	1.50335	7.69415e-05	0.000450687
Cg3g022910	1.80393	-0.0269891	7.70216e-05	0.000450995
Cg2g046710	-1.54475	0.901517	7.70631e-05	0.000450995
Cg1g014090	2.33607	-0.556297	7.87459e-05	0.000459697
Cg2g002540	-1.43985	0.794439	7.90429e-05	0.000460808
Cg7g003540	5.54961	-1.62977	7.91399e-05	0.000461217
Cg4g010900	5.54974	-1.62975	7.91843e-05	0.000461321
Cg8g002770	1.81498	-0.0944176	7.96061e-05	0.000463621
Cg3g009840	-1.83033	0.168004	7.99536e-05	0.000465488
Cg1g007620	3.70808	-1.0278	8.00779e-05	0.000465898
Cg8g024860	1.38127	1.0303	8.05574e-05	0.000468214
Cg2g026300	1.60311	0.320873	8.18821e-05	0.000475434
Cg4g012970	2.13869	-0.219603	8.24408e-05	0.000478136
Cg2g025580	1.92865	3.98387	8.71289e-05	0.000502519
Cg2g001140	-3.44232	-1.16808	8.88867e-05	0.000511803
Cg2g008600	-1.07771	2.13274	9.22498e-05	0.000528888
Cg5g020220	2.6662	-0.843349	9.48459e-05	0.000542138
Cg2g011190	3.98593	-1.40019	9.54102e-05	0.000545003
Cg5g011080	1.51099	1.76875	9.63568e-05	0.000549864
Cg1g008160	-1.07299	2.55599	9.68232e-05	0.000552343
Cg8g006930	1.34015	0.789615	9.74411e-05	0.000555134
Cg1g021690	3.38947	-1.23956	9.85323e-05	0.000559874
Cg3g018630	1.61883	0.694532	9.97869e-05	0.000565699
Cg1g023700	2.44801	-0.629148	0.000102295	0.000578586
Cg4g009470	5.55051	-1.62963	0.000103907	0.000586743
Cg7g005720	1.29313	1.76787	0.000108587	0.000610182
Cg5g033660	2.48479	-0.604365	0.000110823	0.000621331
Cg7g002940	-2.76616	-0.965965	0.000113496	0.000634461
Cg3g012100	5.54935	-1.6298	0.000113553	0.000634575
Cg2g017300	1.01599	1.85872	0.000114065	0.000637021
[truncated: 768 more rows]

## Sheet: 115 M vs G
Gene_ID	logFC	logCPM	PValue	FDR
[truncated: 3,658 more rows]

[truncated: 10 more sheets: 115 C vs M, 140 C vs G, 140 M vs G, 140 C vs M, 160 C vs G, 160 M vs G, 160 C vs M, 195 C vs G, 195 M vs G, 195 C vs M]
