# Supplementary material for: A Study on the Cell Layer Patterns of a Citrus Periclinal Chimera Reveals β‐Cryptoxanthin Regulation in Citrus Fruits
Source: Adv Sci (Weinh). 2025 Aug 19;12(41):e03177. doi: 10.1002/advs.202503177 (PMC12591197; doi:10.1002/advs.202503177)
Supplement: Supplementary file 2 — Supplemental Table 1‐17 [file ADVS-12-e03177-s002.zip › advs71302-sup-0005-TableS12.xlsx]

## Sheet: 85 C vs G
Gene_ID	logFC	logCPM	PValue	FDR
Cg2g019560	6.28049	8.84585	2.35518e-237	4.30667e-233
Cg6g010480	-7.48434	7.82988	3.85027e-220	3.5203e-216
Cg2g019360	-6.71132	5.17968	6.51705e-132	3.97236e-128
Cg9g008050	-6.83012	8.03542	9.74711e-83	4.45589e-79
Cg9g014060	11.0344	3.2791	3.44003e-78	1.25809e-74
Cg4g022640	-4.07132	5.7234	2.23742e-62	6.8189e-59
Cg9g001190	-4.35221	3.90233	3.5016e-62	9.14717e-59
Cg2g025230	-2.97651	5.63215	4.09116e-59	9.35138e-56
Cg2g036370	3.6176	4.56412	3.485e-55	7.08074e-52
Cg9g023970	-4.11977	8.46952	2.69884e-51	4.9351e-48
Cg6g010490	-2.73535	8.20127	6.22354e-49	1.03458e-45
Cg6g023500	2.6034	6.03176	2.99335e-46	4.56137e-43
Cg3g006730	-4.77739	3.70586	2.00627e-44	2.82206e-41
Cg5g004180	-10.1357	2.41335	3.58658e-44	4.68459e-41
Cg5g039960	-2.34684	4.90648	5.62348e-43	6.8554e-40
Cg8g011290	2.23419	5.06018	1.29107e-42	1.47553e-39
Cg6g010520	2.95556	4.36476	1.34637e-40	1.44822e-37
Cg3g020340	1.99824	6.24178	2.26549e-38	2.30149e-35
Cg6g008920	-2.01404	8.40731	4.04975e-37	3.89757e-34
Cg9g014780	-1.99553	5.83518	8.87699e-37	8.11624e-34
Cg9g027520	-5.56984	9.17022	5.41162e-36	4.6932e-33
Cg4g022380	-3.91224	3.17703	5.64642e-36	4.6932e-33
Cg5g002260	-3.97565	6.72938	1.31411e-35	1.04478e-32
Cg2g032170	-1.84795	8.15746	1.70395e-35	1.29827e-32
Cg1g009880	-1.78381	6.59041	2.20503e-35	1.61284e-32
Cg1g007100	-2.20962	7.76523	8.90449e-35	6.26259e-32
Cg2g014850	9.61004	1.88421	8.93277e-34	6.0498e-31
Cg9g016130	-2.13021	5.9149	2.42556e-33	1.58406e-30
Cg2g045240	-1.88354	6.47222	1.06455e-31	6.71253e-29
Cg7g000360	2.09776	5.30733	8.90732e-31	5.42931e-28
Cg2g041930	-1.8654	4.90534	1.01232e-30	5.97141e-28
Cg9g006440	-5.71053	1.9007	1.08181e-29	6.18189e-27
Cg2g034380	2.08331	4.84044	2.58217e-29	1.43083e-26
Cg6g023260	-1.83162	5.57119	6.82279e-29	3.66946e-26
Cg5g003510	1.62115	6.58539	9.0128e-29	4.7088e-26
Cg5g039890	-2.91908	5.3743	1.59761e-28	8.11495e-26
Cg6g007120	-3.38162	3.79552	2.48017e-28	1.22574e-25
Cg5g012700	-1.83272	4.82327	1.99455e-27	9.59799e-25
Cg2g033660	-1.56951	5.86896	4.42748e-27	2.07592e-24
Cg8g010210	6.40651	1.35747	7.95152e-27	3.63504e-24
Cg9g005470	6.2938	1.73589	1.46627e-26	6.53955e-24
Cg3g022030	1.59859	6.47121	3.53951e-26	1.54103e-23
Cg2g039820	1.67026	4.83781	6.10596e-26	2.59659e-23
Cg2g041850	1.56876	5.60706	6.54794e-26	2.72126e-23
Cg2g008070	-2.13681	6.0533	6.7282e-26	2.73404e-23
Cg4g024610	3.14843	2.8101	9.6946e-26	3.85382e-23
Cg1g025210	4.42321	3.22855	1.58765e-25	6.17696e-23
Cg2g017460	2.16347	5.52489	2.95889e-25	1.12721e-22
Cg8g022140	-2.71052	5.0153	3.11202e-25	1.16136e-22
Cg5g011170	-3.14588	7.04032	4.76702e-25	1.74339e-22
Cg7g020530	1.8777	5.27321	5.34121e-25	1.91508e-22
Cg3g015030	2.2326	3.83436	8.09169e-25	2.84547e-22
Cg8g023450	-3.247	4.36528	9.85789e-25	3.40116e-22
Cg3g018840	-1.47288	9.12955	1.15714e-24	3.91841e-22
Cg7g018230	3.35433	2.57305	2.20668e-24	7.33662e-22
Cg3g024060	1.50488	5.23373	5.79819e-24	1.89332e-21
Cg9g023540	-3.95139	2.47989	6.2375e-24	2.00103e-21
Cg6g013390	-2.34899	7.28232	1.08133e-23	3.40918e-21
Cg7g014760	-1.46654	5.29357	1.42785e-23	4.42538e-21
Cg5g009660	-2.07526	7.6321	1.75519e-23	5.34924e-21
Cg6g003020	-1.46809	8.08123	2.27265e-23	6.81273e-21
Cg1g014830	3.26444	2.83849	2.4875e-23	7.33652e-21
Cg6g016360	-3.84087	4.55753	4.05815e-23	1.17789e-20
Cg7g007850	3.38335	5.99012	4.74798e-23	1.35659e-20
Cg4g003120	-1.91603	5.02919	8.81212e-23	2.47905e-20
Cg2g017980	1.44914	5.49469	1.03674e-22	2.8724e-20
Cg7g005390	-1.90297	4.59414	1.37127e-22	3.74255e-20
Cg3g016650	2.24884	4.94118	3.52605e-22	9.48196e-20
Cg7g010360	1.61991	4.60775	3.84933e-22	1.02013e-19
Cg5g043310	-1.66623	5.78851	4.23685e-22	1.10679e-19
Cg3g024040	-2.92385	6.39518	4.94811e-22	1.27438e-19
Cg3g024200	-1.7616	8.88051	5.4746e-22	1.3904e-19
Cg9g006510	1.68462	6.55512	6.39207e-22	1.60117e-19
Cg6g004340	-5.62021	1.17957	2.04311e-21	5.04869e-19
Cg1g000980	1.35652	6.23307	2.68725e-21	6.55188e-19
Cg2g009970	1.99942	4.12079	3.17665e-21	7.64319e-19
Cg9g000200	3.58112	2.17878	6.02478e-21	1.43077e-18
Cg4g009860	1.32631	7.68513	7.05091e-21	1.65299e-18
Cg5g010620	1.36715	5.73829	1.31388e-20	3.04121e-18
Cg8g023420	-3.35914	3.7601	1.40431e-20	3.20991e-18
Cg8g021020	-1.46251	10.2108	1.49639e-20	3.37815e-18
Cg1g008900	1.74092	4.1006	1.88405e-20	4.20143e-18
Cg5g034610	1.86468	4.56135	2.21651e-20	4.88327e-18
Cg9g012250	5.2225	1.09007	3.5472e-20	7.72191e-18
Cg4g022000	1.31826	6.00628	4.18494e-20	9.00304e-18
Cg3g008070	1.9773	3.55295	4.60287e-20	9.78699e-18
Cg2g013020	1.50981	5.58623	5.08402e-20	1.06858e-17
Cg9g019760	1.85172	4.77482	6.13344e-20	1.2745e-17
Cg1g029350	8.22913	0.584268	8.32222e-20	1.70989e-17
Cg6g025070	-1.5544	8.42103	8.98066e-20	1.82467e-17
Cg6g005790	-2.48835	6.7958	1.19232e-19	2.39592e-17
Cg6g007210	-1.53949	7.25414	1.212e-19	2.40898e-17
Cg5g036140	-1.62565	4.31635	1.39917e-19	2.75111e-17
Cg3g010060	-2.05617	8.56575	2.57124e-19	5.00188e-17
Cg4g009290	2.19175	3.43327	3.14228e-19	6.0484e-17
Cg8g013350	5.04749	2.1199	4.44279e-19	8.43016e-17
Cg3g010270	-3.15497	2.13871	4.47187e-19	8.43016e-17
Cg2g042190	2.16203	4.70462	5.39099e-19	1.00592e-16
Cg2g018570	-3.45694	1.92566	6.47207e-19	1.19544e-16
Cg6g006260	4.10281	1.37736	1.263e-18	2.30951e-16
Cg4g014290	-2.54375	5.41446	1.40069e-18	2.53595e-16
Cg6g005360	1.29472	8.10576	1.9496e-18	3.49513e-16
Cg7g018630	-1.93934	8.26955	2.00297e-18	3.55595e-16
Cg2g021930	2.79003	2.44957	2.11634e-18	3.7211e-16
Cg9g023490	1.95937	3.51574	2.16535e-18	3.77101e-16
Cg4g017870	-1.36389	7.36929	2.31074e-18	3.98624e-16
Cg2g001370	-1.92774	6.908	2.45916e-18	4.20264e-16
Cg7g000630	-2.89822	4.06512	4.15571e-18	7.03623e-16
Cg8g001920	4.81357	2.03074	4.23357e-18	7.1023e-16
Cg5g010990	1.53188	4.92792	4.64037e-18	7.66217e-16
Cg5g008720	-1.69611	7.57602	4.6511e-18	7.66217e-16
Cg7g007810	3.89811	1.51462	8.18497e-18	1.33634e-15
Cg6g011900	-1.69221	6.38828	1.00084e-17	1.61959e-15
Cg8g008710	-1.50907	4.62115	1.10666e-17	1.77512e-15
Cg9g011380	4.93826	0.834141	1.18898e-17	1.89059e-15
Cg4g017340	1.28863	4.94744	1.47114e-17	2.31907e-15
Cg8g004940	2.40154	4.00559	1.59205e-17	2.48822e-15
Cg4g020920	1.18874	6.19948	1.65407e-17	2.56325e-15
Cg5g019690	-1.73979	5.59994	1.68492e-17	2.58911e-15
Cg5g033400	-1.29945	7.50266	1.76366e-17	2.68753e-15
Cg4g019580	1.41686	5.2044	1.78443e-17	2.6967e-15
Cg5g017510	1.56844	6.2038	1.90358e-17	2.85318e-15
Cg8g024330	1.58715	5.98092	2.03696e-17	3.02828e-15
Cg3g018360	1.61667	4.8425	2.07477e-17	3.05962e-15
Cg5g036980	-1.5805	9.4526	2.4989e-17	3.65559e-15
Cg2g035590	3.373	2.74006	2.79892e-17	4.06198e-15
Cg2g020660	1.4754	7.45818	3.13236e-17	4.5101e-15
Cg2g010580	1.53403	5.03298	4.0777e-17	5.79399e-15
Cg5g000530	1.50062	5.08672	4.08741e-17	5.79399e-15
Cg1g026760	-1.89703	4.10339	4.22941e-17	5.94915e-15
Cg1g011610	-1.56924	5.81398	4.33254e-17	6.04769e-15
Cg4g018620	-4.36996	1.10197	4.79584e-17	6.64369e-15
Cg3g009290	1.95164	3.58267	4.93036e-17	6.77869e-15
Cg5g042180	1.27188	5.68791	5.16174e-17	7.04384e-15
Cg5g027580	-1.20772	6.8268	6.23716e-17	8.44834e-15
Cg2g035390	-1.42149	6.7129	7.30728e-17	9.82506e-15
Cg2g039630	1.26472	5.71714	8.73934e-17	1.16648e-14
Cg7g017030	-1.74155	8.50112	9.63182e-17	1.27012e-14
CgUng004790	1.49113	4.71647	9.65476e-17	1.27012e-14
Cg7g023010	-1.31578	7.23853	1.0998e-16	1.4365e-14
Cg8g002080	-1.39153	4.88746	1.27886e-16	1.65853e-14
Cg9g005390	-1.73006	5.04841	1.3583e-16	1.74915e-14
Cg2g010360	1.97488	3.25139	1.56699e-16	2.00377e-14
Cg6g024860	1.18842	8.41056	1.92418e-16	2.44345e-14
Cg5g011860	8.14861	0.511226	2.24885e-16	2.83604e-14
Cg2g040800	-1.23016	6.92001	2.30256e-16	2.88388e-14
Cg5g009980	1.15295	6.84805	2.97664e-16	3.70278e-14
Cg7g023480	-1.29355	6.72215	3.09679e-16	3.82621e-14
Cg9g023500	1.81178	4.10493	3.16054e-16	3.87877e-14
Cg4g001480	1.13607	8.0724	4.07973e-16	4.97346e-14
Cg4g004810	-1.24281	6.70141	4.11508e-16	4.98333e-14
Cg8g020020	1.66436	3.6984	4.30817e-16	5.18284e-14
Cg2g007570	-1.5382	7.57442	4.67018e-16	5.58162e-14
Cg5g010060	3.33321	1.35562	4.99923e-16	5.9361e-14
Cg7g011590	-1.80271	9.43697	5.14517e-16	6.06997e-14
Cg5g036730	-1.48242	7.19955	5.31962e-16	6.23555e-14
Cg9g009130	7.89225	0.28163	5.74906e-16	6.69601e-14
Cg4g007230	-1.35617	5.7004	6.81334e-16	7.86187e-14
Cg2g036790	1.21091	7.02953	6.83603e-16	7.86187e-14
Cg6g018250	-2.03656	4.20394	7.45642e-16	8.52175e-14
Cg2g044150	-1.14372	7.11302	1.05403e-15	1.19715e-13
Cg7g005630	2.20918	3.21656	1.44974e-15	1.63641e-13
Cg7g012490	-4.2941	1.03518	1.73748e-15	1.94767e-13
Cg6g005050	-2.39982	3.2476	1.74679e-15	1.94767e-13
Cg5g043350	-1.34686	6.44555	1.89293e-15	2.09782e-13
Cg8g002660	8.01864	0.394229	1.96879e-15	2.16875e-13
Cg9g012440	2.92228	1.64996	2.00637e-15	2.19691e-13
Cg7g016280	1.9837	3.21372	2.95798e-15	3.21962e-13
Cg7g006690	-2.09321	3.48627	3.17138e-15	3.43147e-13
Cg1g005630	1.25738	6.79848	3.19993e-15	3.44199e-13
Cg5g037690	-1.11205	8.08016	3.59211e-15	3.84125e-13
Cg2g011770	1.18553	6.2239	4.1131e-15	4.3728e-13
Cg9g007590	-1.95466	6.8565	4.35834e-15	4.60674e-13
CgUng003940	-1.92653	3.24952	4.63e-15	4.86576e-13
Cg7g001220	1.26057	6.63461	4.88676e-15	5.10625e-13
Cg9g014340	-1.37778	9.97426	4.97018e-15	5.16391e-13
Cg3g024580	1.13651	6.87828	5.67393e-15	5.86178e-13
Cg3g001110	-1.17387	6.49366	6.08596e-15	6.25213e-13
Cg3g003230	4.62919	0.559702	7.62085e-15	7.78519e-13
Cg6g007740	2.28653	2.66599	8.3774e-15	8.51051e-13
Cg5g038760	1.45024	7.2458	9.32106e-15	9.41684e-13
Cg2g015090	3.9598	1.36328	1.13397e-14	1.13933e-12
Cg8g007350	-1.13159	6.0326	1.21424e-14	1.21331e-12
Cg1g000640	1.19724	7.23955	1.44368e-14	1.43473e-12
Cg5g044730	-1.14513	6.53439	1.64432e-14	1.6253e-12
Cg4g009920	-1.44696	6.31943	2.06873e-14	2.03381e-12
Cg1g005430	-2.70918	5.41817	2.18162e-14	2.13332e-12
Cg5g036690	-2.9454	3.837	2.28981e-14	2.2272e-12
Cg2g040360	-1.26063	6.64525	2.46853e-14	2.38834e-12
Cg3g013100	1.63737	4.07245	2.60098e-14	2.50324e-12
Cg2g015280	2.01707	3.87006	2.61592e-14	2.50444e-12
Cg7g007200	-1.77609	5.42098	3.27932e-14	3.12321e-12
Cg8g007820	3.44789	1.45685	3.55078e-14	3.36423e-12
Cg8g005760	2.4291	4.71432	4.20189e-14	3.96061e-12
Cg6g009040	1.48809	4.13811	4.42321e-14	4.14783e-12
Cg6g013380	1.67252	3.92473	4.84164e-14	4.51706e-12
Cg5g000500	2.84744	3.10592	5.41591e-14	5.02717e-12
Cg6g000140	1.68048	7.55652	5.55124e-14	5.12677e-12
Cg7g020870	-1.90068	5.97697	5.66222e-14	5.20299e-12
Cg9g004890	-1.46673	5.08848	5.87216e-14	5.36892e-12
Cg8g023430	-1.41952	9.12479	6.25043e-14	5.68633e-12
Cg3g014670	4.46361	0.686926	8.27639e-14	7.49218e-12
Cg1g004720	-1.57405	4.67733	8.4347e-14	7.59788e-12
Cg4g012710	1.26518	7.02386	8.79666e-14	7.88508e-12
Cg6g007110	7.49544	-0.0638127	1.18256e-13	1.05485e-11
Cg1g002640	-1.30095	6.46245	1.43304e-13	1.27207e-11
Cg5g015920	3.08698	1.74408	1.57743e-13	1.38804e-11
Cg2g032850	1.90838	3.32088	1.57887e-13	1.38804e-11
Cg4g018300	-1.16168	7.90198	1.67333e-13	1.46404e-11
Cg3g002560	1.7419	5.19944	1.82925e-13	1.59284e-11
Cg3g008540	-1.37852	4.39383	1.92798e-13	1.67085e-11
Cg5g009440	2.15682	3.53951	2.01535e-13	1.73834e-11
Cg7g003520	1.44622	4.38502	2.38308e-13	2.04587e-11
Cg7g012180	-1.346	5.21821	2.42081e-13	2.06855e-11
Cg5g036610	1.4922	3.81073	2.49793e-13	2.12452e-11
Cg7g005700	1.04661	6.46468	2.52547e-13	2.13799e-11
Cg6g025130	1.7564	4.05123	2.56669e-13	2.16288e-11
Cg5g008780	1.62334	3.93208	2.75597e-13	2.31173e-11
Cg5g034910	-1.72136	4.51226	3.98503e-13	3.31842e-11
Cg9g025190	-1.37441	10.072	3.99241e-13	3.31842e-11
Cg3g006940	2.03416	3.13684	4.2877e-13	3.54774e-11
Cg6g016660	-1.0023	7.17488	4.81255e-13	3.96406e-11
Cg1g013210	1.72047	3.41798	4.94203e-13	4.05247e-11
Cg4g001740	-1.02816	7.10206	5.47945e-13	4.47309e-11
Cg6g008970	1.75574	4.29537	5.68543e-13	4.60118e-11
Cg8g021070	1.02715	6.3773	5.68668e-13	4.60118e-11
Cg3g018510	1.24989	11.361	5.83803e-13	4.70283e-11
Cg1g023150	1.36717	4.37324	5.88772e-13	4.72205e-11
Cg5g019450	-2.17064	5.40591	6.07271e-13	4.84915e-11
Cg5g003500	-3.19345	1.3819	6.16073e-13	4.89805e-11
Cg2g033130	1.17406	6.00264	6.36402e-13	5.03777e-11
Cg5g041520	1.37137	4.45724	6.47152e-13	5.07974e-11
Cg7g000990	-4.16923	0.507591	6.47991e-13	5.07974e-11
Cg9g002720	1.22968	12.5645	6.50038e-13	5.07974e-11
Cg9g008480	-3.51937	1.15835	7.23963e-13	5.63336e-11
Cg1g016720	-1.09817	6.79729	9.28733e-13	7.19611e-11
Cg4g019170	-1.9097	7.2242	1.16645e-12	8.99988e-11
Cg5g000770	-1.14059	6.3116	1.2882e-12	9.89748e-11
Cg6g002810	-1.49131	6.61905	1.31428e-12	1.00556e-10
Cg8g024950	-1.10335	5.25564	1.34574e-12	1.02168e-10
Cg8g024030	-1.41467	4.43206	1.34652e-12	1.02168e-10
Cg4g007810	1.1813	7.18779	1.46406e-12	1.10627e-10
CgUng000190	-1.38542	5.67658	1.47253e-12	1.1081e-10
Cg5g003360	1.00274	5.90285	1.50036e-12	1.12441e-10
Cg5g038170	-1.0923	5.25112	1.50702e-12	1.12479e-10
Cg2g006770	-1.18766	5.52411	1.55028e-12	1.15238e-10
Cg6g009370	-1.37635	5.25712	1.63944e-12	1.21371e-10
Cg5g012550	-1.34819	5.16224	1.65873e-12	1.22305e-10
Cg2g033770	1.06037	5.01828	1.705e-12	1.25211e-10
Cg5g029550	2.88386	2.16146	1.79341e-12	1.31177e-10
Cg2g018260	1.144	5.18782	1.8163e-12	1.32323e-10
Cg4g013670	-5.70773	0.0807479	1.85058e-12	1.34285e-10
Cg2g007510	1.53785	3.64152	1.85947e-12	1.34396e-10
Cg2g013650	2.65347	1.60351	2.13913e-12	1.54e-10
Cg8g017900	-1.19316	6.65253	2.18196e-12	1.56468e-10
Cg1g022510	1.63172	3.23466	2.24771e-12	1.60553e-10
CgUng002560	-1.34636	6.3688	2.26982e-12	1.61502e-10
Cg8g005720	-3.60419	0.755772	2.33156e-12	1.65251e-10
Cg7g020960	1.07356	6.41882	2.5845e-12	1.82472e-10
Cg3g015480	1.24242	4.75213	2.64677e-12	1.86149e-10
Cg9g005280	1.37587	5.33645	2.67967e-12	1.87372e-10
Cg1g028750	1.14742	5.2102	2.68464e-12	1.87372e-10
Cg9g006570	2.01859	3.38893	2.70232e-12	1.87888e-10
Cg6g006900	-1.15354	6.84688	2.72312e-12	1.88617e-10
Cg2g040090	-1.51553	3.5016	2.73984e-12	1.8906e-10
CgUng005790	-4.75237	3.7195	2.8582e-12	1.96485e-10
Cg6g017130	1.09837	4.90594	3.22367e-12	2.20779e-10
Cg9g028260	-1.24832	4.82038	3.41856e-12	2.33253e-10
CgUng002730	1.00269	5.95798	4.31224e-12	2.93136e-10
Cg2g038570	1.54013	3.5135	4.62854e-12	3.13472e-10
Cg8g023080	1.0109	8.05159	4.93468e-12	3.32972e-10
Cg2g026230	3.26357	1.36971	5.14701e-12	3.46023e-10
Cg9g018640	3.63755	0.559029	5.33736e-12	3.57506e-10
Cg7g023860	1.23179	5.3768	6.01589e-12	4.01484e-10
Cg9g021700	1.95317	2.76469	6.7827e-12	4.51013e-10
Cg6g025580	-1.08625	8.44981	7.01918e-12	4.65046e-10
Cg2g015080	2.7452	3.86578	7.38634e-12	4.87605e-10
Cg5g018250	-1.16244	5.64685	7.42407e-12	4.88333e-10
Cg2g001610	-3.33542	1.27281	8.91262e-12	5.84144e-10
Cg7g004760	-2.71828	2.90106	8.99432e-12	5.87394e-10
Cg8g017820	1.11848	4.63071	9.28448e-12	6.04185e-10
Cg1g012560	-1.4715	5.9674	9.89206e-12	6.41441e-10
Cg6g006330	2.09275	4.85417	1.09223e-11	7.05746e-10
Cg6g013070	-1.34353	6.64265	1.15624e-11	7.44471e-10
Cg7g000350	1.90798	3.92089	1.18833e-11	7.62447e-10
Cg9g000950	1.25371	5.0157	1.24821e-11	7.95535e-10
Cg5g018720	-1.08356	4.70922	1.2486e-11	7.95535e-10
Cg7g017210	1.42615	4.44217	1.29469e-11	8.22036e-10
Cg7g011180	1.71233	3.73179	1.30046e-11	8.22846e-10
Cg2g040420	-1.50859	5.3482	1.36752e-11	8.62293e-10
Cg5g035120	1.037	5.24467	1.64259e-11	1.02865e-09
Cg6g005220	-1.98098	3.38018	1.73772e-11	1.08295e-09
CgUng003480	1.00824	7.18159	1.7886e-11	1.10869e-09
Cg2g038220	1.13449	5.4501	1.82054e-11	1.12468e-09
CgUng013340	4.19828	1.33551	1.87727e-11	1.15582e-09
Cg9g006050	-5.50005	-0.0944959	1.92759e-11	1.18282e-09
Cg3g007990	1.43496	4.19849	1.95042e-11	1.19283e-09
CgUng005770	-1.19915	6.92695	1.99976e-11	1.21892e-09
Cg9g005220	1.182	5.0402	2.13756e-11	1.29858e-09
Cg5g037320	2.09605	2.54534	2.17419e-11	1.31646e-09
Cg6g010400	1.22524	6.88904	2.21827e-11	1.33872e-09
Cg2g039740	-1.08812	4.99719	2.43809e-11	1.46173e-09
Cg5g021600	-4.42794	0.130136	2.57179e-11	1.53685e-09
Cg5g029880	-1.18626	8.83224	2.77229e-11	1.65127e-09
Cg2g046020	1.21044	4.8239	2.92281e-11	1.73528e-09
Cg9g014460	-1.01567	6.70763	2.94766e-11	1.74437e-09
Cg9g004560	3.51291	1.65094	3.03164e-11	1.78827e-09
Cg5g032970	-4.11051	1.7783	3.5017e-11	2.04575e-09
Cg4g014540	-1.18594	4.69998	3.56646e-11	2.07695e-09
Cg2g032340	1.99273	3.56521	3.95745e-11	2.29733e-09
Cg5g036700	-1.47935	4.90472	4.15169e-11	2.40246e-09
Cg6g004910	1.66143	3.47924	4.37236e-11	2.52218e-09
Cg5g022010	1.20914	4.08779	4.80598e-11	2.75493e-09
Cg8g004030	1.05975	5.64888	5.27643e-11	3.01515e-09
Cg9g001560	1.60111	3.56416	6.23293e-11	3.55028e-09
Cg2g021380	8.3431	0.687757	6.26319e-11	3.55028e-09
Cg7g007780	2.04684	4.8859	6.27113e-11	3.55028e-09
Cg1g024920	1.61979	5.90238	7.70657e-11	4.33607e-09
Cg3g015360	7.33492	-0.19991	7.76792e-11	4.35719e-09
Cg7g010650	-4.39282	3.91303	8.35841e-11	4.65981e-09
Cg9g005380	1.74133	2.81044	8.91e-11	4.95223e-09
Cg5g030800	1.17381	6.21336	9.49723e-11	5.26262e-09
Cg1g013830	-1.04149	7.10212	1.00564e-10	5.55563e-09
Cg5g021310	2.23042	2.10688	1.05454e-10	5.77343e-09
Cg5g017040	1.23036	6.08271	1.12912e-10	6.16332e-09
Cg1g010210	1.05756	6.54915	1.2071e-10	6.56933e-09
Cg5g004970	1.22976	5.03685	1.45953e-10	7.89612e-09
Cg4g020890	-1.02769	7.74202	1.52464e-10	8.22405e-09
Cg4g013630	-2.24191	1.98751	1.56202e-10	8.40091e-09
Cg7g005800	-1.78236	2.58084	1.58187e-10	8.48274e-09
Cg6g011450	-1.91063	3.62453	1.58673e-10	8.48389e-09
Cg2g011460	5.78574	0.0775625	1.63722e-10	8.72832e-09
Cg5g010290	-2.21487	2.74821	1.68518e-10	8.95789e-09
Cg6g025390	-1.2915	6.60426	1.80971e-10	9.59198e-09
Cg2g014830	7.06832	-0.419833	1.97372e-10	1.03711e-08
Cg7g010260	1.65522	3.71675	2.00065e-10	1.04825e-08
Cg2g007020	1.18021	6.3007	2.12622e-10	1.10769e-08
Cg1g028790	7.03914	-0.443669	2.23647e-10	1.15525e-08
Cg3g022370	1.01638	5.45684	2.25019e-10	1.15907e-08
Cg9g001360	1.00773	7.50571	2.27901e-10	1.17062e-08
Cg7g012260	1.42332	4.18965	2.56602e-10	1.30703e-08
Cg6g013670	-1.61847	3.94808	3.0392e-10	1.53947e-08
Cg3g015470	2.5047	2.25625	3.28635e-10	1.65549e-08
Cg6g005940	2.49958	2.09848	3.3066e-10	1.65656e-08
Cg5g004730	2.14522	4.6174	3.45971e-10	1.72853e-08
Cg1g019450	1.01835	5.89047	3.54596e-10	1.762e-08
Cg2g019660	-2.1478	2.19553	3.5606e-10	1.76448e-08
Cg9g008150	-1.67971	4.31997	3.57539e-10	1.76701e-08
Cg3g025700	1.96525	2.02944	3.59736e-10	1.77308e-08
Cg8g005230	-1.28977	5.69564	3.64004e-10	1.7893e-08
Cg2g017030	-1.95949	3.10199	4.09514e-10	1.99159e-08
Cg2g035460	1.74197	2.97354	5.21237e-10	2.52152e-08
Cg8g022990	1.59454	3.64244	5.22711e-10	2.52198e-08
Cg2g011090	1.05802	5.13777	6.46535e-10	3.10303e-08
Cg9g001710	4.37749	1.36385	6.70951e-10	3.21178e-08
Cg2g033830	-1.04741	6.85539	6.85651e-10	3.27358e-08
Cg2g025620	1.54537	6.12639	7.32662e-10	3.48892e-08
Cg9g003780	-1.01059	6.578	7.44977e-10	3.53835e-08
Cg9g004510	2.17927	1.92136	7.48714e-10	3.54689e-08
Cg1g023940	2.60134	1.78416	7.5084e-10	3.54777e-08
Cg2g006980	-1.88113	5.34351	7.56945e-10	3.56739e-08
Cg4g019180	-1.65641	10.0942	7.66556e-10	3.6034e-08
Cg5g027400	2.33343	6.7328	7.83048e-10	3.67149e-08
Cg1g013130	-1.13912	6.17718	8.05462e-10	3.75731e-08
Cg8g023890	7.00874	-0.468067	8.64129e-10	4.00037e-08
Cg5g018510	1.76932	3.64085	8.93364e-10	4.12527e-08
CgUng005540	3.3692	0.33771	9.30449e-10	4.28569e-08
Cg6g009460	1.80992	3.36474	9.36042e-10	4.29443e-08
Cg6g015890	1.19237	5.65633	9.37042e-10	4.29443e-08
Cg5g034050	-4.227	2.88245	9.49735e-10	4.34171e-08
Cg2g006680	1.11021	4.7335	1.01064e-09	4.60862e-08
Cg1g013700	1.60169	5.22676	1.04399e-09	4.74886e-08
Cg9g019220	2.04327	2.32123	1.10893e-09	5.03107e-08
Cg6g010450	1.58156	2.95436	1.11153e-09	5.03107e-08
Cg2g034240	2.37108	1.53074	1.12289e-09	5.06991e-08
Cg5g015470	1.15029	3.94909	1.16038e-09	5.21344e-08
Cg5g013710	-3.97707	0.0825494	1.21332e-09	5.43792e-08
Cg7g002140	-1.23794	4.23462	1.22547e-09	5.47898e-08
Cg1g020210	4.41752	0.87321	1.23425e-09	5.50475e-08
Cg9g015110	2.17027	1.51141	1.37898e-09	6.12038e-08
Cg5g039060	1.77038	2.99357	1.55162e-09	6.85338e-08
Cg5g011850	5.21401	-0.396372	1.74783e-09	7.66445e-08
Cg3g015140	2.17037	1.60792	1.82241e-09	7.97241e-08
Cg2g015930	6.8134	-0.623277	1.8283e-09	7.97908e-08
Cg2g022450	2.64148	1.26832	1.87436e-09	8.14123e-08
Cg9g014370	1.06837	4.73188	1.99966e-09	8.624e-08
Cg9g003730	1.02029	5.65081	2.00477e-09	8.62572e-08
Cg5g030560	1.09385	7.15414	2.08931e-09	8.96835e-08
Cg5g036510	-1.22373	4.10111	2.77333e-09	1.17137e-07
Cg5g003670	1.70118	2.96806	2.93345e-09	1.22748e-07
Cg8g010420	-1.07402	5.62868	2.94912e-09	1.23122e-07
Cg1g013440	-4.32067	0.367398	2.97975e-09	1.24118e-07
Cg7g016790	1.19568	4.89073	3.02148e-09	1.2557e-07
CgUng018190	-2.89937	1.99665	3.06407e-09	1.27009e-07
Cg1g024340	1.16568	4.12345	3.06999e-09	1.27009e-07
Cg4g022480	3.00171	0.546232	3.10647e-09	1.28228e-07
Cg5g038120	-1.54059	6.92843	3.3629e-09	1.3757e-07
Cg4g014890	2.2075	1.63692	3.40389e-09	1.38936e-07
Cg1g005770	1.00369	4.84968	3.5105e-09	1.42525e-07
Cg1g024700	4.81183	-0.0642824	3.6334e-09	1.46992e-07
Cg6g005670	1.49848	3.91288	3.71018e-09	1.49437e-07
Cg5g038830	-2.43981	1.07179	3.73728e-09	1.50198e-07
Cg4g006610	-1.34252	5.19514	3.75887e-09	1.50694e-07
Cg3g013720	1.14316	5.13196	3.76611e-09	1.50694e-07
Cg1g003590	1.33036	4.06123	3.94896e-09	1.57665e-07
Cg2g024820	1.25754	5.05406	3.96597e-09	1.57999e-07
Cg5g010720	-1.24465	4.20362	4.07754e-09	1.62091e-07
Cg5g020380	-1.24947	4.55027	4.34467e-09	1.71962e-07
Cg2g041500	1.03391	9.02296	4.8053e-09	1.89374e-07
Cg2g020270	1.381	5.67566	4.84034e-09	1.90345e-07
Cg6g020190	2.676	1.74358	5.10666e-09	2.00387e-07
Cg7g002780	-1.14305	7.44326	5.29852e-09	2.07471e-07
Cg1g006130	1.03847	4.60686	5.38971e-09	2.1059e-07
Cg2g007160	-2.27398	2.39962	5.73191e-09	2.23483e-07
Cg5g000910	-1.69408	5.60803	5.79783e-09	2.25573e-07
Cg7g002060	-1.01166	4.8493	5.82428e-09	2.2612e-07
Cg5g036160	3.63567	-0.0100355	5.99127e-09	2.3162e-07
Cg2g038680	1.08545	4.34216	6.01605e-09	2.32088e-07
Cg5g031000	1.29805	3.86575	6.09784e-09	2.34254e-07
Cg5g038910	-1.39317	6.92682	6.12901e-09	2.34958e-07
Cg2g006150	-1.58321	3.44935	6.22289e-09	2.38058e-07
Cg9g027570	2.39396	1.78417	6.39604e-09	2.44171e-07
Cg2g001330	1.19993	3.47514	6.80725e-09	2.59328e-07
Cg3g026170	1.01446	4.37697	6.84728e-09	2.60311e-07
Cg2g017260	3.83378	1.01203	7.15311e-09	2.71373e-07
Cg7g013200	-2.37932	1.36519	7.26125e-09	2.74337e-07
Cg1g019670	1.95403	2.26527	7.50907e-09	2.8195e-07
Cg7g013380	1.87943	2.62973	7.51807e-09	2.8195e-07
Cg2g006940	-1.36211	3.25624	7.52441e-09	2.8195e-07
Cg2g039660	1.03435	6.87511	7.60128e-09	2.84248e-07
Cg9g027120	1.23334	3.52854	7.77648e-09	2.90206e-07
Cg2g034950	1.0524	4.60761	8.44159e-09	3.12475e-07
Cg2g002460	1.3931	3.78235	9.2242e-09	3.39384e-07
Cg1g006290	-1.16499	3.85447	9.29745e-09	3.41392e-07
Cg4g007720	1.13661	4.15483	9.63968e-09	3.52542e-07
Cg5g001300	1.03096	4.70973	9.7221e-09	3.54847e-07
Cg1g008750	-1.326	3.7908	9.7727e-09	3.55637e-07
Cg2g024010	6.70488	-0.707577	9.87623e-09	3.58327e-07
Cg5g002640	1.10224	4.44707	1.04315e-08	3.7659e-07
Cg9g025200	-1.04958	6.45593	1.04414e-08	3.7659e-07
Cg5g020710	3.1932	1.23163	1.05429e-08	3.79503e-07
Cg1g006590	1.35559	3.03515	1.0625e-08	3.80958e-07
Cg2g026180	4.69493	0.281362	1.104e-08	3.95065e-07
Cg2g033750	-1.0204	6.49544	1.12129e-08	4.00465e-07
Cg7g005600	-1.50891	3.12909	1.21088e-08	4.2911e-07
Cg2g045130	1.44983	4.17567	1.2395e-08	4.36714e-07
Cg5g008450	-1.46524	8.63732	1.29425e-08	4.55126e-07
Cg5g021000	-4.41432	0.44664	1.35771e-08	4.75615e-07
Cg5g009930	1.5653	4.10996	1.38162e-08	4.83066e-07
Cg7g003360	-3.27653	0.615109	1.40635e-08	4.90775e-07
CgUng006080	-2.78166	0.44605	1.50948e-08	5.24759e-07
Cg2g011050	2.49659	1.19942	1.51693e-08	5.25352e-07
Cg4g023320	2.36395	1.28218	1.71e-08	5.89981e-07
Cg4g024520	2.20446	1.53592	1.85913e-08	6.35439e-07
Cg3g001610	-1.22592	3.9361	1.87618e-08	6.39677e-07
Cg2g024620	-1.0361	5.48091	1.87852e-08	6.39677e-07
Cg9g008460	-1.98044	1.95345	2.05449e-08	6.95712e-07
Cg8g012260	-1.27326	7.362	2.12426e-08	7.17741e-07
Cg3g008040	2.06009	2.53313	2.12739e-08	7.17741e-07
Cg4g018220	1.2834	4.18896	2.1527e-08	7.24941e-07
Cg2g032480	1.47602	2.99662	2.28192e-08	7.65637e-07
Cg8g003410	-1.24972	4.94088	2.31473e-08	7.75222e-07
Cg4g022140	-1.17857	9.24582	2.33735e-08	7.80512e-07
Cg9g004670	3.56539	-0.0645048	2.33906e-08	7.80512e-07
Cg2g033920	-1.22937	4.74346	2.38793e-08	7.93923e-07
Cg3g014720	-1.13321	6.41358	2.49213e-08	8.24069e-07
Cg5g008280	-1.81287	5.43792	2.70362e-08	8.90783e-07
Cg6g014420	1.36114	3.8529	2.75792e-08	9.03788e-07
Cg6g015220	6.62773	-0.766629	2.80501e-08	9.17576e-07
Cg8g021870	-2.29786	7.04409	2.8349e-08	9.25695e-07
Cg4g002840	1.41642	4.53405	2.92884e-08	9.52967e-07
Cg5g026380	-1.17825	3.58902	2.94189e-08	9.55512e-07
Cg5g015700	2.38058	2.65749	2.9615e-08	9.60178e-07
Cg5g035250	1.06621	6.33968	2.97741e-08	9.63625e-07
Cg5g032600	1.19088	3.97189	3.08409e-08	9.96389e-07
Cg6g020150	-1.30674	5.56458	3.10618e-08	1.00176e-06
Cg5g010360	1.33081	3.57815	3.13512e-08	1.00931e-06
Cg7g016570	-2.18966	3.17818	3.22118e-08	1.03519e-06
Cg8g001080	2.3512	1.23046	3.22992e-08	1.03618e-06
Cg9g002560	-2.58986	1.24506	3.27888e-08	1.05004e-06
Cg1g001670	1.29313	4.06131	3.31968e-08	1.05947e-06
Cg9g010790	4.95878	-0.596388	3.31988e-08	1.05947e-06
Cg1g001420	1.02696	4.12972	3.43686e-08	1.09489e-06
Cg8g014140	1.27319	3.4302	3.57413e-08	1.13466e-06
Cg9g019480	1.63097	3.55107	3.97713e-08	1.25174e-06
Cg5g010630	1.68445	2.02811	3.98989e-08	1.25359e-06
Cg2g033190	-1.4278	8.27771	4.03225e-08	1.26473e-06
Cg1g013100	-3.19415	1.90885	4.09576e-08	1.28245e-06
Cg8g024860	3.47467	0.076778	4.27348e-08	1.33581e-06
Cg4g001050	-1.74108	6.18067	4.48828e-08	1.39807e-06
Cg9g022340	1.09496	4.99638	4.49561e-08	1.39807e-06
Cg8g023390	-1.89856	2.35711	4.57598e-08	1.42065e-06
Cg8g006810	1.27034	3.50213	4.78699e-08	1.48113e-06
Cg7g021520	1.64123	2.28648	4.80769e-08	1.48502e-06
Cg7g014510	1.84051	2.69925	4.92655e-08	1.51661e-06
Cg2g045690	-1.12986	4.97017	5.04404e-08	1.55017e-06
Cg2g008200	1.9923	1.77815	5.15879e-08	1.58278e-06
Cg5g044280	-1.05266	4.15843	5.74505e-08	1.75382e-06
Cg2g015230	1.72161	2.14113	5.82425e-08	1.76914e-06
Cg8g000060	1.82575	1.90129	6.03956e-08	1.82847e-06
Cg6g006380	3.63901	0.39274	6.23235e-08	1.88186e-06
Cg2g029750	1.68967	2.97983	6.23651e-08	1.88186e-06
Cg2g017560	-1.07885	9.75968	6.30359e-08	1.89897e-06
Cg6g025180	-1.03198	4.44995	6.59004e-08	1.982e-06
Cg9g027830	-1.04138	4.48358	6.65794e-08	1.99758e-06
Cg4g018880	-2.55642	2.46029	6.74715e-08	2.01929e-06
Cg2g034370	-1.04794	4.47559	6.93436e-08	2.06854e-06
Cg6g000120	-4.35318	0.394251	7.75109e-08	2.29719e-06
Cg5g006140	-1.07422	5.0715	8.99336e-08	2.65675e-06
Cg5g032860	-2.20482	1.6399	9.65306e-08	2.83599e-06
Cg7g022970	-1.44699	3.32332	1.02845e-07	3.00419e-06
Cg4g017260	1.43294	6.14182	1.07142e-07	3.11477e-06
Cg1g007670	-1.11165	4.38385	1.09545e-07	3.17959e-06
CgUng004850	2.04365	1.86334	1.10959e-07	3.21553e-06
Cg5g020330	1.31031	3.06314	1.12731e-07	3.25654e-06
Cg9g007480	2.00857	1.68735	1.20225e-07	3.45667e-06
Cg4g024380	-1.01796	7.02018	1.22467e-07	3.5156e-06
Cg7g019010	1.31998	3.05444	1.25357e-07	3.58778e-06
Cg8g002190	-1.30713	6.48288	1.25374e-07	3.58778e-06
Cg9g008090	1.29574	3.41164	1.26037e-07	3.60112e-06
Cg1g008650	1.24396	3.69088	1.34311e-07	3.81368e-06
Cg5g032320	-1.19843	3.82808	1.35361e-07	3.83754e-06
Cg3g012030	-1.27899	3.19772	1.36638e-07	3.86774e-06
Cg8g022210	2.5082	0.937432	1.37141e-07	3.87145e-06
Cg2g022370	-4.41588	-0.314511	1.46055e-07	4.07749e-06
Cg2g015330	3.78893	-0.140527	1.46579e-07	4.0859e-06
Cg5g023780	5.40699	-0.241518	1.55079e-07	4.31625e-06
Cg6g000820	2.24718	0.851031	1.5658e-07	4.3514e-06
Cg1g012330	1.05752	4.64598	1.62355e-07	4.49821e-06
Cg5g035300	1.09533	3.9374	1.65861e-07	4.58146e-06
Cg3g016320	-1.38688	4.74585	1.89716e-07	5.18558e-06
Cg3g009520	-1.15941	4.47771	1.90981e-07	5.21234e-06
Cg1g004310	3.0816	0.109699	1.97301e-07	5.37682e-06
Cg7g012200	1.96295	1.3171	2.05985e-07	5.60513e-06
Cg9g022240	1.10735	4.08231	2.06306e-07	5.60551e-06
Cg9g000600	2.1561	4.85158	2.11233e-07	5.73086e-06
Cg5g039180	2.22142	1.12793	2.14466e-07	5.80997e-06
Cg8g013220	1.21142	3.41476	2.17579e-07	5.88559e-06
Cg7g003480	-1.0003	5.10737	2.20988e-07	5.96897e-06
CgUng002920	6.45923	-0.892602	2.37397e-07	6.37451e-06
Cg4g018670	1.05429	4.88815	2.3846e-07	6.39367e-06
Cg7g007640	-1.49699	2.96149	2.40088e-07	6.41848e-06
Cg6g006810	-1.40839	3.96367	2.87773e-07	7.58245e-06
Cg1g021920	-3.31005	1.07326	2.95258e-07	7.7573e-06
Cg3g002290	2.25937	1.0187	2.95902e-07	7.76308e-06
Cg1g008210	-1.04637	5.42252	2.98483e-07	7.81956e-06
Cg2g008960	-1.07381	3.63531	3.02586e-07	7.91571e-06
Cg1g024130	-2.83894	2.22109	3.17074e-07	8.25927e-06
Cg1g001610	3.50007	0.093249	3.20396e-07	8.33395e-06
CgUng018440	3.83357	-0.420483	3.21031e-07	8.3386e-06
Cg9g004250	1.14936	3.35717	3.49608e-07	8.99334e-06
Cg8g000660	1.03463	3.74806	3.49681e-07	8.99334e-06
Cg3g006200	-1.2964	4.06594	3.86884e-07	9.88066e-06
Cg7g023490	3.5387	0.882445	3.88495e-07	9.90798e-06
Cg5g029730	1.08068	3.82954	3.95944e-07	1.00699e-05
Cg8g013900	1.12854	3.58702	3.99818e-07	1.01543e-05
Cg6g012200	-1.82228	10.0763	4.06072e-07	1.02988e-05
Cg2g017370	6.54648	-0.828146	4.10931e-07	1.04076e-05
Cg8g002380	-2.2347	0.856891	4.33553e-07	1.09201e-05
CgUng018160	2.732	0.10916	4.47686e-07	1.1245e-05
Cg3g016500	-1.46953	2.47769	4.51994e-07	1.13377e-05
Cg3g006610	1.22709	3.17524	4.55039e-07	1.13984e-05
Cg1g027670	3.34586	-0.0282793	4.55959e-07	1.14058e-05
Cg7g007880	2.89331	0.351037	4.68617e-07	1.16905e-05
Cg5g042430	-1.01175	3.91091	4.69844e-07	1.17051e-05
Cg2g043520	1.36015	2.76702	4.71762e-07	1.17369e-05
Cg8g023340	-1.17865	3.11483	4.80898e-07	1.19173e-05
Cg2g006410	1.34184	2.64192	4.90908e-07	1.21472e-05
Cg2g037580	1.38921	3.65932	5.37549e-07	1.32119e-05
Cg3g021140	-1.15459	4.04646	5.60824e-07	1.37513e-05
CgUng020390	2.5613	0.717522	5.61002e-07	1.37513e-05
Cg5g019560	6.3191	-0.994719	6.0196e-07	1.45783e-05
Cg7g007610	-2.79687	2.77173	6.47195e-07	1.55514e-05
Cg6g016090	6.36755	-0.959831	6.58888e-07	1.57909e-05
Cg9g022770	4.77362	-0.737142	6.85289e-07	1.63593e-05
Cg9g012200	-1.06533	4.20357	6.91907e-07	1.64957e-05
Cg2g032370	-1.29654	9.17618	6.94649e-07	1.65395e-05
Cg9g012210	-1.23817	2.83882	7.00203e-07	1.66285e-05
Cg5g031810	1.12498	3.78718	7.56576e-07	1.78743e-05
Cg1g004370	-1.32834	3.19144	7.68957e-07	1.8136e-05
Cg6g019280	-1.20311	3.53144	7.86767e-07	1.8421e-05
Cg5g006300	-1.09413	3.4974	7.89561e-07	1.8444e-05
Cg7g001070	-1.01442	7.19911	8.1668e-07	1.89756e-05
Cg3g017870	1.82209	1.83245	8.21096e-07	1.9054e-05
Cg6g010160	2.66249	1.48125	8.24878e-07	1.91175e-05
Cg3g014960	-1.50568	2.7794	8.27555e-07	1.91553e-05
Cg6g024250	1.99377	0.954716	8.37806e-07	1.93473e-05
Cg2g014670	6.26912	-1.03044	8.81452e-07	2.02236e-05
Cg2g042720	-3.05759	0.434525	8.91905e-07	2.04378e-05
Cg5g027610	-5.39231	-0.188746	9.14367e-07	2.09263e-05
Cg8g018750	2.66844	1.44293	9.17305e-07	2.09673e-05
Cg6g019580	1.579	3.95574	9.30434e-07	2.11879e-05
Cg4g001540	-1.23354	7.28054	9.77586e-07	2.21788e-05
Cg9g021740	2.41339	2.17929	9.93822e-07	2.25192e-05
Cg8g004210	1.53741	2.13668	1.00029e-06	2.26377e-05
Cg9g010390	1.28193	5.5706	1.01926e-06	2.29817e-05
Cg5g038430	1.44742	2.58472	1.03362e-06	2.32768e-05
Cg9g017390	4.06281	0.0769465	1.06799e-06	2.40213e-05
Cg5g039500	1.23852	3.45885	1.10423e-06	2.47753e-05
Cg2g040960	-1.64773	2.01177	1.15315e-06	2.57466e-05
Cg2g011510	1.81419	1.69188	1.15993e-06	2.58665e-05
Cg5g015220	-1.15561	4.92798	1.22348e-06	2.71232e-05
Cg2g006850	-2.41062	0.353839	1.2237e-06	2.71232e-05
Cg5g035700	1.19942	5.05698	1.23742e-06	2.73255e-05
Cg4g020880	1.90762	1.13517	1.23881e-06	2.73255e-05
Cg1g011910	-1.35668	2.83438	1.25807e-06	2.76503e-05
Cg2g021180	1.16852	3.78714	1.28253e-06	2.8053e-05
Cg4g002370	1.57504	2.14921	1.28476e-06	2.80682e-05
Cg2g046430	1.04229	5.90459	1.29145e-06	2.81808e-05
Cg7g021150	2.75209	0.546241	1.29651e-06	2.82573e-05
Cg6g011740	1.31521	3.82393	1.33937e-06	2.91221e-05
Cg9g014210	1.61663	2.47059	1.36227e-06	2.95848e-05
Cg4g017690	3.07387	0.49726	1.37272e-06	2.97413e-05
Cg1g013780	4.77263	-0.736901	1.37272e-06	2.97413e-05
Cg2g031550	-1.0982	3.85257	1.37496e-06	2.97546e-05
Cg9g010260	-1.72227	2.67514	1.4119e-06	3.04422e-05
Cg4g023620	1.09542	3.28207	1.4134e-06	3.04422e-05
Cg5g026180	1.39204	2.40731	1.50441e-06	3.22883e-05
Cg6g019140	1.23184	2.7741	1.51714e-06	3.24852e-05
Cg5g023190	1.17437	4.69272	1.58898e-06	3.3944e-05
Cg1g010360	2.43518	0.545218	1.72221e-06	3.65764e-05
Cg9g015360	2.52749	0.759941	1.83157e-06	3.87191e-05
Cg2g012680	-1.04593	4.20264	1.87398e-06	3.95699e-05
Cg5g004540	-3.96171	-0.658669	1.90251e-06	4.00338e-05
Cg9g015600	1.25291	2.64711	1.92599e-06	4.04811e-05
Cg6g008420	1.12078	3.32464	1.99344e-06	4.17549e-05
Cg6g019210	1.84127	1.08545	2.12761e-06	4.42107e-05
Cg4g003410	1.78016	1.18235	2.14679e-06	4.45587e-05
Cg4g006920	1.73795	1.77123	2.16304e-06	4.48451e-05
Cg1g010190	1.42468	3.16104	2.18696e-06	4.52385e-05
Cg7g013350	1.25193	4.67232	2.1986e-06	4.54278e-05
Cg2g002560	-1.16458	3.27744	2.21662e-06	4.57485e-05
Cg2g040490	1.82468	2.12874	2.24366e-06	4.62023e-05
Cg7g010870	3.06554	-0.242606	2.30405e-06	4.72861e-05
Cg5g039240	-1.11174	3.48404	2.32414e-06	4.76448e-05
Cg5g023520	-1.84668	9.12483	2.41064e-06	4.92524e-05
Cg9g008070	1.17674	5.63988	2.41646e-06	4.93162e-05
Cg2g030740	-1.18983	3.12254	2.47298e-06	5.04136e-05
Cg8g022540	-1.07584	4.40235	2.51322e-06	5.11767e-05
Cg9g015320	6.3188	-0.994768	2.52945e-06	5.145e-05
Cg2g017510	-3.00851	2.51501	2.62099e-06	5.31346e-05
Cg8g008750	1.18059	3.12819	2.6507e-06	5.36774e-05
Cg8g023620	-1.04263	4.53982	2.75846e-06	5.56132e-05
Cg9g005290	1.27979	5.15637	2.80878e-06	5.6441e-05
Cg6g001610	1.08044	4.14725	2.84375e-06	5.7081e-05
Cg2g032810	1.16577	3.11785	2.85676e-06	5.72294e-05
Cg8g002820	2.45835	0.405106	2.89465e-06	5.77774e-05
Cg2g043340	1.05166	3.37518	2.89737e-06	5.77774e-05
Cg4g002030	-1.00422	4.71478	2.8974e-06	5.77774e-05
Cg5g032850	1.11983	3.74248	2.95728e-06	5.88431e-05
Cg6g016410	2.31484	1.15162	3.29463e-06	6.485e-05
Cg2g002670	1.92431	0.716368	3.33298e-06	6.52537e-05
Cg8g005950	-1.64957	3.37505	3.34541e-06	6.53571e-05
Cg2g038480	-1.04422	4.0537	3.52903e-06	6.8724e-05
Cg8g009070	2.62171	0.250132	3.57469e-06	6.93915e-05
Cg8g001370	1.33106	2.83279	3.58738e-06	6.9564e-05
Cg2g046310	2.38486	1.1602	3.62285e-06	7.01775e-05
Cg7g008900	6.31955	-0.994641	3.65293e-06	7.06105e-05
Cg6g010690	1.2594	3.5561	3.7056e-06	7.14774e-05
Cg5g038190	1.32498	2.48538	3.83045e-06	7.38078e-05
Cg2g039480	1.34044	2.35944	3.87398e-06	7.4568e-05
Cg6g014630	1.16885	5.46079	3.9107e-06	7.51957e-05
Cg7g000340	1.03986	3.62168	4.11563e-06	7.87222e-05
Cg2g030120	2.00229	1.16752	4.234e-06	8.08173e-05
Cg5g001170	-1.0083	3.76055	4.38631e-06	8.34631e-05
Cg4g001150	-2.03836	0.868303	4.4587e-06	8.47524e-05
Cg3g016550	2.25267	1.78853	4.49208e-06	8.52982e-05
Cg1g009840	1.65237	1.3094	4.57894e-06	8.67674e-05
Cg5g042710	1.26294	3.48413	4.7908e-06	9.00875e-05
Cg4g018900	-1.63145	2.38623	4.95433e-06	9.27277e-05
Cg7g015110	-1.21476	7.20138	4.96667e-06	9.28636e-05
Cg7g007120	-5.70586	0.779491	4.97346e-06	9.28954e-05
Cg4g009390	-1.22277	2.60006	5.09754e-06	9.49222e-05
Cg9g019530	1.51105	2.23394	5.15557e-06	9.56134e-05
Cg9g007940	-3.80603	1.76229	5.39718e-06	9.97905e-05
Cg2g032230	1.06654	3.22181	5.53428e-06	0.000102016
Cg5g040200	1.16309	4.08785	5.61108e-06	0.000103328
Cg8g023380	-1.86011	1.13039	5.67892e-06	0.000104367
Cg5g037490	1.68428	1.57082	5.7083e-06	0.000104801
Cg9g001570	3.03172	-0.468909	5.73744e-06	0.000105125
Cg5g041660	1.25296	5.90424	5.77056e-06	0.000105626
Cg5g036640	-3.71211	1.33012	5.86024e-06	0.000106946
Cg2g041480	-3.88909	2.56955	5.9884e-06	0.000108851
Cg2g007080	-8.97282	1.30031	6.05877e-06	0.000109911
Cg2g039510	-1.1422	3.54995	6.10256e-06	0.000110481
Cg9g018710	3.98749	-0.707928	6.10827e-06	0.000110481
Cg7g020620	-1.13486	4.45531	6.41751e-06	0.000115283
CgUng006690	1.98091	0.945578	6.41791e-06	0.000115283
Cg8g001380	1.04659	4.06902	6.43479e-06	0.000115473
CgUng021960	1.53283	2.08775	6.47826e-06	0.000115956
Cg7g004520	-1.08702	4.59548	6.51258e-06	0.000116412
Cg7g005270	1.80149	1.09376	6.56117e-06	0.000117051
Cg4g003480	-1.28424	3.40731	6.63195e-06	0.000118134
Cg1g013430	-2.30649	3.93481	6.98511e-06	0.00012401
Cg1g001120	-2.242	3.1282	7.34787e-06	0.000130197
Cg2g036410	-1.03897	4.29306	7.36994e-06	0.000130461
Cg6g009720	1.17835	6.49935	7.48293e-06	0.000132334
Cg2g036110	1.06284	3.25963	7.61463e-06	0.000134533
Cg7g004460	1.93179	1.03455	7.71387e-06	0.000136154
Cg2g002080	-1.18895	3.28209	7.80438e-06	0.000137486
Cg7g011490	1.69823	1.90495	7.94646e-06	0.000139855
Cg8g021100	1.16901	3.26448	8.39767e-06	0.00014737
Cg2g012510	3.94847	-0.737214	8.43384e-06	0.000147863
Cg1g023140	2.44298	0.695389	8.53381e-06	0.000149473
Cg1g004580	1.02318	3.44728	8.85911e-06	0.000154726
Cg3g019330	1.0351	3.87735	9.37029e-06	0.000162393
Cg3g012990	2.69399	0.405391	9.37802e-06	0.000162393
Cg5g030950	-1.49206	2.24115	9.44679e-06	0.000163429
Cg3g002310	-1.36058	2.25986	9.51216e-06	0.000164229
Cg3g011310	-2.29852	0.178976	9.5276e-06	0.000164229
Cg2g001500	1.54436	2.10739	9.529e-06	0.000164229
Cg6g008330	1.18784	3.18982	9.7297e-06	0.00016753
Cg6g006430	-1.03961	7.88284	9.93239e-06	0.000170699
Cg3g002570	2.67292	0.801328	1.00687e-05	0.000172879
Cg8g000510	-2.59998	0.406387	1.01741e-05	0.000174526
Cg5g034960	-1.7383	2.46618	1.02171e-05	0.000174934
Cg1g005870	-1.34613	3.90168	1.0461e-05	0.000178609
Cg6g023520	1.70359	1.09343	1.0493e-05	0.000178988
Cg9g011680	-1.08034	2.94315	1.06779e-05	0.000181633
Cg2g015830	2.62214	1.35468	1.08267e-05	0.000183993
Cg2g010320	-1.34568	8.39436	1.09114e-05	0.000185261
Cg9g004550	2.20023	1.0181	1.10765e-05	0.000187542
Cg1g014740	1.42472	2.61919	1.11267e-05	0.000188218
Cg9g029590	2.11841	1.09528	1.11487e-05	0.000188416
Cg5g034420	1.09884	3.18011	1.12652e-05	0.000190209
Cg6g013370	1.13238	3.08883	1.13054e-05	0.000190711
Cg8g001890	-1.22243	3.13798	1.14638e-05	0.000193205
Cg7g007110	4.39157	0.0259168	1.16318e-05	0.000195675
Cg1g027640	1.74045	1.22107	1.1822e-05	0.000198083
Cg1g028840	6.05029	-1.18275	1.1893e-05	0.00019879
Cg8g019380	1.82482	1.81886	1.23886e-05	0.000205944
Cg4g018500	1.35793	2.22182	1.24057e-05	0.000206041
Cg9g025070	-1.06433	3.50729	1.24762e-05	0.000207024
Cg7g014630	1.12715	3.51804	1.26502e-05	0.00020972
Cg6g001780	1.79322	3.2707	1.27396e-05	0.00021101
Cg7g022080	-1.05577	5.33622	1.31206e-05	0.000216343
Cg2g034080	-1.01036	3.26138	1.31526e-05	0.000216674
Cg3g007330	1.762	1.65231	1.34382e-05	0.000220981
Cg1g026330	2.03549	0.639255	1.36082e-05	0.000223174
Cg7g023190	-1.04434	5.92536	1.3839e-05	0.000226553
Cg6g013240	-2.70139	0.579676	1.40076e-05	0.000229108
Cg6g000960	-1.01343	4.73508	1.4455e-05	0.000235373
Cg8g004580	-1.66195	2.83195	1.44858e-05	0.000235498
Cg6g024440	-1.32462	2.58908	1.45157e-05	0.000235733
Cg6g010810	2.85693	-0.0653989	1.45495e-05	0.000236071
Cg4g014480	-3.3369	-0.714671	1.4677e-05	0.000237928
Cg9g006430	-3.0846	-0.359617	1.48893e-05	0.000240943
Cg1g019500	2.05344	0.469857	1.53263e-05	0.000246487
Cg4g023420	-1.20867	3.09414	1.55415e-05	0.00024951
Cg3g009670	6.21796	-1.06696	1.5828e-05	0.000253664
Cg3g020980	-1.19726	5.04738	1.64516e-05	0.000262278
Cg5g001620	2.92635	-0.544539	1.65046e-05	0.000262895
Cg4g016890	6.10844	-1.1431	1.70363e-05	0.000270657
Cg9g005610	1.48928	1.83137	1.71818e-05	0.000272455
Cg9g023230	-1.80665	1.01328	1.76239e-05	0.000278781
Cg2g026850	1.53185	2.31822	1.78199e-05	0.000281394
Cg7g012610	-1.06088	3.70966	1.80311e-05	0.000284238
Cg8g000500	-1.48272	2.22063	1.81302e-05	0.000285555
Cg8g004180	1.65065	2.96139	1.84184e-05	0.000289345
Cg6g011800	1.00231	3.04157	1.87339e-05	0.000293798
Cg5g013660	1.35578	2.63401	1.93121e-05	0.000301315
Cg9g009120	2.64386	0.0416524	1.93767e-05	0.000301993
Cg8g005510	-1.96412	3.10422	1.93886e-05	0.000301993
Cg6g025640	1.54889	1.23547	1.97748e-05	0.000307485
Cg8g001860	-1.00264	6.02824	2.00785e-05	0.000311677
Cg4g004100	1.5719	2.47294	2.01022e-05	0.000311781
Cg6g003280	-1.70383	3.06935	2.05941e-05	0.000318869
Cg6g000450	-1.10294	5.08263	2.08479e-05	0.00032198
Cg5g023100	-1.18303	7.03016	2.13186e-05	0.00032844
Cg2g038690	-1.70418	1.55027	2.1352e-05	0.00032844
Cg1g027650	6.04973	-1.18283	2.15262e-05	0.000329948
Cg5g008090	3.7282	-0.892994	2.17707e-05	0.000332858
Cg1g024210	-2.87584	0.408426	2.18398e-05	0.000333636
Cg2g004360	1.04513	3.87738	2.26383e-05	0.000343824
Cg6g012840	-1.20556	4.95512	2.29754e-05	0.000348365
Cg1g021240	3.14755	-0.623988	2.30888e-05	0.000349504
Cg4g021510	1.97501	1.32412	2.31123e-05	0.000349571
Cg2g000740	1.11263	2.7016	2.34983e-05	0.000354822
Cg3g010610	-1.3269	2.38884	2.36247e-05	0.00035585
Cg5g006000	-2.09022	0.284336	2.40589e-05	0.000361497
Cg6g008120	2.48436	0.0418986	2.45013e-05	0.000367147
Cg8g002890	1.31654	2.32169	2.45771e-05	0.000367771
Cg9g008590	3.40028	-0.737324	2.48088e-05	0.000370936
Cg3g011230	-1.47623	1.38709	2.50352e-05	0.000373101
Cg4g017110	1.14816	3.47225	2.70434e-05	0.000400743
Cg5g031110	1.4677	2.18745	2.74924e-05	0.000406204
Cg5g007580	1.35832	1.96507	2.76449e-05	0.000408002
Cg6g023660	1.62487	1.28702	2.77022e-05	0.000408518
Cg6g003680	1.16481	4.32911	2.77736e-05	0.000409241
Cg9g027160	2.08584	0.495782	2.80458e-05	0.000412918
Cg2g004280	-2.31883	2.35171	2.88177e-05	0.000423261
Cg9g012510	1.38024	1.6226	2.92022e-05	0.000426964
Cg2g027590	2.41042	0.0923738	2.92099e-05	0.000426964
Cg1g010500	1.65678	0.990017	2.93244e-05	0.000427953
Cg1g022200	1.15863	2.4747	2.95876e-05	0.000430857
Cg7g021270	1.21301	2.98183	3.13151e-05	0.000455078
Cg4g017960	1.20212	2.48491	3.21398e-05	0.000465327
CgUng001590	1.58852	1.92438	3.3116e-05	0.000478017
Cg2g023770	3.35633	-0.767051	3.31208e-05	0.000478017
Cg9g004450	1.01155	3.05471	3.3403e-05	0.000481709
Cg3g004890	-6.4128	-0.897804	3.37277e-05	0.000485244
Cg5g022560	3.26037	-0.544419	3.45709e-05	0.000495814
Cg9g027680	-2.3087	-0.130345	3.48082e-05	0.000498436
Cg9g027970	3.18868	-0.597236	3.52358e-05	0.000502983
Cg7g018210	1.94808	2.38852	3.55203e-05	0.000506146
Cg8g020720	1.40075	1.73317	3.72226e-05	0.000527229
Cg5g037660	-1.83006	3.43792	3.80991e-05	0.000537562
Cg4g015940	1.34466	1.65619	3.91983e-05	0.000551794
Cg4g006860	-1.16807	7.30625	3.95076e-05	0.00055572
Cg2g002430	-2.0832	0.496992	3.96694e-05	0.000557024
Cg1g002180	1.2958	2.15105	4.09006e-05	0.000572232
Cg2g023190	2.0341	1.62547	4.13937e-05	0.000578689
Cg7g007020	1.21709	2.33525	4.40198e-05	0.000610733
Cg2g045880	-1.3127	2.66236	4.4056e-05	0.000610771
Cg8g025000	2.13121	1.33905	4.58123e-05	0.000631291
Cg3g006140	-1.22301	2.86976	4.62583e-05	0.000636957
Cg5g004060	1.53455	1.88649	4.76389e-05	0.000653998
Cg2g043010	1.25151	2.08208	5.02557e-05	0.000685324
Cg7g015470	-2.1584	0.682184	5.04638e-05	0.000687617
Cg2g012160	5.86009	-1.30867	5.08571e-05	0.000692459
CgUng005160	-5.66521	-1.4029	5.13524e-05	0.000697248
Cg6g003480	2.56546	0.651872	5.27276e-05	0.000714747
Cg2g034110	1.25955	2.31759	5.573e-05	0.00075233
Cg2g001890	-3.49564	-0.60325	5.72057e-05	0.000769164
Cg2g001980	2.42124	0.457669	5.76856e-05	0.000774478
Cg3g008620	-1.44995	1.81317	5.8358e-05	0.00078293
Cg7g007330	-7.9221	0.339135	5.94546e-05	0.000794727
Cg4g021410	1.97728	0.70592	6.0431e-05	0.000803667
Cg2g004010	-1.96538	0.116367	6.08257e-05	0.000807154
Cg5g010280	-1.11577	4.38598	6.0888e-05	0.000807268
Cg7g011280	1.92392	0.716234	6.09225e-05	0.000807268
Cg7g006050	2.77169	-0.651828	6.4573e-05	0.000853166
Cg7g017480	1.14991	2.29829	6.69011e-05	0.000881379
Cg1g014250	1.07898	3.03618	6.70086e-05	0.000881525
Cg6g004100	-2.0623	0.0999234	6.87301e-05	0.000902873
Cg1g005540	2.54193	-0.445085	6.89445e-05	0.000905039
Cg4g019420	-1.06022	2.68437	6.94539e-05	0.000911071
Cg1g014520	1.62884	0.779006	6.98737e-05	0.00091461
Cg5g022770	1.2163	2.57406	7.06445e-05	0.000921402
Cg9g006330	-1.29385	2.26647	7.07973e-05	0.000922079
Cg5g030510	1.64388	1.4392	7.36529e-05	0.000954513
Cg3g024080	1.55835	1.2127	7.4594e-05	0.000963976
Cg8g000810	-2.02333	0.639712	7.56301e-05	0.000975783
Cg2g042900	-5.66651	-1.40272	7.61064e-05	0.00097892
Cg2g047010	-1.48282	1.85611	7.61251e-05	0.00097892
Cg5g031250	-1.22719	4.42232	7.6385e-05	0.000981572
Cg5g031100	1.47876	2.2371	7.68491e-05	0.000985458
Cg2g022720	-1.5513	3.06985	7.77151e-05	0.000995864
Cg6g002040	-1.36639	2.20888	7.9938e-05	0.00102292
Cg6g013550	-7.42416	-0.0929192	8.05242e-05	0.0010297
Cg9g019580	1.02988	2.92742	8.10523e-05	0.00103525
Cg8g023680	-1.01621	6.71392	8.11995e-05	0.00103574
Cg1g014480	1.37589	1.4708	8.12802e-05	0.00103574
Cg2g038400	1.70436	0.748222	8.27083e-05	0.00105174
Cg2g024070	1.24895	3.5458	8.28158e-05	0.00105238
Cg2g012670	-2.53385	3.73305	8.38131e-05	0.00106431
Cg6g017830	-1.36405	2.55335	8.57286e-05	0.00108788
Cg3g011570	6.04918	-1.1829	8.67626e-05	0.00109983
Cg5g011720	1.42262	1.96059	8.9662e-05	0.00112762
Cg9g008040	-6.06028	-1.14745	9.04906e-05	0.00113726
Cg5g020680	2.85217	-0.0652553	9.13642e-05	0.00114626
Cg4g021720	1.17389	2.57386	9.16001e-05	0.00114785
Cg2g033630	2.61704	-0.103042	9.1647e-05	0.00114785
Cg4g005590	-1.21087	5.42096	9.39838e-05	0.0011747
Cg6g016160	1.29116	1.58124	9.75869e-05	0.00121641
Cg4g010870	1.72563	1.27336	9.84931e-05	0.00122603
Cg5g001770	5.71895	-1.39898	9.87114e-05	0.00122792
Cg7g007440	-2.38898	1.82059	9.95506e-05	0.00123667
Cg9g003200	1.8823	0.349823	0.000105538	0.00130044
Cg2g006990	2.45411	0.219284	0.000106558	0.00131214
Cg1g024780	1.51547	1.09308	0.00010775	0.00132325
Cg3g008030	1.00579	3.66726	0.000107961	0.00132494
Cg4g007310	-2.00486	1.72033	0.000110117	0.00134869
Cg8g003230	1.76022	0.830364	0.00011241	0.00137127
Cg4g018030	-1.35502	3.70349	0.000116345	0.00141361
Cg1g023180	1.16905	2.3135	0.000116422	0.00141361
Cg4g007110	1.80158	1.01643	0.000117441	0.00142409
Cg4g021950	1.00316	4.18134	0.000119908	0.00145015
Cg7g011850	-1.72881	2.77227	0.000121397	0.00146558
Cg5g029930	-1.48136	4.3391	0.000124769	0.00149706
Cg5g005080	-1.07491	2.25316	0.000125639	0.00150258
Cg3g019230	-2.27516	0.420744	0.00012815	0.00152959
Cg5g014990	1.64494	0.660464	0.000129386	0.00154085
Cg5g030450	-2.43091	-0.168492	0.000132922	0.00157729
CgUng002020	-1.04391	3.28344	0.000133835	0.0015871
Cg6g024960	-1.35789	1.80452	0.000138041	0.00162958
Cg4g012960	1.18061	1.71108	0.000138916	0.00163568
Cg2g031850	-5.50795	-1.49895	0.000139365	0.00163887
Cg5g006250	-1.37892	2.97977	0.000140147	0.001647
Cg3g018080	1.23441	2.15176	0.000141639	0.00166026
Cg4g012440	-1.45483	1.34608	0.000142788	0.00166838
Cg6g015740	-1.19657	2.59161	0.000151569	0.00176085
Cg1g006790	-1.54174	1.89788	0.000152149	0.00176648
Cg2g037330	1.40194	1.5759	0.000153264	0.00177829
Cg8g002650	-1.08782	3.68878	0.000157726	0.00182197
Cg6g002840	-2.53503	-0.551244	0.000158466	0.0018282
CgUng003810	1.90255	0.363683	0.000164442	0.00188526
Cg9g008350	1.45582	1.30891	0.000167157	0.0019104
Cg5g005290	-1.48055	2.37137	0.000170277	0.00194241
Cg1g021620	1.4255	2.08688	0.000174981	0.00199284
Cg2g033510	-2.19964	0.283711	0.000175024	0.00199284
Cg3g020520	1.49793	1.01595	0.000175732	0.00199965
Cg7g012760	-3.20685	-0.804134	0.00017667	0.00200907
Cg6g000070	1.34966	1.23463	0.000178248	0.00202324
Cg2g016060	-1.583	1.58677	0.000185485	0.00209499
Cg5g035520	1.45141	1.32963	0.000188769	0.0021229
Cg9g008160	-2.14344	0.472126	0.000190938	0.00214334
Cg8g024450	1.1518	2.40997	0.000191759	0.00214859
Cg5g008690	-1.64439	1.08316	0.000192671	0.00215618
Cg5g032100	1.45077	1.61187	0.000193643	0.00216572
Cg2g044980	1.57684	4.01685	0.000195006	0.00217698
Cg9g001160	2.53679	1.27467	0.000195206	0.0021775
Cg2g033970	-2.53879	-0.228781	0.000195405	0.0021775
Cg9g003460	-3.16519	-0.834396	0.000198007	0.00220375
Cg4g016170	-1.67292	1.47287	0.000198148	0.00220398
Cg6g009660	2.32165	0.125016	0.000200216	0.00222292
Cg8g017860	5.92659	-1.26543	0.000201851	0.00223699
Cg3g001460	2.84826	-0.828994	0.000202439	0.00224079
Cg5g002310	-1.29835	1.68874	0.000209428	0.0023056
CgUng002160	-5.15894	-0.380305	0.000211182	0.00232212
Cg5g035630	-1.97215	1.66737	0.000218237	0.00239106
Cg8g008190	-1.14469	1.94211	0.00022006	0.00240527
Cg2g033930	-1.24471	1.5934	0.000227175	0.00247712
Cg2g014580	1.69977	2.10354	0.000231029	0.00251614
Cg5g021820	-6.45664	-0.865535	0.000231276	0.00251733
Cg7g008010	3.02526	-0.708181	0.000231626	0.00251964
Cg7g001960	1.50484	1.1182	0.000233494	0.00253544
Cg8g005820	1.45218	2.24895	0.000234405	0.00254231
Cg7g015370	-2.11762	0.925984	0.000236745	0.00256465
Cg2g009300	1.83269	2.30071	0.000239089	0.0025885
Cg5g009860	-1.09534	1.99666	0.00024023	0.00259932
Cg7g019530	-2.62543	0.100146	0.000245087	0.00264561
Cg2g017180	1.34155	1.87071	0.000245527	0.00264766
Cg9g011430	-1.4138	2.63008	0.000245567	0.00264766
Cg6g011890	1.30197	1.78995	0.000246602	0.00265413
Cg2g000360	-5.42244	-1.54949	0.00024724	0.00265943
Cg5g041130	-1.09327	2.72382	0.000247733	0.00266317
Cg5g005380	-1.04016	3.97965	0.000253119	0.00270711
Cg2g039930	1.38133	1.45127	0.000258485	0.00275286
Cg2g019220	1.19416	2.14632	0.000258885	0.00275551
Cg3g005420	1.83926	0.188197	0.000267111	0.00283153
Cg3g024630	2.4156	-0.0112528	0.000269658	0.00285192
Cg9g024970	-2.66592	-0.657604	0.000270631	0.00286056
Cg9g008130	-1.9508	1.62242	0.000272269	0.00287481
Cg2g009370	1.16587	1.76965	0.000272294	0.00287481
Cg2g034030	-2.0356	0.591884	0.000278483	0.00292663
Cg3g007180	-1.11191	2.48524	0.000281042	0.00295013
Cg2g030130	1.20201	1.99046	0.000284042	0.0029765
Cg3g025850	-1.29434	4.57741	0.00028666	0.00300049
Cg9g009370	-2.02647	1.13654	0.000287461	0.00300544
Cg8g020830	-3.30799	-1.10968	0.000300554	0.00312681
Cg1g002790	-1.63274	0.888117	0.000300783	0.00312681
Cg1g027660	3.07138	-0.960418	0.000301084	0.00312681
Cg8g010640	1.20371	2.20628	0.000301789	0.00313018
Cg1g002050	-1.90333	0.433379	0.00030299	0.00314086
Cg4g012680	1.20141	1.82607	0.000306295	0.00316946
Cg3g014090	1.6998	0.55604	0.000306442	0.00316946
Cg5g033640	-2.05536	-0.0917994	0.000308775	0.00319096
Cg5g013180	-1.30862	2.31513	0.000309465	0.0031953
Cg8g005450	1.85815	0.946099	0.000310998	0.00320932
Cg7g015100	-1.04617	7.75997	0.000318105	0.00326607
Cg8g005060	2.79942	-0.860794	0.000318535	0.00326865
Cg7g005280	1.49883	0.6491	0.000320306	0.00328077
Cg3g023910	1.60696	0.443184	0.000321258	0.00328737
Cg9g015250	5.47606	-1.54614	0.000323715	0.00330154
Cg7g023660	-1.02069	7.54676	0.000328194	0.00334523
Cg4g015400	-1.06245	6.46793	0.000332737	0.00338399
Cg9g005620	1.5701	1.41257	0.00033935	0.00343809
CgUng001270	1.17579	2.13414	0.000350018	0.0035303
Cg3g017400	2.00564	0.0747083	0.000353539	0.00355237
Cg8g012040	2.37555	0.889776	0.000353955	0.00355237
Cg2g022240	-5.74313	-1.35663	0.000356069	0.00356772
Cg5g044340	-2.21181	0.0166796	0.000374062	0.00371947
Cg8g007040	-1.1261	2.48384	0.00037756	0.00375017
Cg5g040130	1.2163	4.93923	0.000381373	0.00377983
Cg7g004490	-1.26827	3.28209	0.000381838	0.00378239
Cg9g009220	1.08526	2.85226	0.000388069	0.00383166
Cg6g015640	3.62913	-0.960166	0.000393293	0.00387279
Cg1g003260	2.74988	-0.89333	0.000398066	0.00391606
Cg7g004690	-3.07298	2.03115	0.000398331	0.00391606
Cg1g013790	-2.18103	-0.00233315	0.00039977	0.0039281
Cg4g001330	1.07006	2.2359	0.000402793	0.00394732
Cg5g039390	-1.14039	2.13543	0.000404733	0.00396196
Cg6g005320	2.23205	-0.37495	0.000407579	0.00398343
Cg9g006700	1.0903	2.94634	0.000408469	0.00398786
Cg1g013600	-1.41177	2.91713	0.000413344	0.00403115
Cg1g005590	-1.54621	1.32696	0.000416956	0.00406123
Cg2g032260	1.58538	0.747029	0.000418385	0.00406565
Cg2g032380	5.47566	-1.54619	0.000418438	0.00406565
Cg7g023650	-1.0177	5.14098	0.00042862	0.00414518
Cg2g008640	-1.21395	2.23692	0.000435352	0.00419654
Cg2g009080	1.10847	2.02526	0.000444808	0.00427642
Cg7g013220	-1.41686	0.925759	0.000466919	0.0044667
Cg2g040770	1.25976	5.28959	0.000467287	0.0044667
Cg9g009030	-1.37072	3.54729	0.000467675	0.00446808
Cg7g000300	-2.74219	-0.834377	0.000469904	0.00448703
Cg3g024890	1.14336	1.99484	0.000470998	0.00449513
Cg5g021290	-5.33291	-1.60169	0.000477571	0.004546
Cg2g001140	-1.91459	-0.00201012	0.000482065	0.004584
Cg7g017260	-1.38667	1.21702	0.000485601	0.00460565
Cg2g041570	2.48376	-0.652005	0.000489303	0.00463836
Cg8g007130	-1.02083	3.29023	0.00049321	0.00467298
Cg2g037070	1.15562	1.91753	0.000498061	0.00470674
Cg8g002630	-1.56068	0.989144	0.000500991	0.00472954
Cg8g023350	-1.13264	2.0773	0.000503042	0.00474408
Cg7g008320	1.37617	0.8683	0.00050923	0.00479742
Cg1g003860	-1.22876	1.98292	0.000519599	0.00488755
Cg2g029590	1.0823	1.86955	0.000524107	0.00491982
Cg6g025040	1.38133	1.2576	0.000529732	0.00496753
Cg5g002270	1.04636	2.07667	0.000537128	0.005024
Cg1g010610	-1.94868	1.19443	0.000541762	0.005057
Cg6g024260	-1.77602	0.210494	0.000545653	0.00509072
Cg6g020620	1.10041	2.82181	0.00054868	0.00511114
Cg5g043360	-1.38259	1.53904	0.000549467	0.00511587
Cg8g017650	1.18904	1.94151	0.000550394	0.00512189
Cg8g003480	-2.2426	0.472135	0.000554295	0.00515556
Cg9g017450	-1.04229	3.15899	0.000554677	0.0051565
Cg4g007920	1.01698	2.21291	0.000560063	0.00520128
Cg4g022420	1.34519	2.30345	0.000566002	0.00524843
Cg5g010400	2.55098	-0.798065	0.000567784	0.00526229
Cg6g017660	-1.52899	2.53353	0.000569278	0.00527119
Cg3g015590	1.37196	1.301	0.00057584	0.00532347
Cg5g038840	-3.24869	-1.14791	0.00057902	0.00535015
Cg3g018630	1.59943	0.917345	0.000593415	0.00546356
Cg8g003450	-1.61377	3.65629	0.000594897	0.00547197
Cg5g021560	-1.5434	1.17823	0.000598271	0.00549472
Cg5g016100	-3.63338	-0.897563	0.000628664	0.00573736
Cg2g044140	-1.11507	2.29111	0.000630039	0.00574452
Cg5g022300	1.43635	1.7606	0.000638437	0.0058053
Cg9g022200	-1.36754	1.33857	0.000640897	0.00582478
Cg7g004260	4.07079	-1.22383	0.000641475	0.00582713
Cg5g040210	1.05983	1.80984	0.000648873	0.00588659
Cg6g012760	2.04167	0.89891	0.000650437	0.0058939
Cg7g023640	-1.61644	0.409344	0.000653966	0.00592295
Cg5g013440	2.75037	-0.893349	0.000655713	0.00593583
Cg5g021300	5.71873	-1.39901	0.000657817	0.00595192
Cg5g043090	-3.7665	-1.35758	0.000667829	0.00603058
Cg4g013870	-1.86731	1.69519	0.000672202	0.00605511
Cg5g001280	1.18875	1.64428	0.000684928	0.0061546
Cg1g027560	5.47521	-1.54624	0.000688063	0.00617063
Cg1g006080	-2.6966	-0.865559	0.000697564	0.00624054
Cg3g010660	-1.89441	0.714353	0.000701456	0.00626974
Cg2g021840	1.45447	4.77917	0.00072556	0.00644413
Cg5g030340	-3.18769	-1.18701	0.000732952	0.00649673
Cg4g024920	1.12977	1.72651	0.000733596	0.00649929
Cg8g003070	1.18484	1.55139	0.000744588	0.0065871
Cg9g004790	-1.13878	2.05306	0.000751112	0.00663673
Cg5g040100	1.79382	0.156474	0.00075165	0.00663673
Cg7g010470	-1.25164	2.94549	0.000752174	0.00663755
Cg4g016080	5.28754	-1.65333	0.000764567	0.00672157
Cg4g000710	2.75836	4.22659	0.000769187	0.00675245
Cg2g008050	-1.14906	2.58893	0.000783277	0.00684656
Cg3g014980	-1.03698	4.85718	0.00079521	0.00693099
Cg6g008620	1.12119	2.43369	0.000806052	0.00701492
Cg4g024590	1.23995	1.87885	0.000807939	0.00702519
Cg4g011390	-6.7281	-0.657916	0.000810493	0.0070407
Cg8g012150	2.30579	-0.767862	0.000815977	0.0070749
Cg2g037260	1.95948	-0.222612	0.000817665	0.00708282
Cg4g010350	-5.59494	-1.44953	0.000828406	0.00715552
CgUng003720	5.5605	-1.49553	0.000834655	0.0071993
Cg4g024130	-3.77078	-1.35694	0.000842185	0.00725056
Cg3g013030	2.16663	1.16752	0.00085155	0.00730368
Cg5g017600	-3.77302	-1.35667	0.00085708	0.00733655
Cg9g025220	-3.77302	-1.35667	0.000857389	0.00733655
Cg2g011360	1.23507	1.32896	0.000860282	0.00735787
Cg6g003240	3.7876	-1.39919	0.000862338	0.00736856
Cg2g023940	1.21649	1.17298	0.000873284	0.00744469
Cg7g014890	-1.62317	0.571128	0.00087549	0.00744732
Cg8g011240	-2.50659	-0.403558	0.000875629	0.00744732
Cg3g000750	5.28812	-1.65325	0.000881681	0.0074814
Cg2g012200	5.28812	-1.65325	0.000882454	0.00748449
Cg5g031380	-1.04991	1.83397	0.000889081	0.0075372
Cg1g026020	-3.58431	-0.930722	0.00089913	0.0076118
Cg2g036040	1.01724	1.9947	0.00090622	0.00765411
Cg5g025350	1.32128	1.10911	0.000941178	0.00790192
Cg7g011820	-1.40399	1.43841	0.000965377	0.00807174
Cg5g026360	-5.23689	-1.65596	0.000981864	0.00819086
Cg5g025100	2.45361	-0.861036	0.000988131	0.00823563
Cg2g010980	1.22511	1.78972	0.00100439	0.00836353
Cg7g019770	1.58993	1.54524	0.00101094	0.00840275
Cg8g002360	-2.04877	0.77013	0.00103546	0.00857928
Cg9g005310	-1.13306	2.79964	0.00103919	0.0086063
Cg1g003580	1.37835	3.71628	0.00104399	0.00864213
Cg5g001600	-1.37763	2.62691	0.00104903	0.00867988
Cg5g021720	-5.42373	-1.54939	0.00105326	0.00870623
Cg4g021350	1.00857	2.2945	0.0010628	0.00877795
Cg2g003600	1.64541	0.057658	0.00108883	0.00894447
Cg2g014640	1.09399	1.79926	0.00109336	0.00897359
Cg3g020750	2.39405	-0.544951	0.00109461	0.00897773
Cg8g024000	-1.06418	4.17511	0.00111756	0.00914385
Cg8g008120	1.00994	3.30988	0.00112231	0.00917005
Cg5g038240	-1.35051	2.85759	0.00112678	0.00920243
Cg2g001440	-1.18323	3.99679	0.00114453	0.00932241
Cg5g004280	-1.5386	1.3518	0.0011507	0.00936015
Cg5g008210	-2.24533	-0.57736	0.00117966	0.00954708
Cg6g006000	-1.50594	0.84	0.00119203	0.00962785
Cg5g003470	-1.24193	1.1476	0.00119718	0.00965236
Cg8g022290	1.15256	2.05597	0.00119955	0.00966721
Cg2g018090	-1.56682	2.07482	0.00120476	0.00970496
Cg7g008240	2.1498	-0.307402	0.00123196	0.00986756
Cg5g021590	-1.26527	2.35912	0.00123543	0.00988672
Cg2g027810	2.50283	-0.829262	0.00123787	0.00990185
Cg6g010040	-1.9125	0.917178	0.00124126	0.009916
Cg2g034310	1.85696	3.44494	0.00125959	0.010031
Cg2g039070	1.52864	0.389706	0.00126005	0.010031
Cg9g005720	1.0056	2.37507	0.001266	0.0100716
Cg5g006350	-2.39831	-0.833797	0.00126624	0.0100716
Cg1g002110	5.71952	-1.39894	0.00128685	0.0102088
Cg3g025020	-1.05362	4.19023	0.00132388	0.0104572
Cg3g025240	-1.65007	0.433992	0.00134357	0.0105945
Cg5g004830	-1.19733	1.97755	0.0013566	0.0106834
Cg9g002660	1.08045	2.00776	0.00136133	0.0107022
Cg2g041200	5.18391	-1.70996	0.00136767	0.0107382
Cg7g003710	-1.43378	0.628515	0.00140069	0.0109504
Cg9g010680	1.08536	1.68358	0.00140573	0.0109804
Cg2g035630	-1.7114	0.165512	0.00142665	0.0111154
Cg9g007600	4.00415	-1.26564	0.00143611	0.0111732
Cg4g022650	-2.69737	-0.270056	0.00144181	0.0111851
Cg1g007390	1.33891	1.14998	0.00144283	0.0111851
CgUng005080	1.15782	1.90284	0.00145068	0.0112322
Cg4g010950	1.08605	1.99947	0.00145715	0.0112714
CgUng000300	-7.73161	0.165469	0.00146082	0.0112854
Cg8g002520	-2.03866	-0.314791	0.00146563	0.0113083
Cg9g026870	-1.63326	0.718169	0.00148308	0.0114236
Cg2g000280	-2.0339	0.0822491	0.00148913	0.0114654
Cg3g025250	2.50237	-0.829222	0.00148986	0.0114661
Cg1g006040	-2.49217	1.57659	0.00150296	0.0115475
Cg2g002540	1.16758	1.55679	0.00152316	0.0116782
Cg5g000450	-1.04883	2.79229	0.00156484	0.011954
Cg2g033910	-3.25364	-1.14725	0.00160188	0.0121594
Cg1g012960	1.62174	0.404153	0.00162093	0.0122887
Cg4g002680	1.27881	1.69013	0.0016275	0.0123232
Cg7g003910	-1.059	5.40926	0.00162913	0.0123253
Cg9g004010	-2.3114	-0.0181112	0.00163202	0.0123421
Cg2g022480	1.97772	-0.0300513	0.00163858	0.0123815
Cg4g011620	-1.31582	4.87101	0.00164848	0.0124357
Cg4g010910	-1.34011	5.2371	0.0016611	0.0125206
Cg8g005430	-5.01782	-1.77159	0.00166551	0.0125434
Cg1g007830	-1.23074	1.13998	0.00167415	0.0126033
Cg4g006760	-1.1591	1.38831	0.00168648	0.0126909
Cg8g024170	-1.79025	0.149037	0.00169165	0.0127194
Cg2g043130	-3.05247	-1.26929	0.00169308	0.0127249
Cg2g015040	-2.53685	-0.965532	0.00169632	0.012744
Cg2g027700	1.33063	0.767565	0.00171065	0.0128148
Cg1g006810	1.35687	0.555441	0.00171538	0.0128397
Cg2g006970	1.1626	1.0326	0.00172783	0.012917
Cg2g030570	1.38587	0.348724	0.00173898	0.0129803
Cg2g037690	1.14086	1.53802	0.00176482	0.0131559
Cg9g022330	1.21606	1.17309	0.00176656	0.0131605
Cg8g003670	1.05721	2.00861	0.00177031	0.0131754
Cg9g005560	2.39531	-0.264359	0.00178848	0.0132728
Cg7g000190	-1.29235	1.31215	0.00185463	0.013686
Cg9g025870	-3.53562	-0.964464	0.00189667	0.0139455
Cg2g007750	-1.53216	2.38172	0.00189944	0.0139603
Cg1g017180	5.18388	-1.70997	0.00192863	0.0141407
Cg9g028510	-1.40249	2.76331	0.00194368	0.0142282
Cg5g004570	1.3643	0.924854	0.00196305	0.0143528
Cg3g022940	-1.10548	4.8185	0.00199097	0.0145088
Cg2g022150	2.50271	-0.829277	0.00199177	0.0145088
Cg4g017430	-1.92324	0.509174	0.00199216	0.0145088
Cg9g003110	-2.97555	-1.31298	0.00201211	0.0146296
Cg2g036060	1.76528	0.989612	0.002018	0.0146564
Cg2g027370	5.07141	-1.769	0.00204672	0.0148289
Cg7g015630	-2.69863	-0.865165	0.00206199	0.0149093
Cg4g006550	-1.90074	-0.525227	0.00207114	0.0149695
Cg7g002860	1.00102	2.09757	0.00207221	0.0149713
Cg9g029360	3.6202	-1.49563	0.00207732	0.0149964
Cg7g023760	3.62129	-1.49561	0.00208373	0.0150249
Cg5g010980	-2.08137	-0.685024	0.00212288	0.0152682
Cg7g006550	-1.05112	1.7383	0.00212331	0.0152682
Cg7g008880	1.25336	2.7974	0.00214049	0.0153569
Cg6g016510	1.64555	0.0575513	0.00214502	0.0153788
Cg7g004970	-1.71506	1.70992	0.00217363	0.0155416
Cg7g012980	1.19838	1.21177	0.00217949	0.0155681
Cg4g002690	-1.13252	2.63418	0.00218457	0.0155888
Cg2g022500	1.1985	1.08398	0.00220783	0.0157385
Cg9g017550	1.01107	2.0431	0.00220852	0.0157385
Cg4g001000	-1.24318	2.41231	0.00221012	0.0157438
Cg1g018860	1.20858	1.33624	0.00221788	0.0157929
Cg7g018550	-2.27701	-0.15052	0.00227353	0.0161326
Cg9g025760	1.26929	0.798555	0.00230943	0.0163387
Cg2g036360	1.13431	1.24176	0.00232524	0.0164104
Cg8g010650	-1.23889	1.84537	0.00233428	0.0164615
Cg3g000810	-2.45437	-0.021539	0.00233849	0.0164793
Cg4g004630	-7.35466	-0.150488	0.0023755	0.0167001
Cg2g002920	-1.5965	-0.0540668	0.00237634	0.0167001
Cg9g017640	1.02044	1.85964	0.00238013	0.0167139
Cg7g014110	1.17559	1.17319	0.00241675	0.0169321
Cg3g021750	-1.00315	2.61121	0.00241908	0.0169354
Cg5g001460	-2.13574	2.89567	0.0024423	0.0170653
Cg3g015340	-1.90811	-0.189553	0.0024442	0.0170721
Cg2g020750	-1.25987	1.52095	0.00244655	0.0170758
Cg5g004560	1.31181	0.757401	0.0024578	0.0171213
Cg5g005830	-3.1911	-1.18665	0.00245906	0.0171235
Cg5g040060	-2.34884	0.211878	0.00248558	0.0172687
Cg9g016880	-2.06763	-0.549942	0.00248679	0.0172706
Cg3g021200	5.18382	-1.70997	0.00250549	0.0173609
Cg8g005110	1.03362	2.66476	0.00254039	0.0175363
Cg2g001920	1.33773	1.03303	0.00264258	0.0181594
Cg6g004310	-1.20963	1.42122	0.00266043	0.0182673
Cg2g019510	1.68698	0.443035	0.00266302	0.0182724
Cg8g000910	-1.32453	4.91282	0.00268601	0.0184095
Cg9g016120	-1.02234	1.65186	0.00277785	0.0189132
Cg6g016170	3.28742	-1.18316	0.00279183	0.0189853
Cg6g023940	-1.47127	1.35841	0.00280623	0.0190619
Cg5g003570	3.52937	-1.54635	0.00285936	0.0193653
Cg9g024400	-2.61279	-1.1869	0.00288305	0.0194894
Cg9g016910	-1.66606	1.46677	0.00290671	0.0196205
Cg2g007740	-1.1168	2.53811	0.00291687	0.0196674
Cg7g002320	-2.29659	-0.897775	0.00296031	0.0198775
Cg2g044170	1.21831	0.798324	0.00296779	0.0199152
Cg3g017630	5.07198	-1.76894	0.00297455	0.0199387
Cg9g026030	4.94976	-1.83051	0.00304031	0.0202837
Cg3g021490	2.20604	-0.829287	0.00305687	0.0203745
Cg5g039110	-1.33611	1.23869	0.0030574	0.0203745
Cg8g000140	1.64295	0.307031	0.00310235	0.0206439
Cg4g010240	1.23538	1.91405	0.00311293	0.0206918
Cg2g032780	1.13398	1.96433	0.00314106	0.0208636
Cg3g020210	-2.7369	-0.835203	0.00315259	0.0209174
Cg2g029160	-2.90122	-1.35691	0.00318686	0.0211217
CgUng002630	1.23966	0.777428	0.00319552	0.0211562
Cg6g015410	-2.17209	-0.11182	0.00320428	0.0211988
Cg7g023510	-1.00221	2.82453	0.00322512	0.0212904
Cg6g017690	-1.94013	0.581228	0.00325032	0.0214336
Cg8g006340	1.66815	0.376442	0.00328376	0.0216307
Cg9g011580	-1.04863	1.8931	0.00330828	0.0217687
Cg6g018670	1.86343	-0.494671	0.00333919	0.0219405
Cg9g017270	3.0779	-1.30906	0.00336079	0.0220745
Cg5g022120	-1.37089	0.749052	0.00343179	0.0224281
Cg6g015430	-1.48353	1.60963	0.00344197	0.0224755
Cg9g026560	-1.75338	0.0504568	0.00346247	0.0225882
Cg5g039260	-1.89678	-0.657109	0.00349242	0.0227349
Cg2g040760	-1.2943	1.38683	0.00350657	0.0228027
Cg4g014030	-5.33785	-1.60137	0.00351211	0.0228126
Cg2g038410	-1.24535	1.81719	0.00353101	0.022905
Cg2g032240	2.36094	-0.571357	0.00353882	0.0229386
Cg2g034410	1.76107	-0.352685	0.003569	0.0230774
Cg9g017050	-5.33899	-1.60127	0.00358214	0.023138
Cg9g000420	-1.01517	2.1542	0.00358502	0.0231482
Cg5g030400	2.44809	-0.680487	0.00361558	0.0232962
Cg2g026280	1.80787	0.0239319	0.00367919	0.0236727
Cg9g002930	-1.30017	0.916097	0.00369317	0.0237209
Cg5g002550	-1.19308	2.85689	0.00369979	0.0237551
Cg8g008170	4.95003	-1.83048	0.0037113	0.023808
Cg3g020740	4.95003	-1.83048	0.00371273	0.023808
Cg4g023400	1.79452	0.156138	0.0037547	0.0239897
Cg5g032770	-1.08452	2.28356	0.00376454	0.0240358
Cg7g000550	-6.96532	-0.456156	0.00378009	0.0240846
Cg4g024010	-1.47448	0.421516	0.0038118	0.0242444
Cg9g011840	2.39943	-0.893457	0.00381379	0.0242486
Cg1g003870	-4.37474	0.682085	0.0038304	0.0243366
Cg2g033430	-1.2557	0.673791	0.00390979	0.0246913
Cg7g002190	1.03717	1.66578	0.00391043	0.0246913
Cg7g010660	-1.82341	0.0170287	0.00391294	0.0246913
Cg5g023590	1.78294	-0.545546	0.00392815	0.0247434
Cg7g008700	-1.09525	1.81577	0.00396901	0.0249321
Cg2g003170	-1.70211	0.0162261	0.00397736	0.0249759
Cg2g046710	-1.13098	0.869995	0.0039846	0.0250128
Cg9g018020	2.04784	-0.768054	0.00402979	0.0252359
Cg9g001630	-1.07397	2.3648	0.00403236	0.0252433
Cg8g004760	-2.98218	-1.31207	0.00405486	0.0253582
Cg7g013810	1.06246	1.37032	0.00406276	0.0253901
Cg9g004750	5.07208	-1.76893	0.00410278	0.0256026
Cg2g016620	5.07208	-1.76893	0.00410375	0.0256026
Cg9g022780	-3.3818	1.03843	0.00411476	0.0256224
Cg8g013300	1.76578	-0.0851851	0.00411533	0.0256224
Cg4g020220	-5.22645	-1.65694	0.0041361	0.0257254
Cg6g016050	-2.08391	0.739552	0.00415761	0.0258328
Cg2g026310	1.23995	0.877857	0.00418147	0.0259546
Cg2g041470	-1.98947	-0.742611	0.0041861	0.0259746
Cg5g027330	-1.06173	2.22182	0.004192	0.0260023
Cg4g017850	-2.3024	-1.10903	0.00422711	0.0261934
Cg8g014160	-6.26858	-1.00013	0.00427472	0.0264092
Cg2g040280	-1.2194	5.52015	0.00428639	0.0264622
CgUng018200	-2.54435	1.15353	0.00430491	0.0265496
Cg4g011120	-1.02096	2.70888	0.00430764	0.0265518
Cg3g009690	1.89438	-0.264497	0.00433326	0.0266885
Cg4g015660	1.1623	0.625492	0.00433819	0.0267098
Cg5g034040	-1.10879	4.78723	0.0043414	0.0267206
Cg8g005280	1.84093	-0.624937	0.00436001	0.0268019
Cg9g012290	1.24988	1.53257	0.00436246	0.0268051
Cg2g009350	-1.36131	0.535893	0.0043661	0.0268184
Cg9g006980	3.61965	-1.49563	0.00438674	0.0269362
Cg2g014990	3.70557	-1.44672	0.00442327	0.0271074
Cg2g026550	-1.09449	4.15548	0.00443078	0.0271246
Cg9g014240	-1.30129	1.95358	0.00443475	0.0271399
Cg1g004750	1.78157	-0.545441	0.00449762	0.0274602
CgUng002610	1.49755	0.468767	0.00452037	0.0275807
Cg7g005580	2.4702	-1.06795	0.00457158	0.027856
Cg2g021480	-1.08266	1.24738	0.0045782	0.0278871
Cg6g002730	1.84342	-0.625247	0.00462288	0.0281311
Cg3g006970	-2.42251	-1.03578	0.00472053	0.0285765
Cg5g026620	1.5205	1.54592	0.00479538	0.02894
Cg8g018410	2.92022	-1.3993	0.00480237	0.0289727
Cg4g008390	-1.17718	0.962027	0.00484737	0.0291864
Cg9g010120	-1.37381	0.355168	0.00488808	0.0293856
Cg2g043820	-1.94044	0.0156546	0.00489413	0.0294098
Cg8g020960	-1.90294	-0.52479	0.00494366	0.0296198
Cg7g018190	-1.29403	2.50354	0.00497824	0.029788
Cg5g011230	1.42212	0.469327	0.004995	0.0298492
Cg1g018260	1.01275	1.79439	0.00501524	0.0299408
Cg7g019080	-1.79509	-0.475053	0.00505628	0.0301072
Cg1g015490	-5.23893	-1.65591	0.00506283	0.0301265
Cg2g038930	-1.50826	-0.187587	0.00506973	0.030148
Cg9g008970	1.47732	0.140083	0.00507593	0.0301652
Cg3g013990	-2.46818	-1.26965	0.00509116	0.030208
Cg4g002550	1.02773	1.34973	0.00509138	0.030208
Cg8g024010	-5.24232	-1.65563	0.00510752	0.0302841
Cg4g024850	-1.18643	1.13897	0.00515465	0.0305141
Cg9g006690	1.62101	0.0403348	0.00519572	0.0307075
Cg8g013550	2.09263	-0.598038	0.00526676	0.0310371
Cg7g006440	-2.73525	-1.44982	0.00530182	0.0311834
Cg6g008940	-1.11676	0.953048	0.00534218	0.0313773
Cg2g030790	1.30561	1.30862	0.00534509	0.0313773
Cg3g015020	1.04899	0.933908	0.00536377	0.0314338
Cg3g018280	1.2081	2.45928	0.00537646	0.0314826
Cg9g018500	-1.08895	2.5949	0.00539628	0.0315663
Cg7g011560	1.06511	1.12394	0.00540872	0.031629
Cg2g011190	4.94998	-1.83048	0.00542045	0.0316773
Cg3g018980	-1.4881	0.663424	0.00542613	0.0317004
Cg9g009650	-1.13209	2.11692	0.00547816	0.0319737
Cg2g006800	4.81726	-1.8947	0.00562216	0.0326938
Cg4g004000	-4.89569	-1.83295	0.00562244	0.0326938
Cg3g018040	4.81714	-1.89472	0.00562304	0.0326938
Cg6g007340	4.81727	-1.8947	0.00562318	0.0326938
Cg1g009520	1.01901	2.08553	0.00567522	0.0329346
Cg3g017920	-1.62324	-0.47485	0.00567868	0.0329443
Cg5g026140	-1.24645	0.547835	0.0057045	0.0330424
Cg5g023630	1.42762	0.107338	0.00570796	0.0330512
Cg5g000560	-1.99366	-0.898118	0.00572907	0.0331525
Cg2g005450	-1.36007	1.11393	0.00574679	0.0332234
Cg7g008120	-2.73483	-1.44985	0.0058264	0.0335142
Cg5g007320	-2.0687	-1.03493	0.0058476	0.0336103
Cg6g015020	-3.34157	-1.60144	0.00591523	0.0339112
Cg5g036770	2.47189	-1.06795	0.00592846	0.0339312
Cg1g024480	-1.15976	2.84299	0.00594329	0.0339834
Cg3g023260	-1.08639	2.23754	0.00595896	0.0340517
Cg2g004260	-5.13491	-1.7124	0.00601399	0.0343019
Cg5g038100	-1.75266	2.95572	0.00610039	0.0346973
Cg9g015340	1.34145	0.320715	0.00610948	0.0347114
Cg3g021410	1.8501	-0.398853	0.00623424	0.0353048
Cg2g022750	1.60934	-0.445911	0.00625301	0.0354002
Cg7g017800	-1.33194	1.31284	0.00626494	0.0354129
Cg2g040660	-1.12759	1.91505	0.0062791	0.03546
Cg4g006230	-2.46806	-1.26966	0.00633102	0.0357296
Cg5g031660	1.0903	1.01549	0.00638702	0.0360012
Cg6g011160	-1.04091	2.85792	0.00639462	0.0360012
Cg4g015440	-1.41184	0.523865	0.00641776	0.0361204
Cg5g027350	-1.415	0.524798	0.00642652	0.0361363
Cg1g019950	1.06326	1.85393	0.00643522	0.0361741
Cg9g028420	1.80776	-0.421719	0.00644677	0.0362042
Cg2g010480	-1.27617	2.83831	0.00647337	0.0363327
Cg2g007350	-2.06721	-1.03518	0.00649166	0.0363796
Cg4g014430	1.02347	1.04918	0.00650115	0.0363993
Cg4g010270	2.13109	-0.571208	0.00661772	0.0369257
Cg5g003420	-1.26465	0.925338	0.00662812	0.036963
Cg8g003520	2.17438	-1.03147	0.00669838	0.0372413
Cg5g032230	1.84996	-0.202679	0.00672249	0.0373413
Cg5g013380	-1.33484	1.00495	0.00675658	0.0374851
Cg7g006450	-2.9832	-1.31196	0.00676323	0.0375064
Cg1g004600	-1.04137	2.26621	0.00676453	0.0375064
Cg2g032100	-1.43955	0.71632	0.00684242	0.0379038
Cg4g017520	-1.59489	1.47059	0.00687294	0.0380494
Cg7g018200	1.23622	1.32884	0.0068764	0.0380494
Cg3g005530	-1.36961	0.133519	0.00687703	0.0380494
Cg5g001390	1.07714	1.03253	0.00688036	0.0380564
Cg1g008140	-1.30638	0.628503	0.00693163	0.0383052
Cg8g002210	-1.66336	1.71287	0.0069693	0.038432
Cg5g004420	-3.11085	-1.22887	0.00697732	0.0384646
Cg7g020880	-1.20696	1.04046	0.0069824	0.0384811
Cg1g007180	1.65112	-0.520295	0.00700238	0.0385679
Cg5g034300	-1.25796	0.67437	0.00710701	0.0390501
Cg1g000820	1.62085	0.40425	0.00710937	0.0390514
Cg2g004430	1.00084	2.03361	0.00712079	0.0391023
Cg2g020220	-1.58011	0.383576	0.00713837	0.0391754
Cg2g004600	1.34711	3.06539	0.00716769	0.0393009
Cg5g022110	-1.80965	0.299744	0.00720524	0.0394594
Cg1g012730	1.57103	0.85975	0.00725435	0.0396748
Cg5g000440	-1.77268	-0.380709	0.00726184	0.0396981
Cg5g008420	1.27588	0.659562	0.00748259	0.0406083
Cg6g008100	-1.79331	0.149785	0.00748609	0.0406083
Cg6g007460	4.81743	-1.89469	0.00754004	0.0408404
Cg1g017510	-4.75966	-1.89728	0.00756979	0.0409772
Cg1g014860	-1.32482	0.271233	0.00762272	0.0412133
Cg8g001580	1.0854	0.647964	0.00762691	0.0412133
Cg7g016300	-3.23353	-1.65627	0.00763941	0.041256
Cg2g041090	-2.32494	-0.525295	0.00764848	0.0412618
Cg8g008700	1.27843	1.26462	0.00770644	0.0415203
Cg1g003440	-2.12711	-0.656909	0.00774339	0.0416826
Cg5g040040	-1.11529	0.583887	0.0078104	0.0419199
Cg6g000080	-4.8331	-0.630456	0.00785192	0.0420952
Cg5g034080	-2.5387	-1.22812	0.00790387	0.0422974
Cg6g011830	1.27287	0.41632	0.00791392	0.0423388
Cg4g007550	2.92131	-1.39937	0.00793354	0.0424313
Cg9g009290	-1.45629	0.808458	0.00807316	0.0431024
Cg4g023470	-1.94243	-0.62943	0.00809966	0.0432061
Cg3g018010	2.001	-0.652078	0.00812058	0.0432546
Cg6g002530	1.36687	0.602569	0.00823067	0.0437518
Cg9g025560	-1.4699	0.312905	0.00825555	0.043833
Cg5g016470	4.67074	-1.96195	0.00833731	0.0441773
Cg2g014930	-1.244	1.48998	0.00834627	0.0441992
Cg8g022640	-1.68876	2.05738	0.0084742	0.0446826
CgUng001940	-1.4123	0.100942	0.00850291	0.0447694
Cg6g019810	-1.67422	2.02892	0.00853361	0.0449052
Cg2g031650	-1.32312	0.99667	0.00857198	0.0450553
Cg1g015080	1.65086	-0.62523	0.00858401	0.0451055
Cg6g019610	2.01378	-0.519936	0.00862255	0.04526
Cg2g028620	-1.23149	2.46969	0.008641	0.0453268
Cg7g006080	4.67087	-1.96193	0.00885576	0.0462304
CgUng006230	4.67073	-1.96195	0.0088571	0.0462304
Cg1g005730	-1.87338	-0.426546	0.00886129	0.0462304
Cg8g005380	-1.27481	1.02461	0.0088988	0.0463864
Cg1g008920	-3.60515	-1.4507	0.00896791	0.046627
Cg2g011320	1.49705	1.16503	0.00897534	0.0466524
Cg2g008360	-1.31534	0.788789	0.00897998	0.0466632
Cg6g000930	-4.61622	-1.96407	0.00908304	0.0470949
Cg9g019550	-4.61622	-1.96407	0.00908476	0.0470949
Cg6g023560	-4.61665	-1.96403	0.00908786	0.0470949
Cg1g012600	-2.30583	-1.10866	0.00908851	0.0470949
Cg6g013730	-4.61665	-1.96403	0.00908881	0.0470949
Cg5g003720	-4.61712	-1.96398	0.00910173	0.0471351
Cg9g024530	-1.68957	-0.656794	0.0091521	0.0473424
Cg5g008290	-1.37881	0.0165318	0.00916331	0.0473736
Cg2g009150	-1.65234	-0.357716	0.00918667	0.0474809
Cg3g025960	-5.02231	-1.77127	0.00924147	0.0477102
Cg2g040230	2.27094	-1.18353	0.00926772	0.047791
CgUng007040	1.17404	0.481089	0.00927115	0.047791
Cg5g010730	-2.39538	-1.31211	0.00932755	0.0480055
Cg3g016880	-1.29887	0.582543	0.00935308	0.0480963
Cg1g025020	1.09493	0.906086	0.00936573	0.0481478
Cg3g001520	1.2437	0.84879	0.00937633	0.0481752
Cg4g022020	-1.05422	1.85106	0.00938861	0.0482112
Cg9g014770	-1.79182	0.639442	0.00945282	0.0484593
Cg4g024670	-1.35244	-0.0003276	0.00952979	0.0487855
Cg5g014110	2.57077	-1.26588	0.00954959	0.0488731
Cg1g005790	-1.12666	0.988655	0.00956787	0.0489372
Cg2g001970	1.45887	0.005727	0.00960449	0.0490696
Cg2g036120	-1.89482	-0.657433	0.00960856	0.0490696
Cg1g023630	-1.24917	1.12424	0.00968469	0.0493711
Cg2g036190	-1.36129	1.20052	0.00968989	0.0493839
Cg5g037710	-1.0755	2.18281	0.00970436	0.0494439
Cg5g029770	1.69254	0.156132	0.00981338	0.049805
Cg1g016280	-1.67306	0.44804	0.00984153	0.0498791
Cg5g008740	-1.44139	-0.228634	0.00984661	0.0498803

## Sheet: 85 M vs G
Gene_ID	logFC	logCPM	PValue	FDR
Cg6g010480	-8.43334	7.80403	1.11745e-252	2.04538e-248
Cg5g001520	-5.86392	8.09481	1.4867e-208	1.36063e-204
Cg9g016400	-6.36953	7.62762	2.86568e-203	1.74845e-199
Cg2g023680	-6.04483	7.13946	2.27822e-186	1.04252e-182
Cg1g024780	6.3516	5.408	5.18289e-181	1.89735e-177
Cg9g008050	-15.817	8.00088	1.4367e-180	4.3829e-177
Cg6g010100	-10.3974	6.42775	1.35787e-160	3.55065e-157
Cg5g026330	-8.5513	4.59003	1.70897e-154	3.91011e-151
Cg2g002440	-5.07563	7.3021	4.30423e-152	8.75385e-149
Cg2g002300	-6.12741	5.01662	2.68908e-150	4.92209e-147
Cg7g008570	-12.4987	4.68968	9.36455e-149	1.55826e-145
Cg4g005590	-7.42991	4.89091	1.4983e-147	2.28541e-144
Cg2g018320	-12.1156	4.30905	3.23257e-147	4.55146e-144
Cg9g022190	-10.4541	4.52322	6.47834e-147	8.46996e-144
Cg9g024210	-5.53349	5.38623	9.16438e-145	1.1183e-141
Cg4g023560	-10.9645	5.03086	1.47171e-144	1.68364e-141
Cg9g014060	12.7494	4.93879	3.48417e-140	3.75143e-137
Cg2g019560	6.0296	8.57703	8.00696e-138	8.14218e-135
Cg2g021210	-10.8432	4.91009	1.15127e-135	1.1091e-132
Cg9g012240	-12.2664	4.45875	7.20782e-134	6.5966e-131
Cg7g004480	-13.0673	5.25597	6.12668e-124	5.34013e-121
Cg7g001660	-8.13029	4.41736	4.69847e-114	3.90913e-111
Cg2g005000	-8.16549	4.45269	2.2163e-108	1.76379e-105
Cg9g014460	-4.42935	6.17227	5.52732e-108	4.21551e-105
Cg1g014830	5.04909	4.48768	1.42124e-106	1.04058e-103
Cg6g014890	-11.4596	3.65899	5.19118e-103	3.65459e-100
Cg2g003690	-4.89011	4.39071	3.5371e-95	2.3979e-92
Cg2g017700	-11.2977	3.49888	6.06172e-95	3.96263e-92
Cg9g002500	-7.22787	4.58705	1.4732e-90	9.16821e-88
Cg4g008370	-3.85956	5.04084	1.50266e-90	9.16821e-88
Cg1g024700	8.67826	3.5416	1.67984e-88	9.91866e-86
Cg2g014850	11.2532	3.45391	1.76711e-85	1.01078e-82
Cg1g012560	-5.4476	5.53469	5.57232e-85	3.09078e-82
Cg6g006100	-3.2723	5.60935	6.15845e-85	3.31542e-82
Cg8g004940	4.5435	5.9293	2.84492e-84	1.48781e-81
Cg8g010210	8.56389	3.42858	7.08143e-82	3.60051e-79
Cg7g022370	-7.05986	3.75184	2.03501e-81	1.00672e-78
Cg7g020530	3.33057	6.49191	4.42303e-81	2.1305e-78
Cg2g020420	-2.99124	6.97319	3.32877e-79	1.5623e-76
Cg5g041210	-3.40254	5.19625	6.42162e-78	2.93853e-75
Cg7g018580	-3.57013	6.84056	9.42138e-78	4.20607e-75
Cg5g001530	-4.24875	6.74916	7.41222e-76	3.23032e-73
Cg2g019360	-4.66197	5.19813	7.68021e-76	3.26927e-73
Cg9g019760	3.7463	6.39507	1.86806e-75	7.77113e-73
Cg8g004960	-5.16547	4.77613	3.65889e-75	1.48827e-72
Cg4g011140	-10.8397	3.04764	1.47129e-74	5.85446e-72
Cg6g018250	-11.6713	3.86871	6.91301e-74	2.69225e-71
Cg5g021310	4.5222	4.13029	1.18589e-72	4.52219e-70
Cg6g007120	-5.53905	3.66973	5.36288e-71	2.00331e-68
Cg7g015100	-4.04489	7.25367	1.40567e-69	5.14588e-67
Cg9g006040	-10.7893	2.99792	2.90293e-69	1.04187e-66
Cg7g004430	-11.381	3.58176	4.58679e-69	1.61455e-66
Cg2g046240	-3.53651	4.63352	1.25196e-68	4.32375e-66
Cg9g011770	-3.11803	5.20002	1.95224e-68	6.61738e-66
Cg9g025950	-3.18271	5.07075	3.06762e-66	1.0209e-63
Cg8g002080	-3.99274	4.48881	3.18935e-66	1.04246e-63
CgUng003940	-10.6832	2.8938	5.19463e-66	1.66811e-63
Cg6g020390	-2.57186	5.96279	1.7327e-65	5.46815e-63
Cg4g009920	-3.70601	5.95374	1.08646e-64	3.37061e-62
Cg4g024610	4.16166	3.71768	1.20377e-62	3.67229e-60
Cg1g013700	3.51452	6.82549	2.17128e-62	6.51526e-60
Cg2g036410	-4.94315	3.74871	8.857e-61	2.61481e-58
Cg7g001070	-3.08832	6.75793	1.05587e-60	3.06773e-58
Cg2g013140	2.77834	5.45785	1.51863e-60	4.34328e-58
Cg3g015030	3.37373	4.80411	4.16e-60	1.17146e-57
Cg9g009420	-2.89387	10.3594	4.92886e-60	1.36694e-57
Cg7g005050	-10.3935	2.61028	6.7564e-60	1.84581e-57
Cg4g013500	-3.37409	4.8242	1.10716e-59	2.98022e-57
Cg2g017460	2.66451	5.92463	3.29475e-59	8.74015e-57
Cg8g013350	6.07398	3.08813	4.65765e-59	1.21791e-56
Cg2g021200	-5.455	3.22809	2.54271e-58	6.55517e-56
Cg9g022160	-4.37838	7.60407	1.50642e-57	3.82965e-55
Cg7g002060	-3.40607	4.37833	1.87503e-57	4.70144e-55
Cg2g030820	-2.56133	5.17564	2.70891e-57	6.70051e-55
Cg1g027670	6.76911	3.07213	3.25027e-57	7.93239e-55
Cg9g005380	3.43699	4.21977	2.15159e-56	5.18193e-54
Cg4g017620	-2.6273	8.62057	1.21201e-55	2.88112e-53
Cg2g007270	-2.35533	7.31569	1.49943e-55	3.51866e-53
Cg9g015150	-2.5587	6.34164	4.19825e-55	9.72719e-53
Cg5g006050	2.62639	4.77764	7.63962e-55	1.74795e-52
Cg6g008010	-3.53963	4.37096	1.0024e-54	2.26517e-52
Cg5g038910	-4.79205	6.49114	2.43422e-54	5.43365e-52
Cg2g006310	-5.04683	3.53369	2.59625e-54	5.72551e-52
Cg5g023800	-6.30888	3.01784	3.94648e-54	8.59956e-52
Cg5g044570	-4.28412	3.31225	4.42356e-54	9.52576e-52
Cg2g040620	-10.5304	2.7446	8.99307e-54	1.91406e-51
Cg2g027520	-2.46206	6.47619	9.79092e-53	2.05992e-50
Cg9g011380	6.92548	2.6923	1.2205e-52	2.53864e-50
Cg7g005360	-3.52205	5.55646	1.71617e-52	3.52953e-50
Cg6g010080	-2.62185	6.29769	6.93811e-52	1.41106e-49
Cg4g007230	-2.77672	5.39972	3.97733e-51	8.00012e-49
Cg2g040360	-2.4563	6.36198	4.63427e-50	9.22017e-48
Cg5g011860	10.274	2.49192	4.70978e-50	9.26967e-48
Cg5g023780	8.45947	2.55124	5.90934e-50	1.15069e-47
Cg7g018180	3.32638	8.85822	1.94991e-49	3.75697e-47
Cg9g025200	-2.96024	6.04045	2.27933e-49	4.34592e-47
Cg6g024360	-2.56802	5.1484	8.10407e-48	1.52925e-45
Cg7g021370	-3.14548	4.5418	1.11144e-47	2.07589e-45
Cg2g039630	2.36893	6.55178	1.45878e-47	2.69713e-45
Cg1g029350	9.99277	2.21817	1.88308e-47	3.44679e-45
Cg4g005870	2.34035	6.51772	2.05995e-47	3.73321e-45
Cg1g003590	2.66035	5.09361	4.25296e-47	7.63199e-45
Cg2g007510	2.55362	4.43086	5.96062e-47	1.05925e-44
Cg2g033130	2.16035	6.7284	6.81589e-47	1.1996e-44
Cg7g000320	-3.5054	5.18408	7.38837e-47	1.28797e-44
Cg4g006100	-9.90165	2.13176	7.89578e-47	1.36187e-44
Cg5g036730	-2.17797	7.02448	7.96109e-47	1.36187e-44
Cg9g027520	-4.1772	9.19598	1.05832e-46	1.79365e-44
Cg5g017590	2.21745	5.37244	1.95414e-46	3.28152e-44
Cg7g007290	-2.05604	7.6898	3.98564e-46	6.6321e-44
Cg7g023190	-4.69194	5.38926	8.3332e-46	1.37415e-43
Cg3g009220	-6.66678	2.44743	9.82905e-46	1.60635e-43
Cg3g011740	-3.86862	3.29594	1.27944e-45	2.07246e-43
Cg9g025790	-2.96101	4.21746	2.50095e-45	4.01556e-43
Cg6g002300	-2.28071	7.51372	3.8577e-45	6.14012e-43
Cg6g013670	-5.12936	3.56184	4.25154e-45	6.70863e-43
Cg2g047160	-10.0308	2.25732	8.19799e-45	1.28253e-42
Cg2g035460	3.19791	4.16819	1.78283e-44	2.7655e-42
Cg5g012550	-2.69146	4.87061	2.09487e-44	3.22223e-42
Cg9g027530	-2.06822	9.06191	2.15271e-44	3.2836e-42
Cg5g004180	-8.2842	2.38583	2.35622e-44	3.56432e-42
Cg2g014410	4.91474	2.999	3.49961e-44	5.25057e-42
Cg6g016660	-2.06387	6.87851	4.93123e-44	7.33832e-42
Cg2g029870	-4.22619	3.42492	1.10903e-43	1.63707e-41
Cg5g044890	2.09638	6.0974	1.20035e-43	1.75769e-41
Cg5g039240	-5.09442	2.96083	1.47603e-43	2.14423e-41
Cg5g036690	-3.86341	3.73253	1.68248e-43	2.4249e-41
Cg6g011420	-3.62168	3.74793	2.05996e-43	2.94574e-41
Cg3g006200	-4.8766	3.60279	2.84449e-43	4.03609e-41
Cg9g028570	4.68882	2.97046	2.95672e-43	4.16307e-41
Cg9g006700	2.743	4.20978	4.38053e-43	6.12071e-41
Cg4g016210	-4.78514	2.74298	5.28208e-43	7.32449e-41
Cg1g028360	2.37282	5.18533	5.55549e-43	7.6457e-41
Cg2g040490	3.90764	3.89784	6.39705e-43	8.73818e-41
Cg2g021930	3.71962	3.25799	6.64988e-43	9.01625e-41
Cg3g008030	-9.85959	2.09144	7.20651e-43	9.69912e-41
Cg8g004560	2.18654	5.57369	8.97341e-43	1.1989e-40
Cg6g016360	-7.08444	4.44727	9.42258e-43	1.24979e-40
Cg4g019580	2.27898	5.85496	1.03029e-42	1.35673e-40
Cg2g008920	-2.94255	5.5509	1.86058e-42	2.43257e-40
Cg4g022640	-3.60264	5.73121	6.34449e-42	8.23614e-40
Cg3g007150	-3.35318	5.21923	7.78497e-42	1.00349e-39
Cg9g028280	-9.74095	1.9763	8.1527e-42	1.04355e-39
Cg9g021670	2.29648	8.77979	1.05498e-41	1.34099e-39
Cg5g034610	2.33646	4.92149	1.09709e-41	1.3849e-39
Cg3g022940	-3.29426	4.38767	1.20138e-41	1.50617e-39
CgUng000240	-7.39441	2.29152	1.38829e-41	1.72866e-39
Cg4g023320	4.17486	2.84549	6.11254e-41	7.55972e-39
Cg1g027640	3.88823	3.00727	6.2934e-41	7.73117e-39
Cg6g012060	-4.01215	3.02343	6.64756e-41	8.1118e-39
Cg9g001440	-2.67736	4.36993	8.57284e-41	1.03919e-38
Cg9g016360	-1.9823	6.72737	9.06978e-41	1.09219e-38
Cg9g025190	-2.47519	9.81832	1.51833e-40	1.81644e-38
Cg4g003120	-2.61962	4.88522	3.73975e-40	4.44496e-38
Cg4g013780	-4.95146	2.57397	7.56838e-40	8.93752e-38
Cg6g020950	-7.90383	2.78635	1.44597e-39	1.6966e-37
Cg9g027320	-6.00942	2.10465	1.7059e-39	1.98884e-37
Cg2g014550	2.73254	5.00009	1.96346e-39	2.27463e-37
Cg2g043210	-4.97706	2.59746	2.48746e-39	2.86356e-37
Cg6g000040	-2.54064	4.33625	2.58715e-39	2.9597e-37
Cg5g042960	-2.24076	5.6109	4.84561e-39	5.50895e-37
Cg6g015220	9.58978	1.82861	6.26769e-39	7.08171e-37
Cg6g019270	-3.52135	5.39811	7.35464e-39	8.25886e-37
Cg2g027490	-2.62606	4.71493	9.20248e-39	1.02709e-36
CgUng018440	7.40235	2.78793	9.43276e-39	1.04641e-36
Cg7g004440	-4.42751	4.96187	1.15329e-38	1.27168e-36
Cg7g001150	2.66575	8.00763	2.23492e-38	2.44957e-36
Cg2g001440	-7.70545	3.459	2.44994e-38	2.66927e-36
Cg7g003640	-2.48517	4.7794	5.41387e-38	5.86364e-36
Cg5g018500	-3.05918	4.19397	6.58523e-38	7.09036e-36
Cg1g021100	-4.32062	3.66169	8.77843e-38	9.39651e-36
Cg3g018360	2.477	5.51071	9.54731e-38	1.01601e-35
Cg5g021520	-3.63573	3.28387	3.05173e-37	3.22884e-35
Cg6g014630	2.19156	6.21532	4.90515e-37	5.16e-35
Cg5g013090	-2.00551	6.11404	7.7446e-37	8.10041e-35
Cg9g023540	-4.87701	2.40944	8.03998e-37	8.36158e-35
Cg1g012970	-2.50971	5.87435	9.46677e-37	9.78981e-35
Cg4g016850	-2.73645	3.66692	1.3586e-36	1.39707e-34
Cg1g008900	2.40454	4.6127	1.65283e-36	1.69013e-34
Cg9g021460	-1.94767	6.36891	3.0352e-36	3.08646e-34
Cg2g042190	2.24377	4.751	3.11406e-36	3.14915e-34
Cg5g038940	-3.93727	3.02427	5.88301e-36	5.91663e-34
Cg5g025930	-3.86607	2.73644	9.99701e-36	9.9992e-34
Cg8g023110	-2.69065	4.87786	1.07166e-35	1.06607e-33
Cg2g016980	-9.95286	2.18023	1.38954e-35	1.37482e-33
Cg3g007180	-9.69208	1.93023	4.91632e-35	4.83809e-33
Cg3g021630	-3.35353	3.18431	5.15398e-35	5.04483e-33
Cg1g014850	-2.55106	4.68687	8.43085e-35	8.20842e-33
Cg8g014180	-9.32834	1.58031	9.76394e-35	9.45604e-33
Cg3g009290	2.54006	4.0444	1.6439e-34	1.58368e-32
Cg7g015110	-2.58532	6.88529	2.62704e-34	2.51756e-32
Cg4g018330	1.78191	6.21922	2.89945e-34	2.76414e-32
Cg2g044150	-1.72663	6.93359	3.85262e-34	3.65381e-32
Cg9g014780	-1.8981	5.83276	5.21509e-34	4.92046e-32
Cg9g007530	-2.07948	5.1179	6.19326e-34	5.81341e-32
Cg4g014290	-3.84736	5.26067	6.27724e-34	5.86217e-32
Cg2g002880	-9.65562	1.89321	8.22721e-34	7.64421e-32
Cg6g010810	5.40829	2.14609	1.03024e-33	9.52402e-32
Cg7g008900	9.33319	1.5827	1.04221e-33	9.58625e-32
Cg6g008780	1.89299	5.84813	1.05106e-33	9.61928e-32
Cg8g023750	-1.73407	6.12429	1.529e-33	1.39237e-31
Cg4g001050	-4.31684	5.85213	1.69623e-33	1.53702e-31
Cg7g010650	-8.0784	3.82634	2.21093e-33	1.99354e-31
Cg9g014210	3.22459	3.77864	3.23113e-33	2.89915e-31
Cg1g007100	-2.4328	7.70614	9.06054e-33	8.08995e-31
Cg9g001190	-3.74557	3.91125	1.06891e-32	9.4977e-31
Cg2g042810	-9.34088	1.59203	1.47615e-32	1.30528e-30
Cg6g013600	2.27664	5.69279	1.51446e-32	1.33272e-30
Cg6g012200	-2.16563	9.98566	1.7939e-32	1.57108e-30
Cg6g014420	2.56675	4.78237	1.83466e-32	1.59913e-30
Cg9g004560	4.43371	2.47589	1.92223e-32	1.66751e-30
Cg6g007110	9.32015	1.57062	1.96402e-32	1.69573e-30
Cg2g038980	-1.88734	8.00245	2.06724e-32	1.77647e-30
Cg1g017660	-1.99907	6.27038	2.52299e-32	2.15798e-30
Cg4g003060	-2.1212	4.31749	3.02179e-32	2.5726e-30
Cg5g043830	-3.62156	3.58788	4.30472e-32	3.64785e-30
Cg1g013420	-7.40188	1.53894	5.39506e-32	4.55074e-30
Cg6g007350	-9.31537	1.56828	7.22446e-32	6.0659e-30
Cg4g013630	-6.27537	1.71034	7.38076e-32	6.16884e-30
Cg4g017770	5.72461	2.06706	9.42274e-32	7.83972e-30
Cg9g005470	6.49376	1.91188	1.42766e-31	1.18243e-29
Cg9g007230	-2.15145	4.27604	1.84937e-31	1.52481e-29
Cg2g026810	-2.29096	5.35795	2.00404e-31	1.64493e-29
Cg7g007610	-7.67346	2.56126	2.45519e-31	2.00624e-29
Cg7g010470	-4.1813	2.50124	2.55206e-31	2.07613e-29
Cg9g006840	-9.51972	1.76473	2.89687e-31	2.34621e-29
Cg9g005590	-1.80013	7.44845	3.01228e-31	2.42894e-29
Cg3g008620	-9.09524	1.35889	4.58032e-31	3.67711e-29
Cg2g011460	7.30215	1.43847	5.14813e-31	4.11491e-29
Cg2g001100	-4.40539	2.31199	7.63703e-31	6.07775e-29
Cg5g033400	-1.8314	7.3463	8.46231e-31	6.70537e-29
Cg5g011850	7.28214	1.41952	8.77009e-31	6.9193e-29
Cg5g044910	-2.48766	3.8416	9.11951e-31	7.1641e-29
Cg6g011450	-4.42017	3.32891	9.5292e-31	7.45395e-29
Cg2g043490	-2.76368	3.81877	9.99418e-31	7.7844e-29
Cg9g006570	2.85656	4.0694	1.10112e-30	8.54023e-29
Cg6g011390	-3.23051	2.91891	1.11088e-30	8.57959e-29
Cg7g000780	-2.22864	4.44063	1.52799e-30	1.17514e-28
Cg5g036300	5.95236	2.04321	2.2257e-30	1.70457e-28
Cg2g020440	-2.99042	3.3569	2.24405e-30	1.71146e-28
Cg8g024860	5.50279	1.85677	4.45372e-30	3.38261e-28
Cg2g033320	-2.11803	7.24104	6.01829e-30	4.55202e-28
Cg2g016780	1.74521	5.77275	6.66552e-30	5.02081e-28
Cg5g037700	-3.38202	3.05488	7.0692e-30	5.30306e-28
Cg2g007020	1.97745	6.87483	8.58712e-30	6.41546e-28
Cg1g028790	9.15536	1.41342	1.10525e-29	8.22377e-28
Cg7g007780	3.67756	6.28795	1.26633e-29	9.36067e-28
CgUng013340	5.16357	2.21478	1.26827e-29	9.36067e-28
Cg5g010280	-2.51628	4.0505	1.47578e-29	1.08484e-27
Cg6g011970	-3.32641	4.91313	1.52068e-29	1.11338e-27
Cg9g001930	1.98369	6.44287	1.54573e-29	1.12722e-27
Cg2g028570	-3.13806	5.42388	1.56464e-29	1.13648e-27
Cg9g028940	6.53998	1.4696	1.63891e-29	1.18272e-27
Cg5g041840	-2.02045	5.35	1.64124e-29	1.18272e-27
Cg5g000150	-2.41396	4.15792	1.88165e-29	1.35066e-27
Cg6g006310	-4.63744	2.44922	1.99177e-29	1.42412e-27
Cg7g005630	2.58402	3.5092	2.20792e-29	1.57252e-27
Cg5g007160	-1.69578	7.97892	2.78078e-29	1.97285e-27
Cg3g012140	-4.88082	2.67894	3.36589e-29	2.37873e-27
Cg2g008070	-2.1652	6.02574	3.38189e-29	2.38085e-27
Cg9g009650	-9.31878	1.5725	3.79313e-29	2.66013e-27
Cg5g011170	-3.14043	7.01877	5.19715e-29	3.63086e-27
Cg2g002230	-3.29174	3.10818	5.33961e-29	3.7162e-27
Cg7g000250	-1.54808	6.18355	6.15829e-29	4.26975e-27
Cg7g004190	-2.82009	4.21666	6.56889e-29	4.53724e-27
Cg5g005680	-2.1959	5.67773	6.66636e-29	4.58726e-27
Cg6g006070	-1.59303	6.29154	7.79037e-29	5.34063e-27
Cg6g007360	-8.94685	1.21912	8.32293e-29	5.68444e-27
Cg9g021070	-8.93131	1.20447	8.71149e-29	5.9277e-27
Cg6g024910	-2.49485	3.57014	1.36738e-28	9.26981e-27
Cg7g023670	-6.52572	1.46178	1.56079e-28	1.0542e-26
Cg3g024600	-1.68921	5.36816	1.71481e-28	1.15396e-26
Cg1g005840	1.90303	7.88262	1.77298e-28	1.18874e-26
Cg8g023090	-1.67026	5.37466	1.80185e-28	1.20369e-26
Cg6g008370	-1.88461	7.0389	2.71425e-28	1.8066e-26
Cg6g015430	-8.89093	1.16674	3.51069e-28	2.32825e-26
Cg6g005290	-1.84198	4.52844	4.56547e-28	3.01684e-26
Cg3g014370	-8.86625	1.14368	4.60741e-28	3.0336e-26
Cg2g029490	-2.5217	3.55465	4.62973e-28	3.03737e-26
Cg2g044070	-5.1674	2.08242	5.31617e-28	3.47526e-26
Cg5g008280	-4.28614	5.12702	9.34474e-28	6.08705e-26
Cg1g005870	-2.56306	3.62765	1.10318e-27	7.16053e-26
Cg9g008080	2.04078	6.23052	1.58448e-27	1.02482e-25
Cg5g038020	-4.28451	2.03912	1.9348e-27	1.24699e-25
Cg4g007830	-3.47818	6.11648	2.42944e-27	1.5603e-25
Cg6g016410	4.25188	2.82175	2.79801e-27	1.79072e-25
Cg9g023970	-2.91337	8.54675	3.56529e-27	2.27384e-25
Cg2g045690	-2.60025	4.62663	3.61303e-27	2.29628e-25
Cg9g006150	2.15329	4.52882	4.31161e-27	2.73078e-25
Cg8g008960	-5.07106	2.38056	4.5576e-27	2.87663e-25
Cg8g024120	-2.33516	4.41188	4.62258e-27	2.90762e-25
Cg9g014450	-2.76394	4.09392	6.1625e-27	3.86296e-25
Cg9g011430	-8.05367	2.16161	6.79938e-27	4.24764e-25
Cg5g044590	-5.87989	1.33864	7.54165e-27	4.69532e-25
Cg6g006440	1.56541	6.43536	8.641e-27	5.36152e-25
Cg7g006910	1.5855	6.0387	8.71772e-27	5.39085e-25
Cg6g023500	2.55328	5.96806	8.89753e-27	5.48352e-25
Cg2g002330	-7.44838	1.58164	1.03365e-26	6.34897e-25
Cg2g043050	-2.2749	4.0432	1.42462e-26	8.72115e-25
Cg4g007550	6.50059	1.43224	1.49915e-26	9.14682e-25
Cg2g021710	-1.95284	5.12338	1.5359e-26	9.32077e-25
Cg8g002660	8.83003	1.10693	1.53784e-26	9.32077e-25
Cg7g007810	5.18706	2.69651	1.58216e-26	9.5577e-25
Cg9g003330	-7.58613	1.71263	1.66695e-26	1.00368e-24
Cg5g008520	2.0197	4.55548	1.71509e-26	1.02928e-24
Cg7g012250	1.62756	6.0485	1.73456e-26	1.03756e-24
Cg6g018400	1.64287	6.39824	1.81722e-26	1.08346e-24
Cg9g025440	1.73749	7.01404	1.83779e-26	1.09217e-24
Cg3g009030	-6.29787	1.2485	2.05954e-26	1.21999e-24
Cg9g025450	1.84319	7.18589	2.76495e-26	1.63257e-24
Cg7g020680	1.78033	5.40005	2.82181e-26	1.66079e-24
Cg3g008840	6.54229	1.47011	4.11859e-26	2.41624e-24
Cg2g015930	8.8803	1.15392	5.10776e-26	2.98698e-24
Cg4g003110	-1.76391	6.26383	5.18425e-26	3.02205e-24
Cg9g023260	-1.55733	5.29995	5.53161e-26	3.21431e-24
Cg2g016670	-7.50138	1.63432	6.53318e-26	3.78428e-24
Cg9g026450	1.53143	6.26205	6.97987e-26	4.03027e-24
Cg8g008300	1.99771	4.12811	7.29173e-26	4.1971e-24
Cg1g004380	1.56401	5.55062	7.5267e-26	4.31877e-24
Cg8g001230	-1.52986	5.98409	7.56241e-26	4.3257e-24
Cg9g022000	-8.7639	1.048	7.66082e-26	4.36834e-24
Cg4g006750	-3.20954	2.82916	7.70683e-26	4.38092e-24
Cg9g007350	-7.36189	1.50203	8.05926e-26	4.56708e-24
Cg7g014740	-1.84973	4.36533	8.22282e-26	4.64539e-24
Cg2g028620	-9.71398	1.94856	8.65181e-26	4.8727e-24
Cg6g018680	1.50578	5.78247	9.16995e-26	5.14867e-24
CgUng001330	-1.99285	4.66472	1.06035e-25	5.93537e-24
Cg2g001390	-1.62527	7.59875	1.0799e-25	6.02638e-24
Cg2g022360	-5.80625	1.26981	1.14608e-25	6.37624e-24
Cg9g000950	-2.95201	3.42337	1.2423e-25	6.89061e-24
Cg3g001110	-1.66002	6.33923	1.31022e-25	7.24538e-24
Cg9g018030	-7.16118	1.31128	1.42925e-25	7.8798e-24
Cg2g033360	-3.2165	2.99855	1.60111e-25	8.80084e-24
Cg2g015090	4.87359	2.18856	1.75041e-25	9.59266e-24
Cg2g035720	-3.82388	2.28521	1.87219e-25	1.02294e-23
Cg9g028510	-10.0636	2.28688	1.89383e-25	1.03169e-23
Cg2g036870	-1.90443	6.62283	1.96057e-25	1.06487e-23
Cg8g023530	-1.82794	5.39183	2.91776e-25	1.58008e-23
Cg3g023320	-1.77926	4.37414	3.76578e-25	2.0333e-23
Cg4g020700	-1.95158	4.76955	4.19831e-25	2.26017e-23
Cg8g023450	-3.47447	4.32095	4.82439e-25	2.58961e-23
Cg2g046910	-1.47065	5.72459	7.68779e-25	4.11454e-23
Cg6g005320	4.81894	1.74953	1.06464e-24	5.68137e-23
Cg9g016730	-8.74852	1.03264	1.18251e-24	6.29207e-23
Cg2g033920	-3.84257	4.30796	1.63787e-24	8.68975e-23
Cg5g008720	-1.89497	7.50969	1.66131e-24	8.7886e-23
Cg3g010610	-3.89122	1.98494	2.02454e-24	1.06793e-22
Cg3g010720	-4.96067	1.55709	2.45053e-24	1.28892e-22
Cg4g022000	1.52855	6.13786	2.76591e-24	1.45064e-22
Cg5g040200	1.79907	4.53206	3.81802e-24	1.99671e-22
Cg9g021420	1.76453	5.22872	3.93976e-24	2.05451e-22
Cg1g006590	2.20844	3.66662	4.21816e-24	2.19344e-22
Cg1g016360	-8.55555	0.854433	4.93047e-24	2.55658e-22
Cg7g012200	3.42429	2.51573	5.33481e-24	2.75843e-22
Cg1g020970	4.96453	1.35397	5.45175e-24	2.81096e-22
Cg2g013650	4.00994	2.78266	5.71534e-24	2.93859e-22
Cg5g036790	-2.49172	4.55795	6.02633e-24	3.0898e-22
Cg5g010720	-2.46513	3.91498	7.61673e-24	3.89432e-22
Cg3g014960	-3.8623	2.42212	8.70523e-24	4.43845e-22
Cg2g010650	1.48958	7.56767	9.00514e-24	4.57861e-22
Cg2g046410	-1.68126	8.15993	9.42101e-24	4.77679e-22
Cg7g002810	1.80314	4.85662	1.02192e-23	5.16717e-22
Cg2g030760	-2.54977	3.28536	1.04395e-23	5.26405e-22
Cg7g001220	1.63449	6.88636	1.07389e-23	5.40012e-22
Cg9g001540	-3.82298	2.92005	1.24526e-23	6.2447e-22
Cg9g018710	6.27558	1.22148	1.57499e-23	7.87665e-22
Cg7g016440	-8.60487	0.900406	1.65693e-23	8.25802e-22
Cg2g011190	8.54013	0.837343	1.66027e-23	8.25802e-22
Cg7g004110	1.66008	7.64795	1.71879e-23	8.52593e-22
Cg4g007620	-5.82499	2.85145	1.80863e-23	8.94736e-22
Cg2g030400	3.35397	2.76949	2.05516e-23	1.01395e-21
Cg6g010380	1.6041	5.31595	2.69098e-23	1.32408e-21
Cg4g023310	4.81131	1.58828	2.72545e-23	1.33744e-21
Cg9g007200	2.40257	4.31589	2.77028e-23	1.35581e-21
Cg7g007850	-6.7216	2.49985	2.90406e-23	1.41749e-21
Cg6g004310	-8.6165	0.910381	2.96176e-23	1.44181e-21
Cg2g001110	-2.66643	3.07672	3.18988e-23	1.54874e-21
Cg9g015360	3.84072	1.86146	3.5468e-23	1.71748e-21
Cg7g014670	-1.45842	6.4917	4.39318e-23	2.12171e-21
Cg5g006320	1.45767	6.00643	4.57311e-23	2.19852e-21
Cg9g006980	6.71831	0.893728	4.57625e-23	2.19852e-21
Cg6g012840	-2.92021	4.59383	4.60035e-23	2.20432e-21
Cg9g012800	1.6141	5.49543	4.88352e-23	2.33389e-21
Cg3g009420	-1.47087	7.84225	4.96964e-23	2.36886e-21
Cg6g008970	1.90251	4.38905	5.19124e-23	2.46806e-21
Cg2g000290	-1.39724	5.67959	5.74193e-23	2.7228e-21
Cg3g016650	2.19611	4.8775	6.00018e-23	2.83791e-21
Cg2g011220	-3.23578	2.45691	6.75602e-23	3.18717e-21
Cg9g015710	-8.51533	0.816806	6.97568e-23	3.28234e-21
Cg1g008580	-2.57076	3.42875	8.15167e-23	3.82585e-21
Cg2g022340	-6.9765	1.13756	8.55638e-23	4.00552e-21
Cg1g019780	-5.45553	1.2986	9.56755e-23	4.46746e-21
Cg2g040320	3.60786	2.08279	1.01085e-22	4.70803e-21
Cg1g027220	2.27515	4.27911	1.05153e-22	4.8851e-21
Cg2g019660	-3.95257	1.97085	1.08019e-22	5.00551e-21
Cg9g009130	8.44399	0.748728	1.19291e-22	5.51391e-21
Cg5g015940	1.72742	4.36792	1.21421e-22	5.59819e-21
Cg4g007200	-1.40952	5.87924	1.2556e-22	5.7745e-21
Cg9g010260	-3.45067	2.39926	1.27385e-22	5.84374e-21
Cg1g007420	-2.06021	7.02903	1.30828e-22	5.98669e-21
Cg6g013390	-2.0022	7.3232	1.36249e-22	6.21923e-21
Cg5g003510	1.46626	6.44891	1.48552e-22	6.76391e-21
Cg9g029160	1.71449	6.14902	1.60433e-22	7.28677e-21
Cg2g033660	-1.6003	5.83898	1.84252e-22	8.34791e-21
Cg7g014720	-1.48683	6.97595	1.86979e-22	8.45052e-21
Cg2g034370	-2.06224	4.19517	2.80971e-22	1.26455e-20
Cg9g022520	-1.51917	7.86842	2.81181e-22	1.26455e-20
Cg3g016560	-2.26936	4.07564	3.01705e-22	1.35353e-20
Cg5g019560	8.43278	0.738481	3.48123e-22	1.55795e-20
Cg7g000940	4.01445	1.78396	3.81127e-22	1.7015e-20
Cg2g002460	-5.40575	1.97353	4.10258e-22	1.82709e-20
Cg3g015360	8.50896	0.808493	4.13603e-22	1.83752e-20
Cg7g019550	1.4117	7.39898	4.58757e-22	2.03319e-20
Cg6g010520	3.49139	4.82634	4.70535e-22	2.08035e-20
Cg5g038960	-1.54402	5.69822	4.74154e-22	2.0913e-20
Cg4g020070	3.74527	2.77011	4.83772e-22	2.12859e-20
Cg5g017220	-1.74592	6.60684	5.51189e-22	2.41556e-20
Cg6g001170	-4.41273	1.76661	5.51629e-22	2.41556e-20
Cg5g034640	-1.39915	7.38812	5.7353e-22	2.50547e-20
Cg2g019670	-1.44925	8.91064	5.86424e-22	2.55569e-20
Cg3g003020	-4.17671	1.43631	6.36803e-22	2.76866e-20
Cg4g005820	-1.82483	4.85801	6.47066e-22	2.80661e-20
Cg9g022230	-1.37065	5.75627	6.53357e-22	2.8272e-20
Cg3g004000	-2.60919	4.80381	7.74096e-22	3.34176e-20
Cg9g017680	-5.3932	1.24131	7.83672e-22	3.37514e-20
Cg2g046080	-1.5869	9.21121	8.63384e-22	3.70971e-20
Cg8g007820	3.93951	1.8803	9.22411e-22	3.95405e-20
Cg1g003180	2.54551	4.98288	1.02692e-21	4.39175e-20
Cg4g002240	1.66242	5.47836	1.22409e-21	5.22278e-20
Cg2g035390	-1.71789	6.61627	1.4351e-21	6.10886e-20
Cg5g033220	1.5388	9.51781	1.76931e-21	7.51404e-20
Cg4g014580	-8.4508	0.757467	1.87353e-21	7.93822e-20
Cg2g001400	-3.43688	3.19399	1.91737e-21	8.08814e-20
Cg4g022980	-2.29889	4.01324	1.91775e-21	8.08814e-20
Cg9g009660	-1.7163	5.48597	2.03399e-21	8.55866e-20
Cg3g012020	-1.80302	5.56719	2.23803e-21	9.39561e-20
Cg6g009460	2.35204	3.77875	2.27165e-21	9.51495e-20
Cg8g001920	4.48179	1.70856	2.32514e-21	9.71674e-20
Cg2g017550	-2.07161	7.56219	2.64832e-21	1.10421e-19
Cg2g044990	1.85719	3.87986	2.67891e-21	1.11443e-19
Cg6g005680	-2.46796	3.12958	2.90955e-21	1.20763e-19
Cg9g011630	-1.3568	5.29055	2.91909e-21	1.20885e-19
Cg6g006910	-2.249	3.45983	2.96899e-21	1.22674e-19
Cg8g023680	-2.14856	6.40626	3.03779e-21	1.25233e-19
Cg5g037800	-1.78493	7.67059	3.10267e-21	1.27621e-19
Cg2g029760	-1.63957	4.76133	3.2197e-21	1.32138e-19
Cg5g006690	-2.5939	4.47147	3.22788e-21	1.32177e-19
Cg6g004220	-4.47013	2.02967	3.25858e-21	1.33136e-19
Cg5g017510	1.4997	6.13151	3.6049e-21	1.46958e-19
Cg2g042930	6.87983	1.04262	3.87292e-21	1.57533e-19
Cg5g005530	2.79061	3.31769	4.01584e-21	1.62984e-19
Cg3g014550	-1.52907	5.27909	4.18589e-21	1.6951e-19
Cg7g005390	-2.64489	4.44375	4.21035e-21	1.70124e-19
Cg6g024960	-5.21817	1.36007	5.01825e-21	2.02322e-19
Cg5g003680	1.40696	6.6104	5.17287e-21	2.08097e-19
Cg6g006680	-1.62732	5.7266	5.31061e-21	2.1317e-19
Cg4g021720	2.1924	3.31556	5.36152e-21	2.14742e-19
Cg7g002410	-1.62469	4.71054	5.38369e-21	2.1516e-19
Cg4g004600	-8.35888	0.673868	6.69344e-21	2.66921e-19
Cg4g023650	-1.5891	5.41357	6.80742e-21	2.70876e-19
Cg4g001020	-3.43231	2.38237	7.37829e-21	2.92955e-19
Cg1g017070	-4.06911	1.66243	7.627e-21	3.02174e-19
Cg5g009000	1.41937	6.14047	7.6629e-21	3.02941e-19
Cg4g010230	2.11316	3.9737	8.91768e-21	3.51787e-19
Cg4g024770	1.44928	7.05531	9.31791e-21	3.66785e-19
Cg9g008090	1.92594	3.86108	9.58275e-21	3.764e-19
Cg6g000750	-1.52592	5.97187	9.88671e-21	3.87508e-19
Cg1g004510	-2.43794	3.56027	9.95611e-21	3.89395e-19
Cg9g005220	1.51361	5.25631	1.15865e-20	4.52194e-19
Cg9g010270	-1.7012	4.32169	1.16377e-20	4.53228e-19
Cg1g011990	-1.89513	3.76898	1.35235e-20	5.24767e-19
Cg7g015690	-2.27775	3.37081	1.3532e-20	5.24767e-19
Cg1g006000	-1.83297	5.46109	1.37671e-20	5.32754e-19
Cg2g020000	-1.31588	7.09297	1.45035e-20	5.60068e-19
Cg2g028350	-4.99154	1.15262	1.52315e-20	5.86944e-19
Cg2g002010	1.57471	9.3816	1.63977e-20	6.30555e-19
Cg2g036170	-1.37855	5.89876	1.71786e-20	6.59196e-19
Cg9g023230	-8.33467	0.652063	1.81045e-20	6.93272e-19
Cg6g009380	-2.46779	2.80184	1.82672e-20	6.98044e-19
Cg9g010390	2.59774	6.58671	1.87869e-20	7.16406e-19
Cg4g001480	1.30041	8.1657	1.96509e-20	7.47795e-19
Cg3g018040	9.19007	1.44579	2.0064e-20	7.61932e-19
Cg5g040210	2.41429	2.79922	2.01074e-20	7.62001e-19
Cg2g040650	-8.71192	0.998658	2.08477e-20	7.88421e-19
Cg2g037930	-3.28932	2.36748	2.14221e-20	8.08476e-19
Cg1g013340	-2.23239	4.98864	2.26633e-20	8.53558e-19
Cg2g040420	1.75971	7.02069	2.75536e-20	1.03561e-18
Cg8g000060	2.66176	2.55377	2.78953e-20	1.0463e-18
Cg6g023960	-8.48459	0.787945	2.89495e-20	1.08362e-18
Cg5g028770	1.75649	4.15933	2.92806e-20	1.09378e-18
Cg4g022680	-1.46009	5.99489	3.17182e-20	1.18242e-18
Cg2g045220	-1.39464	8.53224	3.91086e-20	1.45497e-18
Cg8g002920	2.22805	4.31974	3.98084e-20	1.478e-18
Cg2g020060	-1.92104	4.61306	4.05151e-20	1.50119e-18
Cg9g002560	-6.84672	1.01648	4.20193e-20	1.55378e-18
Cg2g046610	-1.29221	5.94039	4.56874e-20	1.68601e-18
Cg1g011670	-4.35936	1.4745	4.63193e-20	1.70589e-18
Cg7g005220	-3.36528	2.43583	4.65534e-20	1.71107e-18
Cg2g028060	-2.51208	3.96802	5.37327e-20	1.97099e-18
Cg2g021380	9.22759	1.48214	5.63483e-20	2.0628e-18
Cg2g045400	-1.30008	6.46911	5.81133e-20	2.12317e-18
Cg8g020370	-2.57684	2.64895	5.95245e-20	2.17039e-18
Cg6g003680	1.97708	4.912	6.47341e-20	2.35565e-18
Cg2g001610	-6.17081	1.12978	6.50929e-20	2.36401e-18
Cg1g017290	-2.1929	4.00016	6.65549e-20	2.41232e-18
Cg4g020720	-1.85163	6.1027	7.58633e-20	2.74427e-18
Cg9g019180	-8.262	0.585712	7.66214e-20	2.76623e-18
Cg8g002840	-5.2111	1.35336	7.90176e-20	2.84712e-18
Cg5g043310	-1.40205	5.83382	8.38506e-20	3.01533e-18
Cg9g004440	-1.55565	5.48018	8.64836e-20	3.10391e-18
Cg2g042260	-2.28005	3.10849	9.94596e-20	3.56264e-18
Cg5g015960	1.7466	4.07201	1.05525e-19	3.77253e-18
Cg4g018560	1.33463	5.73559	1.3169e-19	4.69872e-18
Cg2g007570	-1.70253	7.51225	1.40173e-19	4.99169e-18
Cg6g025030	-2.65015	3.46335	1.41683e-19	5.03566e-18
Cg6g000280	-1.38958	6.04448	1.45162e-19	5.1493e-18
Cg7g023710	-2.54731	3.14402	1.67488e-19	5.92979e-18
Cg7g022810	2.00887	3.31344	2.26127e-19	7.9904e-18
Cg7g018230	3.16517	2.39024	2.26788e-19	7.99831e-18
Cg5g038170	-1.57481	5.09203	2.31909e-19	8.1632e-18
Cg4g016820	-3.53438	1.59676	2.36059e-19	8.29332e-18
Cg9g010790	6.40735	0.610128	2.46134e-19	8.62326e-18
Cg9g027340	-3.59196	1.90835	2.46392e-19	8.62326e-18
Cg7g006010	-1.41613	5.80194	2.47305e-19	8.63867e-18
Cg5g009750	-2.30649	4.47785	2.61803e-19	9.12771e-18
Cg9g014240	-9.20186	1.45777	2.7554e-19	9.58838e-18
Cg9g015600	2.22292	3.35986	2.76674e-19	9.60958e-18
Cg5g020470	1.41896	5.16485	2.78523e-19	9.65548e-18
Cg6g007160	-1.32948	5.45832	3.1097e-19	1.07599e-17
Cg2g007590	1.36026	6.19387	3.39284e-19	1.17175e-17
Cg2g039810	-2.81075	2.27014	3.48914e-19	1.20273e-17
Cg5g015220	-2.40055	4.62221	3.7982e-19	1.30681e-17
Cg2g017180	2.76297	2.96323	4.41863e-19	1.51742e-17
Cg8g004800	1.5898	5.21477	4.44392e-19	1.52325e-17
Cg1g017710	2.004	3.48839	4.87308e-19	1.66723e-17
Cg5g026310	-1.63441	4.64964	5.23858e-19	1.78894e-17
Cg6g016990	-1.35814	8.82938	5.28365e-19	1.80097e-17
Cg8g019560	1.48054	5.68888	5.76396e-19	1.96103e-17
Cg6g005780	-2.97115	2.84642	5.98981e-19	2.03409e-17
Cg9g025230	-1.61575	10.4664	6.2924e-19	2.13289e-17
Cg2g000810	-1.26626	6.36197	6.8398e-19	2.31415e-17
Cg8g022140	-2.89192	4.96939	6.86516e-19	2.31845e-17
Cg5g043580	1.50876	6.4586	7.29846e-19	2.46024e-17
Cg1g021620	2.4068	2.82356	7.41528e-19	2.49502e-17
Cg2g029210	-1.35563	6.57571	8.05869e-19	2.70654e-17
Cg9g021890	-2.6802	4.83748	8.13674e-19	2.72775e-17
Cg5g008900	2.51495	3.96112	8.25364e-19	2.76187e-17
Cg2g017370	8.09513	0.431721	8.39732e-19	2.80483e-17
Cg3g025700	2.57889	2.50643	8.86155e-19	2.9545e-17
Cg4g003410	2.99414	2.1383	9.16178e-19	3.04904e-17
Cg9g017390	5.6203	1.44462	9.5367e-19	3.16805e-17
CgUng003320	2.97894	4.8066	1.0698e-18	3.54741e-17
Cg4g002290	-1.51511	6.6248	1.07578e-18	3.56076e-17
Cg5g030380	3.57252	2.34188	1.11014e-18	3.66789e-17
Cg5g032320	-2.14919	3.57849	1.11495e-18	3.67711e-17
Cg6g017470	-1.24371	5.53825	1.14598e-18	3.77267e-17
Cg6g023910	-6.34817	0.562977	1.15635e-18	3.79995e-17
Cg2g010480	-3.96497	2.41304	1.56404e-18	5.13051e-17
Cg2g022770	-8.21386	0.540725	1.58964e-18	5.20514e-17
Cg2g010360	2.24038	3.4452	1.63512e-18	5.3445e-17
Cg7g009800	-1.66887	6.47793	1.70016e-18	5.54719e-17
Cg5g035670	1.57114	4.06581	1.86619e-18	6.07806e-17
Cg7g010360	1.62601	4.59178	1.99581e-18	6.48867e-17
Cg9g025930	-1.32809	6.00073	2.21214e-18	7.17925e-17
Cg1g016970	-2.33654	4.56889	2.25697e-18	7.31178e-17
Cg6g006260	4.14191	1.40005	2.43107e-18	7.8619e-17
Cg2g006800	8.19129	0.518036	2.48838e-18	8.03303e-17
Cg7g014500	-1.6496	4.51787	2.51636e-18	8.10905e-17
Cg3g001470	-5.44598	0.938228	2.60447e-18	8.37825e-17
Cg1g015270	-2.28202	3.5822	2.66925e-18	8.57159e-17
Cg2g024720	1.27989	5.80541	2.6895e-18	8.62147e-17
Cg5g025890	-8.18608	0.516397	3.02629e-18	9.68414e-17
Cg4g022380	-2.24042	3.33123	3.19958e-18	1.02208e-16
Cg9g027830	-1.81039	4.25282	3.25095e-18	1.03668e-16
Cg9g017510	-1.2762	6.02086	3.49748e-18	1.11335e-16
Cg3g022370	1.35926	5.67313	3.61216e-18	1.14786e-16
Cg4g010850	-8.01811	0.365656	3.92589e-18	1.2454e-16
Cg2g001810	-3.34873	1.56927	3.94976e-18	1.2508e-16
Cg9g026560	3.12725	2.74922	4.01553e-18	1.26885e-16
Cg9g028580	1.82855	3.82421	4.02062e-18	1.26885e-16
Cg5g000770	-1.39025	6.21633	4.24562e-18	1.33755e-16
Cg9g020840	-2.85763	2.44642	4.51231e-18	1.41913e-16
CgUng001440	1.41714	4.45876	5.0928e-18	1.59895e-16
Cg6g025580	-1.37059	8.34301	5.11781e-18	1.60405e-16
Cg7g006900	1.29678	6.81131	6.10471e-18	1.9101e-16
Cg7g018950	1.43481	4.5725	6.35009e-18	1.98348e-16
Cg9g022130	-1.32063	5.77936	7.09025e-18	2.2109e-16
Cg9g011540	-1.37114	6.66562	7.96389e-18	2.4791e-16
Cg8g024030	-1.90799	4.29099	9.12054e-18	2.83434e-16
Cg6g010880	-1.69547	3.79847	9.50113e-18	2.9476e-16
Cg9g026290	-8.39729	0.707134	9.96756e-18	3.08708e-16
Cg6g012150	1.45509	5.47342	1.02202e-17	3.15998e-16
Cg9g028820	-8.0193	0.366133	1.05171e-17	3.24629e-16
Cg2g028130	-2.8622	2.81429	1.07826e-17	3.32264e-16
Cg5g016730	-3.21241	1.74175	1.17854e-17	3.62556e-16
Cg8g001570	-1.33702	8.10329	1.1826e-17	3.63194e-16
Cg1g004210	1.28994	5.84111	1.20867e-17	3.70579e-16
Cg2g034310	4.02606	5.31599	1.22531e-17	3.75052e-16
Cg4g023620	1.75347	3.73523	1.33265e-17	4.07227e-16
Cg7g010060	1.48409	4.2759	1.38306e-17	4.21925e-16
Cg3g009450	-1.34521	4.88699	1.49444e-17	4.55147e-16
Cg9g008470	-1.22001	7.48238	1.65684e-17	5.03769e-16
Cg4g011160	-8.12024	0.456202	1.74022e-17	5.28243e-16
Cg9g019320	-1.25274	6.26782	1.7891e-17	5.42179e-16
Cg5g032600	1.9066	4.4804	1.80372e-17	5.45706e-16
Cg4g015940	2.69154	2.68107	1.93485e-17	5.84415e-16
CgUng002560	-1.50628	6.30343	1.97287e-17	5.94917e-16
Cg1g000380	1.70337	5.18694	2.26388e-17	6.81547e-16
Cg6g004730	-1.2905	10.5023	2.68006e-17	8.05513e-16
Cg3g000340	-1.6541	3.88219	2.81745e-17	8.45421e-16
Cg3g009020	-2.88152	2.21236	2.92529e-17	8.76342e-16
Cg5g025100	4.58271	0.778779	3.15977e-17	9.45041e-16
Cg2g023590	-8.45086	0.757458	3.58898e-17	1.07166e-15
Cg7g011820	-6.812	0.987909	3.62016e-17	1.07921e-15
Cg3g010060	-1.78747	8.60009	3.63108e-17	1.0807e-15
Cg2g042560	-1.78184	4.12922	4.07391e-17	1.21053e-15
Cg2g000160	-1.16815	5.43671	4.24143e-17	1.25827e-15
Cg7g004490	-3.2923	2.90348	4.69837e-17	1.39157e-15
Cg7g002150	-1.60745	5.49278	4.8321e-17	1.42887e-15
Cg9g022580	-1.27929	5.82513	4.92178e-17	1.45304e-15
Cg5g042990	-1.43529	4.5545	4.97642e-17	1.4668e-15
Cg8g006810	1.76365	3.84371	5.34782e-17	1.57374e-15
Cg1g000980	1.19324	6.09644	5.4568e-17	1.60323e-15
Cg6g009740	-1.384	7.0829	5.76477e-17	1.691e-15
Cg5g034890	2.31588	3.07062	6.33413e-17	1.85504e-15
Cg5g010880	-1.18369	6.47885	6.4178e-17	1.87654e-15
Cg1g005010	4.75444	1.16201	6.54117e-17	1.90956e-15
Cg2g032340	2.3694	3.85141	6.8509e-17	1.99401e-15
Cg2g039290	-1.58006	4.36257	6.85224e-17	1.99401e-15
Cg3g016360	-4.46149	2.43705	6.93216e-17	2.01407e-15
Cg5g026170	-1.64418	4.30822	6.97499e-17	2.0233e-15
Cg4g001810	-1.69747	7.09453	7.75915e-17	2.24721e-15
Cg4g011730	-1.45981	7.23712	7.98065e-17	2.30771e-15
Cg4g017340	1.43389	5.03061	8.24589e-17	2.38064e-15
Cg4g015100	1.44558	4.51372	8.28508e-17	2.38819e-15
Cg6g024670	2.65989	2.87308	8.7193e-17	2.5094e-15
Cg9g017640	-8.0048	0.352973	8.81323e-17	2.53246e-15
Cg1g019670	2.48972	2.67845	9.24373e-17	2.65199e-15
Cg6g014900	-1.52401	4.88285	9.73304e-17	2.78801e-15
Cg2g019080	1.2574	4.91652	1.02061e-16	2.91894e-15
Cg4g000620	-1.18351	7.15388	1.04986e-16	2.99791e-15
Cg4g012590	1.87804	3.68789	1.08629e-16	3.09712e-15
Cg1g006090	-5.65684	3.96215	1.10288e-16	3.13952e-15
Cg4g008570	-2.62935	2.11733	1.11452e-16	3.16773e-15
Cg6g016810	-1.39162	4.89751	1.16316e-16	3.30085e-15
Cg3g025850	-2.47849	4.30102	1.24316e-16	3.52242e-15
Cg3g013530	3.34278	1.68165	1.31726e-16	3.7266e-15
Cg2g011090	1.30052	5.28424	1.35866e-16	3.83778e-15
Cg4g007050	-2.14442	6.65513	1.38964e-16	3.91925e-15
Cg7g023960	-8.12099	0.456463	1.39489e-16	3.928e-15
Cg2g039820	1.37409	4.59866	1.40293e-16	3.94459e-15
Cg2g000740	1.88204	3.23962	1.43552e-16	4.03003e-15
Cg2g040960	-2.91676	1.7722	1.87868e-16	5.26607e-15
Cg2g008850	-1.62111	4.35288	1.93989e-16	5.42419e-15
Cg5g028790	-1.40827	6.38053	1.94102e-16	5.42419e-15
Cg6g024250	2.97777	1.72817	2.0851e-16	5.81795e-15
Cg5g017120	-1.94214	3.38183	2.13143e-16	5.93371e-15
Cg3g011940	1.62859	7.85683	2.13308e-16	5.93371e-15
Cg5g029550	3.15216	2.37803	2.19719e-16	6.1028e-15
Cg7g002470	-1.26248	5.1551	2.21611e-16	6.146e-15
Cg7g010570	-1.83607	3.32371	2.23671e-16	6.19376e-15
Cg9g011580	-4.76105	1.37304	2.36911e-16	6.55049e-15
Cg1g026760	-1.93711	4.07118	2.55937e-16	7.06586e-15
Cg9g002790	-1.25922	8.85914	2.62651e-16	7.24031e-15
Cg8g001560	-1.88228	3.24585	2.73653e-16	7.53225e-15
Cg8g009490	-3.46511	1.67011	2.75794e-16	7.57979e-15
Cg2g005520	-1.19135	6.61794	2.86369e-16	7.85863e-15
Cg5g021300	7.96183	0.312833	2.93426e-16	8.04021e-15
Cg2g021840	3.55824	6.52591	2.99474e-16	8.19369e-15
Cg9g005410	-3.13698	2.46255	3.06958e-16	8.38591e-15
Cg3g018330	1.35036	6.0565	3.08144e-16	8.40576e-15
Cg9g019160	-2.68628	2.66265	3.15578e-16	8.59574e-15
Cg1g008420	-5.07423	1.22822	3.41425e-16	9.28596e-15
Cg9g026110	-3.28538	2.13188	3.75636e-16	1.02012e-14
Cg2g021220	1.24419	6.30865	4.06683e-16	1.1028e-14
Cg4g018670	1.35076	5.07282	4.0741e-16	1.10314e-14
Cg8g022270	1.22946	9.30911	4.14284e-16	1.1201e-14
Cg5g044850	-1.29723	4.7004	4.4e-16	1.18787e-14
Cg6g023940	-8.62163	0.917422	4.95065e-16	1.33456e-14
Cg6g015890	1.40494	5.78587	5.09062e-16	1.37027e-14
Cg7g020500	-2.00655	3.90784	5.32541e-16	1.43123e-14
Cg9g021700	2.11052	2.87071	5.33269e-16	1.43123e-14
Cg3g011700	-7.81238	0.182877	5.50249e-16	1.47463e-14
Cg6g016850	-1.55695	7.61453	5.56594e-16	1.48946e-14
Cg1g025120	2.49499	2.69927	5.81438e-16	1.55367e-14
Cg9g014420	-7.74095	0.120988	5.93153e-16	1.58266e-14
Cg1g005700	1.69628	3.97713	6.0657e-16	1.61611e-14
Cg2g029230	-2.94243	1.87681	6.20694e-16	1.65133e-14
Cg3g021110	-1.60193	7.44848	6.53632e-16	1.73644e-14
Cg9g007170	-1.69414	6.26267	7.99203e-16	2.12009e-14
Cg1g027650	8.1374	0.469446	8.13052e-16	2.15371e-14
Cg2g006850	-7.72333	0.105395	8.29652e-16	2.1945e-14
Cg2g035600	-1.54936	4.20484	8.66544e-16	2.28878e-14
Cg8g001890	-2.41606	2.85145	9.56617e-16	2.52304e-14
Cg6g023180	-1.36507	4.86043	9.65889e-16	2.54383e-14
Cg1g007380	1.52109	6.38363	9.78106e-16	2.57231e-14
Cg8g019600	-3.37913	1.9403	1.0578e-15	2.77791e-14
Cg5g040990	1.84017	4.65991	1.15312e-15	3.02389e-14
Cg8g005920	-1.70632	6.0306	1.18386e-15	3.10004e-14
Cg7g003970	-2.12199	2.61342	1.2221e-15	3.19563e-14
Cg9g000960	-1.79644	3.62597	1.31082e-15	3.41828e-14
Cg9g029600	1.35737	5.5827	1.31099e-15	3.41828e-14
Cg2g038480	-2.08988	3.76718	1.40641e-15	3.66187e-14
Cg8g022990	2.05434	3.97764	1.43677e-15	3.73559e-14
Cg8g003450	-2.82104	3.41759	1.44082e-15	3.74083e-14
Cg9g016940	1.1588	5.7999	1.52826e-15	3.96223e-14
Cg2g041950	1.20023	6.58435	1.54395e-15	3.99725e-14
Cg3g010270	-2.51684	2.18502	1.56053e-15	4.03445e-14
Cg2g041930	-1.35137	5.00893	1.65794e-15	4.28025e-14
Cg9g006440	-3.83798	1.93563	1.70753e-15	4.40207e-14
Cg1g024720	-3.70475	1.81631	1.72813e-15	4.4489e-14
Cg8g005950	-2.12828	3.24975	1.85155e-15	4.75993e-14
Cg3g018850	-1.32948	9.70846	1.94944e-15	5.00457e-14
Cg9g026480	1.69041	5.82931	2.14551e-15	5.50021e-14
Cg1g005520	1.1649	5.95742	2.2504e-15	5.76102e-14
Cg9g023850	-1.97015	3.28887	2.44314e-15	6.2457e-14
Cg9g005280	1.61461	5.49109	2.47313e-15	6.31356e-14
Cg7g014240	-4.65319	0.57491	2.5488e-15	6.49767e-14
Cg2g040950	-2.58726	2.05334	2.59913e-15	6.61676e-14
Cg7g013670	-1.09431	6.20323	2.6081e-15	6.63036e-14
Cg7g011450	1.6212	3.57807	2.69484e-15	6.84139e-14
Cg9g003130	-1.25492	4.58647	2.81189e-15	7.12864e-14
Cg2g039520	-8.13569	0.46915	2.82446e-15	7.15061e-14
Cg3g024060	1.39115	5.12992	2.83558e-15	7.16885e-14
Cg4g009640	-2.15802	11.9809	2.87654e-15	7.26238e-14
Cg9g025760	2.71325	1.8659	2.90098e-15	7.31399e-14
Cg9g009090	-1.12036	5.70366	3.28734e-15	8.27668e-14
Cg9g007160	-1.17823	9.27656	3.43156e-15	8.61669e-14
Cg2g013760	-1.45772	5.03589	3.4318e-15	8.61669e-14
Cg2g024890	-2.3281	3.00226	3.56e-15	8.92635e-14
Cg4g012810	1.36835	5.84538	3.71512e-15	9.30253e-14
Cg9g010680	-7.77808	0.152608	3.72447e-15	9.31322e-14
Cg5g017260	-1.53482	3.92633	3.77637e-15	9.43012e-14
Cg7g022090	1.30902	6.2924	3.78497e-15	9.43869e-14
Cg2g043570	-2.89715	1.62016	3.83357e-15	9.54688e-14
Cg2g043990	1.79317	3.43996	3.84073e-15	9.55172e-14
Cg3g012990	3.65848	1.19131	3.95356e-15	9.819e-14
Cg1g016410	-7.76082	0.137312	4.0889e-15	1.01413e-13
Cg8g017900	-1.24462	6.61513	4.11185e-15	1.01845e-13
Cg7g023770	-1.69256	4.42329	4.14373e-15	1.02496e-13
Cg8g023500	-1.13679	5.5854	4.41754e-15	1.09121e-13
Cg9g015070	-3.6985	2.06098	4.51354e-15	1.11342e-13
Cg8g023630	1.34434	8.33773	4.74479e-15	1.16889e-13
Cg7g003920	-3.55578	2.8352	4.7559e-15	1.17005e-13
Cg9g029290	-2.87697	2.20963	4.76505e-15	1.17073e-13
Cg5g004870	1.15674	5.91539	4.98215e-15	1.22243e-13
Cg6g018030	1.12762	6.40635	5.10114e-15	1.24995e-13
Cg7g013380	2.25545	2.90953	5.14845e-15	1.25986e-13
Cg5g016230	-1.3078	6.86289	5.19466e-15	1.26947e-13
Cg4g016890	7.65357	0.0416857	5.37422e-15	1.3116e-13
Cg6g006060	-1.23655	8.61764	5.57374e-15	1.35848e-13
Cg6g009660	3.84358	1.35387	5.66551e-15	1.37901e-13
Cg7g017390	-7.81227	0.182816	6.05703e-15	1.47235e-13
Cg4g014040	-6.25187	0.478716	6.15865e-15	1.49507e-13
Cg3g020670	4.639	1.72855	6.27605e-15	1.52155e-13
Cg5g028610	3.20254	1.15356	6.33018e-15	1.53264e-13
CgUng002990	-2.95336	1.61978	6.36832e-15	1.53984e-13
Cg2g044980	2.51687	4.74729	6.46979e-15	1.56231e-13
Cg4g011120	-3.25142	2.26073	6.52108e-15	1.57262e-13
Cg2g039680	-1.62294	4.21183	6.53695e-15	1.57266e-13
Cg3g019200	-1.26915	8.04822	6.53844e-15	1.57266e-13
Cg2g012160	7.78095	0.153111	7.31112e-15	1.7562e-13
Cg2g011230	-1.255	6.74092	7.58503e-15	1.81961e-13
Cg2g031350	-7.68534	0.0729251	7.93506e-15	1.90109e-13
Cg4g017870	-1.24958	7.3803	8.18031e-15	1.95729e-13
Cg8g012260	-1.75017	7.21622	8.19603e-15	1.95849e-13
Cg1g020500	1.94093	2.82099	8.33253e-15	1.98851e-13
Cg7g019770	3.21362	2.84485	8.66481e-15	2.06511e-13
Cg5g022770	1.99779	3.13127	8.73566e-15	2.07929e-13
Cg8g023890	7.7993	0.168716	8.88953e-15	2.11317e-13
Cg3g023510	-2.99409	2.94909	9.98596e-15	2.37073e-13
Cg9g002640	-1.20023	7.89232	1.00199e-14	2.37571e-13
Cg9g014470	1.11699	5.07467	1.01195e-14	2.39621e-13
Cg6g020150	-1.27617	5.55109	1.01906e-14	2.40993e-13
Cg4g020670	1.43882	4.17871	1.04508e-14	2.46827e-13
Cg9g005390	-1.74496	5.02217	1.08513e-14	2.55958e-13
Cg7g013400	1.19733	8.99787	1.15563e-14	2.72235e-13
Cg6g009970	-1.21683	6.21298	1.20132e-14	2.82634e-13
Cg2g033510	-7.60933	0.00680907	1.32166e-14	3.10548e-13
Cg1g015910	-3.57355	1.39895	1.36813e-14	3.21053e-13
Cg2g046010	-1.2194	11.8021	1.41135e-14	3.30773e-13
Cg9g022320	-1.3333	8.42769	1.42561e-14	3.33687e-13
Cg4g023670	1.19015	7.88641	1.45008e-14	3.38647e-13
Cg2g008910	-1.65996	5.20822	1.4505e-14	3.38647e-13
Cg7g012700	-3.10748	1.8477	1.47915e-14	3.44896e-13
Cg3g001480	-3.4951	1.93472	1.48809e-14	3.46359e-13
Cg9g008710	1.52928	4.43055	1.48921e-14	3.46359e-13
Cg3g013500	1.28459	8.17467	1.49846e-14	3.4807e-13
Cg6g025830	3.09045	1.82809	1.52766e-14	3.54401e-13
Cg2g027200	-1.13358	7.25111	1.53608e-14	3.55903e-13
Cg8g023800	1.19494	8.24193	1.57587e-14	3.64661e-13
Cg2g047100	1.15109	5.58048	1.70989e-14	3.95174e-13
Cg8g010070	-4.23956	1.81361	1.81429e-14	4.18775e-13
Cg8g017680	1.75284	3.61547	1.85084e-14	4.26672e-13
Cg3g020980	-2.23219	4.78233	1.93207e-14	4.44837e-13
Cg2g041940	1.2617	4.53439	1.9422e-14	4.46609e-13
Cg4g013930	-3.31856	2.74018	2.0394e-14	4.68371e-13
Cg3g008540	-1.33888	4.38173	2.05238e-14	4.70761e-13
Cg2g039740	-1.32699	4.90281	2.07694e-14	4.75799e-13
Cg6g008380	1.20227	9.98946	2.20819e-14	5.05233e-13
Cg2g006420	1.91409	2.99574	2.23668e-14	5.11113e-13
Cg5g002190	1.52075	5.78777	2.24662e-14	5.12744e-13
Cg6g003280	-3.62798	2.77478	2.47073e-14	5.6319e-13
Cg7g006850	-1.75447	3.3145	2.50555e-14	5.70418e-13
Cg9g004790	-2.82144	1.69069	2.5173e-14	5.72381e-13
Cg9g001160	3.95474	2.49345	2.5313e-14	5.7485e-13
Cg2g026970	-3.89046	0.919838	2.5887e-14	5.87158e-13
Cg9g028560	1.42605	4.26121	2.61148e-14	5.9159e-13
Cg4g010490	-3.13109	2.63228	2.61951e-14	5.92675e-13
Cg9g029500	2.07698	2.62943	2.65247e-14	5.99393e-13
Cg7g000090	-1.11116	7.35618	2.69808e-14	6.08948e-13
Cg1g003160	1.23444	7.4613	2.8442e-14	6.41137e-13
Cg1g001530	-1.31193	4.97055	3.17984e-14	7.15915e-13
Cg5g022800	1.17662	8.20287	3.28657e-14	7.39033e-13
Cg9g027580	-2.26186	3.03485	3.51017e-14	7.88345e-13
Cg2g043350	1.22326	6.47617	3.53302e-14	7.92505e-13
Cg1g002670	-1.46608	4.84647	3.59713e-14	8.05898e-13
Cg2g007170	1.17089	5.43326	3.66184e-14	8.19394e-13
Cg1g017410	-3.01288	2.7265	3.672e-14	8.20662e-13
Cg3g009670	7.53371	-0.0615123	3.76108e-14	8.39546e-13
Cg8g005720	-4.00015	0.695449	3.77047e-14	8.40617e-13
Cg4g009310	-1.1707	5.74642	3.77857e-14	8.41398e-13
Cg2g046710	-4.83195	0.392051	4.07544e-14	9.06401e-13
Cg5g030810	-2.01322	2.95224	4.18866e-14	9.30451e-13
Cg9g008480	-3.80305	1.1046	4.23113e-14	9.38747e-13
Cg2g035860	-1.27875	4.52911	4.29538e-14	9.51847e-13
Cg5g005660	1.10823	5.15829	4.40522e-14	9.75009e-13
Cg8g002980	-1.46111	9.31087	4.42211e-14	9.77564e-13
Cg3g020920	-1.49677	5.60964	4.58686e-14	1.01276e-12
Cg2g005690	-1.14581	7.67286	4.75467e-14	1.04855e-12
Cg9g017490	4.00001	4.11611	4.79968e-14	1.0572e-12
Cg2g028120	-3.22177	1.5228	5.03678e-14	1.10809e-12
Cg8g023380	-3.98961	0.854841	5.05218e-14	1.11015e-12
Cg2g021170	1.79848	5.11806	5.07098e-14	1.11294e-12
Cg2g007600	-1.33414	4.25132	5.31666e-14	1.16546e-12
Cg7g019750	-2.11131	3.31072	5.48197e-14	1.20026e-12
Cg2g028580	-1.22658	6.64706	5.56958e-14	1.21799e-12
Cg2g016740	-6.5106	0.707512	5.7461e-14	1.25509e-12
Cg3g017870	2.49375	2.34671	5.83928e-14	1.27359e-12
Cg9g008130	-5.84116	1.30062	5.84469e-14	1.27359e-12
Cg6g016460	1.18773	5.85257	6.45096e-14	1.40402e-12
Cg1g003580	2.90558	4.92622	6.5515e-14	1.42421e-12
Cg6g020330	-1.05318	5.43673	6.71181e-14	1.45733e-12
Cg7g011470	1.53161	5.07641	6.89445e-14	1.49521e-12
Cg5g001620	4.6368	0.827269	7.05955e-14	1.52921e-12
Cg4g019660	1.18069	6.60258	7.5469e-14	1.63284e-12
Cg8g022370	-1.38962	9.9884	7.55887e-14	1.6335e-12
Cg9g015960	-8.24306	0.565179	7.61754e-14	1.64325e-12
Cg3g017250	1.39119	5.63375	7.62194e-14	1.64325e-12
Cg2g019220	2.19561	2.8726	7.74757e-14	1.66837e-12
Cg9g023350	-4.41997	0.642267	7.88183e-14	1.69529e-12
Cg3g007570	-7.55095	-0.0443838	7.93396e-14	1.7045e-12
Cg8g014070	-1.17389	6.40255	7.97097e-14	1.71044e-12
Cg3g011680	1.23206	5.30164	8.0126e-14	1.71736e-12
Cg7g018780	-2.70472	2.06171	8.44637e-14	1.80821e-12
Cg5g010160	1.22044	5.71602	8.50317e-14	1.81825e-12
Cg6g006140	1.47472	4.19298	8.56653e-14	1.82966e-12
Cg5g009620	-1.34463	4.38901	8.70036e-14	1.85608e-12
Cg9g019480	1.64615	3.54295	8.75229e-14	1.86498e-12
Cg3g015140	2.55126	1.89837	8.92918e-14	1.90046e-12
Cg5g044950	-1.19784	6.40321	9.10337e-14	1.93529e-12
Cg2g004990	-3.00747	1.71465	9.4218e-14	2.00066e-12
Cg2g035320	1.08071	5.23383	9.67798e-14	2.05267e-12
Cg2g038880	-3.47877	1.86593	1.06479e-13	2.25577e-12
Cg4g021510	2.88429	2.04212	1.09526e-13	2.31764e-12
Cg7g012920	1.25944	7.63562	1.10595e-13	2.33756e-12
Cg2g032470	-1.73456	3.31407	1.10785e-13	2.33888e-12
Cg3g024740	2.79932	3.04899	1.13544e-13	2.39436e-12
Cg8g014190	-1.91032	2.71905	1.19127e-13	2.5092e-12
CgUng018160	3.82464	0.991777	1.24159e-13	2.61218e-12
Cg5g044680	-1.67632	4.44788	1.27756e-13	2.68478e-12
Cg3g011310	-7.50695	-0.0808015	1.32158e-13	2.77411e-12
Cg8g012150	4.48468	0.920373	1.34501e-13	2.82006e-12
Cg2g037730	1.29665	4.30218	1.36865e-13	2.86634e-12
CgUng005510	-1.16792	5.73674	1.38255e-13	2.89213e-12
Cg5g039840	2.15356	2.80446	1.38906e-13	2.90244e-12
Cg6g016090	7.61544	0.00834182	1.39157e-13	2.90436e-12
Cg4g017720	1.18613	5.23263	1.43504e-13	2.99169e-12
Cg8g014270	-3.06807	2.20967	1.4869e-13	3.09627e-12
Cg4g021730	1.07653	5.48731	1.51636e-13	3.15403e-12
Cg9g014080	-5.86563	0.136963	1.51965e-13	3.15689e-12
Cg3g001000	-1.38266	4.28652	1.52119e-13	3.15689e-12
CgUng003570	7.72722	0.106252	1.53987e-13	3.19205e-12
Cg8g000960	2.96157	1.99952	1.59008e-13	3.2924e-12
Cg4g020620	-1.10802	6.58122	1.63161e-13	3.37374e-12
Cg7g005750	-2.81054	2.12157	1.63305e-13	3.37374e-12
Cg7g000220	-1.38633	3.96404	1.812e-13	3.73869e-12
Cg2g009340	1.28919	5.58825	1.81497e-13	3.73869e-12
Cg9g006950	-4.48458	0.429756	1.81583e-13	3.73869e-12
Cg7g000960	-1.95909	2.96338	1.84103e-13	3.78632e-12
Cg6g006410	-3.23284	1.40447	1.84604e-13	3.79235e-12
Cg3g023780	1.09968	6.7283	1.97306e-13	4.04875e-12
Cg9g021940	-3.04878	1.88388	2.0046e-13	4.10886e-12
Cg5g028050	-2.60987	1.55737	2.00907e-13	4.11291e-12
Cg1g025650	7.53454	-0.0612352	2.01106e-13	4.11291e-12
Cg5g013710	-7.57174	-0.0267767	2.12572e-13	4.34255e-12
Cg2g039510	-2.62466	3.20829	2.16924e-13	4.4265e-12
Cg2g022450	2.75498	1.3473	2.22359e-13	4.53236e-12
Cg8g005230	-1.7332	5.55838	2.23841e-13	4.55749e-12
Cg7g013410	1.47261	3.82996	2.24216e-13	4.56006e-12
Cg9g025410	-2.61612	2.52102	2.27987e-13	4.6316e-12
Cg2g009730	1.1413	6.19088	2.42453e-13	4.92003e-12
Cg9g006160	1.02455	7.19665	2.47615e-13	5.0192e-12
Cg1g006870	3.7447	1.16125	2.4868e-13	5.03522e-12
CgUng001880	-3.4456	0.910026	2.5337e-13	5.12452e-12
Cg6g006980	-1.10277	4.80184	2.58997e-13	5.23254e-12
Cg5g002380	1.35665	7.53964	2.60274e-13	5.25255e-12
Cg2g030040	-4.39571	0.352484	2.65585e-13	5.35382e-12
Cg2g047010	-2.75916	1.59634	2.99222e-13	6.02525e-12
Cg9g016350	1.04599	5.74576	3.01234e-13	6.0591e-12
Cg7g004140	-1.02932	5.8681	3.02629e-13	6.08048e-12
Cg3g017900	-1.09935	7.50989	3.14996e-13	6.32203e-12
Cg5g015930	4.08006	0.758381	3.24042e-13	6.49645e-12
Cg8g003300	1.12552	5.46122	3.24561e-13	6.49975e-12
Cg1g004410	2.51302	2.24642	3.26182e-13	6.52506e-12
Cg1g016720	-1.05638	6.78879	3.30643e-13	6.60029e-12
Cg5g032040	-1.49126	4.15742	3.30664e-13	6.60029e-12
Cg5g006190	1.14044	5.62753	3.33147e-13	6.64263e-12
Cg5g035020	-1.07226	5.76659	3.38356e-13	6.73913e-12
Cg8g007040	-2.24792	2.19731	3.39638e-13	6.75733e-12
Cg7g017020	-1.27094	6.99136	3.48527e-13	6.92663e-12
Cg7g017840	1.13791	7.64605	3.52481e-13	6.99763e-12
Cg7g009620	-1.68277	3.82454	3.5363e-13	7.01283e-12
Cg9g029630	1.61044	3.39644	3.57107e-13	7.07412e-12
Cg7g016900	1.39534	4.41347	3.64603e-13	7.2148e-12
Cg4g000250	-5.35221	1.48275	3.7528e-13	7.41806e-12
Cg5g015140	-1.72826	3.94825	3.88773e-13	7.67648e-12
Cg9g009380	1.04882	8.86075	3.95816e-13	7.80712e-12
Cg2g037350	-3.32906	1.84159	4.15458e-13	8.18574e-12
Cg7g019830	-7.443	-0.135662	4.17579e-13	8.21867e-12
Cg7g013240	1.9304	2.92561	4.29397e-13	8.4422e-12
Cg9g014600	-7.3751	-0.19302	4.32137e-13	8.48694e-12
Cg3g023950	1.14652	6.07269	4.33358e-13	8.50181e-12
Cg6g010190	1.76232	4.64328	4.45153e-13	8.72386e-12
Cg2g008640	-2.42483	1.94918	4.48611e-13	8.78222e-12
Cg2g020750	-3.37524	1.14324	4.68456e-13	9.16091e-12
Cg9g021920	-1.32993	5.21406	4.7202e-13	9.22076e-12
Cg9g023500	1.47907	3.83513	4.73959e-13	9.24876e-12
Cg7g017580	-1.44663	4.14763	4.79197e-13	9.34103e-12
Cg9g004340	-1.11376	7.25439	4.87208e-13	9.48707e-12
Cg6g025250	-1.06965	5.67142	5.19426e-13	1.01037e-11
Cg3g012620	-1.75447	6.06715	5.27925e-13	1.02581e-11
Cg9g006050	-7.41965	-0.154875	5.29422e-13	1.02763e-11
Cg7g000630	-2.09885	4.16064	5.42679e-13	1.05225e-11
Cg1g018640	-4.57405	0.505223	5.4344e-13	1.05261e-11
Cg5g037240	-1.03823	7.51992	5.50766e-13	1.06567e-11
Cg7g019110	-1.10584	7.7584	5.706e-13	1.10288e-11
Cg4g021250	-2.092	2.52879	6.02725e-13	1.16374e-11
Cg7g019740	2.81913	1.88029	6.10771e-13	1.17769e-11
Cg6g014120	-1.57966	3.42454	6.11234e-13	1.17769e-11
Cg5g035250	1.34418	6.51182	6.23943e-13	1.20091e-11
Cg5g043690	-1.35523	4.57795	6.32393e-13	1.2159e-11
Cg5g000180	-2.42979	3.37506	6.91627e-13	1.32839e-11
Cg4g021930	1.13517	7.3986	7.08153e-13	1.3587e-11
Cg6g004340	-3.38907	1.24006	7.10596e-13	1.36196e-11
Cg4g023740	1.14848	5.07737	7.47061e-13	1.43036e-11
Cg6g011610	-1.64995	3.83494	7.98125e-13	1.52653e-11
Cg7g003610	-2.70255	2.20739	8.01744e-13	1.5309e-11
Cg9g022210	-5.02048	0.105025	8.02081e-13	1.5309e-11
Cg2g002670	2.87909	1.45086	8.10212e-13	1.5448e-11
Cg4g017230	-1.70056	5.17277	8.48718e-13	1.61654e-11
Cg9g009440	-2.43461	2.0657	8.73289e-13	1.66161e-11
Cg6g010050	-1.52035	5.6027	9.06249e-13	1.72253e-11
Cg4g013670	-5.7512	0.0398404	9.11152e-13	1.73005e-11
Cg3g023200	-1.13354	5.3815	9.38104e-13	1.77938e-11
Cg3g001820	1.07385	5.92664	1.0342e-12	1.95963e-11
Cg1g021920	-6.74692	0.921992	1.04392e-12	1.976e-11
Cg3g014670	4.18305	0.431934	1.0456e-12	1.97713e-11
Cg9g005460	1.0653	7.37046	1.05856e-12	1.99958e-11
Cg5g011730	-1.96226	4.23244	1.06846e-12	2.0162e-11
Cg5g005030	1.23768	5.44642	1.0815e-12	2.0366e-11
Cg2g041480	-7.5659	2.45554	1.10784e-12	2.08405e-11
Cg8g024540	1.22792	4.76338	1.11098e-12	2.08783e-11
Cg2g037030	-1.05699	5.84613	1.12534e-12	2.11264e-11
Cg9g026430	1.34004	4.39853	1.22503e-12	2.29743e-11
Cg4g010910	-3.15376	4.88915	1.28933e-12	2.41555e-11
Cg5g016030	-1.13076	5.79417	1.30399e-12	2.44052e-11
Cg7g007470	1.28722	4.75667	1.3127e-12	2.45431e-11
Cg7g000420	-2.05962	6.31017	1.37941e-12	2.5764e-11
Cg5g034760	1.07938	6.05352	1.38469e-12	2.58362e-11
Cg9g016860	-7.44529	-0.134948	1.39483e-12	2.5999e-11
Cg7g000930	-1.08114	4.90548	1.44692e-12	2.69425e-11
Cg9g000680	-1.12075	7.90707	1.50406e-12	2.79779e-11
Cg1g014350	-1.91245	2.73272	1.50721e-12	2.80082e-11
Cg1g005720	-1.0718	6.29164	1.51039e-12	2.80387e-11
Cg2g021010	-5.31073	0.353418	1.51674e-12	2.81282e-11
Cg4g018700	1.1468	6.62407	1.60156e-12	2.96709e-11
Cg2g019100	-2.76466	1.50981	1.62223e-12	3.00235e-11
Cg2g012370	-1.28906	6.08365	1.62998e-12	3.01365e-11
Cg2g033850	-1.28566	4.06076	1.65648e-12	3.05955e-11
Cg9g006360	-1.01487	7.48503	1.6911e-12	3.12035e-11
Cg2g039700	1.09693	8.96974	1.79831e-12	3.31483e-11
Cg9g004940	6.43389	0.633125	1.85016e-12	3.40698e-11
Cg2g008060	2.20576	3.08436	1.90511e-12	3.50464e-11
Cg5g042180	1.08329	5.5363	1.9082e-12	3.50678e-11
Cg7g015080	1.05221	6.691	1.91011e-12	3.50678e-11
Cg9g005370	7.333	-0.231563	1.98119e-12	3.63363e-11
Cg8g008660	-2.62676	2.52962	2.01973e-12	3.70062e-11
Cg4g018030	-2.08379	3.51121	2.0412e-12	3.73621e-11
Cg4g017600	-2.70361	2.15074	2.05231e-12	3.7528e-11
Cg5g016590	-1.4621	3.77785	2.07242e-12	3.78578e-11
Cg2g019180	1.74671	6.08428	2.10018e-12	3.83268e-11
Cg3g008510	-2.68286	2.04334	2.14052e-12	3.90239e-11
Cg7g004640	-1.10772	7.29181	2.16028e-12	3.9345e-11
Cg6g003980	-1.13401	8.05305	2.18007e-12	3.9666e-11
Cg5g023100	-2.37683	6.7361	2.19069e-12	3.98196e-11
Cg2g019140	-1.01699	8.27244	2.28928e-12	4.15705e-11
Cg2g001380	-3.70678	1.3393	2.39918e-12	4.35229e-11
Cg8g013850	-1.0966	5.32515	2.44518e-12	4.43135e-11
Cg7g017760	-1.44594	3.80352	2.46514e-12	4.4631e-11
Cg2g043290	-1.46057	3.80467	2.49745e-12	4.51544e-11
Cg7g016250	-1.29631	4.20273	2.49899e-12	4.51544e-11
Cg6g002250	-1.42538	8.4005	2.55858e-12	4.61857e-11
Cg2g041070	-1.01713	6.36796	2.59123e-12	4.67289e-11
Cg8g009230	-5.58974	0.599234	2.61551e-12	4.71204e-11
Cg7g014400	1.39493	5.58289	2.62045e-12	4.71629e-11
Cg3g008070	1.77279	3.37522	2.73999e-12	4.92177e-11
Cg2g015160	1.05311	5.64569	2.76024e-12	4.95328e-11
Cg1g011610	-2.11433	5.67277	2.78478e-12	4.99242e-11
CgUng018740	-2.56322	1.71133	2.79585e-12	5.00736e-11
Cg5g040460	-2.50161	2.64148	2.89729e-12	5.18396e-11
Cg9g017500	-1.15397	8.32774	2.91097e-12	5.20336e-11
Cg5g013660	1.94239	3.05104	2.92411e-12	5.22175e-11
Cg5g010780	1.12656	4.98272	3.10797e-12	5.54466e-11
Cg6g009720	-2.48933	5.01186	3.13662e-12	5.58421e-11
Cg5g036670	1.02293	7.14822	3.13735e-12	5.58421e-11
Cg9g000200	3.44664	2.04563	3.13929e-12	5.58421e-11
Cg3g011410	-1.36661	5.05153	3.4985e-12	6.21715e-11
Cg6g004300	-7.37471	-0.193128	3.50474e-12	6.22219e-11
Cg9g001590	-1.06915	6.66042	3.54039e-12	6.27544e-11
Cg5g013140	-1.74379	3.71526	3.54159e-12	6.27544e-11
Cg7g003370	-1.08711	7.98557	3.58323e-12	6.34309e-11
Cg2g000770	-1.66045	4.05039	3.59757e-12	6.36232e-11
Cg5g037570	-7.32834	-0.232452	3.65186e-12	6.4521e-11
Cg1g008140	-5.91407	0.181283	3.67974e-12	6.49507e-11
Cg9g028360	-1.52078	3.58821	3.91464e-12	6.90304e-11
Cg4g018620	-3.10222	1.15155	4.01191e-12	7.06776e-11
Cg9g002780	1.15536	6.87229	4.01588e-12	7.06795e-11
Cg4g016810	-2.29536	1.81584	4.11222e-12	7.23056e-11
Cg2g009320	-1.60122	4.18428	4.15475e-12	7.29832e-11
Cg4g007300	1.38182	6.28909	4.25492e-12	7.46712e-11
Cg3g000750	7.55331	-0.0441043	4.59967e-12	8.0644e-11
Cg8g005510	-3.21013	2.90029	4.63962e-12	8.12666e-11
Cg8g004740	-1.51955	3.55995	4.67519e-12	8.18114e-11
Cg5g021860	1.14469	4.48677	4.74997e-12	8.30406e-11
Cg3g005810	-1.50157	3.83995	4.7828e-12	8.35347e-11
Cg6g010040	-8.25681	0.576992	4.87565e-12	8.50752e-11
Cg4g022120	2.53266	6.44254	5.11978e-12	8.91651e-11
Cg1g014740	2.02572	3.05276	5.20078e-12	9.04896e-11
Cg2g041350	-1.28083	4.24786	5.24558e-12	9.11825e-11
Cg1g005770	1.35813	5.0735	5.28845e-12	9.18404e-11
Cg5g021000	-8.00875	0.354176	5.37662e-12	9.32831e-11
Cg3g007590	-5.12789	0.197248	5.40866e-12	9.375e-11
Cg7g020180	1.27741	7.13988	5.44161e-12	9.4232e-11
Cg5g039420	1.08476	5.43486	5.44811e-12	9.42554e-11
Cg1g024440	-2.36928	2.11242	5.67211e-12	9.80381e-11
Cg7g008470	1.35678	3.85621	5.68313e-12	9.81359e-11
Cg6g007290	-1.25759	4.49059	5.76191e-12	9.94025e-11
Cg8g023360	1.34289	6.91099	5.96669e-12	1.02742e-10
Cg4g018880	-2.88576	2.38975	6.03716e-12	1.03857e-10
Cg7g007400	4.22821	0.884676	6.24399e-12	1.07315e-10
Cg8g014140	1.39975	3.4999	6.76085e-12	1.1598e-10
Cg4g016170	-3.87055	1.16157	6.78474e-12	1.16281e-10
Cg3g008400	-7.25483	-0.293824	7.05713e-12	1.20836e-10
Cg7g012360	-1.06184	5.31442	7.1877e-12	1.22957e-10
Cg5g037660	-3.14601	3.21247	7.32333e-12	1.2516e-10
Cg5g022010	1.28409	4.11962	7.57732e-12	1.2938e-10
Cg9g007870	-1.01958	5.96303	7.61903e-12	1.29971e-10
Cg6g010490	-1.24368	8.48565	7.71391e-12	1.31467e-10
Cg1g007400	2.51473	2.32125	7.88493e-12	1.34132e-10
Cg5g028780	3.50533	0.718178	7.92255e-12	1.34647e-10
Cg2g011960	1.22566	5.15865	8.37409e-12	1.42057e-10
Cg4g009410	-7.4185	-0.155173	8.44132e-12	1.43065e-10
Cg2g036370	2.42009	3.48879	8.45441e-12	1.43154e-10
Cg9g019800	-5.5223	-0.154278	8.60998e-12	1.45653e-10
Cg3g008960	-1.23522	5.14097	8.75688e-12	1.48002e-10
Cg4g013360	-1.47403	4.50134	8.89566e-12	1.50209e-10
Cg1g003420	-2.32142	2.02427	9.22061e-12	1.55552e-10
Cg2g010830	-1.57645	4.29931	9.8164e-12	1.65298e-10
Cg1g002640	-1.27244	6.4487	9.82563e-12	1.65302e-10
Cg5g039950	-1.12702	6.22057	1.02121e-11	1.71646e-10
Cg2g018330	-3.19118	1.87021	1.02389e-11	1.71939e-10
Cg6g007850	-1.06482	4.91019	1.03177e-11	1.73103e-10
Cg9g016000	1.09023	5.06565	1.07594e-11	1.80251e-10
Cg3g013410	5.10352	0.168164	1.07634e-11	1.80251e-10
Cg3g006630	-1.09911	4.55421	1.11142e-11	1.85955e-10
CgUng018140	-2.59537	1.58621	1.11554e-11	1.86473e-10
Cg5g038760	1.12384	6.99307	1.13326e-11	1.89263e-10
Cg7g000670	-1.07944	4.83927	1.18158e-11	1.97152e-10
Cg2g035570	-1.17424	6.53309	1.18279e-11	1.97175e-10
Cg9g029440	-1.83209	3.11903	1.28026e-11	2.13229e-10
Cg7g018910	1.09227	9.06538	1.28608e-11	2.14003e-10
Cg1g016380	-3.11597	1.60309	1.29428e-11	2.15172e-10
Cg9g008320	-1.87054	2.44626	1.30785e-11	2.17232e-10
Cg9g016520	-1.1731	4.55144	1.42311e-11	2.36161e-10
Cg5g037760	1.03011	6.72878	1.47522e-11	2.44149e-10
Cg3g009340	4.54253	4.002	1.47524e-11	2.44149e-10
Cg8g010220	1.99058	3.11235	1.47727e-11	2.44264e-10
Cg8g001750	-2.43141	1.67493	1.52387e-11	2.51742e-10
Cg2g043600	-3.27442	1.37189	1.56633e-11	2.58522e-10
Cg7g010230	-1.10362	6.93908	1.57104e-11	2.59067e-10
Cg5g004040	-1.16184	4.94666	1.58103e-11	2.60479e-10
Cg2g047110	-1.09635	5.77191	1.58746e-11	2.61302e-10
Cg4g015600	-2.01963	3.09344	1.64815e-11	2.71048e-10
Cg9g012510	2.12076	2.15403	1.65274e-11	2.71559e-10
Cg2g002080	-1.89833	3.07889	1.71064e-11	2.80821e-10
Cg2g046370	-3.36204	1.12989	1.75606e-11	2.88019e-10
Cg2g036360	2.23756	2.02555	1.85437e-11	3.03871e-10
Cg8g020880	1.03048	7.14257	1.91088e-11	3.12851e-10
Cg5g033060	1.74901	4.37933	1.91285e-11	3.12893e-10
Cg2g007740	-2.15374	2.26511	1.93899e-11	3.16887e-10
CgUng005770	-1.06208	6.94796	2.06754e-11	3.37594e-10
Cg4g004360	-1.31629	4.77119	2.08111e-11	3.39506e-10
Cg5g015650	-2.86475	1.72944	2.1724e-11	3.53769e-10
Cg3g011230	-3.20324	1.0813	2.23123e-11	3.63026e-10
Cg2g021320	-3.63577	1.07338	2.29558e-11	3.73165e-10
Cg4g004480	-2.60854	3.18165	2.36465e-11	3.84051e-10
Cg7g013170	-1.01605	6.0954	2.39115e-11	3.88011e-10
Cg4g006190	1.97541	2.93683	2.39585e-11	3.88429e-10
Cg9g012250	4.65066	0.564903	2.39812e-11	3.88453e-10
Cg6g010930	-1.05521	5.12091	2.46446e-11	3.98846e-10
Cg5g042430	-1.42851	3.76366	2.46727e-11	3.98948e-10
Cg6g019100	4.71592	0.285787	2.49842e-11	4.03628e-10
Cg1g006040	-9.06244	1.32306	2.53287e-11	4.08833e-10
Cg5g032060	-1.47384	3.64418	2.54201e-11	4.09947e-10
CgUng003210	1.43622	4.22095	2.56898e-11	4.13931e-10
Cg5g006300	-1.53736	3.34808	2.61604e-11	4.21143e-10
Cg3g014190	1.37755	4.31683	2.66708e-11	4.28982e-10
Cg5g008100	1.04679	5.40017	2.69199e-11	4.32609e-10
Cg2g040230	4.43579	0.380528	2.69883e-11	4.33328e-10
Cg8g008700	2.51405	2.17675	2.70419e-11	4.33809e-10
Cg9g005310	-2.664	2.4514	2.7942e-11	4.47856e-10
Cg9g023270	1.09938	4.51968	2.86024e-11	4.57639e-10
Cg6g017520	-7.49048	-0.0975361	2.91057e-11	4.65284e-10
CgUng001430	1.29727	5.14899	3.12271e-11	4.98326e-10
Cg2g033830	-1.09373	6.81857	3.16641e-11	5.04861e-10
Cg7g000350	-3.06908	1.85619	3.2958e-11	5.25033e-10
Cg1g018130	-7.20297	-0.336438	3.30675e-11	5.26319e-10
Cg7g022140	-1.10005	5.66459	3.36743e-11	5.35511e-10
Cg8g024330	1.37198	5.80174	3.52553e-11	5.59681e-10
Cg9g020050	7.35604	-0.211828	3.5465e-11	5.62522e-10
Cg5g005290	-2.19014	2.1934	3.56303e-11	5.64655e-10
Cg7g011650	-1.53905	3.79713	3.60272e-11	5.70451e-10
Cg2g026220	-2.61518	1.24038	3.64841e-11	5.77186e-10
Cg5g043570	-2.52746	1.21957	3.68786e-11	5.82925e-10
Cg2g035420	1.14442	8.40596	3.70001e-11	5.8434e-10
Cg2g033460	2.91242	1.05826	3.76608e-11	5.94261e-10
Cg2g012150	-1.83649	2.54626	3.82857e-11	6.03601e-10
Cg3g021020	1.55274	6.98209	3.97964e-11	6.2634e-10
Cg9g003870	-1.48715	5.90125	4.10953e-11	6.44567e-10
Cg7g015150	-5.57537	0.587391	4.11312e-11	6.44577e-10
Cg8g009070	3.22519	0.717891	4.31637e-11	6.75272e-10
Cg8g000920	1.52568	8.20414	4.33039e-11	6.76887e-10
Cg3g013480	-1.08885	6.67723	4.64149e-11	7.24279e-10
Cg4g013210	4.26919	1.62158	4.66526e-11	7.26748e-10
Cg2g009820	1.59792	2.91872	4.72458e-11	7.35364e-10
Cg3g002670	1.36612	6.36958	4.72931e-11	7.35474e-10
Cg5g037490	2.25618	1.99145	4.87369e-11	7.57284e-10
Cg6g006270	-2.89123	1.83152	4.96634e-11	7.71026e-10
Cg1g008750	-1.47677	3.72606	5.08994e-11	7.89545e-10
Cg8g004750	1.00262	6.44135	5.25667e-11	8.14718e-10
Cg7g001960	2.57163	1.91642	5.30604e-11	8.20978e-10
Cg7g015460	-2.47889	3.29476	5.36869e-11	8.2997e-10
Cg2g019830	-1.28072	4.06101	5.61721e-11	8.66926e-10
Cg9g005580	-1.13118	4.36959	5.6438e-11	8.70296e-10
Cg4g021370	-1.55554	3.24534	5.65522e-11	8.71322e-10
Cg7g005270	2.32318	1.47522	5.75577e-11	8.86069e-10
Cg4g003810	-1.22519	5.69303	6.27987e-11	9.65938e-10
Cg2g008310	-2.34501	1.49889	6.40819e-11	9.84849e-10
Cg5g000060	1.97967	2.46677	6.49324e-11	9.97083e-10
Cg7g019610	1.08525	6.17124	6.59518e-11	1.01189e-09
Cg9g002690	2.23034	2.04152	6.72637e-11	1.03115e-09
Cg9g022700	-7.15066	-0.379927	6.73401e-11	1.03146e-09
Cg6g016530	-1.46635	3.73865	6.96363e-11	1.06485e-09
Cg6g025470	1.01676	5.26385	6.97827e-11	1.0662e-09
Cg7g015450	1.25618	4.57546	7.19748e-11	1.09877e-09
Cg7g014780	1.08506	6.20401	7.27673e-11	1.10932e-09
Cg4g006760	-3.02955	1.01547	7.2787e-11	1.10932e-09
Cg3g000950	-1.09533	5.09516	7.33386e-11	1.1168e-09
Cg8g023550	1.05382	6.66117	7.46396e-11	1.13566e-09
Cg5g039500	-2.36137	1.98002	7.9245e-11	1.20373e-09
Cg6g007210	-1.138	7.346	8.18578e-11	1.24136e-09
Cg5g039390	-2.24038	1.85572	8.19889e-11	1.24232e-09
Cg7g023790	1.57828	2.91401	8.33537e-11	1.26196e-09
Cg3g016940	1.45295	3.93326	8.54003e-11	1.29187e-09
Cg3g023980	1.1777	4.20482	8.96873e-11	1.35448e-09
Cg8g023740	-5.40192	-0.253051	9.04021e-11	1.36416e-09
Cg2g032040	-1.80967	3.59838	9.25716e-11	1.39459e-09
Cg9g026900	-1.21529	4.32715	9.66422e-11	1.45352e-09
Cg3g014820	-1.79584	3.06458	9.78492e-11	1.47047e-09
Cg2g008820	-1.19758	7.02909	9.85549e-11	1.47986e-09
Cg5g019210	-2.1401	1.9054	1.03662e-10	1.554e-09
Cg5g018970	-1.06538	4.7905	1.04225e-10	1.56049e-09
Cg7g018190	-2.50707	2.22533	1.04266e-10	1.56049e-09
Cg3g007120	-1.62386	3.16262	1.06583e-10	1.59256e-09
Cg2g026340	-2.09722	2.87749	1.07161e-10	1.5999e-09
Cg1g028990	-3.0178	1.62517	1.07906e-10	1.60971e-09
Cg5g034910	-1.69	4.49628	1.09418e-10	1.6296e-09
Cg9g004540	-7.17488	-0.358604	1.09593e-10	1.63088e-09
Cg4g006790	-1.05669	5.69902	1.09985e-10	1.6354e-09
Cg4g003270	1.03811	6.59795	1.10263e-10	1.63819e-09
Cg9g007750	-1.98546	2.57972	1.11416e-10	1.65398e-09
Cg2g015830	2.58143	1.30663	1.1353e-10	1.684e-09
Cg3g024180	1.04852	7.10776	1.14118e-10	1.69135e-09
Cg7g009590	-4.30592	0.541023	1.15981e-10	1.71756e-09
Cg7g009630	-1.33634	4.1911	1.16564e-10	1.72481e-09
Cg2g000960	-3.74164	0.641793	1.17415e-10	1.736e-09
Cg6g013930	-2.00448	2.39647	1.18699e-10	1.75308e-09
Cg2g037580	1.56694	3.76871	1.22252e-10	1.80314e-09
Cg4g017360	1.22041	4.21935	1.22448e-10	1.80458e-09
Cg8g019500	3.88934	0.183941	1.24375e-10	1.8315e-09
Cg7g017790	-1.20066	5.7788	1.25122e-10	1.84102e-09
Cg6g017490	-2.9281	1.94223	1.27756e-10	1.87826e-09
Cg6g013240	-4.46793	0.416373	1.27982e-10	1.88008e-09
Cg7g000990	-3.13623	0.539937	1.2816e-10	1.88118e-09
Cg2g018680	1.82432	2.96534	1.28313e-10	1.88193e-09
Cg2g033500	-1.0152	7.50706	1.28939e-10	1.88959e-09
Cg2g024010	7.09987	-0.424319	1.3529e-10	1.98108e-09
Cg6g017990	-7.25772	-0.293048	1.3577e-10	1.98651e-09
Cg9g015970	-1.81957	2.59835	1.364e-10	1.99414e-09
Cg8g008720	1.08083	5.57777	1.39644e-10	2.03994e-09
Cg4g021060	1.38871	3.96611	1.39933e-10	2.04253e-09
Cg7g003910	-2.00478	5.14335	1.41786e-10	2.06792e-09
Cg7g011170	-1.55368	4.88484	1.42871e-10	2.0821e-09
Cg3g000780	1.37776	3.46155	1.4497e-10	2.10995e-09
Cg5g032860	-2.68834	1.53821	1.45013e-10	2.10995e-09
Cg5g009220	1.01523	5.00572	1.45347e-10	2.11314e-09
Cg2g020780	-4.05715	0.552018	1.50234e-10	2.18071e-09
Cg2g043520	1.5531	2.8867	1.51388e-10	2.19572e-09
Cg8g004170	-1.53814	3.21126	1.55782e-10	2.25766e-09
Cg9g022240	1.38241	4.25367	1.56729e-10	2.2696e-09
Cg2g039530	-1.07171	5.6653	1.57211e-10	2.27478e-09
Cg6g025130	1.47476	3.82085	1.68202e-10	2.42996e-09
Cg4g006860	-1.77873	7.12243	1.73626e-10	2.50635e-09
Cg2g002920	-7.09722	-0.424555	1.81202e-10	2.6116e-09
Cg2g005300	-1.70194	3.88493	1.84263e-10	2.65153e-09
Cg2g010580	1.02434	4.6531	1.87703e-10	2.6968e-09
Cg4g022480	3.79169	1.19985	1.89188e-10	2.716e-09
Cg5g019740	-1.59612	3.02875	1.89386e-10	2.71671e-09
Cg9g003610	1.01984	7.83843	1.94324e-10	2.78536e-09
Cg9g020350	-1.88527	3.2895	1.95085e-10	2.79407e-09
Cg9g000420	-2.27669	1.83025	1.97803e-10	2.83079e-09
Cg5g030460	-2.15262	2.47899	1.9826e-10	2.83512e-09
Cg4g008150	-4.09742	1.23594	1.98578e-10	2.83745e-09
Cg7g001630	-7.3275	-0.232666	2.19043e-10	3.12743e-09
Cg1g018410	1.91388	2.23517	2.19889e-10	3.13502e-09
Cg9g005620	-7.14932	-0.38028	2.22963e-10	3.17596e-09
Cg8g005550	1.90525	3.31946	2.27972e-10	3.2448e-09
Cg2g007750	-2.69241	2.14066	2.28582e-10	3.25095e-09
Cg4g023980	-2.75247	1.75651	2.33419e-10	3.31717e-09
Cg4g006320	-7.09782	-0.424401	2.35618e-10	3.34582e-09
Cg5g031450	1.14335	5.16067	2.50445e-10	3.55361e-09
Cg5g040070	-7.58363	-0.0118673	2.52618e-10	3.58166e-09
Cg6g018660	-2.8229	0.990461	2.53008e-10	3.58442e-09
Cg3g007410	-1.09595	4.36646	2.56224e-10	3.62716e-09
Cg6g000070	2.15617	1.80855	2.62518e-10	3.71052e-09
Cg3g013400	-1.05832	6.28732	2.64574e-10	3.7367e-09
Cg1g017150	1.38985	3.97451	2.66049e-10	3.75463e-09
Cg5g039460	-1.51431	4.44011	2.74481e-10	3.86767e-09
Cg6g003240	5.30996	-0.335221	2.76452e-10	3.89245e-09
Cg8g020430	-1.50706	3.40234	2.84696e-10	4.00544e-09
Cg5g014220	-1.08352	4.22491	2.8679e-10	4.0318e-09
Cg5g000530	1.09427	4.77841	2.8791e-10	4.04443e-09
Cg2g041850	1.02125	5.19857	2.99965e-10	4.2041e-09
Cg9g003450	1.04916	4.9119	3.19952e-10	4.4808e-09
Cg5g012040	1.14032	6.03595	3.21129e-10	4.49384e-09
Cg2g040730	-3.89662	0.196935	3.41268e-10	4.76837e-09
Cg5g040130	1.96287	5.47587	3.42348e-10	4.77981e-09
Cg6g005220	-1.75573	3.40284	3.46502e-10	4.83412e-09
Cg5g017030	1.01316	5.50829	3.50155e-10	4.88136e-09
Cg4g023010	-2.51824	2.02584	3.54423e-10	4.9371e-09
Cg8g008170	7.07139	-0.447436	3.58308e-10	4.98742e-09
Cg2g040390	-2.06045	3.83093	3.60521e-10	5.01442e-09
Cg1g029290	1.00394	12.0351	3.67609e-10	5.10912e-09
Cg4g015390	-2.64447	1.74168	3.68528e-10	5.118e-09
Cg3g024850	-1.07685	4.52509	3.6982e-10	5.13206e-09
Cg5g026290	2.17651	1.93036	3.72766e-10	5.16747e-09
Cg1g005230	-1.47353	3.17912	3.72937e-10	5.16747e-09
Cg9g011420	-6.91612	-0.569424	3.83204e-10	5.30573e-09
Cg9g008920	1.4717	3.26262	3.93662e-10	5.44229e-09
Cg3g007270	-6.91671	-0.569261	3.9778e-10	5.49507e-09
Cg7g017110	-2.37854	2.01982	4.1608e-10	5.74354e-09
Cg1g008940	-1.02022	5.38062	4.17795e-10	5.76286e-09
Cg2g027260	1.02647	5.97936	4.20947e-10	5.80197e-09
Cg2g040800	-1.31591	6.87301	4.219e-10	5.81073e-09
Cg5g042910	-3.52817	1.51632	4.26643e-10	5.86722e-09
Cg9g000770	-1.45874	3.36795	4.29112e-10	5.89675e-09
Cg2g043740	1.30959	3.75578	4.30555e-10	5.90813e-09
Cg2g008050	-2.34136	2.29373	4.30586e-10	5.90813e-09
Cg7g003510	-1.11811	4.6081	4.38579e-10	6.01329e-09
CgUng020290	1.23841	4.205	4.43687e-10	6.07877e-09
Cg6g016110	1.08051	7.25156	4.50819e-10	6.16725e-09
Cg5g033420	-2.74147	0.854561	4.51767e-10	6.17561e-09
Cg2g008970	1.00455	5.76625	4.53074e-10	6.18424e-09
Cg5g017190	-2.2123	1.72171	4.55324e-10	6.21032e-09
Cg2g036190	-4.33592	0.795578	4.56005e-10	6.21498e-09
Cg8g008580	1.07945	4.72873	4.60985e-10	6.27817e-09
Cg5g041190	-1.72253	2.74907	4.66668e-10	6.35085e-09
Cg2g043240	-5.27413	-0.35788	4.73868e-10	6.44404e-09
Cg9g017160	1.01176	5.3752	4.82514e-10	6.55674e-09
Cg9g007890	-2.56102	1.91347	4.84434e-10	6.57773e-09
Cg2g037610	-1.12124	5.23731	4.84777e-10	6.57773e-09
Cg8g024070	-1.01025	5.2126	4.90471e-10	6.65006e-09
Cg5g020330	1.48332	3.16711	4.93692e-10	6.68878e-09
Cg2g014260	1.10073	5.7627	4.99232e-10	6.75883e-09
Cg5g032850	1.34877	3.88131	5.02532e-10	6.79848e-09
Cg7g010560	-2.38949	1.607	5.19633e-10	7.02464e-09
Cg8g008420	-2.11177	2.27088	5.34468e-10	7.21985e-09
Cg4g005050	-4.82359	-0.0618322	5.40455e-10	7.29534e-09
Cg9g028140	1.15438	6.42548	5.44907e-10	7.35002e-09
Cg8g023850	-2.03112	2.0691	5.69388e-10	7.67457e-09
Cg7g006020	-1.04255	4.29668	5.8577e-10	7.88957e-09
Cg9g004670	4.02728	0.299775	6.01293e-10	8.08675e-09
Cg8g014030	-1.70779	2.84336	6.07959e-10	8.1644e-09
Cg5g038830	-2.54977	1.02375	6.15792e-10	8.25748e-09
Cg6g025140	1.01445	5.53987	6.27696e-10	8.39865e-09
Cg7g018530	-1.67433	3.3551	6.27696e-10	8.39865e-09
Cg3g000100	-6.88362	-0.595045	6.33499e-10	8.46818e-09
Cg9g016490	1.77979	2.92373	6.37627e-10	8.51286e-09
Cg9g006240	-1.05239	4.37608	6.44412e-10	8.59717e-09
Cg8g020580	-1.17298	5.19854	6.5037e-10	8.66403e-09
Cg9g026770	1.26928	8.54449	6.69482e-10	8.91214e-09
Cg6g013650	-1.29644	4.95303	6.80159e-10	9.04113e-09
Cg9g012310	-2.44464	1.24889	6.87872e-10	9.13702e-09
Cg6g015740	-2.04686	2.36186	7.12463e-10	9.4568e-09
Cg7g002230	1.66155	2.9734	7.2725e-10	9.63908e-09
Cg6g008940	-3.16302	0.562485	7.47895e-10	9.89839e-09
Cg4g001720	-1.15357	7.78147	7.56517e-10	1.00053e-08
Cg6g013370	1.51326	3.33707	7.60027e-10	1.00444e-08
Cg2g004960	-1.47535	3.26989	7.84155e-10	1.03409e-08
Cg2g045240	-1.00482	6.6871	7.89089e-10	1.03985e-08
Cg5g042840	-1.05337	4.79719	8.03699e-10	1.05834e-08
Cg5g007750	-1.93727	3.27845	8.22261e-10	1.082e-08
Cg3g014800	-2.05051	1.6797	8.43198e-10	1.10876e-08
Cg8g001610	-1.87156	2.71372	8.51535e-10	1.11811e-08
Cg5g022020	1.30986	3.42531	8.87435e-10	1.16442e-08
Cg1g017180	6.85654	-0.62006	9.04325e-10	1.18573e-08
Cg8g004580	-2.2524	2.6872	9.1062e-10	1.19227e-08
Cg2g015920	2.31514	1.39303	9.14949e-10	1.19708e-08
Cg7g008940	1.0513	4.2889	9.21125e-10	1.20345e-08
Cg4g002760	-1.26767	3.94264	9.52532e-10	1.24359e-08
Cg9g009290	-4.85605	0.415764	9.58987e-10	1.25113e-08
Cg4g021860	-1.09818	5.57747	9.60611e-10	1.25235e-08
Cg1g009640	-1.56888	2.94869	9.72192e-10	1.26655e-08
Cg2g006370	-1.954	3.7161	9.80439e-10	1.27638e-08
Cg1g004070	3.09599	0.610056	9.81887e-10	1.27736e-08
Cg1g023720	1.14871	6.11111	9.93513e-10	1.29157e-08
Cg8g003790	-2.48121	2.87451	9.95911e-10	1.29377e-08
Cg5g034600	-3.40381	0.641437	1.01565e-09	1.31847e-08
Cg1g021390	1.02128	5.81393	1.03534e-09	1.34308e-08
Cg5g038160	1.51279	5.71556	1.04339e-09	1.35161e-08
Cg2g029980	-3.89867	0.197894	1.05539e-09	1.36619e-08
Cg8g006910	1.1049	12.956	1.13176e-09	1.46401e-08
Cg1g008560	1.14712	6.87311	1.1333e-09	1.46497e-08
Cg7g014630	1.42099	3.70344	1.13729e-09	1.46805e-08
CgUng003850	-1.04311	6.5121	1.15965e-09	1.49585e-08
Cg2g042610	-1.23225	4.93123	1.18271e-09	1.52346e-08
Cg7g023920	-1.2067	3.86133	1.2181e-09	1.56684e-08
Cg2g029900	-2.44625	1.33953	1.22837e-09	1.57894e-08
Cg5g028890	-1.02647	4.81867	1.24998e-09	1.60559e-08
CgUng003560	-7.04126	-0.470792	1.27565e-09	1.63627e-08
Cg7g003440	-1.01607	4.74135	1.28676e-09	1.64821e-08
Cg2g034080	-1.77476	3.02916	1.29202e-09	1.65378e-08
Cg6g015250	1.01436	6.83262	1.48602e-09	1.8968e-08
Cg4g002940	-1.19911	3.88264	1.50051e-09	1.91263e-08
Cg5g005160	2.20742	3.37902	1.50521e-09	1.91729e-08
Cg4g021500	3.42176	0.769413	1.53553e-09	1.95455e-08
Cg5g039110	-2.69251	0.954064	1.54902e-09	1.97034e-08
Cg7g020980	-2.09864	1.63159	1.58917e-09	2.02001e-08
Cg6g011580	-6.81835	-0.647161	1.63864e-09	2.08e-08
Cg5g004970	1.382	5.1239	1.66422e-09	2.11101e-08
Cg3g008300	-2.24625	1.34579	1.67172e-09	2.11881e-08
Cg3g015060	5.19966	-0.424357	1.68233e-09	2.12956e-08
Cg7g017030	-1.28797	8.59706	1.70085e-09	2.15151e-08
Cg2g022990	1.07379	4.96887	1.71287e-09	2.16522e-08
Cg5g041020	-1.31344	4.63185	1.75821e-09	2.221e-08
Cg6g010890	1.25683	5.15408	1.77768e-09	2.24404e-08
Cg1g025150	-2.37946	2.02055	1.81621e-09	2.2911e-08
Cg6g017660	-2.50184	2.31814	1.85067e-09	2.33297e-08
Cg7g013930	1.02486	4.51011	1.90262e-09	2.39351e-08
Cg9g004510	2.11752	1.8566	1.90802e-09	2.39865e-08
Cg2g039610	1.97084	4.05643	1.91167e-09	2.40159e-08
Cg2g017510	-3.96332	2.40888	1.92599e-09	2.41793e-08
Cg6g011210	-2.95647	0.504484	1.95327e-09	2.45049e-08
Cg7g013850	-1.49024	5.55783	1.95968e-09	2.45685e-08
Cg5g007250	1.79854	5.37968	1.97584e-09	2.47541e-08
Cg5g002950	2.06223	2.12648	2.02973e-09	2.53945e-08
Cg5g004350	-1.0288	4.44397	2.08132e-09	2.60222e-08
Cg5g008780	1.37411	3.72987	2.10723e-09	2.63282e-08
Cg5g015280	1.49999	3.09729	2.13182e-09	2.65991e-08
Cg2g006940	-1.46172	3.20489	2.18395e-09	2.7231e-08
Cg7g004150	-1.0354	5.0714	2.19257e-09	2.73198e-08
Cg2g037490	1.56334	2.79109	2.21976e-09	2.76398e-08
Cg5g031110	1.75058	2.37672	2.29853e-09	2.86012e-08
Cg8g012980	-3.4773	1.31613	2.30093e-09	2.86116e-08
Cg7g016480	1.07055	5.22266	2.32906e-09	2.89417e-08
Cg2g014670	6.88998	-0.593926	2.36794e-09	2.93849e-08
Cg9g017650	1.065	4.42739	2.39814e-09	2.9726e-08
Cg7g016570	-2.08056	3.17227	2.39867e-09	2.9726e-08
Cg5g016760	-2.6694	1.28369	2.47123e-09	3.05837e-08
Cg6g010370	-4.11761	0.120046	2.56841e-09	3.1765e-08
Cg5g014450	-4.0963	0.364642	2.59141e-09	3.20278e-08
Cg9g019580	1.43841	3.18946	2.60573e-09	3.21831e-08
Cg2g027370	7.25804	-0.293301	2.64865e-09	3.26691e-08
Cg8g018700	-3.64431	0.561717	2.65061e-09	3.26712e-08
Cg5g004590	-1.63196	3.71336	2.68691e-09	3.30897e-08
Cg2g034030	-4.74838	0.323619	2.68818e-09	3.30897e-08
Cg5g028480	1.4757	2.90998	2.82482e-09	3.47249e-08
Cg3g011590	6.85698	-0.619958	2.84952e-09	3.50051e-08
Cg6g014790	-2.77811	0.954504	2.88137e-09	3.53726e-08
Cg2g036180	-6.85179	-0.620758	2.88564e-09	3.54013e-08
Cg2g009210	1.50978	2.98493	2.90512e-09	3.56164e-08
Cg2g045060	-1.03398	5.26867	2.98731e-09	3.65995e-08
Cg9g005800	-1.53804	3.65498	2.99192e-09	3.66315e-08
Cg5g015800	3.22031	0.481912	3.02067e-09	3.69588e-08
Cg6g000140	1.32559	7.27299	3.09764e-09	3.77994e-08
Cg5g041940	1.0993	7.99048	3.11888e-09	3.80333e-08
Cg2g032230	1.40806	3.43827	3.19004e-09	3.88752e-08
Cg6g000120	-4.77444	0.340682	3.20706e-09	3.90566e-08
Cg6g006820	-1.35459	3.35397	3.22633e-09	3.9239e-08
Cg6g017560	-5.46116	0.48243	3.30513e-09	4.01708e-08
Cg8g017150	1.28625	4.37352	3.34472e-09	4.0625e-08
Cg1g004780	1.27534	3.75159	3.37189e-09	4.09277e-08
Cg7g004610	-1.71752	3.37329	3.38573e-09	4.10413e-08
Cg9g015110	-6.78453	-0.673969	3.52649e-09	4.26629e-08
Cg8g003930	2.00951	3.78719	3.58123e-09	4.32964e-08
Cg5g020750	-2.03456	4.29512	3.6901e-09	4.45538e-08
Cg3g024040	-1.73289	6.57341	3.70136e-09	4.46603e-08
Cg2g000400	-1.25232	8.15662	3.73619e-09	4.50212e-08
Cg7g006250	-3.56319	0.899505	3.74186e-09	4.50599e-08
Cg9g016390	-2.33602	1.52849	3.81761e-09	4.59418e-08
Cg5g042420	-1.625	3.25394	3.88173e-09	4.66827e-08
Cg4g006710	-5.1308	-0.471882	3.88491e-09	4.66903e-08
Cg7g006690	-1.40263	3.61838	3.90421e-09	4.68871e-08
Cg1g025750	-6.95082	-0.543563	3.9064e-09	4.68871e-08
Cg5g026210	6.78789	-0.673654	3.94625e-09	4.73034e-08
Cg7g015470	-3.56111	0.491027	3.97567e-09	4.75937e-08
Cg5g027400	2.15833	6.56714	4.11732e-09	4.92571e-08
Cg9g003700	-4.61	0.198813	4.18878e-09	5.00793e-08
Cg2g001310	1.0636	4.32597	4.24168e-09	5.06787e-08
Cg1g025820	-1.58273	2.7814	4.33033e-09	5.17041e-08
Cg1g021370	-1.14029	3.73583	4.36013e-09	5.20177e-08
Cg6g006520	-1.36531	4.13734	4.36228e-09	5.20177e-08
Cg2g026210	2.92967	0.366729	4.42161e-09	5.2677e-08
Cg3g014780	1.21826	10.5052	4.43911e-09	5.28141e-08
Cg7g001930	-2.50823	0.990295	4.44061e-09	5.28141e-08
Cg9g011160	-3.1037	0.910956	4.52507e-09	5.37488e-08
Cg6g018200	-2.33118	1.06435	4.59377e-09	5.45294e-08
Cg4g017310	-2.26289	1.66959	4.62347e-09	5.48464e-08
Cg3g022310	-1.01678	4.97115	4.72225e-09	5.59819e-08
Cg6g006040	1.48479	7.11122	4.78518e-09	5.66545e-08
Cg8g021600	1.10625	4.71557	4.91294e-09	5.81296e-08
Cg3g017120	-1.01533	4.25151	4.9344e-09	5.83457e-08
Cg3g005460	-1.41481	3.74935	4.93816e-09	5.83525e-08
Cg7g013280	-1.56216	3.16191	5.07986e-09	5.99495e-08
Cg6g002120	-2.24027	1.08895	5.35069e-09	6.29833e-08
Cg4g010340	1.89197	3.10647	5.50911e-09	6.48064e-08
Cg2g027940	-3.80153	0.120099	5.54418e-09	6.51771e-08
Cg6g016730	-1.2849	4.35014	5.56507e-09	6.53806e-08
Cg1g009160	-1.04706	5.87724	5.62012e-09	6.5985e-08
Cg8g024080	-1.19866	3.87537	5.73172e-09	6.72522e-08
Cg1g017750	1.05817	4.60269	5.73996e-09	6.73057e-08
Cg9g000880	-2.0029	1.69644	5.87266e-09	6.87736e-08
Cg2g032990	1.53411	2.5028	5.91162e-09	6.91093e-08
Cg6g005050	-1.57944	3.38542	6.09109e-09	7.11495e-08
Cg5g002710	1.09491	6.86032	6.2021e-09	7.24e-08
Cg6g009040	1.46183	4.09873	6.35719e-09	7.41561e-08
Cg9g020400	1.0558	4.00968	6.36063e-09	7.41561e-08
Cg2g027650	-1.22707	3.72814	6.44692e-09	7.50187e-08
Cg5g042170	-1.08367	5.735	6.57859e-09	7.65022e-08
Cg9g029170	-2.62915	1.61334	6.61436e-09	7.68694e-08
Cg5g010060	2.61663	0.748606	6.69128e-09	7.77139e-08
Cg6g016980	-1.62484	2.27717	6.71223e-09	7.79079e-08
CgUng005790	-3.97584	3.72948	6.81556e-09	7.90571e-08
Cg9g023220	-4.77652	-0.0988271	6.89178e-09	7.98503e-08
Cg9g016910	-4.48605	1.12334	6.89267e-09	7.98503e-08
Cg2g002700	1.07004	4.34229	6.96559e-09	8.06439e-08
Cg2g035120	-5.40377	-0.252498	7.07714e-09	8.18319e-08
Cg5g037320	1.88665	2.3647	7.1144e-09	8.22108e-08
Cg5g016470	6.92125	-0.568597	7.37522e-09	8.51173e-08
Cg3g024440	-2.47848	1.44935	7.40191e-09	8.53715e-08
Cg5g032800	1.88464	4.86352	7.46772e-09	8.60762e-08
Cg9g007790	-2.82399	0.920177	7.48207e-09	8.61874e-08
Cg1g003860	-2.22637	1.73195	7.62247e-09	8.76943e-08
Cg1g002260	-3.16585	0.312025	7.64988e-09	8.79544e-08
Cg2g031930	1.67958	2.6778	7.73942e-09	8.88723e-08
Cg4g024400	2.56682	1.24321	7.90324e-09	9.06397e-08
Cg8g018410	4.80636	-0.0797262	8.01062e-09	9.17638e-08
Cg8g021890	-1.10175	4.59388	8.01128e-09	9.17638e-08
Cg7g018550	-7.11905	-0.403289	8.23669e-09	9.41689e-08
Cg7g010490	-6.98074	-0.519127	8.29294e-09	9.47528e-08
Cg6g009370	-1.1069	5.31442	8.30104e-09	9.47862e-08
Cg3g015340	-7.00424	-0.496405	8.35603e-09	9.53545e-08
Cg7g016660	-4.61794	-0.23152	8.53911e-09	9.73225e-08
Cg9g012210	-1.51188	2.73918	8.54508e-09	9.73299e-08
Cg3g015870	-2.16596	1.71251	8.59553e-09	9.78436e-08
Cg5g024650	1.27618	3.7671	8.60441e-09	9.78839e-08
Cg2g033080	-1.22268	10.2513	9.00175e-09	1.02213e-07
Cg5g022080	-3.00813	1.97078	9.08942e-09	1.03145e-07
Cg6g016140	1.0061	5.84256	9.35064e-09	1.05971e-07
Cg2g038270	1.13202	5.14933	9.35579e-09	1.05971e-07
Cg7g005600	-1.47334	3.11332	9.6327e-09	1.08905e-07
Cg2g025650	-1.87758	3.44482	9.66842e-09	1.09206e-07
Cg6g013760	-1.03387	4.2615	9.95706e-09	1.12225e-07
Cg3g024640	1.76076	2.20256	1.04553e-08	1.17769e-07
Cg9g012470	-1.18901	3.84522	1.10092e-08	1.23779e-07
Cg7g021380	-3.37681	1.65438	1.10909e-08	1.24621e-07
Cg2g031630	-1.10021	6.58472	1.14437e-08	1.28349e-07
Cg5g037090	-3.16636	2.25897	1.15296e-08	1.29154e-07
Cg2g017150	1.31451	3.40134	1.15378e-08	1.29167e-07
Cg3g017800	-1.23739	7.576	1.16848e-08	1.30653e-07
Cg4g010590	1.16403	5.36155	1.18165e-08	1.31964e-07
Cg5g038200	1.54239	6.1194	1.18559e-08	1.32323e-07
Cg5g015920	2.29985	1.0831	1.29819e-08	1.44714e-07
Cg3g009310	-1.21567	4.48464	1.33856e-08	1.49123e-07
Cg4g024520	2.18615	1.50602	1.34321e-08	1.49551e-07
Cg5g000140	-1.11562	4.09059	1.37183e-08	1.52644e-07
Cg7g017090	-2.4448	1.50341	1.38002e-08	1.53462e-07
Cg1g012920	-3.00285	0.312448	1.38516e-08	1.5394e-07
Cg9g014770	-3.27784	0.404608	1.38664e-08	1.54011e-07
Cg4g012250	-3.15156	0.552499	1.42377e-08	1.58039e-07
Cg7g012910	-3.36638	0.609215	1.42846e-08	1.58464e-07
Cg8g002630	-2.80207	0.748063	1.45329e-08	1.61023e-07
CgUng003110	-4.22373	-0.117383	1.46589e-08	1.62321e-07
Cg9g020110	7.28609	-0.271786	1.47621e-08	1.63365e-07
Cg3g018790	-2.00702	2.34729	1.48146e-08	1.63846e-07
Cg6g011800	1.39559	3.2912	1.53618e-08	1.69694e-07
Cg4g008410	-1.95526	1.55086	1.54301e-08	1.70345e-07
Cg1g014860	2.02506	1.97373	1.54684e-08	1.70665e-07
Cg8g003670	1.68603	2.42938	1.60794e-08	1.77086e-07
Cg7g021000	-2.00967	2.83215	1.61132e-08	1.77352e-07
Cg9g029590	2.53316	1.40647	1.61368e-08	1.77504e-07
Cg2g023910	-2.11314	1.42335	1.6356e-08	1.79592e-07
Cg7g002140	-1.11478	4.24895	1.64157e-08	1.80139e-07
Cg5g021600	-3.00142	0.182253	1.64938e-08	1.80889e-07
Cg7g012490	-2.61776	1.13595	1.6762e-08	1.83719e-07
Cg5g044960	1.1832	3.79081	1.67788e-08	1.83793e-07
Cg9g011670	-1.04438	4.47936	1.69266e-08	1.85301e-07
Cg6g008520	-1.34165	5.08576	1.72116e-08	1.88309e-07
Cg2g011600	1.02705	6.52337	1.73833e-08	1.89961e-07
Cg7g017330	-2.74135	0.528741	1.8333e-08	2.00099e-07
Cg3g025810	-1.0448	4.37547	1.86149e-08	2.03014e-07
Cg2g044160	-3.0267	0.562329	1.90281e-08	2.0707e-07
Cg2g037260	2.85638	0.418871	1.96244e-08	2.13431e-07
Cg6g024760	-1.70609	2.44821	1.96562e-08	2.13651e-07
Cg6g016060	1.85883	2.47485	1.97333e-08	2.14361e-07
Cg2g043110	-1.97556	1.98383	1.99213e-08	2.16275e-07
Cg4g014600	-1.27495	3.583	2.00029e-08	2.17032e-07
Cg4g013880	-1.78092	2.58106	2.00815e-08	2.17627e-07
CgUng006690	2.27484	1.15368	2.04518e-08	2.21378e-07
Cg5g036780	-1.14803	4.76803	2.08848e-08	2.25931e-07
Cg7g002080	-3.36706	0.843613	2.10035e-08	2.27081e-07
Cg2g031560	-1.11218	4.33057	2.11931e-08	2.28995e-07
Cg6g009250	-2.70886	0.504069	2.15106e-08	2.32289e-07
Cg4g005260	-2.50351	0.73646	2.16931e-08	2.34122e-07
Cg7g017210	1.00461	4.12918	2.19701e-08	2.36972e-07
Cg8g005740	-1.29203	3.51388	2.21351e-08	2.3861e-07
Cg5g031970	-2.0349	2.28498	2.29766e-08	2.47244e-07
Cg8g004930	4.74261	-0.134245	2.30779e-08	2.48189e-07
Cg4g004100	1.79033	2.61764	2.33682e-08	2.51164e-07
Cg9g004550	2.4022	1.16097	2.34399e-08	2.51765e-07
Cg4g011110	-3.6444	-0.00998882	2.34655e-08	2.51765e-07
Cg7g019320	-1.06339	5.84252	2.35233e-08	2.52238e-07
Cg8g024870	6.75398	-0.700827	2.36165e-08	2.53089e-07
Cg9g006170	-1.22645	3.48894	2.38315e-08	2.55244e-07
Cg7g000290	-1.03455	4.28042	2.39581e-08	2.56449e-07
Cg5g008630	1.27674	4.38139	2.47135e-08	2.63918e-07
Cg2g041900	2.35018	1.34044	2.48019e-08	2.64553e-07
Cg7g013550	2.04533	1.92073	2.50237e-08	2.66609e-07
Cg9g027120	1.17169	3.46606	2.51071e-08	2.67342e-07
Cg4g002710	1.32595	2.91904	2.51337e-08	2.67469e-07
Cg6g014300	4.16458	-0.172284	2.52476e-08	2.68412e-07
Cg2g042230	1.40835	4.41132	2.52663e-08	2.68412e-07
Cg6g023510	-2.34987	3.09239	2.54325e-08	2.69865e-07
Cg5g003670	1.62636	2.89349	2.55025e-08	2.70451e-07
Cg2g011930	-1.00979	4.68261	2.55861e-08	2.7118e-07
Cg2g037270	2.56182	1.02552	2.56854e-08	2.72074e-07
Cg5g007030	1.14199	4.06928	2.64106e-08	2.79221e-07
Cg1g018580	5.10934	-0.49476	2.64211e-08	2.79221e-07
Cg2g041530	-2.61838	0.89236	2.64628e-08	2.79501e-07
Cg4g006550	-6.59604	-0.817538	2.65638e-08	2.80406e-07
Cg5g005920	-1.08294	4.10946	2.75038e-08	2.89661e-07
Cg6g005620	-1.4182	2.61142	2.7755e-08	2.92099e-07
Cg1g008650	1.38434	3.76979	2.8009e-08	2.94304e-07
Cg3g022270	2.08003	1.87462	2.81665e-08	2.95619e-07
Cg7g007520	-6.94312	-0.545291	2.82366e-08	2.96082e-07
Cg2g036840	-1.53723	2.62277	2.84146e-08	2.97711e-07
Cg5g025980	-6.59746	-0.817208	2.95323e-08	3.09067e-07
Cg2g026310	-6.81854	-0.647151	2.9851e-08	3.12046e-07
Cg1g006830	1.01593	4.12113	3.03224e-08	3.16432e-07
Cg6g014140	1.78593	2.15805	3.05154e-08	3.18264e-07
Cg9g008460	-1.87242	1.94649	3.18283e-08	3.31202e-07
Cg6g000390	-1.74347	2.51626	3.20757e-08	3.33587e-07
Cg3g010640	1.36197	3.42367	3.26874e-08	3.39755e-07
Cg6g015460	-2.58465	1.76368	3.2784e-08	3.40566e-07
Cg2g032240	3.59233	0.340274	3.31041e-08	3.43459e-07
Cg2g043040	-1.90187	1.69617	3.32934e-08	3.4488e-07
Cg4g008450	1.17385	6.59334	3.49013e-08	3.60923e-07
Cg4g021280	-2.21101	1.39294	3.49545e-08	3.61269e-07
CgUng000390	1.13638	5.6717	3.54321e-08	3.65999e-07
Cg6g010800	1.79486	2.11111	3.67857e-08	3.78911e-07
Cg7g000620	-2.02708	2.04375	3.70424e-08	3.81127e-07
Cg1g023360	1.83517	2.6911	3.70696e-08	3.81192e-07
Cg8g018300	-2.70973	0.67453	3.74888e-08	3.8507e-07
Cg1g015280	1.42962	2.4158	3.81062e-08	3.91192e-07
Cg1g025060	1.30866	4.78523	3.88665e-08	3.98774e-07
Cg7g018630	-1.4381	8.3666	3.9818e-08	4.0785e-07
Cg9g025620	-2.96352	0.15227	3.98603e-08	4.08055e-07
Cg3g001140	-1.16118	4.15256	4.0031e-08	4.09574e-07
Cg2g005890	-1.57315	2.76349	4.01681e-08	4.10747e-07
Cg9g010730	6.64213	-0.786683	4.12209e-08	4.20807e-07
Cg1g014000	-1.66483	2.24732	4.12661e-08	4.21034e-07
Cg2g033710	3.38554	2.4111	4.13675e-08	4.21833e-07
Cg8g003480	-3.52846	0.297858	4.33348e-08	4.41402e-07
Cg8g020890	1.03028	5.56046	4.35256e-08	4.43099e-07
Cg9g028950	-1.00306	4.25381	4.56421e-08	4.63614e-07
Cg5g023190	1.33117	4.78174	4.66626e-08	4.73455e-07
Cg2g029390	-6.59859	-0.816958	4.71495e-08	4.7813e-07
CgUng002590	-1.28414	3.13434	4.74936e-08	4.81353e-07
Cg5g004300	1.16448	4.25384	4.75272e-08	4.81426e-07
Cg5g016710	1.31349	2.89384	4.75782e-08	4.81677e-07
Cg5g008550	-3.78338	-0.15407	4.85e-08	4.90195e-07
Cg9g023040	-3.06325	0.6943	4.88933e-08	4.93625e-07
Cg5g029020	1.31502	7.53265	5.00776e-08	5.05303e-07
Cg4g002590	-1.00195	4.71885	5.13414e-08	5.17771e-07
Cg6g023900	-3.04203	0.212829	5.21825e-08	5.25963e-07
Cg2g013770	-1.09553	3.57658	5.32238e-08	5.34986e-07
Cg2g004440	1.0623	4.81938	5.4841e-08	5.50636e-07
Cg9g003260	-1.38164	3.12645	5.5227e-08	5.54207e-07
Cg8g024060	3.49436	0.828041	5.6937e-08	5.70293e-07
Cg2g017210	-1.39496	2.51059	5.76679e-08	5.76805e-07
Cg9g023210	-2.41342	1.59147	5.80332e-08	5.80142e-07
Cg8g018010	1.17335	4.22646	5.81097e-08	5.8059e-07
Cg5g005900	-1.78081	2.12481	5.85078e-08	5.83929e-07
Cg8g023190	2.44022	1.1464	5.95351e-08	5.93212e-07
Cg8g008500	1.9297	2.08334	6.04093e-08	6.01595e-07
Cg6g010450	1.42304	2.82054	6.24511e-08	6.20241e-07
Cg1g013430	-2.9087	3.82578	6.27501e-08	6.22873e-07
Cg5g008090	4.59816	-0.252104	6.47368e-08	6.4155e-07
Cg5g042330	-1.24984	3.33307	6.49241e-08	6.4271e-07
Cg9g002710	-3.72489	0.271354	6.67449e-08	6.60021e-07
Cg9g008210	-6.5165	-0.878452	6.78225e-08	6.69592e-07
Cg2g009420	1.12613	4.27287	6.80151e-08	6.71131e-07
Cg2g029830	-2.9895	0.817798	7.04141e-08	6.93308e-07
Cg2g010800	-4.28386	-0.49503	7.08227e-08	6.96957e-07
Cg1g025210	3.39226	2.26749	7.17664e-08	7.05484e-07
Cg7g010660	-5.3566	-0.29298	7.2272e-08	7.10073e-07
Cg1g005000	2.09047	3.0597	7.25632e-08	7.1217e-07
Cg9g024970	-6.55776	-0.847463	7.26181e-08	7.12327e-07
Cg8g017110	-2.5029	3.24582	7.40729e-08	7.2582e-07
Cg7g000540	-1.12014	3.95693	7.46676e-08	7.31255e-07
Cg8g000890	1.22764	3.43417	7.52678e-08	7.35952e-07
Cg4g018120	-6.47255	-0.910458	7.72379e-08	7.5441e-07
Cg5g033290	1.27905	6.3465	7.75203e-08	7.56763e-07
Cg3g024770	-1.19416	4.19333	7.80841e-08	7.61424e-07
Cg8g023510	-1.00046	4.2173	7.81225e-08	7.61424e-07
Cg4g002690	-1.85913	2.42287	7.9746e-08	7.76421e-07
Cg2g037190	1.13192	4.70986	8.05411e-08	7.83745e-07
Cg7g023470	4.19074	0.168992	8.1484e-08	7.92078e-07
Cg8g002850	-6.47253	-0.910461	8.3442e-08	8.10681e-07
Cg1g012440	-1.89108	2.22508	8.54083e-08	8.28904e-07
Cg1g024870	-2.44533	1.61549	8.65726e-08	8.39759e-07
Cg9g009370	-2.81791	0.988452	8.68741e-08	8.41791e-07
Cg4g019350	4.43877	-0.379356	8.74207e-08	8.46192e-07
Cg9g011520	-4.9079	-0.647077	8.87469e-08	8.58574e-07
Cg6g007280	-3.26061	0.242339	9.06331e-08	8.75435e-07
Cg7g004460	2.35816	1.34635	9.11117e-08	8.79129e-07
Cg6g007600	5.01639	-0.568892	9.17854e-08	8.85164e-07
Cg2g019170	6.43438	-0.942123	9.81564e-08	9.44117e-07
Cg7g013580	1.30841	3.04244	9.86588e-08	9.48451e-07
Cg3g003380	-1.43744	2.74324	9.89878e-08	9.51114e-07
Cg7g013350	1.40095	4.75748	9.97405e-08	9.57844e-07
Cg3g011270	-1.61948	2.53539	9.99341e-08	9.592e-07
Cg8g000260	-2.69928	0.891338	1.0005e-07	9.59811e-07
Cg6g016740	-2.69685	0.890633	1.02241e-07	9.80318e-07
Cg7g014470	-1.41683	2.6106	1.05097e-07	1.00506e-06
Cg9g010410	-3.80622	-0.447949	1.05745e-07	1.00968e-06
Cg5g042570	-1.22554	3.56773	1.06582e-07	1.01714e-06
Cg4g003910	1.54937	2.93059	1.06751e-07	1.01822e-06
Cg5g027610	-7.31209	-0.250825	1.06856e-07	1.0187e-06
Cg7g009350	-2.16917	1.43097	1.09087e-07	1.0378e-06
Cg5g010740	-2.90285	0.563669	1.09294e-07	1.03923e-06
Cg9g012450	6.82114	-0.646906	1.10399e-07	1.04919e-06
Cg4g006840	-2.86081	0.875265	1.119e-07	1.06181e-06
CgUng005700	-1.03437	6.91173	1.14026e-07	1.08086e-06
Cg5g011570	1.03062	5.22912	1.16023e-07	1.09852e-06
Cg9g008200	-6.42895	-0.942805	1.1607e-07	1.09852e-06
Cg7g012410	-1.18486	4.07566	1.16324e-07	1.10036e-06
Cg8g021870	-2.00872	7.0751	1.18142e-07	1.11698e-06
Cg3g000570	3.34306	-0.0442405	1.18691e-07	1.12159e-06
Cg5g018060	6.67961	-0.757663	1.19792e-07	1.13083e-06
Cg7g022440	1.20211	4.37265	1.19995e-07	1.13216e-06
Cg6g011180	1.29011	3.60946	1.20523e-07	1.13655e-06
Cg2g030130	1.72978	2.34728	1.21526e-07	1.14483e-06
Cg5g039560	-2.1898	1.04916	1.21804e-07	1.14686e-06
Cg9g003950	2.8619	0.313217	1.22051e-07	1.1486e-06
Cg6g024770	-1.62799	2.30721	1.23604e-07	1.16202e-06
Cg2g001890	-6.71467	-0.729192	1.23959e-07	1.16476e-06
Cg2g046480	-1.22484	3.0105	1.25944e-07	1.1822e-06
Cg5g004510	-1.174	3.32556	1.26415e-07	1.18572e-06
Cg5g000230	-1.5177	2.21294	1.2645e-07	1.18572e-06
Cg6g019810	-4.33312	1.68918	1.3116e-07	1.22863e-06
Cg5g031100	1.91991	2.54732	1.33821e-07	1.25228e-06
Cg8g022220	-1.74439	1.72112	1.38315e-07	1.29038e-06
Cg9g022330	1.91275	1.64869	1.40192e-07	1.30676e-06
Cg2g002240	-1.18622	3.7255	1.40735e-07	1.31093e-06
Cg5g000600	1.11581	5.13445	1.40805e-07	1.31093e-06
Cg4g006830	1.18764	4.28262	1.41172e-07	1.31369e-06
Cg5g002160	-3.63048	-0.273199	1.41451e-07	1.31509e-06
Cg7g003250	-7.28633	-0.271586	1.41538e-07	1.31509e-06
Cg5g007560	2.80539	0.380202	1.45742e-07	1.35277e-06
Cg1g027660	4.06673	-0.251531	1.46176e-07	1.35611e-06
Cg5g032780	-1.2325	3.92811	1.46314e-07	1.3567e-06
Cg1g010140	1.95618	1.94401	1.50561e-07	1.39467e-06
CgUng013550	1.6536	2.21724	1.52042e-07	1.40669e-06
Cg7g011720	-1.14372	3.95156	1.5215e-07	1.40669e-06
Cg9g018640	3.71106	0.609515	1.53105e-07	1.41466e-06
Cg6g024260	-3.14279	-0.0102083	1.53442e-07	1.41585e-06
Cg2g020290	-6.42797	-0.943014	1.57691e-07	1.45263e-06
Cg2g000970	1.25857	4.12939	1.59702e-07	1.46911e-06
Cg4g013060	-1.60197	2.69202	1.69478e-07	1.55619e-06
Cg2g040090	-1.02354	3.61996	1.69528e-07	1.55619e-06
Cg9g024530	-6.38477	-0.975721	1.69954e-07	1.55932e-06
Cg9g016550	-4.79973	-0.729496	1.7021e-07	1.56089e-06
Cg3g024890	1.55318	2.26098	1.70397e-07	1.56181e-06
Cg9g012560	1.06227	4.45075	1.70617e-07	1.56305e-06
Cg4g021740	-1.93414	2.93173	1.71746e-07	1.57182e-06
Cg1g013010	1.96747	1.30622	1.74514e-07	1.59556e-06
Cg2g031550	-1.0453	3.8461	1.7702e-07	1.61524e-06
Cg5g000220	-2.6593	0.551938	1.78011e-07	1.62347e-06
Cg9g004810	-7.93712	0.287122	1.79717e-07	1.6374e-06
Cg2g030120	2.13158	1.25021	1.81824e-07	1.65412e-06
Cg8g001650	-1.2205	3.67571	1.82847e-07	1.66178e-06
Cg1g027920	-1.43743	4.08073	1.83032e-07	1.66264e-06
Cg1g008180	-1.909	1.91159	1.92672e-07	1.74761e-06
Cg2g014880	4.25581	-0.0980397	1.93717e-07	1.75622e-06
Cg9g016880	-6.60045	-0.816616	1.98703e-07	1.80052e-06
Cg3g012030	-1.48108	3.11802	2.00171e-07	1.81293e-06
Cg5g042710	1.15876	3.39221	2.00555e-07	1.81551e-06
Cg8g018090	1.08417	3.64178	2.01657e-07	1.82278e-06
Cg1g004370	-1.63196	3.08801	2.0706e-07	1.86793e-06
Cg2g016860	1.63661	2.19179	2.15638e-07	1.94053e-06
CgUng003390	1.18919	3.68457	2.15871e-07	1.94167e-06
Cg3g014360	1.53973	3.76301	2.16635e-07	1.94663e-06
Cg2g046020	1.00171	4.66125	2.2064e-07	1.9812e-06
CgUng001270	1.60714	2.41872	2.20698e-07	1.9812e-06
Cg1g005260	2.57457	3.84422	2.30259e-07	2.05895e-06
Cg8g017860	7.01496	-0.494296	2.33942e-07	2.08984e-06
Cg5g026590	-2.06519	1.31754	2.37442e-07	2.11903e-06
Cg5g024090	-1.33503	2.40149	2.39663e-07	2.13781e-06
Cg2g019750	-2.08815	2.94172	2.40304e-07	2.1404e-06
Cg4g003800	-1.0082	4.07132	2.42095e-07	2.15321e-06
Cg9g023310	-1.24837	2.80501	2.42348e-07	2.15442e-06
Cg4g015660	1.94311	1.14584	2.46397e-07	2.18723e-06
Cg2g000910	1.07369	3.43483	2.48781e-07	2.20731e-06
Cg4g007010	-3.27964	-0.293788	2.49848e-07	2.21464e-06
Cg8g002290	-1.10988	3.57307	2.54469e-07	2.25233e-06
Cg4g023330	2.20783	0.632113	2.57625e-07	2.27915e-06
Cg1g019360	-1.0166	5.42916	2.57977e-07	2.28116e-06
Cg2g041860	-2.30076	1.2265	2.61793e-07	2.31267e-06
Cg5g032090	-1.55632	4.27308	2.62079e-07	2.31408e-06
Cg9g025480	-1.64108	1.87392	2.65138e-07	2.33996e-06
Cg2g026140	3.29368	-0.0794173	2.69377e-07	2.37508e-06
Cg9g007150	-1.59881	4.27019	2.70379e-07	2.38277e-06
Cg5g013020	-2.79791	0.0241948	2.70921e-07	2.3864e-06
Cg1g004140	-1.81113	2.59273	2.71173e-07	2.38747e-06
Cg5g043360	-2.3115	1.31789	2.75189e-07	2.41934e-06
Cg4g012140	-1.09351	3.8299	2.78692e-07	2.44661e-06
CgUng003760	-2.97127	0.516991	2.84733e-07	2.49844e-06
Cg5g039360	-2.00302	1.82306	2.85522e-07	2.50417e-06
Cg2g022640	-7.07373	-0.44673	2.87752e-07	2.52251e-06
Cg2g046230	-2.8614	0.0733027	2.88451e-07	2.52744e-06
Cg1g005430	-1.68264	5.58057	2.88654e-07	2.528e-06
Cg5g021230	6.47723	-0.909898	2.98972e-07	2.61586e-06
Cg7g015440	1.55479	1.98694	3.00016e-07	2.62374e-06
Cg5g030390	-1.5375	2.15493	3.02504e-07	2.64297e-06
Cg7g006660	-1.11027	4.31223	3.02656e-07	2.64304e-06
Cg4g023470	-6.47479	-0.910001	3.25518e-07	2.83323e-06
Cg3g004030	-3.11484	0.404499	3.26208e-07	2.83789e-06
Cg9g011790	-4.7976	-0.729994	3.36378e-07	2.92497e-06
Cg2g047390	1.12754	3.61436	3.36958e-07	2.92862e-06
Cg3g004260	1.2479	2.79845	3.39262e-07	2.94724e-06
Cg3g024270	-2.0594	1.34673	3.4312e-07	2.97935e-06
Cg2g010740	-1.48535	2.40159	3.48542e-07	3.02356e-06
Cg3g019230	-3.68643	0.241252	3.51404e-07	3.04694e-06
Cg6g024340	1.30461	3.10927	3.51919e-07	3.0487e-06
Cg5g035610	1.70973	1.6429	3.52629e-07	3.05263e-06
Cg3g020790	2.46794	0.632712	3.54983e-07	3.07071e-06
Cg8g020020	1.1168	3.28743	3.55902e-07	3.07719e-06
Cg6g002350	1.84969	1.34661	3.56831e-07	3.08377e-06
Cg3g005370	-4.40538	-0.401578	3.57824e-07	3.09089e-06
Cg4g000710	-9.05635	1.32717	3.58742e-07	3.0959e-06
Cg1g011880	-1.63707	2.72743	3.5945e-07	3.09985e-06
Cg9g007180	-1.54549	2.95696	3.59537e-07	3.09985e-06
Cg6g016520	-3.002	0.0405049	3.62658e-07	3.12234e-06
Cg8g010030	4.9156	-0.646559	3.65406e-07	3.14452e-06
Cg8g007550	-1.89649	1.04071	3.66314e-07	3.15085e-06
Cg2g029220	-6.6698	-0.759255	3.69798e-07	3.17668e-06
Cg1g015010	-1.29258	3.13984	3.69837e-07	3.17668e-06
Cg3g014320	-2.03686	1.14503	3.74162e-07	3.21081e-06
Cg3g009690	2.87253	0.432117	3.75375e-07	3.21971e-06
Cg2g041840	1.28303	3.88506	3.78634e-07	3.24159e-06
Cg2g046430	1.04031	5.88193	3.92406e-07	3.35479e-06
Cg4g010010	-2.32573	1.00796	3.93014e-07	3.35841e-06
Cg6g019980	1.10109	4.38656	3.99817e-07	3.41495e-06
Cg3g004990	-1.48531	4.33914	4.03729e-07	3.44616e-06
Cg5g028590	-2.11492	1.20483	4.03847e-07	3.44616e-06
Cg2g032910	-4.83807	-0.701102	4.04213e-07	3.44768e-06
Cg2g029660	-3.06041	0.227948	4.1101e-07	3.49894e-06
Cg1g011760	-3.71227	-0.211571	4.11179e-07	3.49894e-06
Cg1g001210	1.33913	2.88592	4.13717e-07	3.5189e-06
Cg6g000980	1.91413	2.59169	4.14027e-07	3.5199e-06
Cg3g012390	1.61922	2.05051	4.14421e-07	3.52162e-06
Cg2g047410	-1.07455	4.16898	4.2667e-07	3.62066e-06
Cg1g007690	1.05448	3.63484	4.29479e-07	3.64281e-06
Cg2g001370	-1.15109	7.08542	4.38201e-07	3.71334e-06
Cg2g006380	-2.58245	0.797174	4.43204e-07	3.75401e-06
Cg1g000350	1.18635	3.80061	4.45671e-07	3.77315e-06
Cg6g008330	1.15996	3.1511	4.50637e-07	3.80815e-06
Cg8g004370	3.01129	0.0415195	4.52739e-07	3.82415e-06
Cg7g016650	-3.28614	-0.0801149	4.54539e-07	3.83758e-06
Cg2g018630	1.04651	4.02812	4.55811e-07	3.84618e-06
Cg7g004450	3.09626	-0.231502	4.55977e-07	3.84618e-06
Cg7g020390	-1.44614	2.39741	4.70368e-07	3.96574e-06
Cg2g046850	-6.43177	-0.94225	4.73377e-07	3.98927e-06
Cg1g028400	-2.99414	0.903032	4.89589e-07	4.1202e-06
Cg1g004700	2.46237	0.392967	4.90369e-07	4.12487e-06
Cg6g003870	3.51892	-0.115987	4.95137e-07	4.16306e-06
Cg8g018600	-2.08172	1.21957	4.99e-07	4.19169e-06
Cg3g001340	-3.40084	-0.448171	5.00663e-07	4.2018e-06
Cg9g027750	1.25385	2.74347	5.07106e-07	4.25393e-06
Cg7g015870	1.74819	1.64846	5.14698e-07	4.31564e-06
Cg2g001340	-4.9027	-0.648119	5.34676e-07	4.4729e-06
Cg2g014840	6.43547	-0.941916	5.35884e-07	4.48096e-06
Cg5g033640	-3.30772	-0.27267	5.40306e-07	4.51587e-06
Cg6g000400	-1.58917	1.98171	5.47099e-07	4.57056e-06
Cg9g026090	1.15344	3.12788	5.50129e-07	4.59214e-06
Cg3g006140	-1.81484	2.69443	5.50183e-07	4.59214e-06
Cg2g016380	-2.68949	0.883048	5.51637e-07	4.60217e-06
Cg3g000810	-7.29584	-0.254478	5.52164e-07	4.60447e-06
Cg3g023090	3.01343	-0.115689	5.5927e-07	4.65558e-06
Cg3g019070	-1.67034	1.9896	5.59311e-07	4.65558e-06
Cg3g022460	-1.2626	3.11821	5.64688e-07	4.69821e-06
Cg6g013430	-1.08066	3.43032	5.7045e-07	4.74399e-06
Cg9g017040	3.24852	-0.115698	5.79615e-07	4.81802e-06
Cg7g006930	2.44566	0.541383	5.98594e-07	4.96456e-06
Cg1g012730	2.20205	1.307	6.04366e-07	5.00558e-06
Cg4g016560	-6.23941	-1.08012	6.0512e-07	5.00955e-06
Cg8g010600	-1.86453	2.35005	6.06919e-07	5.02217e-06
Cg7g002740	-3.0175	0.552045	6.13091e-07	5.07096e-06
Cg6g002150	2.42009	0.444407	6.19739e-07	5.12131e-06
Cg7g013320	-1.84777	1.79754	6.3328e-07	5.22142e-06
Cg4g003990	-2.10208	2.68357	6.43808e-07	5.30345e-06
Cg1g017700	1.522	2.30599	6.45868e-07	5.31802e-06
Cg2g016790	3.69217	-0.231233	6.57145e-07	5.40601e-06
Cg6g002040	-1.70241	2.09869	6.65105e-07	5.46559e-06
Cg2g042870	-1.19498	4.91589	6.73768e-07	5.53282e-06
Cg5g035300	1.03992	3.87971	6.74303e-07	5.53473e-06
Cg9g006690	2.76644	0.866216	6.91095e-07	5.66747e-06
Cg5g040310	-1.72343	2.32035	6.93895e-07	5.68789e-06
Cg4g003710	1.01671	4.13766	7.36777e-07	6.0259e-06
Cg1g003660	-4.01018	-0.701574	7.50881e-07	6.13851e-06
Cg3g009840	-3.54921	-0.336217	7.56175e-07	6.17627e-06
Cg2g013910	-5.01221	-0.568353	7.56833e-07	6.17889e-06
Cg3g024630	2.91329	0.353111	7.57802e-07	6.18404e-06
Cg2g008540	-1.71105	2.63879	7.75213e-07	6.31486e-06
Cg9g016950	1.2654	2.98935	7.84368e-07	6.3866e-06
Cg2g040700	-2.92877	0.255432	7.9264e-07	6.44535e-06
Cg2g040280	1.48436	6.90468	8.01427e-07	6.51102e-06
Cg3g000350	-3.89394	-0.379891	8.0351e-07	6.52215e-06
Cg5g017000	-1.13889	4.96379	8.06779e-07	6.54578e-06
Cg7g007430	-2.28752	1.08001	8.1324e-07	6.58944e-06
Cg2g039240	-1.03358	3.54803	8.22141e-07	6.65861e-06
Cg4g008460	6.24379	-1.07972	8.39003e-07	6.78917e-06
Cg2g005480	1.27445	2.69728	8.66975e-07	7.00933e-06
Cg8g000140	2.344	0.798429	8.7008e-07	7.03132e-06
Cg9g025340	1.29473	2.4127	8.80905e-07	7.11358e-06
Cg2g025340	-1.3131	2.5975	8.81036e-07	7.11358e-06
Cg2g021910	-2.03309	1.66486	8.82373e-07	7.12123e-06
Cg2g003600	2.30297	0.50591	8.96685e-07	7.23036e-06
Cg4g003240	-1.59735	2.0058	8.97272e-07	7.23191e-06
Cg7g021150	2.60651	0.418968	9.0582e-07	7.29438e-06
Cg5g011810	2.42823	0.738887	9.15101e-07	7.36588e-06
Cg2g009360	-1.50845	2.54634	9.15982e-07	7.36973e-06
Cg2g036120	-6.4275	-0.943051	9.27482e-07	7.45243e-06
Cg8g022200	-1.21594	4.69673	9.28723e-07	7.45836e-06
Cg7g017800	-2.6369	1.03298	9.30794e-07	7.46593e-06
Cg9g007040	-4.86798	-0.674933	9.32102e-07	7.47315e-06
Cg2g018660	2.40437	0.431367	9.40169e-07	7.53123e-06
Cg2g004180	1.05131	3.41859	9.50523e-07	7.61084e-06
Cg4g004580	-1.03262	3.62177	9.59721e-07	7.67777e-06
Cg2g045880	1.07589	3.76739	9.63508e-07	7.70469e-06
Cg4g013840	1.26057	2.6784	9.66927e-07	7.72866e-06
Cg2g016550	1.70129	1.43763	9.70436e-07	7.75332e-06
Cg6g015640	4.01852	-0.701072	9.72447e-07	7.766e-06
Cg6g023430	-2.39767	0.352202	9.91746e-07	7.90288e-06
Cg4g009880	-6.38168	-0.976313	9.97598e-07	7.94605e-06
Cg6g002100	1.06765	3.17456	1.00028e-06	7.96263e-06
Cg5g039700	-1.02063	3.69184	1.00055e-06	7.96263e-06
Cg6g024730	1.1613	4.05772	1.03265e-06	8.19315e-06
Cg1g011920	1.27117	2.96524	1.04393e-06	8.27187e-06
Cg4g008540	-2.08483	1.36644	1.07565e-06	8.50853e-06
Cg2g023170	-1.98715	1.63124	1.0804e-06	8.5424e-06
CgUng006620	-1.82708	1.24155	1.08264e-06	8.55268e-06
Cg9g012530	1.79186	1.17602	1.0975e-06	8.66266e-06
Cg6g011690	-1.35395	2.95145	1.09844e-06	8.66635e-06
Cg3g000790	1.3696	3.83691	1.10827e-06	8.74012e-06
Cg5g014940	-1.78304	1.30433	1.11839e-06	8.81608e-06
Cg9g027970	3.50379	-0.379361	1.12186e-06	8.83967e-06
Cg6g013540	-1.39124	3.63519	1.12281e-06	8.84332e-06
Cg1g028230	1.5516	2.47769	1.12972e-06	8.89391e-06
CgUng020390	2.33543	0.529447	1.13201e-06	8.90814e-06
Cg5g034050	-3.33858	2.91413	1.13286e-06	8.90948e-06
Cg1g024130	-3.06213	2.16687	1.13315e-06	8.90948e-06
Cg3g022860	2.64549	0.353645	1.15242e-06	9.05703e-06
Cg3g020880	-1.44496	2.79532	1.1544e-06	9.06873e-06
Cg4g008360	6.19238	-1.11619	1.1658e-06	9.15041e-06
Cg6g017300	-6.29086	-1.04424	1.17745e-06	9.23789e-06
Cg1g023630	-2.47811	0.845678	1.18579e-06	9.29537e-06
Cg7g023910	2.29357	0.696531	1.19092e-06	9.32763e-06
Cg9g008970	2.17627	0.610144	1.20475e-06	9.42336e-06
Cg2g007360	3.78422	-0.470399	1.20573e-06	9.42347e-06
Cg6g004140	2.19043	1.54745	1.23638e-06	9.6424e-06
Cg9g022140	-1.30553	5.00653	1.24902e-06	9.73267e-06
Cg7g017960	-1.13782	4.08197	1.26029e-06	9.80799e-06
Cg1g009530	-1.09169	3.62258	1.29013e-06	1.00317e-05
Cg6g006810	-1.29383	3.97203	1.342e-06	1.04041e-05
Cg2g042160	-1.02544	4.31714	1.34329e-06	1.04097e-05
Cg8g023060	-6.33716	-1.00985	1.35065e-06	1.04579e-05
Cg5g016350	4.01954	-0.700972	1.36966e-06	1.0596e-05
Cg9g014580	3.01289	0.313449	1.37114e-06	1.0603e-05
Cg2g041630	-1.2516	3.58	1.3887e-06	1.07252e-05
Cg7g011130	-2.69044	0.491472	1.3986e-06	1.07971e-05
Cg3g006610	1.13305	3.09126	1.40052e-06	1.08046e-05
Cg9g004280	-2.41947	0.736553	1.40075e-06	1.08046e-05
Cg6g017540	-2.51736	0.675652	1.41813e-06	1.0934e-05
Cg2g023610	-6.56003	-0.84709	1.43423e-06	1.10535e-05
Cg8g020850	-1.49568	2.33279	1.43487e-06	1.10539e-05
Cg3g021100	-2.34303	3.58676	1.45499e-06	1.11994e-05
Cg2g038210	-1.32836	2.60802	1.49273e-06	1.14706e-05
Cg2g015330	4.36641	0.326089	1.49577e-06	1.14891e-05
Cg5g010550	-2.09386	1.96344	1.57427e-06	1.20567e-05
Cg4g018910	1.14792	3.48691	1.57771e-06	1.2078e-05
Cg1g016440	-2.4172	0.798187	1.59009e-06	1.21677e-05
Cg2g028360	-6.34079	-1.00921	1.59851e-06	1.22165e-05
Cg5g035700	1.21869	5.04934	1.59914e-06	1.22165e-05
Cg4g002900	-3.40898	-0.193376	1.61493e-06	1.23268e-05
Cg2g046770	-6.13297	-1.15431	1.63313e-06	1.24554e-05
Cg6g017840	-2.1816	1.83502	1.63481e-06	1.24629e-05
Cg1g004100	3.05671	1.83306	1.64807e-06	1.25537e-05
Cg5g042260	1.14326	2.80833	1.66439e-06	1.26673e-05
Cg9g026710	-4.15193	-0.594826	1.66887e-06	1.26961e-05
Cg5g005950	-6.13426	-1.15405	1.67511e-06	1.27384e-05
Cg1g010530	-1.75393	2.91766	1.67875e-06	1.27607e-05
Cg2g028140	-6.24015	-1.07999	1.68069e-06	1.27702e-05
Cg2g033430	1.5868	2.05764	1.71871e-06	1.30374e-05
Cg2g003170	-4.03153	-0.273298	1.73362e-06	1.31396e-05
Cg2g034240	1.96302	1.19935	1.73843e-06	1.31706e-05
Cg2g042090	-4.2874	-0.494422	1.77164e-06	1.34111e-05
Cg4g021080	-1.01487	3.43926	1.78448e-06	1.35028e-05
Cg4g001000	-1.98676	2.20796	1.85889e-06	1.40541e-05
Cg2g022120	4.01735	0.50603	1.86791e-06	1.41165e-05
Cg6g006690	-4.4633	-0.356748	1.8729e-06	1.41445e-05
Cg2g045030	2.65311	0.15321	1.87622e-06	1.41618e-05
Cg1g001120	-2.45596	3.06756	1.89449e-06	1.42938e-05
Cg4g007130	-2.7018	0.962909	1.896e-06	1.42993e-05
Cg5g037870	-1.98408	1.02466	1.91028e-06	1.43952e-05
Cg9g003980	1.17623	4.28017	1.95644e-06	1.47369e-05
Cg9g002660	1.48196	2.26429	1.96443e-06	1.4791e-05
Cg4g001470	-1.5696	2.56841	1.99582e-06	1.50088e-05
Cg5g026270	1.93025	1.31299	1.99686e-06	1.50105e-05
Cg7g003280	-1.70469	2.0488	2.00871e-06	1.50934e-05
Cg5g013550	1.32354	3.14393	2.0277e-06	1.52298e-05
Cg2g022280	-4.78474	-0.0967057	2.04067e-06	1.53046e-05
Cg8g009900	1.56087	2.59352	2.04133e-06	1.53046e-05
Cg7g003630	-1.88207	1.55193	2.04185e-06	1.53046e-05
Cg5g032150	-1.31082	3.71063	2.05754e-06	1.54096e-05
Cg8g011240	-4.97926	-0.594019	2.06257e-06	1.5441e-05
Cg2g010310	-1.29756	2.79682	2.06492e-06	1.54523e-05
Cg6g002440	1.13052	3.24172	2.0699e-06	1.54769e-05
Cg2g012130	3.34648	-0.494391	2.0734e-06	1.54967e-05
Cg7g021690	1.53844	2.44401	2.11104e-06	1.57652e-05
Cg3g000680	6.43565	-0.941907	2.12351e-06	1.58454e-05
Cg8g024700	1.48737	2.26773	2.19128e-06	1.63179e-05
Cg2g033490	1.02626	3.49411	2.23663e-06	1.6642e-05
Cg2g030630	-5.07588	-0.518844	2.25853e-06	1.67913e-05
CgUng002470	-2.29972	0.706814	2.26597e-06	1.68397e-05
Cg5g029920	1.29016	8.80908	2.30183e-06	1.70924e-05
CgUng002890	3.31907	2.23957	2.32583e-06	1.72629e-05
Cg3g014080	-1.93902	1.59347	2.32668e-06	1.72629e-05
Cg8g004440	-2.87028	0.718577	2.33718e-06	1.73268e-05
Cg7g020080	1.05867	4.02128	2.34438e-06	1.73731e-05
Cg6g019580	1.98685	4.24872	2.35968e-06	1.74794e-05
Cg6g005940	2.06342	1.73331	2.38106e-06	1.76235e-05
Cg5g036610	1.05746	3.48663	2.39301e-06	1.77048e-05
Cg9g025900	1.03091	3.80267	2.40206e-06	1.77646e-05
Cg6g023930	1.03422	3.64799	2.41703e-06	1.78536e-05
Cg2g031880	-4.30551	0.272162	2.4875e-06	1.83372e-05
Cg4g012320	-6.078	-1.19261	2.5145e-06	1.85213e-05
[truncated: 1,543 more rows]

## Sheet: 85 C vs M
Gene_ID	logFC	logCPM	PValue	FDR
Cg7g007850	-10.0872	5.86605	3.63254e-241	6.59197e-237
Cg2g023680	-5.52716	6.67497	5.61001e-215	5.09025e-211
Cg9g016400	-5.74668	7.05785	4.38063e-214	2.64984e-210
Cg9g012240	-12.4038	4.65672	1.06215e-195	4.8187e-192
Cg2g002440	-5.14496	7.41278	6.62148e-189	2.4032e-185
Cg2g021210	-10.4956	4.61118	1.6865e-165	5.10083e-162
Cg7g008570	-12.1128	4.36707	4.69128e-165	1.21618e-161
Cg1g024780	4.85113	5.48451	3.32895e-160	7.5513e-157
Cg8g004960	-5.29023	4.93922	6.81062e-149	1.37325e-145
Cg7g004480	-12.3089	4.56233	6.32975e-117	1.14866e-113
Cg6g010100	-9.90942	5.98548	2.33103e-115	3.84557e-112
Cg4g007830	-3.58046	6.25364	9.12547e-114	1.38e-110
Cg9g024210	-4.66404	4.58685	9.13318e-113	1.27492e-109
Cg9g000950	-4.19027	4.59517	1.71667e-108	2.22517e-105
Cg2g003690	-4.82333	4.36815	5.94852e-101	7.19652e-98
Cg2g002300	-6.24266	5.17174	1.41874e-100	1.60912e-97
Cg7g001660	-7.73083	4.0639	5.73327e-97	6.1201e-94
Cg9g022190	-10.4122	4.52854	1.45472e-96	1.4666e-93
Cg4g023560	-10.2611	4.37798	1.71741e-96	1.64031e-93
Cg2g020420	-3.08408	7.09925	2.46542e-95	2.237e-92
Cg2g018320	-11.0827	3.3455	1.12093e-93	9.68645e-91
Cg7g018580	-3.14431	6.49622	8.424e-90	6.94865e-87
Cg7g021370	-3.71873	5.10647	5.33668e-86	4.21064e-83
Cg4g000710	-11.7812	4.03732	1.27097e-85	9.61016e-83
Cg9g014460	-3.3981	5.2517	8.98701e-85	6.52349e-82
Cg5g026330	-7.56244	3.6537	1.27449e-81	8.89544e-79
Cg6g014890	-11.0219	3.28543	2.28628e-80	1.53663e-77
Cg4g013500	-3.63163	5.10166	2.13491e-79	1.38365e-76
Cg9g011770	-3.12886	5.25177	1.65088e-77	1.03305e-74
Cg2g002460	-6.78269	3.33994	1.36005e-75	8.22694e-73
Cg4g008370	-3.23844	4.5133	1.80259e-75	1.05521e-72
Cg4g011140	-10.6884	2.95668	4.8759e-74	2.76509e-71
Cg2g017700	-10.7959	3.06238	2.49588e-72	1.3725e-69
Cg5g039960	2.73813	5.24564	1.53355e-69	8.18509e-67
Cg9g022160	-3.90625	7.20035	1.84408e-69	9.56131e-67
Cg9g007230	-2.77087	4.83887	3.88213e-69	1.95692e-66
Cg5g012700	2.80235	5.63234	1.22053e-68	5.98619e-66
Cg6g020950	-7.97018	2.89282	2.81841e-68	1.34594e-65
Cg2g040420	3.28473	6.83311	8.95783e-67	4.16815e-64
Cg5g019690	2.41355	6.14895	1.82021e-66	8.25786e-64
Cg1g012560	-3.96054	4.1534	1.27442e-65	5.64071e-63
Cg6g024910	-3.21752	4.23995	4.68713e-65	2.02517e-62
Cg9g006040	-10.4084	2.6815	2.31003e-64	9.74886e-62
Cg7g004430	-10.6348	2.90413	6.28468e-63	2.592e-60
Cg1g028360	2.94853	5.15194	3.1512e-62	1.27077e-59
Cg6g020390	-2.28045	5.76058	3.60103e-62	1.42061e-59
Cg4g005870	2.55789	6.52883	4.39071e-62	1.69528e-59
Cg9g009420	-2.4589	10.0272	2.56844e-61	9.71033e-59
Cg2g001400	-3.83964	3.60276	1.273e-60	4.7145e-58
Cg5g044890	2.75507	6.03835	1.36547e-58	4.95584e-56
Cg3g008030	-10.829	3.09535	1.16273e-57	4.13725e-55
Cg9g002500	-6.45949	3.87068	7.68436e-56	2.6817e-53
Cg1g021100	-4.13767	3.53005	6.73645e-55	2.30654e-52
Cg7g000350	-4.96176	3.63472	5.62972e-54	1.8919e-51
Cg7g005050	-10.2245	2.50172	1.55096e-53	5.11732e-51
Cg7g018180	3.13878	8.91979	8.16369e-53	2.64547e-50
Cg7g001150	2.59104	8.06115	8.53184e-53	2.71627e-50
Cg2g025230	2.40964	5.15038	3.77195e-52	1.18016e-49
Cg2g021200	-5.04414	2.87246	6.69122e-51	2.05409e-48
Cg2g027520	-2.05471	6.18335	6.79151e-51	2.05409e-48
Cg4g016210	-4.77957	2.77579	8.68776e-50	2.58454e-47
Cg5g041210	-2.62333	4.54883	2.37193e-49	6.9425e-47
Cg1g024700	3.8791	3.67999	3.09127e-49	8.90432e-47
Cg6g006440	2.12285	6.35792	3.19198e-49	9.05076e-47
Cg7g014500	-2.53362	5.27251	1.00607e-48	2.8088e-46
Cg5g043830	-4.03568	4.01148	1.13255e-48	3.11401e-46
Cg6g024360	-2.30075	4.96611	2.66963e-48	7.2307e-46
Cg8g004940	2.15625	6.20464	1.1017e-47	2.94007e-45
Cg4g000620	-1.87888	7.71331	2.23624e-47	5.8813e-45
Cg7g023670	-7.34789	2.28619	4.58827e-47	1.18948e-44
Cg6g025070	2.25057	8.97653	1.40058e-46	3.57978e-44
Cg5g040990	2.5834	4.57371	2.46689e-46	6.21758e-44
Cg8g008960	-5.47954	2.80936	3.59218e-46	8.92977e-44
Cg2g007270	-1.89005	6.98123	5.98606e-46	1.46796e-43
Cg7g023190	-3.63213	4.43205	6.96986e-46	1.68643e-43
Cg9g025790	-2.73347	4.06063	1.3225e-44	3.15781e-42
Cg9g025950	-2.74732	4.72842	2.02336e-44	4.76857e-42
Cg3g018840	2.00395	9.54495	2.89261e-44	6.72978e-42
Cg5g006050	2.2238	4.88581	4.39692e-44	1.01001e-41
Cg2g007590	1.94717	6.09623	3.1887e-43	7.23318e-41
Cg1g015270	-3.01495	4.24951	3.82149e-43	8.56156e-41
Cg5g001520	-5.25319	7.54029	4.12962e-43	9.13906e-41
Cg6g009720	-3.6531	6.08843	1.5963e-42	3.49012e-40
Cg6g018250	-9.59941	1.89446	2.06242e-42	4.45557e-40
Cg5g044570	-3.87789	2.97366	1.70586e-41	3.64192e-39
Cg9g026560	4.89563	2.69318	4.42326e-41	9.3336e-39
Cg4g012710	-2.22332	6.80845	4.9422e-41	1.03087e-38
Cg6g006100	-2.27166	4.78382	2.87036e-40	5.91914e-38
Cg9g028570	3.88457	3.0588	3.12192e-40	6.36555e-38
Cg2g005000	-7.52379	3.8596	3.87301e-40	7.80929e-38
Cg2g046240	-2.80878	4.02428	4.02228e-40	8.02113e-38
CgUng003320	3.1971	4.83034	1.29967e-39	2.5636e-37
Cg4g016850	-2.74142	3.71228	1.59515e-39	3.1126e-37
Cg2g014410	3.85408	3.09695	3.02169e-39	5.83347e-37
Cg5g021310	2.30622	4.37869	1.26688e-38	2.42e-36
Cg4g020700	-2.13228	4.9574	1.55658e-38	2.94242e-36
Cg3g009220	-6.49563	2.31978	3.06516e-38	5.73437e-36
Cg5g008450	2.06166	9.10392	3.15024e-38	5.83342e-36
Cg7g006010	-1.66663	6.03123	3.23837e-38	5.93603e-36
Cg7g022370	-6.65089	3.39027	3.40251e-38	6.17453e-36
Cg2g002880	-9.50145	1.79986	4.39768e-38	7.86879e-36
Cg5g000150	-2.50694	4.27728	4.42286e-38	7.86879e-36
Cg5g039500	-3.58426	3.07474	5.37803e-38	9.47525e-36
Cg5g011730	-2.93194	5.08894	1.06696e-37	1.86174e-35
Cg4g001050	-2.56093	4.30038	1.34694e-37	2.3279e-35
Cg2g006310	-4.04273	2.62546	1.56227e-37	2.67458e-35
Cg7g013400	1.68034	8.9111	1.76459e-37	2.99272e-35
Cg2g009320	-2.54026	4.97974	2.04474e-37	3.43574e-35
Cg4g017620	-1.83607	8.01317	2.80795e-37	4.67485e-35
Cg4g023670	1.74978	7.78139	3.73317e-37	6.15872e-35
Cg5g021520	-3.53756	3.23409	4.57636e-37	7.48173e-35
Cg7g000250	-1.63281	6.29039	6.84553e-37	1.10916e-34
Cg7g000320	-2.95307	4.72942	9.83122e-37	1.57883e-34
Cg9g027530	-1.69513	8.81213	1.18512e-36	1.87379e-34
Cg6g011420	-3.37572	3.56402	1.18745e-36	1.87379e-34
Cg7g007290	-1.62359	7.39566	1.43065e-36	2.23811e-34
Cg5g023800	-5.34521	2.13042	1.81738e-36	2.8188e-34
Cg6g007360	-9.34176	1.64696	3.71504e-36	5.7133e-34
Cg2g040620	-10.0617	2.3433	3.77204e-36	5.7522e-34
Cg9g016360	-1.7011	6.55102	4.02587e-36	6.08813e-34
Cg6g006310	-4.5687	2.42258	5.04375e-36	7.56437e-34
Cg4g003060	-2.14403	4.37807	5.97193e-36	8.883e-34
Cg8g007350	1.69905	6.45061	6.33045e-36	9.33973e-34
Cg9g001440	-2.85008	4.56146	6.41791e-36	9.3924e-34
Cg9g001930	2.10174	6.46391	7.60734e-36	1.1044e-33
Cg4g005590	-6.20532	3.72578	1.0348e-35	1.49036e-33
Cg2g033320	-1.95014	7.15021	1.58605e-35	2.2663e-33
Cg8g014180	-9.44563	1.74664	2.13313e-35	3.02422e-33
Cg4g006100	-9.49001	1.78911	3.49738e-35	4.91993e-33
Cg2g016980	-9.32996	1.63556	6.85776e-35	9.57291e-33
Cg8g014190	-2.81104	3.50041	7.89291e-35	1.09338e-32
Cg2g013140	1.80889	5.6684	9.17182e-35	1.26092e-32
Cg9g018030	-7.84104	1.99799	1.07778e-34	1.47057e-32
Cg9g015150	-1.84421	5.79991	1.40685e-34	1.90523e-32
Cg8g004560	1.74498	5.70802	1.5172e-34	2.03946e-32
Cg2g028060	-2.62384	4.10443	1.76198e-34	2.35107e-32
Cg9g021670	1.7272	8.93735	2.58346e-34	3.42205e-32
Cg7g000360	-1.82721	5.37018	4.4193e-34	5.81138e-32
Cg4g009920	-2.24396	4.70894	4.46335e-34	5.82708e-32
Cg6g002810	1.82393	6.87812	5.95422e-34	7.71794e-32
Cg1g019780	-5.90094	1.75216	9.98668e-34	1.28531e-31
Cg5g017030	1.61313	5.38111	1.6455e-33	2.10288e-31
Cg5g042960	-1.72529	5.24387	1.6795e-33	2.13132e-31
Cg2g040650	-9.19723	1.50875	1.85345e-33	2.33573e-31
Cg6g012060	-3.67907	2.75666	2.18449e-33	2.73393e-31
Cg5g007160	-1.62382	7.96801	2.42239e-33	3.01089e-31
Cg4g018330	1.64492	6.29577	2.45847e-33	3.03496e-31
Cg9g004440	-1.87621	5.76821	3.31198e-33	4.06098e-31
Cg2g042810	-9.21053	1.52138	3.44967e-33	4.20142e-31
Cg9g021460	-1.72288	6.2373	3.68462e-33	4.45766e-31
Cg9g025200	-1.89535	5.19002	5.53863e-33	6.65625e-31
Cg5g008900	2.57874	3.99856	7.67158e-33	9.15896e-31
Cg2g037730	2.10165	4.15906	7.84506e-33	9.30486e-31
Cg1g003180	2.28534	5.0697	1.19193e-32	1.40454e-30
Cg2g001440	-6.50519	2.32939	1.29646e-32	1.51786e-30
Cg7g000780	-2.03923	4.32927	1.76712e-32	2.05564e-30
Cg1g014320	-1.52918	6.89617	2.12598e-32	2.45734e-30
Cg1g022940	1.61218	5.11264	2.37968e-32	2.73317e-30
Cg4g007620	-5.54476	2.62137	2.41777e-32	2.75945e-30
Cg5g017220	-1.72867	6.63717	3.02981e-32	3.43637e-30
Cg9g008080	2.12296	6.25889	3.08458e-32	3.47676e-30
Cg4g024770	1.7103	7.03361	3.36499e-32	3.76941e-30
Cg2g046410	-1.56836	8.1181	3.49814e-32	3.89452e-30
Cg7g015690	-2.52838	3.61966	3.8968e-32	4.3119e-30
Cg6g019270	-3.32742	5.26294	3.93878e-32	4.33194e-30
Cg9g016130	1.93617	5.76643	4.07892e-32	4.45904e-30
Cg9g003570	1.68408	6.77863	4.80973e-32	5.22648e-30
Cg7g005360	-2.71539	4.87776	6.93614e-32	7.46354e-30
Cg1g027670	3.43824	3.23383	6.95067e-32	7.46354e-30
Cg2g028130	-3.20258	3.15167	7.56214e-32	8.07236e-30
Cg6g000040	-2.14564	4.05069	9.6716e-32	1.02638e-29
Cg5g025930	-3.56468	2.50046	1.95493e-31	2.06257e-29
Cg2g047160	-9.07187	1.38993	2.08213e-31	2.18407e-29
Cg5g002260	2.66443	5.55089	2.97194e-31	3.09953e-29
Cg9g019760	1.91107	6.67608	5.17551e-31	5.36685e-29
Cg9g029160	1.86871	6.15937	5.59563e-31	5.76954e-29
Cg7g003640	-2.13206	4.53007	6.73757e-31	6.90772e-29
Cg2g030820	-1.79276	4.5923	6.90134e-31	7.03588e-29
Cg9g008070	-1.85652	5.46996	7.52645e-31	7.63031e-29
Cg9g027320	-5.76897	1.91323	8.00247e-31	8.06783e-29
Cg2g040490	2.09916	4.15213	1.23105e-30	1.23425e-28
Cg7g018950	1.83301	4.52096	2.52926e-30	2.5219e-28
Cg6g008010	-2.67202	3.64192	3.19065e-30	3.16397e-28
Cg2g002330	-7.37334	1.55152	4.06775e-30	4.01181e-28
Cg5g038940	-3.77476	2.91464	5.34871e-30	5.24666e-28
Cg6g000280	-1.62359	6.26094	8.6162e-30	8.40636e-28
Cg5g004870	1.57979	5.84144	8.88883e-30	8.62597e-28
Cg8g001230	-1.43257	5.9559	9.29323e-30	8.97044e-28
Cg9g015110	-8.91964	1.24595	1.43687e-29	1.37962e-27
Cg3g012870	1.50581	8.16641	1.46695e-29	1.40109e-27
Cg7g014740	-2.02082	4.54232	2.18904e-29	2.07982e-27
Cg2g038980	-1.65927	7.86918	2.626e-29	2.48198e-27
Cg2g014550	3.33719	4.97916	2.77109e-29	2.60554e-27
Cg3g014370	-9.03507	1.35515	2.96947e-29	2.77768e-27
Cg7g018910	1.50756	8.9895	3.40095e-29	3.16498e-27
Cg2g018570	4.54629	2.92538	3.63093e-29	3.36176e-27
Cg3g004000	-2.25266	4.54702	4.13086e-29	3.80522e-27
Cg7g020680	1.68922	5.466	5.10325e-29	4.6772e-27
Cg2g000810	-1.40814	6.50691	5.59947e-29	5.10621e-27
Cg6g007350	-8.99831	1.32	5.72712e-29	5.1965e-27
Cg9g002720	-2.00633	12.3789	1.04864e-28	9.46753e-27
Cg4g009290	-2.94954	3.33209	1.11053e-28	9.9766e-27
Cg9g016730	-9.17784	1.48997	1.20228e-28	1.07477e-26
Cg3g006730	3.69913	2.70709	1.26545e-28	1.12569e-26
Cg9g017640	-8.98988	1.3124	1.43495e-28	1.27024e-26
Cg5g030560	-1.4762	7.04963	1.50217e-28	1.3233e-26
Cg8g000920	2.18905	8.10393	1.54897e-28	1.35793e-26
Cg2g000770	-1.90435	4.28017	1.63092e-28	1.4229e-26
Cg5g044910	-2.33236	3.75347	2.18755e-28	1.8994e-26
Cg6g008370	-1.79776	7.01429	2.44047e-28	2.10891e-26
Cg5g039890	2.1676	4.74341	2.80513e-28	2.41255e-26
Cg2g021170	1.85278	5.15161	3.1486e-28	2.69517e-26
Cg9g028940	5.32307	1.54335	4.83761e-28	4.12151e-26
Cg5g031450	1.60062	5.07809	6.66963e-28	5.65578e-26
Cg4g013780	-4.20712	1.9174	9.84224e-28	8.30731e-26
Cg2g021290	-1.66256	4.76318	1.0665e-27	8.96006e-26
Cg7g022970	2.26322	3.96091	1.48147e-27	1.23891e-25
Cg5g008280	-2.45837	3.52115	1.66353e-27	1.38477e-25
CgUng000240	-6.47917	1.45651	2.74939e-27	2.27822e-25
Cg5g034760	1.45778	5.98685	3.39953e-27	2.80415e-25
Cg9g020350	-2.23565	3.61025	4.01005e-27	3.29277e-25
Cg4g020670	1.92826	4.10929	4.80748e-27	3.92979e-25
Cg2g030400	3.03132	2.84944	6.13873e-27	4.99549e-25
Cg9g010680	-8.8287	1.16028	6.40071e-27	5.18543e-25
Cg7g015080	1.43377	6.62198	7.34485e-27	5.92387e-25
Cg8g010210	2.16909	3.75829	7.38111e-27	5.92677e-25
Cg1g005840	1.53028	8.01319	8.37292e-27	6.69354e-25
Cg2g005520	-1.36659	6.78544	8.43887e-27	6.71667e-25
Cg7g015450	1.93049	4.45406	8.81093e-27	6.98218e-25
Cg1g014850	-2.10207	4.35664	9.27771e-27	7.32011e-25
Cg5g002380	1.45489	7.55651	9.91632e-27	7.79011e-25
Cg2g029210	-1.43954	6.68022	1.34025e-26	1.04691e-24
Cg8g021200	1.48372	7.7386	1.34419e-26	1.04691e-24
Cg2g043210	-4.17734	1.88885	1.54874e-26	1.20107e-24
Cg4g018220	-2.06488	4.00921	1.99544e-26	1.5409e-24
Cg9g009440	-3.34254	2.88403	2.55757e-26	1.96662e-24
Cg9g007590	2.30196	7.14401	2.87383e-26	2.20048e-24
Cg2g036410	-3.89036	2.79616	2.96216e-26	2.25858e-24
Cg2g021710	-2.01287	5.21458	3.30637e-26	2.51049e-24
CgUng003940	-8.72093	1.05995	3.65424e-26	2.76307e-24
Cg9g022520	-1.71713	8.061	3.71764e-26	2.79934e-24
Cg2g043680	1.44538	5.81055	3.97677e-26	2.98208e-24
Cg7g002810	1.47276	4.98125	4.67467e-26	3.491e-24
Cg5g004590	-2.22234	4.21773	4.86396e-26	3.61747e-24
Cg3g024740	2.92291	3.08243	4.99243e-26	3.69786e-24
Cg9g005380	1.71063	4.521	5.35037e-26	3.94687e-24
Cg7g002060	-2.37974	3.52412	5.54212e-26	4.07178e-24
Cg3g013100	-2.5629	3.90468	5.80543e-26	4.24803e-24
Cg4g011160	-8.73124	1.06903	6.29133e-26	4.58509e-24
Cg7g000940	4.06343	1.83451	6.93588e-26	5.03462e-24
Cg3g006200	-3.56528	2.41908	7.03047e-26	5.08295e-24
Cg3g014780	1.52604	10.4628	8.11109e-26	5.84095e-24
Cg9g007530	-1.72062	4.87933	8.48674e-26	6.0873e-24
Cg6g020190	-6.08866	1.5704	9.44514e-26	6.74807e-24
Cg3g012140	-4.11126	2.00045	9.49407e-26	6.75643e-24
Cg8g002080	-2.58632	3.26858	1.45143e-25	1.02887e-23
Cg9g005590	-1.42792	7.21167	3.30729e-25	2.3353e-23
Cg8g005920	-1.47052	5.8975	3.32555e-25	2.3391e-23
Cg7g006900	1.59512	6.77513	3.58214e-25	2.50985e-23
Cg7g001860	-1.70678	5.70416	3.61022e-25	2.51979e-23
Cg7g004690	4.65388	3.47118	4.23179e-25	2.94231e-23
Cg7g014720	-1.30823	6.89009	4.91463e-25	3.40404e-23
Cg2g043490	-2.54058	3.66936	6.79898e-25	4.69129e-23
Cg6g013600	1.82526	5.82477	8.66568e-25	5.93848e-23
Cg6g004220	-4.36969	1.9732	8.67194e-25	5.93848e-23
Cg7g004440	-3.63334	4.25884	9.84096e-25	6.71368e-23
Cg3g011740	-3.22548	2.75265	1.26022e-24	8.56526e-23
Cg6g002300	-1.38921	6.86307	1.97569e-24	1.33779e-22
Cg1g014830	1.79898	4.8527	2.39927e-24	1.61857e-22
Cg2g010320	2.33987	9.17487	2.49516e-24	1.67702e-22
Cg9g008470	-1.2945	7.57861	3.03884e-24	2.0349e-22
Cg5g038910	-3.38697	5.21066	3.32992e-24	2.22162e-22
Cg3g007180	-8.54555	0.896433	4.21388e-24	2.80107e-22
Cg8g003410	1.70499	5.28061	4.29609e-24	2.84529e-22
Cg4g022120	2.98867	6.42808	4.38612e-24	2.89436e-22
Cg3g014550	-1.48042	5.28628	4.61359e-24	3.03343e-22
Cg6g010880	-1.77173	3.89842	4.7762e-24	3.12901e-22
Cg6g003020	1.33875	7.99445	4.82879e-24	3.15209e-22
Cg9g017680	-5.3342	1.22282	5.90501e-24	3.8408e-22
Cg1g020970	4.53117	1.42343	8.05724e-24	5.2125e-22
Cg6g013670	-3.49511	2.0787	8.07138e-24	5.2125e-22
Cg2g032370	1.41681	9.26916	8.48584e-24	5.46073e-22
Cg3g016050	1.6044	5.17364	8.63594e-24	5.53768e-22
Cg2g012640	-1.49357	5.11088	9.13477e-24	5.83692e-22
Cg5g037700	-3.01752	2.7719	9.72757e-24	6.1939e-22
Cg7g003440	-1.51045	5.13134	1.11185e-23	7.05478e-22
Cg8g023500	-1.31137	5.75051	1.39794e-23	8.83914e-22
CgUng000070	1.3337	5.57213	1.45388e-23	9.16097e-22
Cg1g017070	-4.10949	1.73512	1.74415e-23	1.09519e-21
Cg7g000930	-1.3539	5.1383	1.79787e-23	1.12503e-21
Cg3g011270	-2.48343	3.25813	2.11264e-23	1.31746e-21
Cg9g021890	-2.80728	4.98926	2.17133e-23	1.34942e-21
Cg3g003020	-4.31061	1.59335	2.34428e-23	1.45193e-21
Cg2g020440	-2.59003	3.05204	2.89771e-23	1.7886e-21
Cg4g022680	-1.51024	6.07569	3.428e-23	2.10874e-21
Cg5g034890	2.76605	3.05424	4.10382e-23	2.51594e-21
Cg7g020530	1.46865	6.84377	4.9272e-23	3.01057e-21
Cg1g013420	-7.05117	1.24648	5.69383e-23	3.46731e-21
Cg3g024600	-1.46089	5.2409	5.78081e-23	3.50851e-21
Cg7g007780	1.64696	6.62364	5.94968e-23	3.59896e-21
Cg7g019320	-1.43221	6.14506	7.55013e-23	4.5519e-21
Cg2g010650	1.47802	7.61458	7.91606e-23	4.75672e-21
Cg2g043980	1.39204	7.19769	9.27475e-23	5.55475e-21
Cg8g023620	1.71255	5.02686	1.0193e-22	6.08461e-21
Cg7g001070	-2.05796	5.92183	1.26832e-22	7.5463e-21
Cg6g020070	1.3262	6.81869	1.8872e-22	1.11919e-20
Cg4g003270	1.41795	6.52858	2.06824e-22	1.22255e-20
Cg5g034640	-1.24832	7.32416	2.78816e-22	1.64275e-20
Cg4g018700	1.38962	6.5973	3.0814e-22	1.80965e-20
Cg2g033190	1.47006	8.31619	3.758e-22	2.19988e-20
Cg5g015940	1.48934	4.47146	3.77216e-22	2.20107e-20
Cg2g022360	-5.48177	1.00722	3.79369e-22	2.20654e-20
Cg9g006840	-8.73098	1.06891	3.95535e-22	2.29322e-20
Cg3g014720	1.61079	6.76329	4.26958e-22	2.46752e-20
Cg4g017770	3.6922	2.19665	4.68899e-22	2.70131e-20
Cg1g011670	-4.33518	1.48879	4.99552e-22	2.86879e-20
Cg9g012720	-1.46264	4.47562	5.15439e-22	2.95068e-20
Cg8g023800	1.21965	8.27847	5.31812e-22	3.03484e-20
Cg2g024960	1.2515	6.77782	5.57933e-22	3.17392e-20
Cg4g021250	-2.59257	2.97846	5.70708e-22	3.23645e-20
Cg9g001360	-1.31465	7.41755	6.07411e-22	3.43386e-20
Cg6g006070	-1.22675	6.06926	6.17084e-22	3.46801e-20
Cg9g007200	2.43596	4.35749	6.17273e-22	3.46801e-20
Cg6g003040	-1.22494	5.90439	7.67085e-22	4.29639e-20
Cg8g011340	1.24878	6.34259	7.95792e-22	4.44346e-20
Cg9g019500	-1.34082	5.85622	8.33169e-22	4.63789e-20
Cg4g010230	1.91414	4.05853	8.77654e-22	4.87058e-20
Cg8g023080	-1.27172	7.97711	9.68183e-22	5.35659e-20
Cg3g013360	-2.20399	3.53273	9.71747e-22	5.35997e-20
Cg9g026290	-8.60766	0.95352	1.28543e-21	7.06869e-20
Cg5g017590	1.3204	5.62097	1.30082e-21	7.13172e-20
Cg4g002540	1.92919	3.49995	1.39891e-21	7.64637e-20
CgUng018440	3.58211	2.94361	1.45868e-21	7.94915e-20
Cg7g022080	1.96359	6.01058	1.56616e-21	8.50932e-20
Cg9g014060	1.70526	5.3677	1.58447e-21	8.58307e-20
Cg6g006680	-1.70922	5.83179	1.9512e-21	1.05382e-19
Cg9g011430	-6.61935	0.847097	3.03535e-21	1.6345e-19
CgUng001330	-1.88691	4.62435	3.12608e-21	1.67837e-19
Cg9g008050	-8.95354	1.27683	3.46762e-21	1.85625e-19
Cg1g025120	2.48749	2.74921	3.81336e-21	2.03532e-19
Cg6g025480	1.24875	7.11581	4.06518e-21	2.16337e-19
Cg6g011390	-2.80717	2.58854	4.19172e-21	2.22419e-19
Cg7g003510	-1.63277	5.02089	4.31925e-21	2.28517e-19
Cg9g007350	-7.23764	1.42324	4.37611e-21	2.30852e-19
Cg7g023960	-9.12161	1.43715	4.5911e-21	2.41492e-19
Cg6g007850	-1.3588	5.15738	4.65932e-21	2.44372e-19
Cg4g020920	-1.45738	6.12959	5.05694e-21	2.64462e-19
Cg5g017120	-2.05081	3.50877	5.29461e-21	2.75823e-19
Cg9g000770	-2.40263	4.14866	5.30459e-21	2.75823e-19
Cg5g041840	-1.61067	5.07512	5.38768e-21	2.79343e-19
Cg9g026430	2.03363	4.28027	5.54839e-21	2.86857e-19
Cg5g002860	-1.36435	4.72824	6.2134e-21	3.20326e-19
Cg7g001140	1.27089	10.2421	6.53569e-21	3.35986e-19
Cg1g012970	-1.68441	5.25226	6.64479e-21	3.4063e-19
Cg1g006000	-1.41745	5.19148	6.80755e-21	3.4799e-19
Cg2g021840	2.12121	6.75161	6.9359e-21	3.53555e-19
Cg6g006900	1.62976	7.19774	7.09114e-21	3.60456e-19
Cg1g003580	1.5433	5.21494	7.11347e-21	3.60582e-19
Cg2g002230	-2.78976	2.70873	7.32622e-21	3.70331e-19
Cg2g035420	1.2892	8.40604	1.10255e-20	5.55777e-19
Cg6g010490	1.50595	7.21315	1.23839e-20	6.21006e-19
Cg5g010160	1.44669	5.69589	1.2388e-20	6.21006e-19
Cg6g018400	1.16067	6.5747	1.30444e-20	6.5211e-19
Cg4g004480	-3.02332	3.58077	1.35546e-20	6.75758e-19
Cg1g016360	-8.32059	0.689488	1.44961e-20	7.20713e-19
CgUng004790	-1.36844	4.75662	1.68675e-20	8.36322e-19
Cg2g013020	-1.7284	5.53909	1.72915e-20	8.55008e-19
Cg4g023310	3.80558	1.68893	1.87887e-20	9.26517e-19
Cg5g004310	1.47904	5.8641	1.93934e-20	9.53745e-19
Cg4g001720	-1.57082	8.12546	2.13587e-20	1.04756e-18
Cg5g009660	1.53917	7.22348	2.36489e-20	1.15676e-18
Cg6g011970	-2.39201	4.1398	2.38115e-20	1.16158e-18
Cg3g024580	-1.2457	6.85161	2.44359e-20	1.18884e-18
Cg9g027010	-1.18727	7.60015	2.9519e-20	1.4323e-18
Cg9g005620	-8.68347	1.02508	2.9888e-20	1.44634e-18
Cg5g001530	-3.92395	6.4848	3.21311e-20	1.55075e-18
Cg3g016560	-2.31356	4.15473	3.3262e-20	1.60107e-18
Cg1g027640	2.16306	3.24844	3.4251e-20	1.64432e-18
Cg4g021380	-1.38692	7.95985	3.62217e-20	1.73434e-18
Cg7g018300	-1.25637	5.81867	3.97196e-20	1.89682e-18
Cg2g020060	-1.94267	4.67191	4.22778e-20	2.01369e-18
Cg5g008520	1.40249	4.74458	4.38341e-20	2.08235e-18
Cg2g000290	-1.21873	5.59601	4.49076e-20	2.12777e-18
Cg6g000750	-1.40612	5.92733	5.20348e-20	2.45905e-18
Cg4g020070	2.80682	2.90714	5.34429e-20	2.51903e-18
Cg5g000500	-2.78014	3.12147	5.57567e-20	2.62129e-18
Cg8g011290	-1.35923	5.2641	5.71918e-20	2.68181e-18
Cg7g012920	1.37606	7.64651	6.3971e-20	2.99196e-18
Cg4g007300	1.83695	6.2205	6.56907e-20	3.06449e-18
Cg7g015100	-2.98624	6.32521	6.69684e-20	3.11609e-18
Cg2g022340	-6.494	0.732886	6.77756e-20	3.14558e-18
Cg2g046610	-1.15692	5.88934	6.92723e-20	3.20685e-18
Cg9g022000	-8.31889	0.688848	6.97835e-20	3.2223e-18
Cg9g028510	-8.6266	0.971582	7.13971e-20	3.28843e-18
Cg9g021920	-1.26981	5.21469	8.23553e-20	3.78355e-18
Cg4g024370	1.55646	4.07832	8.39348e-20	3.84638e-18
Cg2g029230	-3.29187	2.21665	9.01453e-20	4.12057e-18
Cg5g044680	-2.03863	4.77265	9.29204e-20	4.23675e-18
Cg2g002010	1.42727	9.46455	9.78042e-20	4.44825e-18
Cg9g015070	-4.29832	2.64834	1.00278e-19	4.54937e-18
Cg1g007790	1.58914	4.78931	1.09541e-19	4.95719e-18
Cg7g016020	-1.18342	6.34175	1.12847e-19	5.09411e-18
Cg6g017470	-1.29786	5.61952	1.26703e-19	5.70541e-18
Cg4g005820	-1.72928	4.8273	1.27392e-19	5.72226e-18
Cg7g007560	-1.27731	4.81744	1.54908e-19	6.94103e-18
Cg7g013670	-1.14322	6.27995	1.61455e-19	7.21655e-18
Cg8g013850	-1.23632	5.46483	1.64232e-19	7.32264e-18
Cg2g035460	1.47063	4.50683	1.71452e-19	7.62583e-18
Cg1g003160	1.4341	7.44841	1.72048e-19	7.63363e-18
Cg5g013090	-1.23671	5.57929	1.74639e-19	7.71363e-18
Cg3g021630	-3.19558	3.08268	1.74701e-19	7.71363e-18
Cg8g014070	-1.30744	6.53957	1.80425e-19	7.94701e-18
Cg2g026230	-4.85009	1.29063	1.95106e-19	8.57286e-18
Cg7g012250	1.1862	6.21324	1.97695e-19	8.66565e-18
Cg6g001840	1.14623	7.17264	1.99724e-19	8.73348e-18
Cg2g001390	-1.23006	7.35487	2.02124e-19	8.81716e-18
Cg3g024200	1.12152	8.42015	2.16704e-19	9.43054e-18
Cg8g003430	1.74764	6.72244	2.61728e-19	1.13626e-17
Cg9g023850	-2.12258	3.45155	3.24549e-19	1.40563e-17
Cg5g030810	-2.17118	3.11905	3.52493e-19	1.52302e-17
Cg5g038430	-2.7574	2.34508	4.10915e-19	1.77123e-17
Cg6g011900	1.32412	6.12335	4.24116e-19	1.8238e-17
Cg1g012330	-1.79554	4.45284	4.65778e-19	1.99822e-17
Cg2g043590	1.30345	4.70756	4.77166e-19	2.04225e-17
Cg3g009230	-1.52888	5.33822	5.13661e-19	2.19327e-17
Cg2g029870	-3.56031	2.8511	5.28781e-19	2.25253e-17
Cg9g001710	-8.99195	1.31329	5.61081e-19	2.38453e-17
Cg8g002840	-5.05506	1.24605	5.83302e-19	2.47317e-17
Cg8g024120	-1.78212	4.01109	5.85277e-19	2.47576e-17
Cg9g003130	-1.325	4.67895	6.25367e-19	2.63919e-17
Cg9g021070	-8.03782	0.434255	6.31438e-19	2.65863e-17
Cg6g006330	-1.7816	4.92476	6.4733e-19	2.71923e-17
Cg3g016770	-1.3168	6.81098	6.61247e-19	2.77128e-17
Cg2g001100	-3.93622	1.91811	6.98443e-19	2.92043e-17
Cg8g019600	-3.75117	2.31053	7.25004e-19	3.02452e-17
Cg6g015220	2.95219	2.0478	7.73505e-19	3.21945e-17
Cg3g019440	1.18664	5.76377	7.80653e-19	3.24176e-17
Cg9g010390	1.33192	6.89312	9.67577e-19	4.00882e-17
Cg6g004910	-2.12183	3.38895	9.95225e-19	4.11397e-17
Cg1g013340	-2.08159	4.90775	1.01364e-18	4.18057e-17
Cg5g032800	2.09188	4.86822	1.06008e-18	4.36217e-17
Cg8g002920	1.81669	4.44592	1.07793e-18	4.42562e-17
Cg4g020720	-1.80579	6.1097	1.08527e-18	4.44567e-17
Cg9g006150	1.57716	4.69738	1.13299e-18	4.63072e-17
Cg2g043340	-2.19494	3.10258	1.22444e-18	4.99326e-17
Cg6g024670	2.42505	2.95555	1.27057e-18	5.16974e-17
Cg3g018510	-1.18989	11.3864	1.28182e-18	5.20384e-17
Cg2g023590	-8.54625	0.89667	1.33647e-18	5.4136e-17
Cg1g005110	1.12361	6.14746	1.45596e-18	5.88447e-17
Cg5g006690	-1.83075	3.89192	1.52798e-18	6.16182e-17
Cg3g009030	-5.92919	0.944112	1.55702e-18	6.26503e-17
CgUng003480	-1.13598	7.14716	1.58678e-18	6.37066e-17
Cg2g027490	-1.87772	4.14316	1.6191e-18	6.48605e-17
Cg3g025270	1.32792	4.86597	1.78448e-18	7.1328e-17
Cg4g009860	-1.11076	7.75671	1.83174e-18	7.30564e-17
Cg6g003850	1.30696	5.56098	1.89899e-18	7.55725e-17
Cg9g020840	-2.97332	2.58604	2.04696e-18	8.12826e-17
Cg1g017710	1.90495	3.55499	2.06487e-18	8.18149e-17
Cg1g003590	1.34435	5.40417	2.17424e-18	8.59605e-17
Cg2g038270	1.38524	5.1191	2.19743e-18	8.66888e-17
Cg6g017990	-8.06815	0.460905	2.21743e-18	8.7288e-17
Cg9g009090	-1.15275	5.76914	2.25138e-18	8.84326e-17
Cg7g015190	-2.15024	3.30776	2.29156e-18	8.98164e-17
Cg3g015980	1.1688	5.93259	2.40691e-18	9.41339e-17
Cg8g010070	-3.97529	1.61132	2.45354e-18	9.57512e-17
Cg2g026310	-8.02298	0.420946	2.54333e-18	9.90425e-17
Cg5g041930	-1.63019	4.0526	2.56409e-18	9.9637e-17
Cg3g021020	1.51433	7.03588	2.58605e-18	1.00276e-16
Cg9g026480	1.73716	5.86219	2.62863e-18	1.0171e-16
Cg7g019830	-8.05247	0.447434	2.67814e-18	1.03368e-16
Cg1g009080	1.56961	4.04089	2.68288e-18	1.03368e-16
Cg5g015960	1.52759	4.17023	2.76022e-18	1.06122e-16
Cg5g018500	-2.24336	3.53792	2.83658e-18	1.08827e-16
CgUng021960	-3.10286	1.83376	2.98659e-18	1.14341e-16
Cg2g044070	-4.6093	1.59973	3.04612e-18	1.16375e-16
Cg1g005700	1.51809	4.06665	3.28507e-18	1.2524e-16
Cg2g045220	-1.09677	8.36633	3.69132e-18	1.40433e-16
Cg2g009970	-1.57257	4.22334	3.81082e-18	1.44676e-16
Cg4g014580	-7.96171	0.366323	3.99421e-18	1.51322e-16
Cg6g010190	2.50822	4.55091	4.10779e-18	1.553e-16
Cg9g007180	-1.99129	3.3363	4.23026e-18	1.59598e-16
Cg4g009760	-1.80076	3.92044	4.6745e-18	1.75729e-16
Cg2g034380	-1.4291	4.99752	4.67721e-18	1.75729e-16
Cg2g008060	2.29389	3.11716	5.2515e-18	1.96899e-16
Cg8g023110	-1.70586	4.11808	5.4393e-18	2.0352e-16
Cg4g011620	1.93706	5.34346	5.47981e-18	2.04614e-16
Cg2g042460	1.31869	4.6644	5.51017e-18	2.05155e-16
Cg9g014210	1.62325	4.08157	5.51692e-18	2.05155e-16
Cg2g028570	-3.07581	5.4112	5.59749e-18	2.07725e-16
Cg6g008530	-1.09663	6.31312	5.65546e-18	2.09448e-16
Cg2g037030	-1.15548	5.95662	6.03358e-18	2.22997e-16
Cg6g017520	-8.15094	0.536429	6.63619e-18	2.4477e-16
Cg7g020870	1.49617	5.67506	7.39176e-18	2.72086e-16
Cg8g009490	-3.39427	1.6455	7.48169e-18	2.74839e-16
Cg2g028350	-4.57786	0.81659	7.59365e-18	2.78388e-16
CgUng000390	1.81929	5.53684	7.81078e-18	2.85771e-16
Cg4g006750	-2.5599	2.30938	8.21915e-18	3.00107e-16
Cg4g003110	-1.2907	5.95646	9.2682e-18	3.37731e-16
Cg1g014860	3.36391	1.8489	1.06153e-17	3.86044e-16
Cg2g047100	1.26566	5.59044	1.08553e-17	3.93982e-16
Cg9g005990	1.07609	6.75372	1.16207e-17	4.20633e-16
Cg3g001140	-1.3779	4.34721	1.1636e-17	4.20633e-16
Cg6g017540	-3.42919	1.46878	1.21593e-17	4.38676e-16
Cg1g006940	1.1163	6.4467	1.22731e-17	4.41905e-16
Cg3g002290	-4.88568	0.81692	1.46679e-17	5.27087e-16
Cg5g036300	3.79372	2.17062	1.48087e-17	5.31093e-16
Cg8g009230	-5.6582	0.699826	1.50451e-17	5.38508e-16
Cg9g022080	1.48794	4.57506	1.87851e-17	6.71048e-16
Cg2g042560	-1.69938	4.10773	2.03315e-17	7.24864e-16
Cg4g023880	1.2589	5.69789	2.27301e-17	8.0879e-16
Cg1g003100	1.23594	7.85722	2.50611e-17	8.89987e-16
Cg8g023430	1.80802	9.42461	2.71603e-17	9.62651e-16
Cg3g014280	1.18592	8.63277	2.84633e-17	1.00654e-15
Cg5g039950	-1.14355	6.27517	2.85096e-17	1.00654e-15
Cg2g045880	2.40401	3.50682	3.00353e-17	1.05835e-15
Cg4g001300	-1.23372	7.31103	3.23041e-17	1.13609e-15
Cg1g005260	3.22818	3.81598	3.73234e-17	1.31007e-15
Cg9g029600	1.10621	5.70208	3.82949e-17	1.34158e-15
Cg6g013930	-2.226	2.61118	3.9452e-17	1.37945e-15
Cg7g010060	1.349	4.35774	4.03638e-17	1.40862e-15
Cg2g016670	-6.7337	0.952808	4.07767e-17	1.4203e-15
Cg8g022430	1.14367	8.53529	4.10662e-17	1.42764e-15
Cg6g005790	1.71329	6.17549	4.52574e-17	1.57034e-15
Cg3g008840	4.00918	1.59274	4.71924e-17	1.63435e-15
Cg5g031260	-1.22159	5.21239	4.99107e-17	1.7252e-15
Cg3g010720	-4.2648	0.961753	5.09574e-17	1.75803e-15
Cg4g007550	3.59089	1.58046	5.32929e-17	1.83512e-15
Cg2g044230	-1.14556	5.10723	5.5894e-17	1.92104e-15
Cg5g001200	1.05979	9.55983	5.60755e-17	1.92363e-15
Cg9g022230	-1.13557	5.63428	5.69066e-17	1.94846e-15
Cg9g025570	1.15034	6.90501	5.72608e-17	1.9569e-15
Cg8g004310	-1.52515	5.39434	5.80236e-17	1.97924e-15
Cg5g044590	-5.03857	0.60907	6.02815e-17	2.0524e-15
Cg2g020660	-1.41037	7.48286	6.36298e-17	2.16234e-15
Cg9g011380	1.99967	3.04438	6.48968e-17	2.20128e-15
Cg3g003030	1.2097	6.05477	6.86605e-17	2.32459e-15
Cg5g039240	-3.96768	1.94491	7.13456e-17	2.411e-15
Cg7g021270	-2.58891	2.69818	7.17406e-17	2.41984e-15
Cg9g025410	-2.54556	2.50174	7.30023e-17	2.45783e-15
Cg9g026110	-3.18782	2.08288	7.591e-17	2.551e-15
CgUng004910	1.19924	8.15541	7.69138e-17	2.57995e-15
Cg7g016250	-1.32336	4.26465	8.34843e-17	2.79518e-15
Cg2g003820	-1.24506	6.0113	8.44539e-17	2.82244e-15
Cg2g035860	-1.33461	4.61155	1.01045e-16	3.37072e-15
Cg2g022830	-1.69421	3.57752	1.20169e-16	4.00131e-15
Cg3g007090	1.46147	5.54559	1.23042e-16	4.08945e-15
Cg7g016660	-5.63557	0.678264	1.26327e-16	4.19096e-15
Cg5g019450	2.24264	5.47192	1.31554e-16	4.35642e-15
Cg7g022810	2.12571	3.33826	1.33983e-16	4.42875e-15
Cg4g024360	-1.16865	4.7482	1.40724e-16	4.64313e-15
Cg5g004340	1.27181	7.01792	1.48155e-16	4.87944e-15
Cg8g003800	-1.13177	5.27095	1.60008e-16	5.26027e-15
Cg5g008950	-1.39571	5.13465	1.67011e-16	5.48057e-15
Cg9g028280	-9.01401	1.33451	1.71269e-16	5.61015e-15
Cg2g040320	2.69088	2.22437	1.73204e-16	5.66332e-15
Cg7g018120	1.03087	6.99811	1.84765e-16	6.03044e-15
Cg7g011170	-1.97026	5.24908	1.94899e-16	6.34978e-15
Cg5g005530	2.19911	3.45411	2.12916e-16	6.92434e-15
Cg3g011680	1.15347	5.37009	2.14306e-16	6.95708e-15
Cg8g022390	-1.37475	6.29404	2.15231e-16	6.97462e-15
Cg5g017020	1.10088	5.9673	2.16011e-16	6.98745e-15
Cg7g016810	-1.45356	4.48367	2.18938e-16	7.06951e-15
Cg9g024010	1.51907	8.28811	2.21318e-16	7.12844e-15
Cg7g020180	1.98826	7.01018	2.21548e-16	7.12844e-15
Cg2g039630	1.11922	6.88605	2.32026e-16	7.45236e-15
Cg6g017130	-1.22467	4.87372	2.33974e-16	7.50163e-15
Cg3g023830	1.27633	4.93464	2.39346e-16	7.66033e-15
Cg2g043990	1.81132	3.48272	2.71811e-16	8.68406e-15
Cg2g017550	-1.72477	7.33179	2.8874e-16	9.20873e-15
Cg9g008450	1.23227	7.13998	3.14231e-16	1.00041e-14
Cg1g028750	-1.32819	5.16397	3.33833e-16	1.06096e-14
Cg5g038960	-1.09137	5.41933	3.37659e-16	1.07124e-14
Cg2g039610	1.79507	4.13924	3.40816e-16	1.07937e-14
Cg1g024210	3.75537	1.14814	3.61606e-16	1.14322e-14
Cg2g031580	-1.29112	4.76892	3.6295e-16	1.14547e-14
Cg8g005030	1.34056	4.74826	3.84529e-16	1.21147e-14
Cg5g008310	1.50181	5.01347	3.95555e-16	1.24404e-14
Cg2g026810	-1.94444	5.11993	3.97972e-16	1.24948e-14
Cg4g008570	-2.5254	2.06946	3.99985e-16	1.25363e-14
Cg5g018250	1.30414	5.75319	4.27513e-16	1.3376e-14
Cg9g014240	-7.86614	0.280814	4.46397e-16	1.39428e-14
Cg2g046910	-1.55848	5.83269	4.70207e-16	1.46612e-14
Cg6g010810	2.56673	2.38213	4.8839e-16	1.52021e-14
Cg5g020470	1.07641	5.31066	5.2835e-16	1.64177e-14
Cg7g010490	-7.89932	0.310077	5.35044e-16	1.65973e-14
Cg5g032770	1.9681	2.92904	5.51942e-16	1.70923e-14
Cg6g023960	-7.96338	0.366859	5.66717e-16	1.752e-14
Cg3g008400	-8.19141	0.573063	5.70098e-16	1.75945e-14
Cg7g004190	-1.90769	3.50214	5.72774e-16	1.76471e-14
Cg5g033130	1.28265	7.56262	6.4483e-16	1.98334e-14
Cg8g018090	1.93754	3.46812	6.74955e-16	2.07249e-14
Cg5g039840	1.93779	2.89372	7.11518e-16	2.18107e-14
Cg5g029920	2.08625	8.66296	7.25195e-16	2.21924e-14
Cg5g040360	1.31926	6.20623	7.97942e-16	2.43775e-14
Cg4g010850	-7.89893	0.309951	8.15598e-16	2.48751e-14
Cg6g016660	-1.04632	6.16601	8.63957e-16	2.63058e-14
Cg1g009160	-1.29803	6.09482	8.81273e-16	2.6788e-14
Cg9g019160	-2.57756	2.60929	9.14823e-16	2.77391e-14
Cg4g004600	-7.86448	0.280294	9.15617e-16	2.77391e-14
Cg2g033360	-2.45814	2.38693	9.38959e-16	2.83988e-14
Cg4g018900	2.25772	2.87629	1.0657e-15	3.21783e-14
Cg6g018660	-3.5739	1.66785	1.07451e-15	3.23905e-14
Cg4g003350	1.1675	11.2204	1.14608e-15	3.44907e-14
Cg6g006040	2.21017	6.9966	1.19454e-15	3.58897e-14
Cg6g003500	1.27047	5.90176	1.36854e-15	4.10495e-14
Cg2g009730	1.21726	6.21225	1.57361e-15	4.71228e-14
Cg7g006910	1.03201	6.24191	1.61846e-15	4.83788e-14
Cg1g008210	1.33684	5.63007	1.62089e-15	4.83788e-14
Cg2g033430	2.85682	1.8885	1.63324e-15	4.86673e-14
Cg2g030740	1.97003	3.7045	1.81724e-15	5.40613e-14
Cg2g044200	1.25568	4.94953	2.00234e-15	5.94704e-14
Cg5g029020	1.13429	7.63027	2.01657e-15	5.97952e-14
Cg6g006060	-1.12347	8.58307	2.02226e-15	5.98662e-14
Cg2g019180	1.2675	6.25337	2.11219e-15	6.23252e-14
Cg6g002630	1.06292	5.8828	2.1604e-15	6.36441e-14
Cg5g020710	-4.69596	1.15226	2.39451e-15	7.04265e-14
Cg8g002820	-7.77839	0.204552	2.40039e-15	7.04851e-14
Cg3g020340	-1.08575	6.48359	2.40669e-15	7.05561e-14
Cg2g040280	2.72129	6.71169	2.4936e-15	7.29859e-14
Cg6g014420	1.22	5.11559	2.51533e-15	7.35036e-14
Cg7g022580	-1.15334	5.56991	2.56326e-15	7.47836e-14
Cg3g025810	-1.27313	4.57472	2.63613e-15	7.67862e-14
Cg3g001000	-1.26734	4.24751	2.67426e-15	7.7772e-14
Cg8g006410	-2.10685	3.00875	2.88182e-15	8.36742e-14
Cg2g019080	1.08478	5.01413	2.96702e-15	8.60104e-14
Cg6g023510	-2.70292	3.42969	3.0605e-15	8.85787e-14
Cg7g004110	1.18747	7.8198	3.16802e-15	9.15446e-14
Cg7g011720	-1.35677	4.14301	3.19638e-15	9.22174e-14
Cg4g021930	1.13383	7.44245	3.32661e-15	9.58222e-14
Cg3g002570	-8.24424	0.620672	3.36108e-15	9.66616e-14
Cg7g016440	-7.62959	0.0746404	3.61927e-15	1.03889e-13
Cg7g003250	-7.9939	0.394281	3.62385e-15	1.03889e-13
Cg6g008570	-1.06903	5.63791	3.7249e-15	1.06618e-13
Cg9g019180	-7.94725	0.352742	3.73249e-15	1.06667e-13
Cg3g007430	-1.27883	4.40312	3.85466e-15	1.09985e-13
Cg9g025070	1.52069	3.83432	4.09286e-15	1.16598e-13
Cg2g030760	-1.99435	2.87355	4.1061e-15	1.16787e-13
Cg5g008220	1.24823	5.29341	4.11236e-15	1.16787e-13
Cg6g010690	-2.41834	3.30806	4.21084e-15	1.19397e-13
Cg6g005680	-2.83581	3.48166	4.34936e-15	1.23132e-13
Cg2g028290	1.24038	5.97029	4.39032e-15	1.24098e-13
Cg2g028620	-8.44742	0.8065	4.52443e-15	1.2769e-13
Cg1g027220	1.69642	4.44155	4.62559e-15	1.30342e-13
Cg9g000960	-1.57137	3.49812	4.76715e-15	1.34123e-13
Cg5g030380	3.3672	2.40961	4.87033e-15	1.36814e-13
Cg5g001250	1.06603	7.20931	5.38036e-15	1.50787e-13
Cg9g005230	-3.88745	0.952064	5.38437e-15	1.50787e-13
Cg5g023780	3.06024	2.75713	7.02213e-15	1.96349e-13
Cg2g009340	1.14758	5.67487	7.94196e-15	2.21727e-13
Cg5g015650	-2.75458	1.6734	8.07529e-15	2.24918e-13
Cg7g008900	3.00354	1.79572	8.08996e-15	2.24918e-13
Cg5g038020	-3.29933	1.1983	8.09342e-15	2.24918e-13
Cg5g042850	-1.22372	4.86972	8.26362e-15	2.29297e-13
Cg2g037350	-3.18132	1.75026	8.40963e-15	2.32992e-13
Cg7g014900	1.27941	6.58913	8.45254e-15	2.33823e-13
Cg7g002470	-1.13403	5.10913	9.17163e-15	2.5333e-13
Cg3g013530	2.92659	1.77497	9.30625e-15	2.56268e-13
Cg5g042840	-1.12253	4.88702	9.49013e-15	2.60935e-13
Cg5g033660	1.53463	3.68959	9.56483e-15	2.62592e-13
Cg5g032060	-1.43917	3.66109	9.95544e-15	2.72902e-13
Cg5g042690	1.12622	5.82891	9.99001e-15	2.73437e-13
Cg8g003790	-2.24205	2.71899	1.01278e-14	2.76791e-13
Cg6g010280	1.00477	5.30701	1.0495e-14	2.86394e-13
Cg9g021420	1.24954	5.40665	1.09569e-14	2.98552e-13
Cg2g039810	-2.34826	1.92514	1.1634e-14	3.16526e-13
Cg1g007690	1.6789	3.50828	1.16602e-14	3.16762e-13
Cg9g000290	1.0792	6.90115	1.16802e-14	3.16832e-13
Cg1g013700	1.93077	7.08524	1.17722e-14	3.1885e-13
Cg4g014040	-5.93396	0.235272	1.23991e-14	3.3533e-13
Cg2g036180	-7.54882	0.00497977	1.29935e-14	3.50884e-13
Cg3g011700	-8.00755	0.407391	1.34996e-14	3.64009e-13
Cg1g023140	-6.23318	0.498619	1.37434e-14	3.70032e-13
Cg3g014820	-1.7045	3.03675	1.52679e-14	4.1047e-13
Cg3g021840	-1.58497	3.89193	1.57401e-14	4.22537e-13
Cg4g013930	-2.87339	2.39068	1.63162e-14	4.37355e-13
Cg3g001480	-2.94229	1.49439	1.64317e-14	4.39802e-13
Cg1g002670	-1.18336	4.68814	1.68852e-14	4.51276e-13
Cg6g015250	1.21109	6.81401	1.69558e-14	4.52496e-13
Cg4g015730	-1.06196	4.80947	1.75394e-14	4.67383e-13
Cg9g014600	-7.54862	0.00492045	1.93481e-14	5.14489e-13
Cg3g008650	1.09245	4.85914	1.93639e-14	5.14489e-13
Cg7g020610	1.07506	4.87584	1.98962e-14	5.27861e-13
Cg3g017900	-1.01016	7.49336	2.00454e-14	5.31043e-13
Cg4g002590	-1.15562	4.86567	2.05952e-14	5.44812e-13
Cg6g011690	-1.89352	3.39362	2.07416e-14	5.47886e-13
Cg9g009650	-8.15067	0.536387	2.22654e-14	5.87283e-13
Cg2g042640	-1.27437	5.46546	2.25602e-14	5.94194e-13
Cg2g042610	-1.31705	5.03395	2.28363e-14	5.99468e-13
Cg7g005530	-1.04636	8.12101	2.28595e-14	5.99468e-13
Cg2g031530	1.26946	8.9621	2.36389e-14	6.19011e-13
Cg4g018720	1.14444	4.58217	2.37144e-14	6.20094e-13
CgUng003560	-7.56963	0.0227669	2.40623e-14	6.28287e-13
Cg2g011190	3.57928	0.996788	2.50473e-14	6.53064e-13
Cg6g012150	1.02413	5.64603	2.57088e-14	6.69351e-13
Cg7g011590	1.06653	8.90744	2.66256e-14	6.92228e-13
Cg4g019480	1.40915	10.5277	2.66805e-14	6.92662e-13
Cg1g023720	1.1612	6.15127	2.76736e-14	7.17418e-13
Cg2g031660	-1.0104	9.45123	2.79085e-14	7.22477e-13
Cg7g002080	-3.57022	1.05047	2.80906e-14	7.26155e-13
Cg4g018730	1.13921	4.65809	2.97836e-14	7.68823e-13
Cg2g021320	-3.8008	1.25317	3.03474e-14	7.82264e-13
Cg9g015710	-7.64898	0.0915152	3.1011e-14	7.98236e-13
Cg5g009750	-1.49783	3.88801	3.11265e-14	8.00075e-13
Cg6g006910	-1.77168	3.12437	3.1181e-14	8.00341e-13
Cg3g012010	1.23238	4.27863	3.30518e-14	8.47162e-13
Cg2g005690	-1.03207	7.63941	3.32373e-14	8.50715e-13
Cg5g007020	1.03451	8.7835	3.34242e-14	8.54294e-13
Cg9g011160	-3.48827	1.27436	3.37634e-14	8.6054e-13
Cg5g009510	-1.31157	4.74344	3.45817e-14	8.80159e-13
Cg8g023090	-1.08562	4.99767	3.62164e-14	9.20474e-13
Cg1g017660	-1.43329	5.88108	3.78595e-14	9.6036e-13
Cg8g005550	1.85253	3.3773	3.78915e-14	9.6036e-13
Cg5g029880	1.16419	8.82463	3.81378e-14	9.65254e-13
Cg2g004440	1.08783	4.85566	3.995e-14	1.00971e-12
Cg2g014850	1.63319	3.89877	4.39806e-14	1.11004e-12
Cg9g014370	-1.23343	4.68725	4.68513e-14	1.18085e-12
Cg3g018040	4.36548	1.56376	4.82039e-14	1.21325e-12
Cg4g017550	1.09415	7.69208	5.36965e-14	1.34963e-12
Cg9g006700	1.66939	4.44741	5.38952e-14	1.35275e-12
Cg2g008850	-1.25134	4.12727	5.43714e-14	1.36281e-12
Cg1g005010	3.88042	1.25722	5.5e-14	1.37667e-12
Cg6g000880	-1.00548	8.30072	5.75198e-14	1.43608e-12
Cg5g015980	-1.56271	3.9727	5.75669e-14	1.43608e-12
Cg2g011960	1.25547	5.19502	5.76109e-14	1.43608e-12
Cg5g010250	1.01254	6.75332	5.85239e-14	1.45684e-12
Cg1g004510	-2.20202	3.40701	6.01476e-14	1.4952e-12
Cg3g022030	-1.2212	6.58087	6.10735e-14	1.51614e-12
Cg2g041950	1.00415	6.69088	6.23726e-14	1.54628e-12
Cg2g030040	-4.43396	0.420631	6.71446e-14	1.66004e-12
Cg6g005290	-1.24245	4.12818	6.76595e-14	1.6705e-12
Cg2g036170	-1.03712	5.70466	6.83581e-14	1.68545e-12
Cg9g025930	-1.1374	5.91046	7.45211e-14	1.83492e-12
Cg1g001320	-1.01842	7.84938	7.49286e-14	1.84245e-12
Cg4g007810	-1.12244	7.21227	7.51715e-14	1.84592e-12
CgUng003570	7.70639	0.165607	7.61436e-14	1.86727e-12
Cg3g022310	-1.42818	5.30034	7.8176e-14	1.91452e-12
Cg5g036790	-1.53722	3.84246	8.08924e-14	1.97838e-12
Cg3g007590	-5.28182	0.366426	8.34553e-14	2.03831e-12
Cg4g023650	-1.24178	5.20551	8.62124e-14	2.10282e-12
Cg3g022930	-1.00532	7.854	8.64909e-14	2.10678e-12
Cg5g036710	1.09507	6.12236	8.97834e-14	2.18405e-12
Cg4g009880	-7.44103	-0.0870988	9.07286e-14	2.20409e-12
Cg6g017390	1.40203	4.07492	9.298e-14	2.25576e-12
Cg2g018330	-3.05721	1.79217	9.47985e-14	2.29681e-12
Cg6g008920	1.04095	7.69416	9.79633e-14	2.37032e-12
Cg5g040070	-7.52774	-0.0130153	1.04252e-13	2.51912e-12
Cg6g000290	1.18338	4.99845	1.05052e-13	2.53508e-12
Cg5g018970	-1.12947	4.87752	1.07184e-13	2.58309e-12
Cg6g025830	2.57233	1.94053	1.08161e-13	2.60318e-12
Cg7g006510	-1.1858	5.48583	1.09323e-13	2.62766e-12
Cg7g004610	-1.76955	3.45328	1.11292e-13	2.67145e-12
Cg7g010570	-1.7284	3.28315	1.15122e-13	2.75328e-12
Cg4g007200	-1.03704	5.66283	1.15156e-13	2.75328e-12
Cg9g011630	-1.07033	5.13454	1.24463e-13	2.97188e-12
Cg6g007730	1.62081	7.39416	1.25148e-13	2.98431e-12
Cg9g015960	-7.79836	0.220689	1.29755e-13	3.09012e-12
Cg1g029420	1.01765	7.3977	1.30117e-13	3.09467e-12
Cg6g002080	1.15252	8.58362	1.31789e-13	3.13033e-12
Cg2g006680	-1.16984	4.72162	1.37492e-13	3.26151e-12
Cg2g007600	-1.2287	4.21954	1.41702e-13	3.35702e-12
Cg3g023980	1.31163	4.21097	1.49581e-13	3.53905e-12
Cg9g007750	-2.14198	2.7435	1.54854e-13	3.65902e-12
Cg4g023740	1.05862	5.15043	1.57234e-13	3.71043e-12
Cg9g021940	-2.5682	1.51911	1.60163e-13	3.77466e-12
Cg2g001110	-2.83833	3.26317	1.6048e-13	3.77722e-12
CgUng018140	-2.75349	1.75512	1.6838e-13	3.95803e-12
Cg4g007230	-1.40517	4.34126	1.78964e-13	4.20137e-12
Cg6g000980	1.95069	2.63275	1.81043e-13	4.24468e-12
Cg5g011020	1.4065	8.30537	1.81526e-13	4.25051e-12
Cg6g024760	-1.96442	2.68546	1.85126e-13	4.32922e-12
Cg3g014310	1.21259	6.93676	1.88192e-13	4.39525e-12
Cg2g029490	-1.84705	3.05085	1.91332e-13	4.46285e-12
Cg2g045510	1.3431	7.73289	2.01574e-13	4.68969e-12
Cg1g024720	-3.22961	1.43575	2.04966e-13	4.7625e-12
Cg3g001470	-4.83935	0.434515	2.08597e-13	4.84068e-12
Cg6g016850	-1.22811	7.42013	2.15027e-13	4.98351e-12
Cg4g012610	1.0485	10.7677	2.22306e-13	5.14564e-12
Cg6g005320	2.60279	1.96474	2.25026e-13	5.20198e-12
Cg2g021270	1.07468	6.39444	2.26602e-13	5.23173e-12
Cg6g014120	-1.68882	3.5473	2.29004e-13	5.28047e-12
Cg9g009660	-1.44444	5.32537	2.35086e-13	5.40697e-12
Cg3g015030	1.15573	5.24858	2.53006e-13	5.81178e-12
Cg2g028120	-3.84737	2.11391	2.55083e-13	5.85207e-12
Cg5g010990	-1.0345	5.07999	2.60607e-13	5.97126e-12
Cg2g040360	-1.18069	5.41737	2.81761e-13	6.44783e-12
Cg5g015930	3.85641	0.826622	2.84598e-13	6.50454e-12
Cg5g017260	-1.34051	3.82778	3.02897e-13	6.91405e-12
Cg8g014270	-2.97283	2.16598	3.09124e-13	7.04733e-12
Cg6g009030	-1.00719	8.59818	3.10353e-13	7.06647e-12
Cg3g009020	-2.45801	1.89673	3.12125e-13	7.0979e-12
Cg4g023320	1.82565	3.16935	3.21482e-13	7.30154e-12
Cg2g033900	1.31763	5.08683	3.43059e-13	7.77215e-12
Cg5g028770	1.13516	4.37051	3.46253e-13	7.83474e-12
Cg5g005380	1.54447	4.34228	3.75532e-13	8.47609e-12
Cg1g004930	-1.0517	8.02626	3.84329e-13	8.66387e-12
Cg5g006190	1.00475	5.71572	3.90653e-13	8.79551e-12
Cg2g026970	-3.78846	0.866616	3.96279e-13	8.91113e-12
Cg5g005920	-1.28703	4.29334	3.9804e-13	8.93965e-12
Cg5g008590	-1.61134	4.07899	4.07834e-13	9.14829e-12
Cg6g016060	2.61034	2.39476	4.18264e-13	9.37066e-12
Cg5g005800	1.10931	7.37265	4.26417e-13	9.54154e-12
Cg3g009450	-1.07675	4.74317	4.36453e-13	9.75408e-12
Cg8g017680	1.38282	3.75376	4.4576e-13	9.94983e-12
Cg4g009640	-1.83394	11.7643	4.49199e-13	1.00143e-11
Cg3g007150	-2.36056	4.39398	4.71364e-13	1.04955e-11
Cg8g000270	1.1947	5.78291	4.86009e-13	1.07951e-11
Cg4g019710	1.24049	5.12719	4.89352e-13	1.08561e-11
Cg7g011570	-1.06382	6.10644	5.26937e-13	1.16756e-11
Cg2g043050	-1.59608	3.55231	5.28255e-13	1.16905e-11
Cg1g000380	1.47269	5.28855	5.53849e-13	1.2242e-11
Cg9g016860	-7.32428	-0.185508	5.70189e-13	1.25573e-11
Cg2g014260	1.10335	5.8055	5.73559e-13	1.26162e-11
Cg3g009340	4.88463	4.03418	5.8308e-13	1.28101e-11
Cg2g035600	-1.31442	4.07748	5.86716e-13	1.28744e-11
Cg9g027750	2.04522	2.60395	6.01785e-13	1.31732e-11
Cg3g015740	1.02355	5.09458	6.22646e-13	1.35971e-11
Cg7g012650	1.29305	5.73481	6.33e-13	1.38065e-11
Cg2g034180	1.04786	7.2473	6.5854e-13	1.4312e-11
Cg6g013760	-1.14734	4.38117	7.11559e-13	1.54458e-11
Cg2g046080	-1.07279	8.88721	7.13671e-13	1.54731e-11
CgUng001880	-3.64801	1.11912	7.41598e-13	1.60594e-11
Cg1g013410	-1.00073	5.76896	7.64079e-13	1.65265e-11
Cg6g016110	1.20354	7.25779	7.66504e-13	1.65592e-11
Cg2g006420	1.89548	3.04698	7.89634e-13	1.70386e-11
Cg7g019770	1.63969	3.14191	8.14088e-13	1.75454e-11
Cg4g024590	-2.53793	1.61603	8.47256e-13	1.82386e-11
Cg2g039530	-1.15569	5.76609	8.57852e-13	1.84448e-11
Cg4g015100	1.07564	4.66687	9.21632e-13	1.97927e-11
Cg2g004960	-1.53225	3.35276	9.44796e-13	2.02423e-11
Cg6g020510	-1.09563	5.20542	1.01907e-12	2.18079e-11
Cg5g031970	-2.1522	2.41647	1.02776e-12	2.19679e-11
Cg9g003330	-6.67429	0.896624	1.04756e-12	2.23649e-11
Cg3g008620	-7.61176	0.0580495	1.09989e-12	2.34268e-11
Cg2g003500	-1.46316	3.80685	1.14119e-12	2.42496e-11
Cg5g038120	1.11577	6.6318	1.16399e-12	2.47051e-11
Cg5g041660	-1.25361	5.9104	1.17688e-12	2.49495e-11
Cg5g007250	1.52474	5.48865	1.28983e-12	2.72486e-11
Cg5g026170	-1.32933	4.12089	1.29572e-12	2.73411e-11
Cg7g000050	1.08024	4.43544	1.30726e-12	2.75527e-11
Cg2g000960	-3.83195	0.753833	1.3158e-12	2.77006e-11
Cg7g008680	1.09529	7.24536	1.37767e-12	2.89693e-11
Cg2g003330	-1.05385	4.71654	1.42585e-12	2.98786e-11
Cg5g011860	2.11527	2.83306	1.4444e-12	3.01976e-11
Cg9g006980	3.10521	1.08344	1.45037e-12	3.02875e-11
Cg3g002310	1.92556	2.68301	1.4841e-12	3.09563e-11
Cg5g004070	-1.07555	4.97489	1.58126e-12	3.2945e-11
Cg5g033220	1.12537	9.67898	1.65868e-12	3.44789e-11
CgUng005510	-1.01816	5.67862	1.82229e-12	3.78364e-11
Cg9g025440	1.03872	7.2522	2.02859e-12	4.20717e-11
Cg4g013210	2.66724	1.80623	2.12799e-12	4.40327e-11
Cg2g029380	1.05946	7.49396	2.16022e-12	4.46486e-11
Cg5g039360	-2.21034	2.02521	2.16359e-12	4.46675e-11
Cg7g013280	-1.72071	3.32098	2.17265e-12	4.48035e-11
Cg5g037470	-1.02729	5.52212	2.22772e-12	4.58349e-11
Cg4g012690	-1.06495	4.88863	2.2357e-12	4.5947e-11
Cg4g012590	1.62294	3.79215	2.30642e-12	4.73468e-11
Cg2g019150	1.00444	7.91462	2.45254e-12	5.01838e-11
Cg7g023010	1.00492	7.03132	2.45291e-12	5.01838e-11
Cg3g021110	-1.3162	7.28286	2.66265e-12	5.43522e-11
Cg7g019740	2.59726	1.96029	2.82424e-12	5.75859e-11
Cg9g029290	-2.42791	1.87256	2.8577e-12	5.82028e-11
Cg7g001890	-1.01013	6.31887	3.0258e-12	6.14885e-11
Cg4g010490	-2.3428	2.0039	3.08719e-12	6.25958e-11
Cg5g011740	-1.0808	7.44012	3.11377e-12	6.30642e-11
Cg4g020660	1.08533	6.0759	3.15197e-12	6.36958e-11
Cg9g025230	-1.10553	10.1436	3.16891e-12	6.39669e-11
Cg3g013410	5.06476	0.227681	3.19935e-12	6.45096e-11
Cg5g025890	-7.39455	-0.125889	3.36467e-12	6.77677e-11
Cg5g024090	-1.66332	2.6789	3.45581e-12	6.94941e-11
Cg9g026900	-1.23375	4.38335	3.45805e-12	6.94941e-11
Cg4g024100	1.14432	5.75591	3.47637e-12	6.97851e-11
Cg2g041860	-2.90298	1.75608	3.58102e-12	7.17271e-11
Cg2g001980	-7.82945	0.250185	3.6385e-12	7.27981e-11
Cg2g015280	-1.44033	4.01112	3.82119e-12	7.63582e-11
Cg3g020670	2.75275	1.91692	3.82485e-12	7.63582e-11
Cg8g003930	1.51287	3.94585	4.03248e-12	8.04147e-11
Cg1g029350	1.75396	2.63051	4.07321e-12	8.11379e-11
Cg9g021870	-1.21783	5.33873	4.23084e-12	8.41854e-11
Cg1g009640	-1.81847	3.17734	4.25064e-12	8.44866e-11
Cg1g002650	1.17818	4.24106	4.25831e-12	8.45465e-11
Cg9g001560	-1.31908	3.64615	4.26601e-12	8.46069e-11
Cg2g012150	-2.04592	2.74875	4.30195e-12	8.52265e-11
Cg2g039680	-1.3566	4.05982	4.34869e-12	8.60585e-11
Cg1g007380	1.19841	6.51736	4.43023e-12	8.75766e-11
Cg6g023380	1.12633	6.39512	4.44306e-12	8.77348e-11
Cg6g010080	-1.66374	5.56278	4.57688e-12	9.0279e-11
Cg5g011060	-2.11194	2.50445	4.5894e-12	9.04276e-11
Cg7g002410	-1.17682	4.43036	4.88322e-12	9.61126e-11
Cg8g008580	1.23626	4.72558	4.89217e-12	9.61844e-11
Cg5g041990	-1.29498	3.94527	4.95689e-12	9.73513e-11
Cg7g011650	-1.39442	3.73465	5.04804e-12	9.90343e-11
Cg3g015480	-1.16972	4.78163	5.27997e-12	1.03361e-10
Cg2g042730	-1.12769	5.33956	5.28685e-12	1.03384e-10
Cg5g033290	1.22694	6.4062	5.64133e-12	1.10197e-10
Cg9g014420	-7.19793	-0.290918	5.68361e-12	1.10785e-10
Cg3g011940	2.16395	7.78681	5.70803e-12	1.11141e-10
Cg9g005550	-1.28251	3.76967	6.06914e-12	1.18046e-10
Cg1g001510	-1.39462	6.18708	6.22935e-12	1.20774e-10
Cg8g023530	-1.23309	4.99463	6.25423e-12	1.21126e-10
Cg9g008210	-7.32333	-0.185738	6.36198e-12	1.23082e-10
Cg2g018360	1.81955	3.05031	6.52578e-12	1.26117e-10
Cg8g005820	-2.98147	1.98708	6.77335e-12	1.30762e-10
Cg3g017920	3.34339	0.796659	6.97829e-12	1.34575e-10
Cg2g006480	1.02012	5.55249	7.33154e-12	1.41229e-10
Cg7g011180	-1.44264	3.80591	7.35308e-12	1.41352e-10
Cg2g026080	-1.20791	5.88897	7.82523e-12	1.49952e-10
Cg2g041330	-1.40316	3.42472	8.20879e-12	1.5697e-10
Cg9g011420	-7.32331	-0.185741	8.22697e-12	1.57152e-10
Cg5g000910	1.15289	5.22121	8.43198e-12	1.60899e-10
Cg2g030250	1.2118	4.27421	8.59223e-12	1.63613e-10
Cg4g008500	-1.48832	3.22424	8.68003e-12	1.65112e-10
Cg7g017580	-1.27657	4.06919	8.99353e-12	1.70896e-10
Cg6g011300	1.08848	7.54399	9.40694e-12	1.78378e-10
Cg9g005650	-1.61385	2.90412	1.0303e-11	1.9476e-10
Cg5g041090	1.053	5.99291	1.03457e-11	1.95363e-10
Cg2g029760	-1.14248	4.44652	1.03649e-11	1.95522e-10
Cg3g014190	1.23732	4.40146	1.04181e-11	1.96321e-10
Cg2g020270	-1.72657	5.59382	1.04377e-11	1.96487e-10
Cg5g040460	-2.47914	2.66111	1.05015e-11	1.97384e-10
Cg7g019690	1.03821	5.91052	1.05793e-11	1.98535e-10
Cg5g018510	-1.73417	3.65576	1.07363e-11	2.01272e-10
Cg9g012470	-1.24477	3.92621	1.08729e-11	2.03623e-10
Cg1g024920	-1.85796	5.85319	1.09868e-11	2.05543e-10
Cg1g017230	-2.26589	2.57889	1.11112e-11	2.07657e-10
Cg2g045690	-1.45471	3.75893	1.1459e-11	2.13497e-10
Cg1g018410	2.00257	2.2666	1.14754e-11	2.13583e-10
Cg2g046190	1.14998	9.91251	1.17496e-11	2.18239e-10
Cg1g017150	1.3516	4.03072	1.17903e-11	2.1864e-10
Cg8g023850	-2.14222	2.19552	1.26582e-11	2.34158e-10
Cg5g026310	-1.20839	4.38407	1.29208e-11	2.38771e-10
Cg8g001790	-1.1389	5.4446	1.3074e-11	2.40867e-10
Cg2g042260	-1.80948	2.77686	1.37385e-11	2.52597e-10
Cg2g039930	-3.33497	1.14278	1.37669e-11	2.52694e-10
Cg2g011770	-1.04318	6.27583	1.37717e-11	2.52694e-10
Cg1g024560	1.24168	3.98093	1.38983e-11	2.54759e-10
Cg9g010350	1.08024	9.76575	1.43813e-11	2.63348e-10
Cg9g011000	1.06497	4.96657	1.4522e-11	2.65655e-10
Cg2g007510	1.03083	4.8215	1.47309e-11	2.69206e-10
Cg7g010260	-1.54155	3.7514	1.52483e-11	2.78381e-10
Cg9g014450	-1.78445	3.33488	1.57568e-11	2.87086e-10
Cg9g025190	-1.08646	8.79158	1.5868e-11	2.88824e-10
Cg1g004330	-1.01267	4.73898	1.61685e-11	2.93997e-10
Cg2g036870	-1.12406	6.08972	1.68078e-11	3.04706e-10
Cg2g016740	-5.62248	-0.0314698	1.68545e-11	3.04943e-10
Cg7g014400	1.00254	5.74542	1.70557e-11	3.08276e-10
Cg8g010220	1.77887	3.2038	1.78886e-11	3.22048e-10
Cg9g002690	2.18824	2.09853	1.84381e-11	3.31612e-10
Cg4g010010	-2.64902	1.30351	1.9156e-11	3.44181e-10
Cg4g005050	-4.92185	0.0576753	2.02226e-11	3.62987e-10
Cg2g026180	-7.83321	0.251163	2.02775e-11	3.63612e-10
Cg4g012680	-2.55555	1.54953	2.04668e-11	3.66645e-10
Cg5g004730	-1.37162	4.80174	2.09261e-11	3.74503e-10
Cg2g001810	-3.10551	1.39623	2.27237e-11	4.05075e-10
Cg5g016590	-1.49388	3.84283	2.28369e-11	4.06694e-10
Cg6g011180	1.64647	3.56202	2.32449e-11	4.13554e-10
Cg2g006800	3.3646	0.691609	2.33425e-11	4.14883e-10
Cg9g028580	1.13307	4.05208	2.33882e-11	4.15289e-10
Cg6g008510	-1.03965	7.65462	2.4051e-11	4.26641e-10
Cg2g033130	1.00122	7.0654	2.45378e-11	4.3485e-10
Cg8g024860	2.0401	2.17943	2.47855e-11	4.38813e-10
Cg2g041890	1.0618	5.58786	2.58493e-11	4.5631e-10
Cg6g009960	1.72706	3.68394	2.69342e-11	4.74538e-10
Cg6g000450	1.15297	5.12372	2.69758e-11	4.74811e-10
Cg2g044990	1.09022	4.12704	2.7101e-11	4.76551e-10
Cg1g008580	-1.92619	2.94473	2.77712e-11	4.87392e-10
Cg7g014470	-1.82523	2.95334	2.78164e-11	4.87714e-10
Cg3g007840	1.56395	3.36056	2.79181e-11	4.89026e-10
Cg1g007090	-1.03491	4.51662	2.83153e-11	4.95027e-10
Cg2g042930	3.92772	1.1729	2.84077e-11	4.96163e-10
Cg5g020380	1.27623	4.57619	2.96043e-11	5.1607e-10
Cg5g039780	1.02456	7.53675	2.97416e-11	5.17469e-10
Cg2g026220	-2.60198	1.26649	3.07061e-11	5.33739e-10
Cg2g039290	-1.40146	4.274	3.17055e-11	5.50583e-10
Cg8g001650	-1.38591	3.83503	3.1793e-11	5.51574e-10
Cg7g009800	-1.23503	6.20349	3.19717e-11	5.54146e-10
Cg6g023260	1.01357	4.98571	3.25081e-11	5.61832e-10
Cg7g011820	-5.38727	-0.226902	3.37893e-11	5.83186e-10
Cg9g014880	1.31751	5.8819	3.416e-11	5.88701e-10
Cg8g013730	1.30029	7.2562	3.42607e-11	5.89875e-10
Cg2g028250	1.2921	8.52576	3.5322e-11	6.06422e-10
Cg4g000250	-4.50644	0.753804	3.57685e-11	6.12929e-10
Cg5g011570	1.22236	5.2143	3.60963e-11	6.17962e-10
Cg6g016360	-3.22735	0.866229	3.66927e-11	6.26989e-10
Cg1g017410	-3.09203	2.83534	3.69726e-11	6.31177e-10
Cg2g041940	1.06326	4.64031	3.73609e-11	6.37207e-10
Cg2g001970	-7.11627	-0.358114	3.74454e-11	6.38049e-10
Cg5g040340	2.38741	1.502	3.95747e-11	6.73067e-10
Cg6g005670	-1.3045	3.97269	4.15857e-11	7.05945e-10
Cg3g017800	-1.01866	7.46989	4.42892e-11	7.49736e-10
Cg9g005580	-1.06609	4.36821	4.71079e-11	7.94487e-10
Cg6g004310	-7.37168	-0.145436	4.84078e-11	8.1371e-10
Cg6g023180	-1.01721	4.66305	4.84271e-11	8.1371e-10
Cg6g006270	-3.03816	1.99445	4.98567e-11	8.36183e-10
Cg3g024180	1.14429	7.12089	5.06613e-11	8.48893e-10
Cg1g017290	-1.39199	3.428	5.07292e-11	8.49246e-10
Cg6g008380	1.25286	10.0178	5.16542e-11	8.63934e-10
Cg1g016380	-2.99657	1.53765	5.18641e-11	8.66646e-10
Cg2g035590	-2.15864	2.90504	5.39594e-11	9.00001e-10
Cg7g004150	-1.14185	5.1862	5.40625e-11	9.00893e-10
Cg2g034310	2.18156	5.56142	5.59908e-11	9.31315e-10
Cg5g011850	2.0763	1.75506	5.69015e-11	9.44731e-10
Cg2g041530	-2.84136	1.1094	5.71224e-11	9.47532e-10
Cg3g006630	-1.07108	4.57852	5.88564e-11	9.75404e-10
Cg2g044430	1.43466	4.26101	5.99759e-11	9.91242e-10
Cg6g010050	-1.17181	5.39644	6.06175e-11	1.00093e-09
Cg2g017210	-1.84279	2.88229	6.11938e-11	1.00861e-09
Cg5g031670	1.14662	7.00878	6.1856e-11	1.018e-09
Cg2g029900	-2.65034	1.54333	6.32188e-11	1.03916e-09
Cg5g008160	-1.15634	4.54871	6.34467e-11	1.04196e-09
Cg2g008360	2.31382	1.52091	6.35912e-11	1.04339e-09
Cg7g007200	1.08334	4.9258	6.678e-11	1.09472e-09
Cg6g024960	-3.84401	0.188849	6.72063e-11	1.10071e-09
Cg1g001610	-5.68824	0.022916	6.74548e-11	1.10379e-09
Cg5g030270	-1.12	4.1644	6.80741e-11	1.11292e-09
Cg9g027880	-1.30509	3.59093	7.15463e-11	1.16653e-09
Cg2g031880	-4.10142	0.140902	7.65742e-11	1.24627e-09
Cg6g024770	-1.84961	2.51277	7.6815e-11	1.24907e-09
Cg7g011450	1.1742	3.74549	8.02351e-11	1.30118e-09
Cg7g014240	-4.64063	0.59753	8.08335e-11	1.30972e-09
Cg4g008150	-3.8644	1.06748	8.18066e-11	1.3243e-09
Cg3g023320	-1.6875	4.34607	8.28192e-11	1.3395e-09
Cg2g022770	-7.32594	-0.185131	8.30994e-11	1.34284e-09
Cg2g000600	1.85971	2.53501	8.34784e-11	1.34776e-09
Cg4g014090	1.06547	4.84464	8.552e-11	1.37944e-09
Cg2g008920	-2.3249	5.06261	8.55927e-11	1.37944e-09
Cg4g016820	-2.76328	0.979365	8.62833e-11	1.38934e-09
Cg3g013500	1.1618	8.25513	8.77729e-11	1.41082e-09
Cg9g014080	-5.50935	-0.126018	8.96877e-11	1.43778e-09
Cg8g023550	1.05478	6.70543	9.0192e-11	1.44458e-09
Cg2g032040	-1.63717	3.50858	9.0386e-11	1.44642e-09
Cg4g015440	2.39883	1.24978	9.5473e-11	1.52379e-09
Cg3g005460	-1.32017	3.72427	9.57736e-11	1.52724e-09
Cg8g024420	-1.04819	4.33485	1.03729e-10	1.64543e-09
Cg2g035720	-3.17271	1.74434	1.04273e-10	1.65262e-09
Cg5g016640	-1.94671	2.12292	1.05765e-10	1.6748e-09
Cg8g024150	1.07303	6.20126	1.06733e-10	1.68865e-09
Cg1g006530	1.58772	3.65016	1.08241e-10	1.71102e-09
Cg1g009880	1.04843	6.06384	1.13064e-10	1.78571e-09
Cg4g008440	7.1645	-0.295865	1.16084e-10	1.83022e-09
Cg1g016410	-7.3705	-0.145695	1.17732e-10	1.85459e-09
Cg1g010140	2.52414	1.89913	1.22182e-10	1.92302e-09
Cg2g040730	-4.41988	0.677233	1.22933e-10	1.93315e-09
Cg9g028560	1.06048	4.41405	1.23356e-10	1.93813e-09
Cg6g007740	-1.64066	2.80464	1.24646e-10	1.9567e-09
Cg1g002180	-2.06376	1.98032	1.26876e-10	1.98827e-09
Cg9g011580	-3.69627	0.472993	1.27377e-10	1.99439e-09
Cg6g014900	-1.02794	4.57707	1.27742e-10	1.99839e-09
Cg6g016410	1.9545	3.1233	1.28299e-10	2.00537e-09
Cg5g006250	1.66829	3.19597	1.30841e-10	2.04335e-09
Cg2g004240	-2.28098	2.57245	1.3122e-10	2.0475e-09
Cg6g017490	-3.93645	2.87817	1.31387e-10	2.04835e-09
Cg5g017500	1.18979	5.68751	1.3398e-10	2.0834e-09
Cg7g005750	-2.45256	1.86314	1.36221e-10	2.11283e-09
Cg4g022140	1.07716	9.18225	1.43776e-10	2.22619e-09
Cg2g041650	-1.03523	4.95194	1.45593e-10	2.25049e-09
Cg7g012700	-2.41671	1.31026	1.46738e-10	2.26626e-09
Cg6g023940	-7.11451	-0.358519	1.4843e-10	2.29044e-09
Cg2g042870	-1.40531	5.107	1.48786e-10	2.29399e-09
Cg6g023910	-5.36162	-0.248171	1.50267e-10	2.31486e-09
Cg7g006310	-1.72212	2.67604	1.53113e-10	2.35469e-09
Cg5g008460	1.55066	6.02931	1.53609e-10	2.36032e-09
Cg3g008300	-2.43312	1.53167	1.55249e-10	2.38351e-09
Cg7g021320	1.3681	7.46365	1.59403e-10	2.44522e-09
Cg6g014300	5.42644	-0.150905	1.67082e-10	2.56084e-09
Cg2g013760	-1.11669	4.83767	1.70292e-10	2.60345e-09
Cg2g042160	-1.1658	4.45515	1.70467e-10	2.60392e-09
Cg5g016760	-2.49736	1.18195	1.75757e-10	2.68225e-09
Cg9g027340	-2.60013	1.101	1.77096e-10	2.69837e-09
Cg4g002030	1.26491	4.90116	1.79932e-10	2.73928e-09
Cg2g002200	1.12008	6.22319	1.87497e-10	2.84967e-09
Cg9g002710	-3.63487	0.23514	1.8984e-10	2.88286e-09
Cg4g011950	-1.05346	4.20169	1.92396e-10	2.91925e-09
Cg8g010420	1.03723	5.60995	1.94393e-10	2.94707e-09
Cg4g024610	1.02797	4.25584	1.98127e-10	3.00117e-09
Cg5g008550	-4.14112	0.172968	2.03115e-10	3.07417e-09
Cg7g019010	-1.47163	3.02112	2.15442e-10	3.25531e-09
Cg5g005980	1.47582	3.35696	2.19092e-10	3.30495e-09
CgUng003210	1.22135	4.32651	2.2484e-10	3.38884e-09
Cg3g013720	-1.26594	5.10277	2.30319e-10	3.46854e-09
Cg9g012310	-2.37137	1.22847	2.34476e-10	3.52614e-09
Cg6g007280	-3.46582	0.446699	2.34532e-10	3.52614e-09
Cg8g001750	-2.42212	1.70611	2.41163e-10	3.62284e-09
Cg6g016530	-1.22943	3.61262	2.45698e-10	3.68487e-09
Cg4g006770	1.08007	7.9727	2.51701e-10	3.76556e-09
Cg8g020430	-2.01479	3.83086	2.54454e-10	3.80361e-09
Cg8g000960	2.30059	2.13922	2.59127e-10	3.87027e-09
Cg2g024890	-1.74965	2.5871	2.75466e-10	4.09745e-09
Cg3g000780	1.33765	3.51899	2.76682e-10	4.11216e-09
Cg8g020850	-1.99606	2.74875	2.84002e-10	4.21061e-09
Cg2g031930	1.71997	2.71587	2.8732e-10	4.25632e-09
Cg7g003920	-2.96825	2.35208	2.91673e-10	4.31729e-09
Cg5g019740	-1.69677	3.14508	2.94328e-10	4.35304e-09
Cg9g007890	-2.53427	1.93016	3.01465e-10	4.45496e-09
Cg2g001380	-3.20279	0.943048	3.06994e-10	4.52928e-09
Cg7g022940	1.22193	3.80481	3.09287e-10	4.55941e-09
Cg3g014800	-2.14992	1.79596	3.19802e-10	4.70831e-09
CgUng022170	-7.17242	-0.312738	3.19907e-10	4.70831e-09
Cg9g004590	-1.72182	3.27577	3.31011e-10	4.8678e-09
Cg3g012020	-1.27933	5.2212	3.36227e-10	4.93649e-09
Cg5g035000	-1.4394	4.17294	3.42132e-10	5.01914e-09
Cg5g041020	-1.00223	4.46094	3.44013e-10	5.04265e-09
Cg7g010560	-2.19105	1.4868	3.5932e-10	5.23742e-09
Cg9g019800	-5.3882	-0.226649	3.7957e-10	5.52813e-09
Cg9g029210	-1.04297	4.4445	4.13699e-10	5.98676e-09
Cg4g007050	-1.6571	6.31363	4.27073e-10	6.17045e-09
Cg4g002920	-1.00208	4.8878	4.35245e-10	6.28091e-09
Cg9g017490	2.95664	4.25033	4.3541e-10	6.28091e-09
Cg1g023820	-7.05738	-0.405103	4.43018e-10	6.38051e-09
Cg6g008030	-2.35642	2.50426	4.46423e-10	6.42445e-09
Cg4g008540	-2.45274	1.6954	4.54354e-10	6.53342e-09
Cg7g011130	-2.97412	0.75347	4.71464e-10	6.77408e-09
Cg8g000910	1.80265	5.27261	4.86181e-10	6.98001e-09
Cg5g014220	-1.12321	4.29451	4.88674e-10	7.01025e-09
Cg2g040770	-1.65382	5.19022	5.12111e-10	7.32908e-09
Cg7g007400	3.22463	1.00662	5.13078e-10	7.3318e-09
CgUng018740	-2.48345	1.68394	5.34929e-10	7.63156e-09
Cg8g019400	1.50051	4.25509	5.35615e-10	7.63536e-09
Cg8g001440	-4.12201	0.157209	5.54844e-10	7.90325e-09
Cg5g015700	-2.57876	2.63494	5.55563e-10	7.90729e-09
Cg7g009380	-1.3245	3.61633	5.66644e-10	8.0587e-09
CgUng003910	1.04223	4.1399	5.77878e-10	8.21202e-09
Cg6g009060	1.03301	6.8416	5.82384e-10	8.26958e-09
Cg8g000800	-1.06043	8.50937	5.92132e-10	8.40143e-09
Cg5g004060	-2.20823	1.75493	6.26616e-10	8.86298e-09
Cg7g002830	1.21939	3.69125	6.35057e-10	8.97537e-09
Cg1g022990	-4.74813	-0.0869458	6.62331e-10	9.35355e-09
Cg8g020580	-1.03467	5.14812	6.75168e-10	9.52743e-09
Cg5g044710	1.41487	3.47057	6.91082e-10	9.72175e-09
Cg1g026510	1.66963	2.78051	6.95291e-10	9.77338e-09
Cg9g019220	-1.71574	2.39832	7.09087e-10	9.9519e-09
Cg2g011510	-2.66646	1.55545	7.61569e-10	1.06555e-08
Cg3g008040	-1.94961	2.56261	7.66116e-10	1.07109e-08
Cg2g002540	-2.71849	1.25215	7.72725e-10	1.0795e-08
Cg3g000790	1.4294	3.86693	7.77577e-10	1.08544e-08
Cg2g018630	1.10893	4.05344	7.80698e-10	1.08896e-08
Cg1g028790	2.10667	1.75029	8.00866e-10	1.11537e-08
Cg2g038360	-1.12308	4.26816	8.25361e-10	1.14861e-08
Cg1g009460	1.33931	7.80235	8.78642e-10	1.21995e-08
Cg2g034120	-2.52894	1.10126	8.91511e-10	1.23687e-08
Cg8g018140	1.0809	5.76996	9.30137e-10	1.28652e-08
Cg9g028690	1.2156	7.77582	9.52713e-10	1.31375e-08
Cg7g021690	1.72637	2.44789	9.86052e-10	1.35457e-08
Cg7g023920	-1.0863	3.82168	1.01503e-09	1.39227e-08
Cg9g003890	-1.00823	4.132	1.01705e-09	1.39399e-08
Cg4g008390	2.24498	1.73886	1.0376e-09	1.41894e-08
Cg2g043010	-2.36008	1.8474	1.04372e-09	1.42623e-08
Cg5g032970	3.17742	0.969534	1.05232e-09	1.43691e-08
Cg9g023490	-1.24316	3.70085	1.07208e-09	1.46059e-08
Cg3g012620	-1.01505	5.57763	1.08257e-09	1.47266e-08
Cg5g040210	1.36977	3.06606	1.11299e-09	1.51178e-08
Cg8g018300	-3.11415	1.04103	1.1692e-09	1.58576e-08
Cg4g009410	-6.83756	-0.581096	1.20957e-09	1.63807e-08
Cg8g008300	1.05995	4.41457	1.2314e-09	1.66629e-08
Cg7g017090	-2.46279	1.55529	1.30012e-09	1.75414e-08
Cg2g016380	-2.63305	0.87518	1.30509e-09	1.75955e-08
Cg9g010410	-4.16991	-0.125733	1.51394e-09	2.03356e-08
Cg2g037490	1.60389	2.82827	1.53402e-09	2.0575e-08
Cg2g015080	-1.33746	4.15223	1.59472e-09	2.13732e-08
Cg8g013220	-1.33305	3.38637	1.59931e-09	2.1419e-08
Cg5g032780	-1.21378	3.95705	1.61165e-09	2.15524e-08
Cg4g022980	-1.93448	3.76036	1.61447e-09	2.15614e-08
Cg6g012840	-1.70081	3.63176	1.6147e-09	2.15614e-08
Cg1g023150	-1.2714	4.40733	1.66293e-09	2.21892e-08
Cg7g023770	-1.22617	4.12577	1.71235e-09	2.28318e-08
Cg5g022020	1.20895	3.50046	1.76797e-09	2.35043e-08
Cg8g001560	-1.41191	2.93665	1.79947e-09	2.38881e-08
Cg2g011220	-2.70136	2.03449	1.81237e-09	2.40242e-08
Cg7g019140	-1.24546	4.21758	1.86572e-09	2.46952e-08
Cg3g016080	-3.23093	0.764047	1.89549e-09	2.50528e-08
Cg5g041320	1.1774	8.74442	1.90143e-09	2.51129e-08
Cg5g026220	1.02204	3.91354	1.99206e-09	2.62336e-08
Cg2g026210	3.33059	0.386384	2.03126e-09	2.67111e-08
Cg5g028050	-2.25384	1.30985	2.12606e-09	2.78971e-08
Cg7g005220	-3.03347	2.1821	2.20163e-09	2.87846e-08
Cg2g021910	-2.21532	1.84648	2.30721e-09	3.01216e-08
Cg9g025330	-4.12072	-0.165412	2.39326e-09	3.11107e-08
Cg1g011990	-1.43397	3.46439	2.42832e-09	3.15439e-08
Cg9g023970	1.21998	6.01498	2.48081e-09	3.21796e-08
Cg9g004540	-7.05857	-0.404854	2.57804e-09	3.33693e-08
Cg7g006150	1.48162	2.768	2.7553e-09	3.55622e-08
Cg9g028820	-7.19853	-0.290829	2.76876e-09	3.57106e-08
Cg6g012760	-4.71579	0.665644	2.90292e-09	3.73326e-08
Cg1g004100	2.96592	1.89546	2.91617e-09	3.7452e-08
Cg7g013160	-3.22113	0.393337	3.02827e-09	3.88094e-08
Cg9g003780	1.27695	6.76849	3.05767e-09	3.91585e-08
Cg6g014140	1.89517	2.18435	3.10944e-09	3.97653e-08
Cg3g020920	-1.13981	5.3987	3.12052e-09	3.9879e-08
Cg5g012550	-1.32673	3.83234	3.14139e-09	4.01174e-08
Cg2g009820	1.66364	2.95059	3.16519e-09	4.03929e-08
Cg1g007420	-1.2911	6.48779	3.1739e-09	4.04756e-08
Cg6g007110	1.8146	1.96496	3.26093e-09	4.15563e-08
Cg1g025150	-2.31443	2.00754	3.3844e-09	4.30692e-08
Cg8g019500	3.3948	0.273796	3.41002e-09	4.33344e-08
Cg2g041360	-1.12585	3.79631	3.53608e-09	4.48422e-08
Cg7g012200	1.47707	2.87149	3.69875e-09	4.68396e-08
Cg9g026770	1.29289	8.58064	3.88768e-09	4.91979e-08
Cg5g033060	1.65066	4.44684	3.9078e-09	4.93836e-08
Cg1g008030	1.32894	4.4042	3.94479e-09	4.97937e-08
Cg1g023260	1.06131	3.87256	3.94588e-09	4.97937e-08
Cg3g014960	-2.34041	1.15786	4.00283e-09	5.0444e-08
Cg2g021770	-1.15879	4.3224	4.0767e-09	5.13392e-08
Cg6g020740	1.35064	7.97052	4.10358e-09	5.16419e-08
Cg9g004940	3.97401	0.75654	4.14954e-09	5.21773e-08
Cg5g028610	2.01911	1.36517	4.38593e-09	5.50425e-08
Cg5g016730	-2.40542	1.10934	4.46728e-09	5.5986e-08
CgUng019980	1.34946	5.94293	4.52942e-09	5.66864e-08
Cg4g016270	1.16245	3.82229	4.54573e-09	5.68514e-08
Cg1g005000	2.33793	3.06553	4.6473e-09	5.80817e-08
Cg2g031350	-6.73212	-0.663588	4.69302e-09	5.86127e-08
Cg2g015230	-1.68205	2.15891	4.70446e-09	5.87152e-08
Cg9g018710	2.29874	1.50937	4.71562e-09	5.88139e-08
Cg2g040550	-1.30833	2.98413	4.82708e-09	6.01628e-08
Cg5g002070	1.29542	7.61569	5.02213e-09	6.24651e-08
Cg2g033460	2.37398	1.18088	5.03187e-09	6.25434e-08
Cg6g003880	2.73912	0.612648	5.26319e-09	6.52845e-08
Cg6g009380	-1.89424	2.38242	5.33099e-09	6.60802e-08
Cg1g024480	2.03428	3.49342	5.34474e-09	6.62055e-08
Cg2g033710	3.63278	2.44081	5.47207e-09	6.76902e-08
Cg7g020890	-1.8764	1.5303	5.57537e-09	6.88743e-08
Cg5g031000	-1.14985	3.91788	5.76402e-09	7.11079e-08
Cg1g004410	1.60521	2.4676	5.77489e-09	7.11936e-08
Cg4g002000	-1.31185	3.03994	5.9728e-09	7.34836e-08
Cg2g021010	-4.6519	-0.165418	6.06604e-09	7.45298e-08
Cg2g033920	-2.60167	3.23913	6.24923e-09	7.66767e-08
Cg6g016790	1.01376	6.67359	6.67585e-09	8.17454e-08
Cg6g005620	-1.39435	2.63542	7.03849e-09	8.61278e-08
Cg5g007560	2.8895	0.426553	7.26033e-09	8.87226e-08
Cg8g004210	-1.61581	2.12579	7.51743e-09	9.16794e-08
Cg2g026280	-4.06991	-0.206175	7.55831e-09	9.20541e-08
Cg1g025650	3.41081	0.102363	7.57709e-09	9.2221e-08
Cg7g018810	1.02523	3.92961	7.61588e-09	9.26049e-08
Cg9g012660	-7.11479	-0.358429	8.13638e-09	9.86971e-08
Cg2g015930	2.05744	1.49694	8.27021e-09	1.0012e-07
Cg6g013890	-1.01108	4.16176	8.39712e-09	1.01453e-07
Cg7g009590	-3.74673	0.107999	8.44002e-09	1.01904e-07
Cg7g010810	-2.09121	1.3386	8.48306e-09	1.02355e-07
Cg5g004250	1.2828	3.42389	8.52538e-09	1.02797e-07
Cg2g040740	-1.3524	2.88602	8.59812e-09	1.03588e-07
Cg4g010910	-1.79802	3.7955	8.9152e-09	1.07142e-07
Cg5g017190	-2.02524	1.61525	8.93156e-09	1.07267e-07
Cg9g022700	-6.96621	-0.478101	8.96279e-09	1.07571e-07
Cg2g046770	-6.61741	-0.751264	9.16612e-09	1.09794e-07
Cg3g000340	-1.15988	3.56924	9.28792e-09	1.11179e-07
Cg9g008710	1.06488	4.60924	9.51771e-09	1.13855e-07
Cg2g015310	1.05744	3.9832	9.53764e-09	1.14018e-07
Cg5g016770	-2.43573	1.5738	9.61732e-09	1.14895e-07
Cg7g018780	-2.13514	1.63838	9.63377e-09	1.15016e-07
Cg5g002190	1.15073	5.93659	9.85819e-09	1.17618e-07
Cg5g000140	-1.11531	4.13325	9.95672e-09	1.18637e-07
Cg6g004300	-6.83638	-0.581316	1.00008e-08	1.19007e-07
Cg9g020110	7.26792	-0.210987	1.08064e-08	1.28341e-07
Cg5g032090	-1.05096	3.95919	1.11006e-08	1.31662e-07
Cg4g019760	1.02536	3.837	1.12478e-08	1.33321e-07
Cg2g032470	-1.74508	3.36297	1.13688e-08	1.34666e-07
Cg5g025100	2.14215	1.05037	1.22182e-08	1.43696e-07
Cg7g019750	-1.65325	2.99606	1.23071e-08	1.44648e-07
Cg2g046480	-1.26267	3.0785	1.28804e-08	1.50995e-07
Cg7g020500	-1.95703	3.90906	1.36953e-08	1.60135e-07
Cg3g018520	-1.39286	3.24563	1.40054e-08	1.63444e-07
CgUng002990	-2.40261	1.20519	1.42399e-08	1.65967e-07
Cg4g003740	-1.13725	3.76838	1.45336e-08	1.69065e-07
Cg9g008250	-1.17607	3.8762	1.46571e-08	1.70393e-07
Cg7g002150	-1.52493	5.47406	1.47669e-08	1.71559e-07
Cg1g020210	-2.95126	0.987618	1.5032e-08	1.74415e-07
Cg5g014820	-2.6179	1.79771	1.52774e-08	1.77036e-07
Cg3g007570	-6.99945	-0.45294	1.58969e-08	1.83863e-07
Cg5g038160	1.57737	5.74339	1.60182e-08	1.85148e-07
Cg1g006790	1.89961	2.16781	1.65023e-08	1.90501e-07
Cg8g007550	-2.39482	1.46135	1.71263e-08	1.96952e-07
Cg2g001330	-1.2886	3.45644	1.71667e-08	1.97293e-07
Cg2g044370	-6.80177	-0.608349	1.72574e-08	1.98084e-07
Cg7g004450	3.97669	-0.232208	1.73918e-08	1.995e-07
Cg9g012530	2.36614	1.12505	1.88077e-08	2.14564e-07
Cg3g020580	2.17368	1.71303	1.88114e-08	2.14564e-07
Cg3g015470	-2.0734	2.33627	1.88523e-08	2.14895e-07
Cg9g027580	-1.80155	2.71194	1.91779e-08	2.18469e-07
Cg6g002150	2.90651	0.440178	1.96065e-08	2.23071e-07
Cg5g023100	-1.17909	5.85631	2.00766e-08	2.27991e-07
Cg7g004490	-2.00757	1.86659	2.038e-08	2.31003e-07
Cg9g009120	-3.8682	-0.049725	2.05231e-08	2.3248e-07
Cg7g012410	-1.0008	3.99429	2.05366e-08	2.32487e-07
Cg5g014450	-3.57203	-0.0316005	2.1116e-08	2.38749e-07
Cg3g012510	-1.53564	2.36394	2.2302e-08	2.51689e-07
Cg1g023010	-3.90358	-0.3358	2.23394e-08	2.51861e-07
Cg3g004260	1.32094	2.82472	2.23767e-08	2.5206e-07
Cg5g044850	-1.20888	4.68144	2.32607e-08	2.61208e-07
Cg8g023340	1.26947	3.18406	2.45051e-08	2.75012e-07
Cg5g019560	2.10344	1.06745	2.45355e-08	2.75183e-07
Cg6g016730	-1.08913	4.25853	2.48126e-08	2.78119e-07
Cg2g045390	-3.76585	0.124874	2.48954e-08	2.78852e-07
Cg3g001340	-3.66983	-0.206274	2.49088e-08	2.78852e-07
Cg7g013220	2.255	1.54679	2.52443e-08	2.82087e-07
Cg1g015010	-1.26293	3.16114	2.58551e-08	2.88379e-07
Cg6g025030	-1.84572	2.84972	2.59244e-08	2.88974e-07
Cg2g037930	-2.86006	2.03084	2.62098e-08	2.91797e-07
Cg3g022860	3.11921	0.359281	2.65824e-08	2.95582e-07
Cg4g012440	1.95706	1.71731	2.69781e-08	2.99432e-07
Cg7g017390	-7.30349	-0.20529	2.75169e-08	3.0504e-07
Cg4g002940	-1.05736	3.82868	2.76311e-08	3.06118e-07
Cg2g020780	-3.81341	0.380127	2.77455e-08	3.07067e-07
Cg9g023350	-3.54753	-0.0498492	2.77506e-08	3.07067e-07
Cg1g021820	1.15505	4.07756	2.94746e-08	3.25153e-07
Cg4g011470	-6.57666	-0.781787	2.95095e-08	3.25339e-07
Cg1g008420	-4.41608	0.677679	2.96655e-08	3.2686e-07
Cg1g018640	-3.69654	-0.185672	3.01686e-08	3.32001e-07
Cg4g021280	-2.33721	1.53092	3.16694e-08	3.47674e-07
Cg8g017110	-1.67985	2.63431	3.22952e-08	3.53689e-07
Cg6g010370	-4.12082	0.156757	3.27967e-08	3.58963e-07
Cg3g018330	1.12096	6.16869	3.34947e-08	3.65941e-07
Cg8g000500	1.52138	2.25338	3.35453e-08	3.66273e-07
Cg5g034730	1.17553	3.85929	3.37948e-08	3.68554e-07
Cg5g043760	1.21526	4.90133	3.41578e-08	3.72066e-07
Cg7g023510	1.45705	3.14441	3.42215e-08	3.72379e-07
Cg7g020980	-1.82995	1.46674	3.49836e-08	3.7924e-07
Cg1g004600	1.71301	2.74424	3.55504e-08	3.84925e-07
Cg9g014580	3.92354	0.303111	3.58074e-08	3.87245e-07
Cg2g039520	-7.27349	-0.22706	3.68881e-08	3.97984e-07
Cg7g000220	-1.0027	3.74205	3.69714e-08	3.98645e-07
Cg5g039920	-2.4301	2.74944	3.8545e-08	4.14874e-07
Cg4g011110	-3.61825	0.00458308	3.86702e-08	4.15861e-07
Cg6g011450	-2.49669	1.65617	3.91295e-08	4.19671e-07
Cg3g005810	-1.20784	3.67357	3.94299e-08	4.22394e-07
Cg4g016810	-1.8933	1.54237	4.12602e-08	4.41219e-07
Cg6g018200	-2.24166	1.03205	4.1302e-08	4.41406e-07
Cg5g012920	-1.04981	3.76232	4.24381e-08	4.53014e-07
Cg9g015970	-1.55559	2.44205	4.2907e-08	4.57213e-07
Cg8g023350	1.76366	2.53311	4.37807e-08	4.65702e-07
Cg7g010470	-2.91646	1.41585	4.40453e-08	4.68242e-07
Cg5g035050	1.0493	4.8327	4.54774e-08	4.82337e-07
Cg8g002850	-6.53613	-0.812698	4.83762e-08	5.11587e-07
Cg7g012260	-1.12575	4.28301	4.96941e-08	5.23997e-07
Cg2g036110	-1.2684	3.20496	4.98624e-08	5.25467e-07
Cg7g007430	-2.49503	1.28105	5.06684e-08	5.3334e-07
Cg4g013420	6.49997	-0.816477	5.08439e-08	5.34694e-07
Cg5g003430	1.09127	7.09235	5.10909e-08	5.36233e-07
CgUng002890	1.40928	2.60231	5.11971e-08	5.36727e-07
Cg4g008120	1.07183	4.71565	5.12453e-08	5.36922e-07
Cg6g015430	-7.37556	-0.144663	5.21232e-08	5.45176e-07
Cg3g007330	-1.98872	1.61467	5.29396e-08	5.53077e-07
Cg4g011240	-6.61773	-0.751208	5.30728e-08	5.53831e-07
Cg4g003240	-1.5304	1.99715	5.5146e-08	5.74145e-07
Cg7g010270	-3.12646	0.875256	5.65476e-08	5.87725e-07
Cg2g012630	-1.89607	1.33135	5.83312e-08	6.04878e-07
Cg2g043040	-1.83887	1.68823	5.83915e-08	6.04969e-07
Cg2g024690	-1.19895	3.48739	5.90644e-08	6.11084e-07
Cg4g012360	3.02832	1.24901	6.1369e-08	6.33123e-07
Cg7g012910	-3.08958	0.42035	6.22077e-08	6.40683e-07
Cg3g023340	1.98169	1.33682	6.6673e-08	6.85116e-07
Cg5g026290	1.47378	2.12907	6.71709e-08	6.89452e-07
Cg9g025560	2.41164	0.998436	6.82044e-08	6.99612e-07
Cg2g006110	-2.14481	1.51841	6.95463e-08	7.12222e-07
Cg8g004060	1.44289	2.77071	7.06476e-08	7.21464e-07
Cg2g029830	-2.91589	0.795485	7.08931e-08	7.22854e-07
Cg9g005290	-1.30319	5.15591	7.09032e-08	7.22854e-07
Cg8g014030	-1.48708	2.72178	7.30702e-08	7.44529e-07
Cg2g043870	-3.55963	-0.291442	7.33965e-08	7.47433e-07
Cg9g018500	1.50476	2.89128	7.47168e-08	7.60025e-07
Cg4g006840	-2.52056	0.642904	7.47734e-08	7.60175e-07
Cg7g009350	-2.09867	1.41445	7.56107e-08	7.67474e-07
Cg6g003900	-1.66504	2.20932	7.56182e-08	7.67474e-07
Cg5g003500	2.40797	0.746126	7.61383e-08	7.71889e-07
Cg3g010610	-2.54808	0.874977	7.86661e-08	7.96626e-07
Cg7g013240	1.37927	3.10315	7.94401e-08	8.04015e-07
Cg1g015200	1.1261	5.10218	7.96814e-08	8.06008e-07
Cg5g013550	1.23709	3.21458	8.88509e-08	8.95765e-07
Cg3g007270	-6.49271	-0.844607	9.0268e-08	9.09042e-07
Cg9g022210	-4.41032	-0.358547	9.17849e-08	9.22782e-07
Cg6g001170	-3.41289	0.91445	9.20213e-08	9.24646e-07
Cg9g006950	-3.55914	-0.291369	9.24452e-08	9.28391e-07
Cg9g028360	-1.17572	3.38602	9.44339e-08	9.46039e-07
Cg2g016440	-2.02341	1.17325	9.44632e-08	9.46039e-07
Cg9g008320	-1.55552	2.25142	9.70315e-08	9.69669e-07
CgUng002590	-1.20293	3.12013	9.84287e-08	9.81961e-07
Cg4g005260	-2.46305	0.742002	1.00116e-07	9.98247e-07
Cg2g029660	-3.05932	0.265062	1.10799e-07	1.10068e-06
Cg1g024580	-1.29708	2.96189	1.10854e-07	1.10068e-06
Cg2g017010	-1.269	3.21007	1.10952e-07	1.10085e-06
Cg5g040150	-2.60116	2.07433	1.14771e-07	1.13625e-06
CgUng005210	-2.28031	0.731631	1.1837e-07	1.16933e-06
Cg2g003320	1.00336	4.28408	1.18756e-07	1.1725e-06
Cg8g022200	-1.14818	4.69312	1.1943e-07	1.17852e-06
Cg5g001060	1.15783	3.44936	1.2104e-07	1.19375e-06
Cg2g008960	1.03007	3.61304	1.25608e-07	1.23612e-06
Cg8g009030	-3.02364	0.23452	1.26679e-07	1.24531e-06
Cg1g010130	1.18261	5.93067	1.26952e-07	1.24732e-06
Cg8g022370	-1.00735	9.76529	1.27414e-07	1.25118e-06
Cg2g006380	-2.74329	0.961045	1.3017e-07	1.27686e-06
Cg9g019280	1.37553	5.64273	1.31177e-07	1.28604e-06
Cg6g016050	2.31552	0.924702	1.3434e-07	1.31421e-06
Cg4g006320	-6.40416	-0.910177	1.38002e-07	1.34859e-06
Cg2g032910	-4.90687	-0.607917	1.43225e-07	1.3973e-06
Cg5g036700	1.21356	4.72153	1.43296e-07	1.3973e-06
Cg5g006440	-1.12778	3.38649	1.46283e-07	1.42414e-06
Cg2g042540	1.04138	6.26457	1.4642e-07	1.42471e-06
Cg9g023230	-6.49243	-0.84465	1.46753e-07	1.42718e-06
Cg5g016380	-2.73959	0.654237	1.49016e-07	1.44764e-06
Cg4g013630	-4.01504	-0.248486	1.50273e-07	1.45907e-06
Cg5g022660	1.02776	6.37585	1.57768e-07	1.52939e-06
Cg7g007790	-6.3573	-0.944197	1.58729e-07	1.53706e-06
Cg1g016860	-1.45304	3.35444	1.5919e-07	1.5407e-06
Cg8g024870	4.84781	-0.61179	1.62605e-07	1.57041e-06
Cg6g018480	1.08615	3.74103	1.64e-07	1.5822e-06
Cg2g046370	-3.44313	1.23716	1.64303e-07	1.58428e-06
Cg5g036640	3.48616	1.13411	1.69551e-07	1.62968e-06
Cg6g005780	-2.38458	2.3902	1.73259e-07	1.66268e-06
Cg1g014350	-1.91132	2.77237	1.77566e-07	1.70182e-06
Cg9g025760	1.45847	2.14937	1.77618e-07	1.70182e-06
Cg6g023660	-1.83243	1.25063	1.78237e-07	1.70684e-06
Cg4g021370	-1.60059	3.3195	1.79252e-07	1.7153e-06
Cg2g007450	2.45487	3.41433	1.79309e-07	1.7153e-06
Cg5g002950	1.4177	2.3196	1.83488e-07	1.75435e-06
Cg5g005080	1.42579	2.50017	1.95517e-07	1.86543e-06
Cg5g026210	4.09033	-0.558808	1.96197e-07	1.87093e-06
Cg5g038200	1.37552	6.20715	1.98221e-07	1.88825e-06
Cg7g002740	-3.22133	0.753732	2.03271e-07	1.93028e-06
Cg9g005370	2.99816	-0.0369482	2.09186e-07	1.98437e-06
Cg9g029630	1.10312	3.58299	2.11453e-07	2.00483e-06
Cg7g008880	-2.24961	2.58024	2.14272e-07	2.03049e-06
Cg1g010300	-1.82225	2.72618	2.18056e-07	2.06528e-06
Cg8g024060	3.01879	0.9254	2.19295e-07	2.07592e-06
Cg6g004140	2.41169	1.56325	2.20298e-07	2.08325e-06
Cg7g006050	-4.7153	-0.751278	2.2342e-07	2.11057e-06
Cg8g021570	1.83131	2.34497	2.26277e-07	2.13312e-06
Cg4g003480	1.17529	3.33801	2.26968e-07	2.13852e-06
Cg2g043570	-2.08278	1.0055	2.27818e-07	2.14541e-06
Cg2g033030	1.08492	3.2178	2.33595e-07	2.19195e-06
Cg7g000340	-1.02549	3.63418	2.33605e-07	2.19195e-06
Cg2g029980	-3.45007	-0.126157	2.34846e-07	2.20245e-06
Cg9g017520	-1.17645	3.91576	2.39623e-07	2.24377e-06
Cg2g037020	-3.74915	-0.453337	2.42623e-07	2.26972e-06
Cg6g000400	-1.64086	2.05894	2.43449e-07	2.27608e-06
Cg2g043290	-1.20338	3.6644	2.4477e-07	2.28592e-06
Cg9g012140	-6.40329	-0.910329	2.48591e-07	2.31818e-06
Cg5g015140	-1.19415	3.60274	2.51534e-07	2.34322e-06
Cg6g020620	-1.57885	2.69478	2.52359e-07	2.3497e-06
Cg2g037450	-1.68639	1.67163	2.54207e-07	2.36422e-06
Cg5g039460	-1.11666	4.20087	2.54272e-07	2.36422e-06
Cg8g017040	-1.27116	3.32011	2.61329e-07	2.42823e-06
Cg2g005300	-1.13848	3.52233	2.68958e-07	2.49528e-06
Cg5g028200	1.11282	4.57467	2.79917e-07	2.59034e-06
Cg6g007880	1.27016	5.26947	2.81099e-07	2.59863e-06
Cg7g002520	1.21155	2.81013	2.86431e-07	2.64226e-06
Cg5g004470	1.08147	3.72541	2.95993e-07	2.72107e-06
Cg9g008290	1.78789	1.61751	2.96926e-07	2.72826e-06
Cg3g022940	-2.17314	3.4659	2.97705e-07	2.73404e-06
Cg9g016390	-2.12374	1.4007	3.00734e-07	2.76045e-06
Cg2g028320	-2.13927	1.33941	3.04873e-07	2.78804e-06
Cg3g014770	1.11501	7.64761	3.10292e-07	2.83243e-06
Cg7g018720	-1.29773	2.75896	3.12434e-07	2.84911e-06
Cg5g008210	3.34178	0.229538	3.22752e-07	2.94025e-06
Cg8g023060	-6.30865	-0.979072	3.27356e-07	2.97771e-06
Cg1g013210	-1.48886	3.48204	3.31894e-07	3.01295e-06
Cg4g015940	1.36183	2.98944	3.3587e-07	3.04599e-06
Cg1g014270	2.56605	1.23394	3.36644e-07	3.05149e-06
Cg6g010040	-6.30956	-0.978908	3.37007e-07	3.05325e-06
Cg2g017270	2.42289	1.11682	3.39123e-07	3.07089e-06
Cg6g014790	-2.51894	0.783933	3.43185e-07	3.10148e-06
Cg1g025060	1.00946	4.92179	3.44926e-07	3.11567e-06
Cg4g019350	3.89377	-0.296437	3.51329e-07	3.16248e-06
Cg1g009470	-3.74616	-0.14601	3.67282e-07	3.29628e-06
Cg6g010360	1.03693	5.73657	3.71627e-07	3.33362e-06
Cg5g000960	-1.40766	2.4483	3.80982e-07	3.4108e-06
Cg2g004990	-2.09369	1.01401	3.81805e-07	3.41509e-06
Cg1g006090	-3.89078	2.3286	3.86867e-07	3.45666e-06
Cg2g019100	-2.17392	1.07514	3.87182e-07	3.45777e-06
Cg3g020980	-1.01884	3.91809	4.0025e-07	3.56745e-06
Cg6g016520	-2.95341	0.0396532	4.00613e-07	3.56893e-06
Cg2g027650	-1.07857	3.6692	4.04066e-07	3.59793e-06
Cg4g016560	-6.25873	-1.01474	4.1437e-07	3.67706e-06
Cg8g023420	1.88088	2.5232	4.17982e-07	3.70729e-06
CgUng013550	1.46451	2.31198	4.25761e-07	3.7726e-06
Cg2g021180	-1.13246	3.80532	4.34133e-07	3.84303e-06
Cg2g036370	-1.18204	4.98477	4.44177e-07	3.92811e-06
Cg5g010720	-1.20462	2.98872	4.63544e-07	4.08942e-06
Cg2g024910	-1.67827	1.62026	4.775e-07	4.21049e-06
Cg7g020210	1.18555	3.52509	4.78758e-07	4.21953e-06
Cg3g008000	-1.23274	2.93124	4.88496e-07	4.29493e-06
Cg5g026180	-1.35779	2.42453	4.8907e-07	4.29789e-06
Cg5g029730	-1.03379	3.85206	4.96448e-07	4.35641e-06
Cg1g020390	-6.25847	-1.01478	5.29236e-07	4.62623e-06
Cg4g007040	-6.25849	-1.01478	5.30147e-07	4.63196e-06
Cg5g028120	-4.04642	-0.635779	5.35276e-07	4.67452e-06
Cg9g017660	-1.17157	3.29296	5.38891e-07	4.70383e-06
Cg2g007340	3.65977	0.303127	5.46536e-07	4.76402e-06
Cg4g010360	1.31705	2.77667	5.51979e-07	4.80882e-06
Cg3g003380	-1.20608	2.6231	5.53106e-07	4.81632e-06
Cg1g005430	1.04227	4.12971	5.59415e-07	4.86192e-06
Cg8g022690	2.64886	0.540961	5.60858e-07	4.86882e-06
Cg6g023430	-2.43889	0.419961	5.73628e-07	4.97355e-06
Cg2g023610	-6.35646	-0.94433	5.82844e-07	5.04622e-06
Cg7g001630	-6.57912	-0.781394	5.86827e-07	5.07586e-06
Cg3g025640	-1.21443	3.12781	5.9078e-07	5.10762e-06
Cg2g045040	1.0767	6.07677	5.92767e-07	5.11748e-06
Cg2g038870	-1.67527	2.03293	6.01391e-07	5.187e-06
Cg1g007400	1.71102	2.51872	6.02317e-07	5.19251e-06
Cg3g025510	1.32415	4.24886	6.06185e-07	5.22338e-06
Cg1g020500	1.35248	3.00825	6.12512e-07	5.27289e-06
Cg2g043110	-1.69367	1.81035	6.24235e-07	5.36363e-06
Cg4g014290	-1.28753	3.15891	6.64956e-07	5.69196e-06
Cg1g025750	-6.20749	-1.05121	6.68919e-07	5.72049e-06
Cg2g037270	2.19221	1.13458	6.80753e-07	5.808e-06
Cg1g006920	1.45108	1.94772	6.98072e-07	5.95017e-06
Cg7g002230	1.14013	3.16066	6.98689e-07	5.95263e-06
Cg2g023940	-2.15983	0.969555	7.04912e-07	6.00001e-06
Cg6g009730	-1.37241	3.09531	7.12468e-07	6.05581e-06
Cg9g023370	2.02178	1.36586	7.12863e-07	6.05633e-06
Cg3g005370	-4.00889	-0.663841	7.25852e-07	6.15804e-06
Cg2g027940	-3.39863	-0.165732	7.276e-07	6.16709e-06
Cg2g017180	1.43692	3.2609	7.3623e-07	6.23442e-06
Cg8g001880	-2.99336	-0.08793	7.3957e-07	6.25978e-06
Cg9g022150	1.3029	2.21247	7.40359e-07	6.26354e-06
Cg2g026270	-3.40852	-0.405479	7.62139e-07	6.4358e-06
Cg2g034480	1.06159	3.4826	7.66999e-07	6.47082e-06
Cg1g028030	3.16515	-0.295781	7.69983e-07	6.48996e-06
Cg4g008360	6.17256	-1.05411	8.03348e-07	6.76176e-06
Cg5g008750	2.28549	4.27343	8.14246e-07	6.83763e-06
Cg1g018130	-6.25967	-1.01458	8.40353e-07	7.04307e-06
Cg9g015180	-6.2073	-1.05125	8.494e-07	7.11277e-06
Cg2g046710	-3.68416	-0.50333	8.49754e-07	7.11277e-06
Cg2g017880	-1.06149	2.98353	8.86288e-07	7.40832e-06
Cg8g012150	2.19111	1.18051	9.02613e-07	7.54131e-06
Cg5g016350	3.98304	-0.639212	9.17979e-07	7.65559e-06
Cg7g000420	-1.56361	5.96751	9.28072e-07	7.72911e-06
Cg5g042910	-2.62312	0.794581	9.55114e-07	7.94338e-06
Cg5g037350	1.07941	6.00003	9.6786e-07	8.04201e-06
Cg3g023510	-2.28533	2.39337	9.6873e-07	8.04555e-06
Cg5g040410	-1.09393	2.9563	9.80457e-07	8.13179e-06
Cg8g005600	-1.51609	2.41578	9.90494e-07	8.20379e-06
Cg5g003470	2.06541	1.74582	9.92006e-07	8.20954e-06
Cg1g008140	-4.58699	-0.844733	1.04824e-06	8.65051e-06
Cg2g022640	-6.20801	-1.05113	1.07141e-06	8.8256e-06
Cg5g001510	-1.50432	1.8903	1.0796e-06	8.88097e-06
Cg7g012190	2.1455	1.0513	1.08128e-06	8.8908e-06
Cg9g007680	-1.09907	3.60784	1.08479e-06	8.9116e-06
Cg9g006300	4.73217	-0.69648	1.08943e-06	8.94568e-06
Cg4g007280	1.31282	2.34785	1.10609e-06	9.07422e-06
Cg2g005890	-1.75217	2.93752	1.11469e-06	9.14062e-06
Cg5g033950	3.0142	0.27439	1.11666e-06	9.15267e-06
Cg6g005600	3.98026	-0.639627	1.13594e-06	9.30234e-06
Cg2g047390	1.06138	3.68121	1.14392e-06	9.36341e-06
Cg2g038880	-2.88258	1.38766	1.14546e-06	9.3718e-06
Cg8g018700	-2.93262	0.0222512	1.16458e-06	9.52392e-06
Cg7g000620	-1.92866	2.00629	1.16523e-06	9.525e-06
Cg8g002380	2.28396	0.897415	1.17019e-06	9.55692e-06
Cg4g003910	1.23464	3.06258	1.1773e-06	9.61061e-06
Cg1g004140	-1.67055	2.52609	1.20795e-06	9.85198e-06
Cg3g019370	1.16668	4.82172	1.22736e-06	9.99679e-06
Cg5g041760	1.04139	4.02691	1.2319e-06	1.00293e-05
Cg5g013020	-2.96399	0.188387	1.23705e-06	1.00667e-05
Cg7g000960	-1.69663	2.80247	1.24369e-06	1.01117e-05
Cg2g038100	1.03069	6.5842	1.27233e-06	1.03399e-05
Cg2g026340	-1.95385	2.80565	1.28299e-06	1.04142e-05
Cg2g006510	1.25678	2.92437	1.30955e-06	1.06172e-05
Cg1g003830	-1.46086	3.94678	1.30997e-06	1.06172e-05
Cg2g013650	1.37227	3.20796	1.32719e-06	1.07464e-05
Cg7g002190	-1.73952	1.48612	1.38312e-06	1.11802e-05
Cg4g021720	1.03288	3.64654	1.40519e-06	1.1348e-05
Cg2g034590	-6.15336	-1.08881	1.40918e-06	1.13655e-05
Cg5g037570	-6.15344	-1.0888	1.4102e-06	1.13687e-05
Cg8g018010	1.22403	4.25576	1.42286e-06	1.14605e-05
Cg7g009070	-2.30532	1.54438	1.44799e-06	1.16578e-05
Cg8g003380	-1.16241	2.69436	1.48118e-06	1.18934e-05
Cg7g003610	-2.0466	1.71646	1.49851e-06	1.20166e-05
Cg4g022720	1.02664	3.37222	1.53343e-06	1.22803e-05
Cg6g016980	-1.46506	2.20226	1.56839e-06	1.25381e-05
Cg9g005600	-1.88459	1.5911	1.5904e-06	1.27085e-05
Cg2g020010	-1.66863	1.68299	1.60618e-06	1.28176e-05
Cg6g019100	2.49124	0.504916	1.61787e-06	1.28883e-05
Cg7g012790	-1.46793	2.65913	1.6419e-06	1.30625e-05
Cg9g023220	-3.92787	-0.72167	1.66681e-06	1.32433e-05
Cg5g005950	-6.1529	-1.08889	1.67608e-06	1.33111e-05
Cg9g011520	-5.16422	-0.405496	1.68438e-06	1.33653e-05
Cg1g025170	-1.17379	2.57313	1.69512e-06	1.34388e-05
Cg9g015320	-6.3076	-0.979212	1.70305e-06	1.34958e-05
Cg2g015270	-1.44646	1.93734	1.70699e-06	1.35211e-05
Cg4g022380	1.68739	1.31665	1.72028e-06	1.36103e-05
Cg3g022340	-1.17445	3.00375	1.76237e-06	1.39193e-05
Cg9g026260	1.02475	8.14148	1.76263e-06	1.39193e-05
Cg5g000060	1.21844	2.69938	1.76877e-06	1.39617e-05
Cg5g001710	4.23887	-0.0200528	1.83808e-06	1.44773e-05
Cg9g000880	-1.54677	1.39999	1.8397e-06	1.44837e-05
Cg6g004580	1.26109	3.13001	1.87947e-06	1.47649e-05
Cg8g012980	-2.69513	0.698594	1.90576e-06	1.49584e-05
Cg1g004180	-1.25813	3.5169	1.91171e-06	1.49986e-05
Cg7g015460	-2.05549	2.9904	1.92976e-06	1.51272e-05
Cg7g007520	-6.20804	-1.05114	1.93326e-06	1.5148e-05
Cg7g006250	-3.11464	0.559966	1.94438e-06	1.5222e-05
Cg1g003420	-1.59655	1.511	1.97798e-06	1.54717e-05
Cg2g031500	1.00373	3.38791	1.99114e-06	1.55613e-05
Cg2g022120	3.58164	0.589818	2.00421e-06	1.56499e-05
Cg8g021100	-1.40994	3.20321	2.01178e-06	1.57023e-05
Cg3g021480	-2.66098	0.308373	2.01604e-06	1.57288e-05
Cg4g001670	1.22247	5.98863	2.0787e-06	1.61967e-05
Cg4g002860	-3.84572	-0.381316	2.13221e-06	1.65781e-05
Cg6g011610	-1.12253	3.4996	2.1852e-06	1.69755e-05
Cg2g037850	-1.17015	2.60829	2.19725e-06	1.70618e-05
Cg1g014950	-1.00756	3.36787	2.32734e-06	1.80257e-05
Cg9g008130	-3.8711	-0.358757	2.39549e-06	1.8522e-05
Cg1g011910	1.28127	2.7885	2.42883e-06	1.87557e-05
Cg3g016360	-3.59978	1.69091	2.43576e-06	1.87852e-05
Cg3g022460	-1.14955	3.08178	2.5008e-06	1.92542e-05
Cg8g005760	-1.54815	4.89837	2.50292e-06	1.92623e-05
Cg3g002560	-1.13975	5.36813	2.51342e-06	1.93349e-05
Cg5g036140	1.00782	3.88597	2.57023e-06	1.97385e-05
Cg1g027730	1.49428	2.75823	2.59863e-06	1.99397e-05
Cg1g023060	2.02365	0.70332	2.62431e-06	2.01197e-05
Cg2g010480	-2.67372	1.32537	2.66726e-06	2.04318e-05
Cg4g002200	-2.38529	0.932634	2.67984e-06	2.05085e-05
CgUng000300	7.9339	0.360009	2.68067e-06	2.05085e-05
Cg5g005900	-1.57662	2.01516	2.68754e-06	2.05524e-05
Cg9g020050	2.83699	-0.00107426	2.72864e-06	2.08491e-05
Cg2g035120	-4.54323	-0.876935	2.76404e-06	2.11102e-05
Cg2g006150	1.26756	3.2294	2.81624e-06	2.14642e-05
Cg4g003410	1.22875	2.5187	2.82303e-06	2.15069e-05
Cg7g019950	1.36577	1.93916	2.84155e-06	2.1639e-05
Cg4g021500	2.34464	0.944383	2.87438e-06	2.18614e-05
Cg3g020880	-1.25381	2.70221	2.8895e-06	2.19672e-05
Cg5g028780	2.06553	0.944466	2.90082e-06	2.20256e-05
Cg4g007010	-3.54654	-0.0502817	2.91729e-06	2.21414e-05
Cg1g006040	-6.53614	-0.812715	2.96896e-06	2.25053e-05
Cg1g015630	-1.87939	1.31651	3.04536e-06	2.30748e-05
Cg5g015800	2.14017	0.670585	3.11451e-06	2.35594e-05
Cg8g019380	-1.49999	1.90402	3.29482e-06	2.48405e-05
Cg5g007750	-1.49517	2.98592	3.37033e-06	2.53571e-05
Cg7g016280	-1.07715	3.45369	3.44388e-06	2.58605e-05
Cg7g023650	1.02087	5.14836	3.44685e-06	2.58605e-05
Cg2g038280	1.47011	2.46093	3.51836e-06	2.63615e-05
Cg4g011120	-2.21637	1.43558	3.52584e-06	2.64067e-05
Cg3g003070	-3.06928	-0.0315539	3.55716e-06	2.66303e-05
Cg7g001930	-2.0627	0.687369	3.62954e-06	2.71274e-05
Cg8g004930	3.28011	-0.000542958	3.66642e-06	2.73467e-05
Cg9g029710	-1.94404	1.40011	3.70508e-06	2.76124e-05
Cg7g003380	-2.62327	-0.0689158	3.71476e-06	2.76731e-05
Cg1g002730	1.83838	2.81712	3.72288e-06	2.77066e-05
Cg7g005470	-6.03923	-1.16697	3.72383e-06	2.77066e-05
Cg9g001160	1.43491	2.89683	3.78612e-06	2.8147e-05
Cg8g000400	-3.61301	-0.554859	3.82102e-06	2.83832e-05
Cg5g018060	3.98214	-0.639391	3.85617e-06	2.86326e-05
Cg9g029500	1.10651	2.91453	3.89745e-06	2.89036e-05
Cg3g021140	1.04413	3.97766	3.90997e-06	2.89846e-05
Cg4g001900	-1.23782	2.39714	4.02523e-06	2.97782e-05
Cg5g006660	-1.13475	2.70222	4.10338e-06	3.03069e-05
Cg2g040230	2.1776	0.63652	4.14049e-06	3.05561e-05
Cg4g023210	1.60732	2.84935	4.16931e-06	3.07063e-05
Cg6g014640	1.87904	1.54666	4.21218e-06	3.09969e-05
Cg5g000590	-1.10272	4.34161	4.32622e-06	3.17717e-05
Cg7g006930	1.91827	0.68144	4.35798e-06	3.1992e-05
Cg2g021440	1.97822	0.613097	4.36723e-06	3.20469e-05
Cg5g020910	2.67435	2.34855	4.40991e-06	3.2334e-05
Cg2g019220	1.0171	3.2086	4.52834e-06	3.31488e-05
Cg5g042570	-1.04183	3.48521	4.57207e-06	3.34548e-05
Cg7g001230	-6.40573	-0.909979	4.63308e-06	3.38608e-05
Cg2g041900	1.83602	1.48476	4.68731e-06	3.42296e-05
Cg3g010070	-2.64934	-0.0504492	4.71073e-06	3.43868e-05
Cg3g008170	1.05503	7.98099	4.73888e-06	3.45645e-05
Cg2g043240	-5.07437	-0.47773	4.8047e-06	3.50023e-05
Cg1g027210	-1.75487	1.35158	4.84893e-06	3.53104e-05
Cg3g009840	-3.53246	-0.313288	5.02583e-06	3.64669e-05
Cg1g004070	1.96329	0.818829	5.02945e-06	3.64786e-05
Cg7g007610	-4.86185	0.00505599	5.25386e-06	3.80302e-05
Cg4g006880	1.26605	2.53384	5.28149e-06	3.82008e-05
Cg6g019280	1.0094	3.40687	5.2883e-06	3.82337e-05
Cg6g015460	-1.97861	1.32395	5.35383e-06	3.86613e-05
Cg2g012130	3.01223	-0.409077	5.3712e-06	3.87714e-05
Cg7g023660	1.0012	7.53888	5.47858e-06	3.94523e-05
Cg6g014630	1.03849	6.54548	5.52713e-06	3.97703e-05
Cg2g029390	-6.03888	-1.16701	5.6248e-06	4.04465e-05
Cg2g019360	2.06253	0.943121	5.66129e-06	4.0639e-05
Cg1g002900	-1.26716	2.00551	5.68097e-06	4.07641e-05
Cg1g007470	1.04467	3.46193	5.6955e-06	4.08523e-05
Cg5g009860	1.35252	2.17716	5.75389e-06	4.12548e-05
Cg4g013840	1.09712	2.77427	6.06895e-06	4.34108e-05
Cg9g002520	-3.27573	-0.503168	6.0798e-06	4.34713e-05
Cg5g031660	-1.95242	0.81448	6.15357e-06	4.39123e-05
Cg7g022020	-1.18257	5.1379	6.30217e-06	4.48668e-05
Cg4g006190	1.07075	3.21464	6.38911e-06	4.54501e-05
Cg8g005930	-1.94381	1.03206	6.43432e-06	4.57538e-05
CgUng000910	-2.70665	-0.145928	6.45947e-06	4.59146e-05
Cg3g015870	-2.16565	1.75018	6.6535e-06	4.72198e-05
Cg7g015110	-1.35716	5.95481	6.6884e-06	4.74119e-05
Cg5g005990	1.57257	1.82832	6.74337e-06	4.77829e-05
Cg9g010420	-1.30414	2.07537	6.77953e-06	4.79829e-05
Cg9g005410	-2.34159	1.83133	6.79615e-06	4.80818e-05
Cg4g022420	-1.84353	2.19148	6.90776e-06	4.88333e-05
Cg6g009440	-2.46239	0.350756	6.97261e-06	4.92534e-05
Cg3g011590	2.97986	-0.432788	6.99297e-06	4.9378e-05
Cg5g019210	-1.54314	1.49795	7.07656e-06	4.991e-05
Cg9g003950	2.38989	0.427546	7.10363e-06	5.00814e-05
Cg7g023790	1.07273	3.10206	7.27132e-06	5.11444e-05
Cg6g013300	-1.03067	2.96272	7.32233e-06	5.14434e-05
Cg5g017310	1.03405	4.06428	7.32766e-06	5.14609e-05
Cg7g014510	-1.30984	2.83839	7.34644e-06	5.15529e-05
Cg5g022080	-2.34715	1.46148	7.34968e-06	5.15557e-05
Cg3g006660	-6.03893	-1.167	7.38106e-06	5.17558e-05
Cg4g013060	-1.40278	2.58819	7.45491e-06	5.22333e-05
Cg5g005930	-3.84495	-0.781872	7.58333e-06	5.30716e-05
Cg5g005160	1.41957	3.59961	7.58979e-06	5.30964e-05
Cg9g007040	-4.94028	-0.581161	7.62466e-06	5.32673e-05
Cg8g008420	-1.48483	1.84129	7.62597e-06	5.32673e-05
Cg5g043600	-1.1192	3.19648	7.65451e-06	5.3405e-05
Cg5g005870	-1.54471	2.44488	7.74727e-06	5.40106e-05
Cg4g000590	-1.79183	3.08296	7.76209e-06	5.40932e-05
Cg9g001540	-2.8733	2.11537	7.92288e-06	5.51925e-05
Cg8g005640	-3.50247	-0.635884	7.94767e-06	5.53227e-05
Cg5g038190	-1.22813	2.5207	7.95347e-06	5.53257e-05
Cg5g005680	-1.44941	5.14067	7.9703e-06	5.54165e-05
Cg1g006870	1.83213	1.45199	8.07678e-06	5.61138e-05
Cg8g005260	-2.02178	0.814987	8.09787e-06	5.62388e-05
Cg9g007170	-1.08032	5.86317	8.20941e-06	5.69046e-05
Cg5g039180	-1.62199	1.2574	8.34211e-06	5.76922e-05
Cg5g010540	1.08614	2.85549	8.49872e-06	5.87081e-05
Cg8g008700	1.25139	2.49025	8.75931e-06	6.03017e-05
Cg6g005770	-2.42324	-0.0880214	8.98138e-06	6.17134e-05
Cg3g004270	1.05074	2.80803	9.06235e-06	6.22227e-05
CgUng003110	-3.42177	-0.69246	9.19156e-06	6.30383e-05
Cg7g010380	-2.74563	0.0220944	9.27611e-06	6.35701e-05
Cg5g039560	-1.85096	0.835003	9.32342e-06	6.38461e-05
Cg7g022640	-1.47657	2.48455	9.48185e-06	6.48331e-05
Cg2g009140	1.02352	3.20713	9.5724e-06	6.54276e-05
Cg8g012400	-1.1209	2.80103	9.75337e-06	6.64892e-05
Cg6g002060	-2.4871	1.01491	9.81088e-06	6.68311e-05
Cg9g007490	1.58723	1.52251	9.95565e-06	6.76648e-05
Cg8g002290	-1.03181	3.5637	1.00862e-05	6.85007e-05
Cg7g012850	-1.03775	4.12672	1.00965e-05	6.8545e-05
Cg4g007400	-1.6613	0.986667	1.01716e-05	6.90265e-05
Cg2g032020	-1.36017	2.74128	1.02516e-05	6.94695e-05
Cg6g009660	1.53518	1.71858	1.02518e-05	6.94695e-05
Cg7g000800	1.61347	1.49107	1.02951e-05	6.97371e-05
Cg6g006380	-2.46493	0.522542	1.03631e-05	7.01452e-05
Cg6g020180	-2.30824	0.687366	1.04315e-05	7.05573e-05
Cg9g008900	1.5714	2.65211	1.04813e-05	7.08659e-05
Cg5g022720	-1.99337	2.05536	1.04894e-05	7.08946e-05
Cg6g004960	-1.19413	3.40838	1.05556e-05	7.13149e-05
Cg2g026160	-5.91648	-1.24941	1.06194e-05	7.16916e-05
Cg2g002290	-1.22755	2.33471	1.06232e-05	7.16916e-05
Cg5g041250	-1.92286	1.5361	1.07542e-05	7.24412e-05
Cg3g021100	-1.87585	3.25243	1.07909e-05	7.26612e-05
Cg9g000890	-1.72529	1.03182	1.07964e-05	7.26715e-05
Cg2g040380	-4.29195	-1.05142	1.12721e-05	7.5705e-05
Cg2g018680	1.02608	3.22591	1.14976e-05	7.70086e-05
Cg4g017690	-2.14659	0.631034	1.15325e-05	7.71967e-05
Cg3g007120	-1.19497	2.89784	1.16494e-05	7.79503e-05
Cg4g010760	-1.46004	2.12617	1.16752e-05	7.80942e-05
Cg2g040700	-2.52608	-0.0138621	1.17098e-05	7.82971e-05
Cg3g014080	-1.82526	1.5483	1.27855e-05	8.50507e-05
Cg4g006710	-4.39575	-0.979223	1.33151e-05	8.82181e-05
Cg9g002730	-6.1517	-1.08901	1.34023e-05	8.86988e-05
Cg4g023300	1.42418	2.49989	1.35634e-05	8.96012e-05
Cg7g005980	2.7359	-0.231986	1.41562e-05	9.31444e-05
Cg8g024700	1.27714	2.37209	1.4489e-05	9.50243e-05
Cg7g014590	1.14552	4.36257	1.46725e-05	9.61931e-05
Cg5g020750	-1.50402	3.93191	1.47449e-05	9.65978e-05
Cg5g011250	-1.88236	1.1083	1.48134e-05	9.69764e-05
Cg2g022280	-3.75454	-0.844711	1.49532e-05	9.77506e-05
Cg6g002280	3.64361	-0.880151	1.5043e-05	9.82313e-05
Cg6g011580	-6.35781	-0.944134	1.50692e-05	9.83673e-05
Cg9g007150	-1.64893	4.34966	1.50901e-05	9.84684e-05
Cg3g006940	-1.01437	3.40747	1.52297e-05	9.93074e-05
Cg7g005090	1.88436	1.26446	1.53109e-05	9.96937e-05
Cg2g045160	-3.80066	-0.813013	1.55213e-05	0.000100847
Cg8g001910	3.27496	-0.211326	1.55869e-05	0.000101226
Cg7g008640	-2.2852	0.218735	1.5727e-05	0.000101964
Cg8g010170	1.2249	2.04601	1.60429e-05	0.00010379
Cg7g017260	1.91604	1.60508	1.6221e-05	0.000104793
Cg3g000570	2.34274	0.118969	1.63589e-05	0.000105646
Cg2g028140	-5.91653	-1.2494	1.65246e-05	0.000106576
Cg1g017610	-1.7367	1.18108	1.66583e-05	0.000107274
Cg4g006200	-2.46663	0.056181	1.70209e-05	0.000109376
Cg5g001020	-3.38192	-0.721678	1.73943e-05	0.000111539
Cg2g003630	-1.19266	5.40545	1.74374e-05	0.000111736
Cg4g001470	-1.75208	2.74383	1.78982e-05	0.000114527
Cg4g017460	1.7843	1.04228	1.7932e-05	0.000114703
Cg2g015520	1.08153	2.87517	1.8116e-05	0.000115758
Cg3g000100	-6.4531	-0.876522	1.82274e-05	0.000116347
Cg7g021000	-1.67593	2.61556	1.82863e-05	0.00011664
Cg4g022570	-1.16348	3.28634	1.87913e-05	0.000119693
Cg4g016780	-1.58988	1.26476	1.88892e-05	0.000120275
Cg2g011460	1.52328	1.89163	1.93273e-05	0.000122892
Cg8g000890	1.09468	3.52069	2.01074e-05	0.00012762
Cg5g010290	1.24218	2.02874	2.02849e-05	0.000128575
Cg9g026050	3.34305	-0.40874	2.08624e-05	0.000132051
Cg7g005640	-1.41519	1.89984	2.09632e-05	0.000132643
Cg5g025970	3.27192	-0.754591	2.10156e-05	0.000132928
Cg4g009390	1.24062	2.61792	2.15156e-05	0.000135807
Cg5g030790	1.55406	1.25156	2.15656e-05	0.000136028
Cg6g003640	2.26258	0.414794	2.18124e-05	0.000137298
Cg9g026150	-2.12156	0.484853	2.18844e-05	0.000137703
Cg7g007110	-4.381	0.0408451	2.20817e-05	0.000138704
Cg8g023680	-1.11808	5.67503	2.27254e-05	0.000142403
Cg5g011810	1.91381	0.878432	2.28448e-05	0.000143101
Cg5g042260	1.04167	2.88645	2.32611e-05	0.000145559
Cg5g000340	-2.99749	-0.0875285	2.32692e-05	0.000145559
Cg2g005990	-1.91605	0.336623	2.3874e-05	0.000149085
Cg5g004760	1.43655	1.58277	2.39755e-05	0.000149616
Cg6g007600	3.00936	-0.409544	2.49453e-05	0.000155188
Cg2g033630	-2.59842	-0.0881759	2.51759e-05	0.000156408
Cg7g023710	-1.95519	2.70253	2.53245e-05	0.000157224
Cg5g032150	-1.00823	3.54536	2.54133e-05	0.000157697
Cg5g005910	-1.16534	3.40107	2.54495e-05	0.000157784
Cg5g034600	-2.9286	0.294256	2.54705e-05	0.00015786
Cg7g017830	-1.3424	2.85518	2.55345e-05	0.000158148
Cg2g042090	-3.61081	-0.944492	2.56682e-05	0.000158868
Cg2g006370	-1.47743	3.39631	2.58207e-05	0.000159703
Cg3g014360	1.16636	3.91241	2.58647e-05	0.00015992
Cg5g028960	-1.20471	2.74784	2.59994e-05	0.000160589
Cg1g016970	-1.46017	3.92517	2.63936e-05	0.000162858
Cg5g039740	-5.97932	-1.20757	2.6536e-05	0.000163681
Cg2g026150	-6.09597	-1.12751	2.68853e-05	0.000165554
Cg7g019330	2.02455	0.647076	2.80266e-05	0.000172161
Cg2g010800	-3.66086	-0.910411	2.8176e-05	0.000172973
Cg6g003280	-1.90986	1.37411	2.84435e-05	0.000174557
Cg2g040760	1.49264	1.52889	2.90203e-05	0.000177856
Cg5g015520	1.27286	1.85786	2.93357e-05	0.000179607
Cg6g010800	1.20366	2.30964	3.03629e-05	0.000185583
Cg9g017040	2.50703	0.0176093	3.08807e-05	0.000188367
Cg9g017550	-1.958	1.8068	3.12055e-05	0.000190093
Cg2g027700	-2.18141	0.595921	3.12451e-05	0.00019027
Cg4g009230	-1.37551	1.76311	3.13983e-05	0.000191075
Cg2g021700	-1.16595	2.51808	3.14991e-05	0.000191624
Cg7g006850	-1.09456	2.88331	3.15419e-05	0.00019182
Cg1g005070	2.49712	-0.252227	3.15613e-05	0.000191839
Cg2g019750	-2.07087	2.96674	3.15856e-05	0.000191893
Cg4g020520	-1.01567	2.91853	3.17013e-05	0.000192467
Cg1g007170	2.35013	0.399822	3.23404e-05	0.000195954
Cg5g025460	-1.31222	3.10533	3.25899e-05	0.0001974
Cg1g027650	2.07774	0.798711	3.32381e-05	0.000200789
Cg2g011250	-1.51989	1.12452	3.36693e-05	0.000203124
Cg4g022130	1.36211	3.76688	3.43357e-05	0.00020684
Cg1g018610	-2.1699	0.379007	3.44023e-05	0.000207133
Cg5g026270	1.72779	1.40555	3.5314e-05	0.000211796
Cg2g035090	-1.13803	2.53986	3.53169e-05	0.000211796
Cg4g009800	1.567	0.926049	3.57039e-05	0.000213764
Cg2g017260	-2.2171	1.19723	3.6164e-05	0.000216259
Cg9g003700	-3.2955	-0.782164	3.61803e-05	0.000216259
Cg2g043150	1.04344	2.44598	3.62575e-05	0.000216649
Cg4g002160	-1.5795	1.22754	3.64784e-05	0.000217898
Cg5g000950	-1.85696	1.59757	3.68571e-05	0.000219943
Cg2g038480	-1.03069	3.03027	3.68914e-05	0.000220075
Cg2g015920	1.73694	1.55234	3.69093e-05	0.000220109
Cg4g008460	3.54611	-0.947256	3.69495e-05	0.000220277
Cg8g002870	-2.21456	1.40097	3.76371e-05	0.000224229
Cg3g011330	-6.62121	-0.750791	3.76845e-05	0.000224437
Cg4g001020	-2.44991	1.58038	3.82931e-05	0.000227763
Cg3g010230	-1.08432	2.57901	3.85888e-05	0.000229372
Cg9g014500	2.00683	0.799037	3.86351e-05	0.000229571
Cg1g021330	-1.11238	4.97937	3.88873e-05	0.000230843
Cg3g015020	-1.65422	0.783329	3.89551e-05	0.000230997
Cg5g007770	3.02015	-0.639432	3.89847e-05	0.000231044
Cg5g010740	-2.52833	0.309066	3.9178e-05	0.000232038
Cg2g036360	1.11806	2.33432	3.96702e-05	0.0002348
Cg7g021380	-2.80304	1.20479	3.983e-05	0.000235668
Cg5g000230	-1.71294	2.39597	4.03767e-05	0.000238514
Cg9g012810	-5.70844	-1.38287	4.05779e-05	0.000239453
Cg2g016540	1.89567	0.553894	4.08721e-05	0.00024097
Cg2g025340	-1.13666	2.51776	4.09873e-05	0.000241414
Cg2g036640	-1.13304	2.99138	4.10347e-05	0.000241615
Cg4g023010	-1.99938	1.64986	4.11113e-05	0.000241919
Cg7g015150	-4.91685	0.0571799	4.168e-05	0.000245017
Cg2g028360	-6.04143	-1.1667	4.19266e-05	0.000246321
Cg6g005930	1.11178	2.82452	4.1929e-05	0.000246321
Cg4g012970	-5.78228	-1.33686	4.24487e-05	0.000248971
Cg8g023190	1.77388	1.3165	4.29724e-05	0.000251636
Cg3g000750	2.25421	0.24388	4.32004e-05	0.000252808
Cg9g011790	-4.11796	-1.167	4.3462e-05	0.000254074
Cg1g021580	-1.01157	3.756	4.35045e-05	0.000254178
Cg3g022270	1.21641	2.12549	4.38426e-05	0.000255988
Cg3g001010	-1.58503	1.07426	4.47021e-05	0.000260587
Cg7g006780	1.01063	5.4075	4.54097e-05	0.000264373
Cg9g027540	-1.45428	1.04847	4.57191e-05	0.000265918
Cg2g046700	-1.57437	1.30897	4.66082e-05	0.000270742
Cg2g046850	-6.15354	-1.08878	4.69108e-05	0.000272413
Cg9g003260	-1.07286	2.95524	4.74611e-05	0.000275168
Cg5g001620	1.72304	1.18123	4.82726e-05	0.000279249
CgUng001390	-5.84906	-1.2927	4.83666e-05	0.000279614
Cg8g021900	1.49429	2.89528	4.84903e-05	0.00028024
Cg2g036840	-1.19693	2.42425	4.85628e-05	0.00028057
Cg8g009900	1.17095	2.74686	4.87394e-05	0.0002815
Cg5g020690	2.3657	3.26817	4.92374e-05	0.000284286
Cg5g015220	-1.23245	3.76313	4.93734e-05	0.000284797
Cg5g000180	-1.61094	2.77117	4.93887e-05	0.000284797
Cg3g023260	1.10908	2.25807	4.9681e-05	0.000286171
Cg7g018200	-1.88451	1.18183	4.96901e-05	0.000286171
Cg6g019810	-2.64226	0.293603	4.98967e-05	0.00028727
Cg4g024010	1.78323	0.636739	4.99267e-05	0.000287352
Cg7g003360	2.43174	-0.036298	5.00311e-05	0.000287861
Cg1g003150	-3.18008	1.85015	5.06724e-05	0.000291029
Cg3g024640	1.11502	2.42011	5.11695e-05	0.000293666
Cg2g044660	-1.08295	3.0262	5.13475e-05	0.000294539
CgUng005950	1.35729	2.26379	5.1354e-05	0.000294539
Cg3g024040	1.20335	5.02869	5.18232e-05	0.000297136
Cg2g032810	-1.00486	3.17608	5.25175e-05	0.000300782
Cg2g017030	1.18506	2.54046	5.32815e-05	0.000304919
Cg5g034580	1.12977	2.18566	5.35923e-05	0.000306476
Cg7g007810	1.30537	3.18798	5.3621e-05	0.000306476
Cg6g003560	-1.43923	2.44854	5.3845e-05	0.000307659
Cg6g007120	-2.14262	0.687744	5.43652e-05	0.000310046
Cg9g002560	-4.23795	-1.08872	5.46734e-05	0.000311509
Cg9g004810	-5.98091	-1.2074	5.50995e-05	0.000313642
Cg8g008500	1.37516	2.26251	5.52583e-05	0.000314447
Cg5g041490	1.1425	3.07635	5.58494e-05	0.000317591
Cg2g040950	-1.8165	1.48565	5.58632e-05	0.000317591
Cg5g001570	1.07126	3.98824	5.6228e-05	0.000319464
Cg9g023210	-1.97317	1.28803	5.64816e-05	0.000320705
Cg5g014800	-1.04212	2.86373	5.65112e-05	0.000320772
Cg3g000350	-3.29418	-0.781776	5.81816e-05	0.000329635
Cg2g005360	2.25919	0.244375	5.86345e-05	0.000331939
Cg9g010790	1.45706	1.05981	5.86675e-05	0.000331974
Cg7g017560	-1.01653	2.69117	5.90952e-05	0.000334185
Cg1g012620	-5.91417	-1.24967	5.94154e-05	0.000335892
Cg5g010280	-1.38559	3.20635	6.01429e-05	0.000339792
CgUng019930	-4.63468	-0.812465	6.07349e-05	0.000342923
Cg6g007920	-5.84974	-1.29262	6.27283e-05	0.000353738
Cg2g004200	1.09708	2.49102	6.35803e-05	0.000357987
Cg8g009020	1.77093	1.3154	6.40951e-05	0.00036055
Cg2g026140	2.55094	0.0519089	6.41284e-05	0.000360625
Cg7g003570	1.70387	0.529829	6.44192e-05	0.000361924
Cg1g028230	1.0139	2.67759	6.4578e-05	0.000362704
Cg6g015370	-1.27849	1.90407	6.47847e-05	0.000363596
Cg2g016790	2.40843	-0.0546543	6.47969e-05	0.000363596
Cg2g042940	-1.34133	2.37742	6.5744e-05	0.000368569
Cg5g035520	-1.37574	1.35847	6.58507e-05	0.000368892
Cg1g013010	1.44605	1.47241	6.59407e-05	0.000369215
Cg6g018110	-1.13939	2.22822	6.62475e-05	0.00037059
Cg1g001450	1.22385	1.9714	6.68693e-05	0.000373953
Cg3g020750	-3.12765	-0.608717	6.69764e-05	0.000374436
Cg2g012160	1.91008	0.504482	6.74754e-05	0.000376994
Cg8g001290	-1.01341	2.48594	6.77712e-05	0.000378453
Cg5g021300	2.23035	0.61284	6.78026e-05	0.000378473
Cg2g015360	1.8603	2.96992	6.8264e-05	0.000380931
Cg1g000680	-1.24554	1.69328	6.89457e-05	0.00038438
Cg7g002480	1.27982	2.08483	6.9142e-05	0.000385356
Cg8g007270	2.58509	-0.340151	6.99499e-05	0.00038938
Cg2g010720	-4.17685	-1.12758	7.05289e-05	0.000392242
Cg9g005310	-1.51594	1.59665	7.1885e-05	0.000399173
Cg4g023420	1.20462	3.09688	7.24755e-05	0.00040196
Cg1g003660	-3.70792	-0.877334	7.26298e-05	0.000402693
Cg5g005560	-2.09219	0.322979	7.36637e-05	0.000407802
Cg7g003630	-1.54248	1.34478	7.38925e-05	0.000408819
Cg3g016070	-2.14427	-0.0694176	7.39949e-05	0.000409261
Cg1g007910	-3.66319	-0.910255	7.41565e-05	0.00041003
Cg3g010110	-1.0956	3.03554	7.44542e-05	0.000411412
Cg5g030390	-1.29939	2.02774	7.63224e-05	0.000420618
Cg5g005130	-1.77026	0.987106	7.76031e-05	0.000427135
Cg6g023900	-2.4322	-0.206947	7.90767e-05	0.000434213
Cg2g024700	-1.37736	1.52342	7.92242e-05	0.00043487
CgUng020950	-1.81184	0.664572	8.0423e-05	0.00044105
Cg8g008490	2.27942	0.167989	8.15575e-05	0.000446577
Cg1g028990	-2.28788	1.06645	8.18187e-05	0.000447622
Cg8g023290	1.1185	2.4335	8.3242e-05	0.000454998
Cg4g011700	-1.28015	1.78982	8.56818e-05	0.000467068
Cg4g016170	-2.1821	-0.146329	8.67352e-05	0.000471817
Cg6g005060	2.76239	-0.584931	8.78369e-05	0.000477238
Cg9g009290	-3.3824	-0.721951	8.83847e-05	0.000479784
Cg9g027520	1.40378	5.45152	8.84817e-05	0.000480166
Cg4g018510	-1.26805	4.22979	9.03291e-05	0.00048946
Cg9g028290	-3.10477	-0.910479	9.15694e-05	0.000495294
Cg5g001720	2.10032	-0.0547209	9.26614e-05	0.000500901
Cg4g014890	-1.43997	1.8106	9.2917e-05	0.000501984
Cg1g015910	-2.85022	0.82534	9.40555e-05	0.000507203
Cg5g023170	2.26422	1.27931	9.58785e-05	0.00051614
Cg5g005350	-3.14084	-0.358874	9.6582e-05	0.000519619
Cg7g006550	1.23704	1.86851	9.74274e-05	0.000523701
CgUng021490	1.34938	1.56527	9.89075e-05	0.000530714
Cg1g028460	-1.10675	2.51786	9.94199e-05	0.000533305
Cg1g003700	1.35622	1.79194	0.000101334	0.000542657
Cg5g019840	-5.63094	-1.43035	0.000102412	0.000548222
Cg9g004790	-1.66778	0.834483	0.000103841	0.000555542
Cg7g008520	-5.63269	-1.43014	0.000104176	0.000557007
Cg9g008200	-5.78153	-1.33696	0.000105437	0.000563086
Cg7g018530	-1.07577	2.97152	0.00010564	0.000563838
Cg1g001620	2.30807	0.529155	0.000106102	0.000565973
Cg1g024870	-2.38135	1.60379	0.000106703	0.000568677
Cg7g023300	-4.11635	-1.16703	0.00010805	0.00057518
Cg9g015360	1.32765	2.28413	0.000108892	0.000579489
Cg2g001020	1.51449	0.963099	0.000109455	0.000582143
Cg7g016630	-1.15619	2.33147	0.000109992	0.000584828
Cg1g028870	2.06662	0.0177943	0.000110292	0.000586254
Cg7g011850	1.30889	2.47441	0.000111722	0.00059316
Cg4g010340	1.07295	3.36521	0.000114275	0.000605644
Cg5g042940	-1.69077	1.21192	0.000114356	0.000605729
Cg3g003000	4.23422	-1.05357	0.000114416	0.00060587
Cg9g023070	-2.00359	-0.0693327	0.000114755	0.000607309
Cg3g021250	1.36234	1.59531	0.000115383	0.000610097
Cg5g011790	1.21157	7.95648	0.000115554	0.000610826
Cg3g015060	2.24346	-0.170177	0.000116178	0.0006139
Cg2g038500	-5.55143	-1.47916	0.000116273	0.000614087
Cg8g023740	-4.34505	-1.01485	0.00011983	0.000630853
Cg9g012450	2.94305	-0.457711	0.00012111	0.000636668
Cg2g045600	-6.49144	-0.84472	0.000121152	0.000636704
Cg7g003080	1.97927	0.4922	0.000123968	0.000650188
Cg2g037590	-3.5865	-0.269415	0.000125468	0.000656726
Cg5g035940	-1.0281	2.93522	0.000126946	0.00066389
Cg8g010600	-1.87718	2.39907	0.000127393	0.000666032
Cg6g011210	-2.27307	0.0216334	0.000127467	0.000666225
Cg4g023330	1.48213	0.829486	0.000129785	0.000677173
Cg8g004170	-1.11491	2.95518	0.000130761	0.000681608
Cg5g025980	-5.55075	-1.47925	0.000132218	0.000687891
Cg9g010730	2.76526	-0.584678	0.000132406	0.000688671
Cg4g018240	1.00355	3.36575	0.000134096	0.000697059
[truncated: 889 more rows]

## Sheet: 115 C vs G
Gene_ID	logFC	logCPM	PValue	FDR
Cg2g019560	8.37735	8.60182	5.97924e-275	1.09055e-270
Cg5g038230	3.7685	5.9835	2.8501e-96	2.59915e-92
Cg5g019260	4.24874	4.69485	2.47776e-88	1.5064e-84
Cg5g039890	-2.84356	7.5013	4.46348e-85	2.03524e-81
Cg9g014060	9.4328	3.57217	6.96131e-81	2.53935e-77
Cg5g027400	5.08947	5.21132	2.51837e-80	7.65544e-77
Cg6g010480	-8.08358	5.89612	8.83648e-78	2.30241e-74
Cg6g010530	5.04585	4.85063	6.75833e-72	1.54081e-68
Cg9g008050	-5.44336	7.19213	7.99124e-69	1.61947e-65
Cg7g000630	-2.90846	5.79564	2.03247e-68	3.70703e-65
Cg3g012870	2.11712	7.02676	1.00789e-56	1.67117e-53
Cg8g004940	3.62511	4.26825	5.50121e-54	8.36139e-51
Cg3g006730	-2.98191	5.29363	3.1569e-53	4.42913e-50
Cg2g001370	-2.00454	7.00545	1.82335e-51	2.37543e-48
Cg1g014830	3.75065	3.68494	8.04609e-51	9.78352e-48
Cg5g011170	-2.52893	7.95182	1.08812e-49	1.24039e-46
Cg1g008560	2.38402	6.14533	2.82614e-49	3.03212e-46
Cg1g003180	3.40486	3.7384	7.42818e-49	7.52681e-46
Cg4g022380	-2.74501	4.32382	2.98888e-48	2.86916e-45
Cg7g007850	6.32578	3.08992	3.62553e-48	3.30631e-45
Cg8g004540	2.65905	4.01279	3.10456e-47	2.69638e-44
CgUng005790	-3.51994	4.21314	3.44012e-46	2.85202e-43
Cg4g023560	-1.86135	5.95073	3.90165e-40	3.09401e-37
Cg4g001050	-2.32597	7.26319	2.35671e-39	1.791e-36
Cg5g032850	3.26514	3.35929	2.62013e-39	1.91154e-36
Cg5g008050	2.14591	4.60017	1.29219e-38	9.00551e-36
Cg2g020660	1.65197	6.62281	1.33313e-38	9.00551e-36
Cg9g027520	-2.86459	9.11755	5.30071e-37	3.45284e-34
Cg2g017460	1.90771	5.77787	3.22554e-36	2.02864e-33
Cg5g032600	2.75645	3.64535	1.01219e-35	6.15378e-33
Cg2g014550	4.06772	2.979	1.30342e-35	7.66874e-33
Cg8g023630	2.6006	6.15863	1.36832e-35	7.79901e-33
Cg3g021340	1.97471	5.48325	2.30043e-35	1.27144e-32
Cg5g010290	-2.41961	3.78916	4.30196e-35	2.30775e-32
Cg5g004180	-7.29625	2.77896	5.86328e-35	3.05544e-32
Cg7g004760	-3.28383	3.29089	1.7994e-34	9.11645e-32
Cg9g001190	-2.48706	3.98052	1.17171e-33	5.77589e-31
Cg6g010520	4.79938	3.78402	1.54945e-33	7.43695e-31
Cg9g016130	-1.6473	7.31796	1.65419e-33	7.7361e-31
Cg9g014880	2.6464	5.15599	5.75922e-33	2.62606e-30
Cg4g002840	2.38393	4.09191	6.42317e-33	2.85737e-30
Cg8g017110	-2.29063	4.08595	9.33019e-33	4.05175e-30
Cg7g017030	-1.69992	9.3411	1.06263e-31	4.50729e-29
CgUng013340	5.53589	1.71136	1.38296e-31	5.73268e-29
Cg9g011380	5.99166	1.49757	1.38568e-30	5.61633e-28
Cg7g001940	1.47729	5.62726	1.74828e-30	6.93192e-28
Cg6g023440	2.64602	7.33192	1.84621e-30	7.16449e-28
Cg7g006510	2.10099	5.96125	3.57789e-30	1.35952e-27
Cg4g017070	1.57717	8.07459	5.35908e-30	1.99478e-27
Cg9g001930	2.98935	4.09041	7.75121e-30	2.82748e-27
Cg9g005220	2.06151	4.29441	1.29268e-29	4.62299e-27
Cg6g013060	1.83253	4.47781	1.41372e-29	4.95864e-27
Cg2g014850	9.32464	1.64373	5.68375e-28	1.95596e-25
Cg3g002310	-2.47948	3.70841	1.14945e-27	3.88237e-25
Cg9g019760	2.04884	3.96652	1.34756e-27	4.46875e-25
Cg2g041500	1.62719	7.83354	1.6583e-27	5.40104e-25
CgUng003320	3.77378	1.99963	3.29159e-27	1.05325e-24
Cg8g010210	8.85689	1.20052	6.69452e-27	2.10519e-24
Cg1g025210	5.16082	1.59645	1.48996e-26	4.606e-24
Cg8g017680	4.8033	2.0665	2.89043e-26	8.78642e-24
Cg4g022640	-2.72313	5.84991	3.68856e-26	1.10288e-23
Cg6g010880	-1.53931	4.88296	2.28551e-24	6.72346e-22
Cg8g013350	4.11181	1.75431	8.42639e-24	2.43951e-21
Cg8g004560	1.64724	4.79472	1.008e-23	2.87265e-21
Cg1g016320	1.93156	6.51167	1.45239e-23	4.07541e-21
Cg7g007780	9.07359	1.40511	1.47728e-23	4.08244e-21
Cg8g011290	2.53326	3.79521	2.05867e-23	5.60418e-21
Cg6g001810	2.23794	3.75439	6.41072e-23	1.71949e-20
Cg6g023500	2.3617	5.34415	1.2683e-22	3.35255e-20
Cg9g022520	1.34655	8.79426	1.74436e-22	4.54504e-20
Cg2g017260	4.63017	1.63773	1.98749e-22	5.10561e-20
Cg4g018600	2.17643	4.81436	2.34557e-22	5.94179e-20
Cg2g043690	2.98264	3.90552	4.15194e-22	1.03736e-19
Cg5g011860	8.4424	0.81553	5.26474e-22	1.29762e-19
Cg5g035700	2.79438	3.05139	7.03163e-22	1.71e-19
Cg5g018510	1.9026	4.08804	9.59544e-22	2.30278e-19
Cg1g004380	1.38657	4.65169	1.07347e-21	2.54272e-19
Cg2g033750	1.56042	6.52379	1.1037e-21	2.58081e-19
Cg6g025390	-1.27775	6.92393	1.22953e-21	2.83867e-19
Cg5g038340	1.28896	6.73948	1.78817e-21	4.07681e-19
Cg6g005220	-1.55168	4.60112	3.50381e-21	7.88963e-19
Cg6g024860	1.27608	7.44312	5.38078e-21	1.19683e-18
Cg7g002520	-2.05315	3.91191	1.16391e-20	2.55767e-18
Cg2g046240	-1.50797	5.64749	1.8654e-20	4.05035e-18
Cg2g020320	-1.3332	9.14881	2.19758e-20	4.71548e-18
Cg5g002260	-2.40828	6.36941	4.44454e-20	9.42604e-18
Cg5g036700	2.3499	3.66865	8.23407e-20	1.72622e-17
Cg7g021590	2.03955	3.96521	8.48954e-20	1.7538e-17
Cg6g016050	-2.31035	4.49096	8.55794e-20	1.7538e-17
Cg5g033010	1.38212	5.28117	9.47179e-20	1.91951e-17
Cg9g004430	-2.29649	3.5841	1.34704e-19	2.69985e-17
Cg2g025230	-1.25385	6.187	1.59978e-19	3.17156e-17
Cg6g013800	-1.24627	7.11364	1.79845e-19	3.5271e-17
Cg7g018180	2.65154	5.87971	2.24235e-19	4.35088e-17
Cg1g029350	8.16025	0.558247	3.06288e-19	5.8804e-17
Cg2g008070	-1.29758	6.35899	3.14102e-19	5.96762e-17
Cg7g002060	-1.42387	5.27944	4.27316e-19	8.03486e-17
Cg5g038760	1.43143	7.40363	5.05337e-19	9.40495e-17
Cg8g003880	1.14063	6.32459	8.24918e-19	1.51977e-16
Cg1g014530	1.19427	5.26877	1.26282e-18	2.30326e-16
Cg7g019770	3.51362	1.55965	1.78034e-18	3.21502e-16
Cg5g040130	3.27616	4.3942	2.03575e-18	3.6402e-16
Cg7g020620	1.36012	5.32129	2.5253e-18	4.47174e-16
Cg2g021930	2.37848	3.00698	2.87633e-18	5.04437e-16
Cg8g023680	-1.33669	7.11489	5.2042e-18	9.03995e-16
Cg6g015250	1.62867	5.68339	5.66475e-18	9.74712e-16
Cg5g008720	-1.17793	8.00587	1.04369e-17	1.77852e-15
Cg9g003190	1.27461	6.97319	1.05313e-17	1.77852e-15
Cg2g029240	1.38209	5.33774	1.98252e-17	3.31736e-15
Cg5g044860	2.57444	5.06634	2.01423e-17	3.33978e-15
Cg5g043030	-1.57834	5.52734	2.2258e-17	3.65733e-15
Cg6g014630	3.14455	5.1284	2.62275e-17	4.2711e-15
Cg6g008510	1.55556	6.81701	3.03452e-17	4.89793e-15
Cg2g019360	-3.96888	2.07248	3.28087e-17	5.2491e-15
Cg8g022140	-1.27531	5.32627	4.93218e-17	7.79729e-15
Cg6g002300	-1.07366	8.17815	4.95908e-17	7.79729e-15
Cg5g019450	-1.89566	5.87369	5.29633e-17	8.25638e-15
Cg6g007120	-2.21484	3.28494	5.93596e-17	9.17508e-15
Cg2g021360	1.21656	5.73439	7.94255e-17	1.21735e-14
Cg8g005230	-1.32409	5.53789	8.99463e-17	1.36711e-14
Cg5g036730	-1.20862	6.90437	9.17515e-17	1.38302e-14
Cg7g007120	-4.62052	0.907453	1.10434e-16	1.65099e-14
Cg2g004500	2.36596	5.81236	1.16361e-16	1.72546e-14
Cg5g007250	1.24896	5.40332	1.1953e-16	1.75814e-14
Cg2g007570	1.12778	6.21113	1.2793e-16	1.86665e-14
Cg2g002200	1.25876	5.38681	1.31428e-16	1.90247e-14
Cg8g024550	-1.11829	6.36119	1.36974e-16	1.96715e-14
Cg5g020560	-1.05828	6.14765	1.40359e-16	2.00001e-14
Cg2g028590	2.28059	3.69454	1.62505e-16	2.29762e-14
Cg6g023380	1.21128	5.71308	1.86172e-16	2.61199e-14
Cg6g002250	-1.17504	9.057	2.23693e-16	3.11446e-14
Cg2g033190	-1.45016	9.05005	2.28611e-16	3.15881e-14
Cg2g045800	-1.12406	6.84502	2.35107e-16	3.22415e-14
Cg2g031630	-1.11986	7.43889	2.43052e-16	3.30822e-14
Cg2g026850	2.71339	1.96256	2.6675e-16	3.60389e-14
Cg2g045240	1.26493	6.93026	2.88249e-16	3.86572e-14
Cg2g028980	1.8893	3.25691	3.68109e-16	4.90068e-14
Cg9g002040	-1.03754	6.0616	7.00416e-16	9.25716e-14
Cg1g000380	2.57502	4.21139	9.37173e-16	1.22972e-13
Cg9g023970	-1.97942	8.53089	1.18704e-15	1.54645e-13
Cg2g011460	6.28158	0.558416	1.30801e-15	1.69197e-13
Cg9g018640	3.65656	1.14384	1.3275e-15	1.70509e-13
Cg7g018230	2.89064	2.0038	1.35339e-15	1.72619e-13
Cg2g019040	-1.1275	7.40546	1.62528e-15	2.05858e-13
Cg8g020860	2.19902	3.39259	2.05562e-15	2.58569e-13
Cg7g004460	3.40457	1.67156	3.00203e-15	3.75028e-13
Cg5g031100	2.82289	1.5651	4.06147e-15	5.03926e-13
Cg8g012260	-1.11168	7.89935	4.42403e-15	5.45201e-13
Cg9g019270	1.68129	6.26898	4.98265e-15	6.09924e-13
Cg5g016000	-1.19597	6.60183	5.16151e-15	6.27605e-13
Cg7g012490	-4.36152	0.680352	6.62411e-15	8.00114e-13
Cg7g013200	-3.24755	1.63312	6.93199e-15	8.31793e-13
Cg7g022000	1.04546	5.35769	7.91917e-15	9.41827e-13
Cg5g038200	2.77453	4.81808	7.95227e-15	9.41827e-13
Cg7g019690	-1.09776	5.38975	8.77343e-15	1.03238e-12
Cg6g020950	-1.43321	4.73634	1.07705e-14	1.25926e-12
Cg5g003670	1.73192	3.20457	1.14294e-14	1.32777e-12
Cg1g007100	-1.2313	7.26527	1.20321e-14	1.38895e-12
Cg5g021730	2.33903	3.59768	1.44274e-14	1.65498e-12
Cg3g023350	-1.12106	9.92579	1.55257e-14	1.75884e-12
Cg6g004410	1.8758	3.732	1.56651e-14	1.76367e-12
Cg9g009030	-1.959	5.66755	1.61887e-14	1.81145e-12
Cg2g010650	1.32226	6.92708	1.91162e-14	2.12597e-12
Cg9g025770	1.21621	4.93983	2.111e-14	2.33349e-12
Cg4g024020	2.77453	4.8024	2.60933e-14	2.86696e-12
Cg4g002240	2.85721	4.71104	2.71083e-14	2.96065e-12
Cg8g004170	-1.15339	4.91712	3.26185e-14	3.54125e-12
Cg5g004810	2.27782	4.76723	3.543e-14	3.82371e-12
Cg5g006320	1.10189	5.04758	3.60116e-14	3.86362e-12
Cg4g024610	1.64452	3.12192	3.62955e-14	3.87131e-12
Cg2g004490	2.26407	3.68155	3.69683e-14	3.92015e-12
Cg2g017030	-1.74742	3.40952	4.30432e-14	4.53794e-12
Cg2g045880	2.50917	2.98413	5.36002e-14	5.61847e-12
Cg9g005470	3.23231	1.70518	5.42108e-14	5.65e-12
Cg4g002280	1.06987	7.16788	5.72397e-14	5.93179e-12
CgUng006080	-2.56902	2.18286	6.01896e-14	6.20225e-12
Cg3g022310	-1.50788	6.07191	6.50213e-14	6.66249e-12
Cg5g043580	1.4511	5.33064	6.6576e-14	6.78368e-12
Cg7g000990	-7.88302	0.327559	6.82869e-14	6.91936e-12
Cg2g013020	1.47378	4.02129	7.59895e-14	7.65731e-12
Cg2g031610	1.23496	4.70686	1.00688e-13	1.00594e-11
Cg5g042620	3.08356	5.0028	1.00931e-13	1.00594e-11
Cg2g021210	1.16879	4.73773	1.03533e-13	1.02627e-11
Cg5g039960	-1.02713	5.50134	1.13023e-13	1.11429e-11
Cg2g042510	1.58464	4.09285	1.17079e-13	1.14806e-11
Cg2g040260	2.20048	2.90156	1.19535e-13	1.16588e-11
Cg6g006330	2.67188	1.99421	1.31781e-13	1.27849e-11
Cg6g023260	-1.35493	6.09227	1.3548e-13	1.30742e-11
Cg5g035750	1.10489	7.35441	1.57884e-13	1.5156e-11
Cg9g028260	-1.09348	5.35828	1.61182e-13	1.53916e-11
Cg3g021360	-1.30996	5.75956	1.67514e-13	1.5913e-11
Cg6g005050	-1.62384	3.78226	1.72011e-13	1.62554e-11
Cg7g020960	1.16357	5.49591	1.75082e-13	1.64605e-11
Cg9g001160	6.85854	1.08562	1.7892e-13	1.6735e-11
Cg5g002540	1.37447	4.66103	1.92573e-13	1.79201e-11
Cg5g021820	-7.88196	0.327269	1.97083e-13	1.82466e-11
Cg6g012140	-1.19019	6.31906	2.0875e-13	1.92293e-11
Cg1g005050	1.13278	5.17487	2.54305e-13	2.33079e-11
Cg4g017110	1.78896	2.79081	3.4704e-13	3.14908e-11
Cg1g008500	1.11218	4.95057	4.11004e-13	3.71104e-11
Cg5g023620	1.09979	5.00995	4.6915e-13	4.21518e-11
Cg2g037300	-1.163	5.03892	4.97949e-13	4.45201e-11
Cg8g023450	-1.63387	4.78607	5.66608e-13	5.04115e-11
Cg4g012710	-1.1824	7.56089	6.13252e-13	5.40343e-11
Cg9g021280	-1.36054	3.63746	6.3533e-13	5.57105e-11
Cg5g028960	1.82841	2.58341	6.41772e-13	5.60061e-11
Cg8g024690	1.71208	6.01677	6.61905e-13	5.7488e-11
Cg4g022020	2.5241	1.69885	6.70829e-13	5.7987e-11
Cg9g008070	-1.09915	6.44568	7.56387e-13	6.47687e-11
Cg2g033920	-1.0897	5.52398	7.87984e-13	6.69393e-11
Cg5g001540	2.47702	6.60573	7.89075e-13	6.69393e-11
Cg1g010660	1.57404	7.86358	8.68217e-13	7.33121e-11
Cg9g006330	-2.16894	2.52858	9.14064e-13	7.68277e-11
Cg7g000320	-1.17977	5.72525	9.18551e-13	7.68507e-11
Cg1g013600	-1.89787	3.22009	9.32761e-13	7.76833e-11
Cg4g006860	-1.44161	7.70353	1.12246e-12	9.30573e-11
Cg2g043830	-1.47026	4.37334	1.15172e-12	9.5051e-11
Cg6g010050	1.22629	5.63749	1.35312e-12	1.11169e-10
Cg2g046060	-1.1734	6.08779	1.57897e-12	1.29142e-10
Cg7g016570	-1.36331	3.93011	1.68115e-12	1.36886e-10
Cg4g017040	1.50207	3.99898	1.72026e-12	1.39448e-10
Cg2g044270	1.43383	6.08902	1.76331e-12	1.42305e-10
Cg5g008100	1.24472	4.90673	1.85091e-12	1.48717e-10
Cg7g013380	2.1318	1.98017	1.91699e-12	1.53351e-10
Cg2g012670	-2.7181	4.04267	1.99386e-12	1.58803e-10
Cg9g005380	1.55704	3.19433	2.08372e-12	1.65239e-10
Cg9g026560	2.87323	1.01532	2.11283e-12	1.66822e-10
Cg4g013620	1.10872	5.31879	2.34065e-12	1.84013e-10
Cg4g017860	1.05941	7.43387	2.68787e-12	2.10404e-10
Cg4g017260	1.24403	4.41176	3.14392e-12	2.44945e-10
Cg2g001090	1.2771	5.95079	3.15599e-12	2.44945e-10
Cg2g042530	1.02115	9.14486	3.73573e-12	2.87494e-10
Cg5g002560	-1.60133	7.13649	4.33074e-12	3.31884e-10
Cg9g013340	1.17579	4.30848	4.46106e-12	3.4044e-10
Cg1g019740	1.50642	7.11188	4.5133e-12	3.42856e-10
Cg5g008280	1.45792	5.05286	4.5303e-12	3.42856e-10
Cg1g022310	1.56362	6.07358	4.61811e-12	3.46817e-10
Cg7g002810	1.42329	3.74533	4.62068e-12	3.46817e-10
Cg1g024700	5.97961	1.00778	4.72194e-12	3.52965e-10
Cg6g025010	-1.33611	3.74446	5.01079e-12	3.73028e-10
Cg6g024930	2.94636	4.76419	5.2351e-12	3.8685e-10
Cg7g021280	-2.50741	1.29111	5.25651e-12	3.8685e-10
Cg8g002660	7.24456	-0.238082	5.40709e-12	3.96064e-10
Cg2g026340	-2.32245	4.04723	5.56152e-12	4.05746e-10
Cg6g005000	2.29264	2.83824	5.6066e-12	4.07405e-10
CgUng005620	-1.05401	4.88004	5.86857e-12	4.24749e-10
Cg7g004190	-1.05745	5.57542	6.68787e-12	4.82134e-10
Cg6g001780	1.51299	4.29531	6.86044e-12	4.92628e-10
Cg4g006750	-1.20147	3.92276	7.24145e-12	5.17948e-10
Cg4g019580	1.34906	5.76694	7.4164e-12	5.2839e-10
Cg5g023780	7.13807	-0.325738	7.67066e-12	5.44378e-10
Cg5g038160	2.52806	4.24885	8.86222e-12	6.24085e-10
Cg5g006750	2.1341	7.1656	1.07256e-11	7.46654e-10
Cg4g018890	1.50747	3.61955	1.08455e-11	7.52136e-10
Cg2g044980	4.62649	3.23978	1.28039e-11	8.81245e-10
Cg7g018950	1.43545	3.45153	1.37284e-11	9.41324e-10
Cg9g007520	1.79458	2.24224	1.50119e-11	1.02542e-09
Cg7g010650	-3.59875	4.89939	1.51086e-11	1.02542e-09
Cg4g002330	-1.08874	4.55408	1.51236e-11	1.02542e-09
Cg7g014900	1.81329	5.0332	1.53721e-11	1.03841e-09
Cg8g000380	-1.04067	8.53752	1.65044e-11	1.11079e-09
Cg1g024780	2.42696	1.85644	1.73978e-11	1.16234e-09
Cg8g021010	1.24877	8.71779	1.81387e-11	1.20742e-09
Cg2g028860	-1.36587	3.9614	2.02292e-11	1.34167e-09
Cg7g014630	1.67399	3.21833	2.05849e-11	1.36032e-09
Cg7g003610	-1.5777	3.25247	2.15697e-11	1.42025e-09
Cg1g025060	1.30042	4.26497	2.30228e-11	1.51048e-09
Cg9g012250	7.08186	-0.371609	2.41902e-11	1.58138e-09
Cg2g009320	1.86964	4.64463	2.61716e-11	1.7048e-09
Cg7g018920	4.78351	-0.0401641	2.67239e-11	1.73458e-09
Cg6g015850	-1.03678	4.73167	2.7581e-11	1.78387e-09
Cg9g001630	-1.613	2.81776	3.01684e-11	1.94431e-09
Cg2g008970	1.02735	5.05458	3.10402e-11	1.99346e-09
Cg4g022560	1.40254	5.92128	3.23298e-11	2.06176e-09
Cg5g034610	1.04378	5.654	3.33923e-11	2.1221e-09
Cg3g021010	1.80003	5.91365	3.38983e-11	2.14678e-09
Cg7g020060	1.4207	6.9144	3.44986e-11	2.17723e-09
Cg7g005390	1.39305	4.59263	3.90142e-11	2.45372e-09
Cg2g002560	-1.6983	2.93255	4.13238e-11	2.59005e-09
Cg5g026890	2.89954	3.8016	4.29611e-11	2.68345e-09
Cg1g028790	7.05317	-0.395037	4.41891e-11	2.75073e-09
Cg1g003160	1.03492	7.76717	4.62562e-11	2.86962e-09
Cg5g041660	1.33537	4.67551	4.69554e-11	2.89633e-09
Cg9g014240	-2.03125	2.19599	4.70045e-11	2.89633e-09
Cg7g013850	-1.02294	5.84402	4.95862e-11	3.03491e-09
Cg1g021330	1.04642	5.04014	5.32674e-11	3.24931e-09
Cg8g000800	1.36455	8.55693	5.50907e-11	3.34933e-09
Cg6g009660	5.67797	0.0323369	5.55331e-11	3.36501e-09
Cg2g033170	1.33886	6.86475	5.69719e-11	3.44076e-09
Cg6g002640	1.00711	4.36324	5.87058e-11	3.53378e-09
Cg4g001110	1.16765	5.8933	5.92423e-11	3.55434e-09
Cg2g039410	-2.32751	1.74563	6.01494e-11	3.59693e-09
Cg8g008710	-1.19668	5.42799	6.0514e-11	3.60691e-09
CgUng005770	1.20696	7.03426	6.56488e-11	3.87498e-09
Cg8g024340	1.81459	8.64867	6.8409e-11	4.01193e-09
Cg6g019030	1.64362	7.35022	7.19004e-11	4.17641e-09
Cg5g011850	4.76064	-0.0587429	7.40251e-11	4.28617e-09
Cg8g020360	-1.0441	8.49321	7.60885e-11	4.39031e-09
Cg9g010980	-1.00272	6.6033	7.6305e-11	4.39031e-09
Cg7g001910	1.23469	6.01404	7.65538e-11	4.39077e-09
Cg2g024010	7.19255	-0.281191	7.68323e-11	4.39293e-09
Cg4g024990	-1.19344	5.15128	7.95159e-11	4.53216e-09
Cg3g014670	3.66991	0.469392	9.72646e-11	5.50934e-09
Cg5g009710	4.02826	3.70124	1.01293e-10	5.71977e-09
Cg6g007110	7.31843	-0.175928	1.21904e-10	6.79938e-09
Cg3g004920	-1.68747	3.52612	1.2592e-10	6.98072e-09
Cg9g026770	1.68396	8.48873	1.3422e-10	7.4183e-09
Cg5g000530	1.03215	4.72005	1.63753e-10	9.02323e-09
Cg8g021420	1.20711	4.15645	1.72937e-10	9.50059e-09
Cg1g004730	1.11056	4.02917	1.75231e-10	9.59773e-09
Cg5g029550	2.20025	1.95712	1.78213e-10	9.71613e-09
Cg5g017000	-1.23573	5.42254	1.78459e-10	9.71613e-09
Cg7g009630	-1.05105	4.14702	1.87304e-10	1.01372e-08
Cg9g006440	-2.84257	1.91996	1.9515e-10	1.05306e-08
Cg2g036370	2.70679	2.23969	2.06631e-10	1.11173e-08
Cg6g008520	1.03782	6.18337	2.13785e-10	1.14683e-08
Cg9g025410	-1.32735	3.50599	2.37643e-10	1.26549e-08
Cg9g007150	3.12183	4.0417	2.37986e-10	1.26549e-08
Cg6g016240	1.95689	1.93844	2.40022e-10	1.2726e-08
Cg9g005610	3.28632	0.318582	2.56214e-10	1.35452e-08
Cg2g041010	1.19828	5.13874	2.6006e-10	1.37088e-08
Cg5g033290	1.5161	5.1289	2.61972e-10	1.37698e-08
Cg7g015630	-3.35973	0.411794	2.68911e-10	1.40939e-08
Cg8g022790	1.30756	6.3078	2.83481e-10	1.48149e-08
Cg1g016440	-1.80915	2.06578	2.86622e-10	1.48514e-08
Cg1g028360	1.64354	2.7156	2.99117e-10	1.54113e-08
Cg2g012160	6.89905	-0.518591	3.02479e-10	1.55406e-08
Cg2g026550	2.194	3.88205	3.3047e-10	1.6931e-08
Cg6g006040	2.59021	6.10468	3.66983e-10	1.8749e-08
Cg9g003700	-3.83407	0.451447	3.91611e-10	1.98958e-08
Cg5g022500	1.07411	4.65321	3.96363e-10	2.00257e-08
Cg2g015090	4.59133	-0.196326	4.02215e-10	2.02652e-08
Cg5g020050	-1.38256	4.2388	4.4396e-10	2.22456e-08
Cg8g013740	1.12437	9.16252	4.53639e-10	2.26683e-08
Cg6g013650	-2.00208	7.20375	4.68972e-10	2.33705e-08
Cg5g025460	1.82915	3.10974	4.94856e-10	2.45931e-08
Cg9g028560	1.20304	3.74374	6.47546e-10	3.1915e-08
Cg2g006630	1.25768	6.33519	6.49185e-10	3.1915e-08
Cg6g004970	1.14285	3.92509	6.84548e-10	3.33836e-08
Cg3g024740	-2.18867	1.72978	6.98436e-10	3.38797e-08
CgUng003940	-1.74317	2.83997	7.01294e-10	3.39281e-08
Cg3g010830	-4.67044	1.71008	8.18135e-10	3.91653e-08
Cg6g009720	-1.37586	7.14	8.3225e-10	3.97367e-08
Cg3g015470	4.20815	-0.0777196	8.37335e-10	3.98751e-08
Cg4g022210	2.62683	4.44784	8.69412e-10	4.12948e-08
Cg1g021760	-1.58392	3.10545	9.02078e-10	4.26244e-08
Cg9g010260	1.54883	2.57693	9.19142e-10	4.33184e-08
Cg5g010620	1.04754	5.18949	9.31146e-10	4.36954e-08
Cg3g021750	-1.06489	4.46881	9.32613e-10	4.36954e-08
Cg9g011680	1.78692	1.87529	9.52401e-10	4.43134e-08
Cg1g028460	-1.31381	3.9894	9.81791e-10	4.55646e-08
Cg8g002650	-1.89761	3.22886	1.0114e-09	4.67011e-08
Cg1g023360	1.83901	1.77909	1.02438e-09	4.70623e-08
Cg5g002710	1.33441	6.62968	1.05956e-09	4.84346e-08
Cg2g013140	1.1495	3.92682	1.20629e-09	5.48668e-08
Cg2g033060	1.50495	6.43993	1.25963e-09	5.71501e-08
Cg5g035890	2.102	3.45985	1.26662e-09	5.73246e-08
Cg9g009130	4.25904	0.289684	1.27652e-09	5.76298e-08
Cg9g019280	1.87414	4.83369	1.29871e-09	5.84867e-08
Cg5g010020	2.01453	3.15752	1.40199e-09	6.29824e-08
Cg5g007760	1.09624	7.39169	1.46808e-09	6.57895e-08
Cg3g017870	1.70639	2.334	1.4891e-09	6.65681e-08
Cg9g002560	-1.85809	2.70166	1.50156e-09	6.69606e-08
Cg5g017520	1.38435	5.8728	1.54609e-09	6.84445e-08
Cg2g040280	1.72588	5.99532	1.58556e-09	7.0022e-08
Cg7g015450	1.23065	3.24599	1.71144e-09	7.52166e-08
Cg9g000390	1.24668	7.76592	1.85227e-09	8.12106e-08
Cg7g022840	1.10961	5.88153	1.91142e-09	8.32812e-08
Cg1g004910	1.09664	5.5248	1.91269e-09	8.32812e-08
Cg1g010520	-1.02707	4.80405	1.9132e-09	8.32812e-08
Cg6g008380	1.106	9.49013	1.97904e-09	8.5738e-08
Cg4g010170	1.30445	3.38181	2.1259e-09	9.1882e-08
Cg8g022330	1.03937	6.97313	2.16717e-09	9.34445e-08
Cg7g008620	1.11735	3.51838	2.19724e-09	9.45175e-08
Cg6g018900	1.13286	4.41376	2.25227e-09	9.66567e-08
Cg1g003590	1.08082	3.96693	2.44506e-09	1.04439e-07
Cg5g015920	1.93936	2.03402	2.50308e-09	1.06668e-07
Cg6g024750	1.29302	4.04081	2.69359e-09	1.14252e-07
Cg5g032100	2.04305	1.88583	2.82487e-09	1.19543e-07
Cg2g022960	1.90521	8.21484	2.87294e-09	1.21015e-07
Cg3g008620	-1.74656	2.3169	2.94571e-09	1.23795e-07
Cg6g005790	-2.13515	6.96672	3.09406e-09	1.2973e-07
Cg9g019420	1.16738	5.59944	3.16422e-09	1.32367e-07
Cg5g011790	2.64683	6.23781	3.20731e-09	1.33863e-07
Cg8g000910	2.64865	5.34156	3.34935e-09	1.39472e-07
Cg9g022180	1.32948	7.70873	3.42947e-09	1.42483e-07
Cg3g016920	1.96247	6.84854	3.61027e-09	1.49315e-07
Cg1g013340	1.13165	5.72715	4.00722e-09	1.64612e-07
Cg4g001670	1.84176	4.76411	4.15022e-09	1.69722e-07
Cg3g020260	1.37098	6.6938	4.1621e-09	1.69827e-07
Cg1g016390	-1.01374	7.23693	4.45124e-09	1.80855e-07
Cg5g019600	1.32897	8.30118	4.50871e-09	1.82338e-07
Cg8g022570	-1.25464	3.45481	4.69262e-09	1.88938e-07
Cg7g020430	1.44263	3.2426	4.70698e-09	1.88988e-07
Cg2g042360	1.43429	3.05769	4.71461e-09	1.88988e-07
Cg2g020270	1.1194	4.41265	4.87597e-09	1.94177e-07
Cg2g015080	1.41924	2.67039	5.05802e-09	2.00988e-07
Cg8g008300	1.20774	3.23619	5.17428e-09	2.04968e-07
Cg2g019210	-1.15989	5.29116	5.18334e-09	2.04968e-07
Cg7g001990	1.86489	4.48041	5.27598e-09	2.07389e-07
Cg2g004360	1.40415	4.07018	5.4743e-09	2.13802e-07
Cg9g010390	1.55322	2.89294	5.60896e-09	2.18128e-07
Cg2g015930	6.65122	-0.711483	5.6595e-09	2.19625e-07
Cg8g001390	1.57709	3.53694	6.02328e-09	2.33246e-07
Cg6g025820	1.05797	4.33364	6.25922e-09	2.41868e-07
Cg5g025100	6.96325	-0.467797	6.29129e-09	2.42594e-07
Cg6g011450	-1.68143	3.77625	6.76055e-09	2.58527e-07
Cg2g044000	-1.08431	3.99596	6.86441e-09	2.61925e-07
Cg9g020170	2.04054	5.48403	7.38223e-09	2.81095e-07
Cg1g020070	1.39956	4.39665	7.4348e-09	2.82507e-07
Cg3g025700	2.15718	1.25272	7.7285e-09	2.93056e-07
Cg6g006260	5.12793	-0.418902	7.93523e-09	3.00271e-07
Cg5g029020	1.73972	5.19593	7.9746e-09	3.01136e-07
Cg9g017390	7.45753	-0.0586701	8.09913e-09	3.04173e-07
Cg6g020460	1.17984	3.42561	8.10507e-09	3.04173e-07
Cg9g027120	1.09407	3.69555	8.22043e-09	3.0787e-07
Cg2g041480	2.19245	3.16366	8.67357e-09	3.24175e-07
Cg8g018090	-1.09107	3.67631	9.32483e-09	3.46386e-07
Cg2g037260	4.0603	-0.196445	9.78867e-09	3.62877e-07
Cg2g018940	1.06942	3.78688	9.83301e-09	3.63782e-07
Cg9g029590	2.74085	0.388914	1.03099e-08	3.80651e-07
Cg3g016360	-1.28739	4.58347	1.0671e-08	3.92395e-07
Cg1g010650	1.58675	5.5889	1.08766e-08	3.9915e-07
Cg9g026480	1.65415	5.10819	1.11423e-08	4.08081e-07
Cg3g001470	-2.10324	1.88783	1.13745e-08	4.15751e-07
Cg2g042540	1.45449	6.4055	1.26528e-08	4.5971e-07
CgUng000510	1.18295	3.73404	1.35254e-08	4.90435e-07
Cg8g004860	1.23285	4.1237	1.36193e-08	4.92184e-07
Cg2g004600	5.28952	0.389267	1.39971e-08	5.04534e-07
Cg4g006150	2.45983	0.686049	1.42999e-08	5.13418e-07
Cg3g022040	1.11333	5.34673	1.45368e-08	5.20899e-07
Cg3g016950	2.47129	1.45726	1.52006e-08	5.43613e-07
Cg6g011500	1.04818	3.63429	1.53618e-08	5.48306e-07
Cg5g008780	1.30404	3.60764	1.5496e-08	5.52015e-07
Cg1g000390	1.19539	8.49781	1.62842e-08	5.76713e-07
Cg2g039820	1.00305	3.73112	1.67679e-08	5.8824e-07
Cg2g007020	1.40075	6.00439	1.67928e-08	5.8824e-07
Cg9g014210	1.5306	2.77929	1.68032e-08	5.8824e-07
Cg1g003010	1.72503	2.15545	1.72562e-08	5.99496e-07
Cg5g021600	-2.19229	2.92536	1.83463e-08	6.34947e-07
Cg5g021310	2.94454	2.87591	1.92648e-08	6.63945e-07
Cg2g009420	1.04085	3.66442	2.01166e-08	6.88379e-07
Cg2g039570	1.03348	4.11578	2.14983e-08	7.34285e-07
Cg6g020290	2.5556	5.56845	2.18979e-08	7.46533e-07
Cg2g040360	-1.28965	6.92822	2.28617e-08	7.7649e-07
Cg2g015330	4.96748	-0.544682	2.29159e-08	7.76883e-07
Cg2g000970	1.20181	3.6666	2.3655e-08	8.00452e-07
Cg2g010020	1.18712	3.51997	2.49829e-08	8.3916e-07
Cg4g000190	1.19455	8.7244	2.80621e-08	9.40854e-07
Cg9g007940	2.85284	1.49005	2.84572e-08	9.52351e-07
Cg3g004950	1.13204	5.33717	2.90312e-08	9.68008e-07
Cg6g025830	2.68161	0.442714	2.95003e-08	9.81854e-07
Cg2g029380	1.09207	6.70857	2.96814e-08	9.84869e-07
Cg9g025200	1.13441	6.20871	2.96989e-08	9.84869e-07
Cg2g017370	6.68904	-0.682354	3.17108e-08	1.04211e-06
Cg3g020520	3.56087	-0.0219292	3.3405e-08	1.09189e-06
Cg2g011110	1.43307	5.37694	3.36847e-08	1.09906e-06
Cg2g002080	1.31446	3.24579	3.45396e-08	1.12494e-06
Cg8g002210	-1.81254	3.1993	3.54637e-08	1.14889e-06
Cg2g040960	-2.18767	1.78794	3.56711e-08	1.15355e-06
Cg5g006150	-1.41787	5.60646	3.60701e-08	1.16234e-06
Cg6g011130	1.02056	3.95198	3.64841e-08	1.17154e-06
Cg9g028280	-1.39594	2.87334	3.76317e-08	1.20415e-06
Cg5g040360	1.13956	5.71177	4.19314e-08	1.33387e-06
Cg2g011510	4.59099	-0.196389	4.21193e-08	1.33602e-06
Cg5g038040	1.01733	8.91164	4.46758e-08	1.40976e-06
Cg4g005050	-1.51846	2.1653	4.65782e-08	1.46725e-06
Cg6g004810	-1.29878	3.249	4.6986e-08	1.47755e-06
Cg2g010360	1.75926	1.48913	4.77614e-08	1.49677e-06
Cg2g029080	4.9191	0.520882	4.78975e-08	1.49846e-06
Cg3g020670	3.24337	-0.0589938	4.8127e-08	1.50306e-06
Cg8g003580	3.92809	2.20214	4.93813e-08	1.53435e-06
Cg2g031640	1.13595	6.72265	5.04302e-08	1.56428e-06
Cg3g021410	4.24587	-0.468085	5.11889e-08	1.58512e-06
Cg3g018200	1.21246	6.73173	5.14446e-08	1.59034e-06
Cg6g024730	1.27992	2.97261	5.32215e-08	1.63971e-06
Cg5g044960	1.42397	2.5887	6.25977e-08	1.91564e-06
Cg5g016470	6.61189	-0.741296	6.32414e-08	1.93209e-06
Cg9g005290	1.34261	3.08559	6.39687e-08	1.94779e-06
Cg9g003570	1.36038	5.98379	6.45748e-08	1.96146e-06
Cg1g009330	1.61828	2.85385	6.47402e-08	1.96146e-06
Cg9g015600	1.07781	3.34117	6.79996e-08	2.05679e-06
Cg8g013550	2.88997	0.150203	6.84456e-08	2.06344e-06
Cg9g000200	2.25952	1.15947	7.06734e-08	2.11466e-06
Cg7g022440	2.72155	3.93728	7.06985e-08	2.11466e-06
Cg2g039610	3.28789	2.18553	7.07245e-08	2.11466e-06
Cg2g025900	-2.17082	1.02734	7.37084e-08	2.19668e-06
Cg4g019350	6.44387	-0.866947	7.88139e-08	2.33358e-06
Cg6g008290	1.13419	6.25616	8.62486e-08	2.54134e-06
Cg9g005390	-1.24191	5.08888	8.65968e-08	2.54748e-06
Cg2g000600	-1.33669	2.96839	8.93504e-08	2.61164e-06
Cg6g000390	-1.05311	4.2457	9.15173e-08	2.66643e-06
Cg9g027560	1.26609	6.55808	9.50324e-08	2.76002e-06
Cg6g016360	-2.00967	3.87193	9.57598e-08	2.77673e-06
Cg7g006690	-1.29826	3.13216	9.82356e-08	2.83949e-06
Cg6g011100	1.66439	4.99679	9.92715e-08	2.86367e-06
Cg1g002730	3.62686	1.32059	9.946e-08	2.86367e-06
Cg2g045190	1.19152	5.08375	9.95433e-08	2.86367e-06
Cg5g041220	1.08366	5.79568	1.01749e-07	2.92251e-06
Cg5g003260	1.01456	4.00893	1.04419e-07	2.98979e-06
Cg2g007510	1.01415	3.46333	1.05479e-07	3.01541e-06
Cg2g036680	2.76031	1.30537	1.06766e-07	3.04744e-06
Cg6g009460	1.31765	3.22099	1.08377e-07	3.08857e-06
Cg6g008240	1.15419	3.44058	1.14457e-07	3.25169e-06
Cg2g023190	2.03394	1.31193	1.22016e-07	3.44497e-06
Cg9g006570	1.62399	2.50879	1.26724e-07	3.56136e-06
Cg7g014520	6.2818	0.558527	1.2735e-07	3.57345e-06
Cg7g011200	1.23004	2.9069	1.28395e-07	3.59723e-06
Cg8g004600	1.39617	7.13921	1.38122e-07	3.85791e-06
Cg8g007130	1.24859	3.35613	1.40528e-07	3.9191e-06
Cg9g023140	-1.91411	2.16445	1.41824e-07	3.94668e-06
Cg1g001610	3.97835	-0.259851	1.4195e-07	3.94668e-06
Cg3g021390	-1.35188	3.33172	1.42845e-07	3.96552e-06
Cg7g022380	1.10241	3.56188	1.43811e-07	3.98627e-06
Cg5g007600	1.8914	3.83564	1.49333e-07	4.11473e-06
Cg2g017180	1.85886	2.16802	1.49348e-07	4.11473e-06
Cg3g016940	1.48352	3.1031	1.50326e-07	4.13545e-06
Cg5g012710	1.01622	4.46229	1.51077e-07	4.14984e-06
Cg5g037320	2.39654	1.3549	1.57848e-07	4.3228e-06
Cg4g018470	-1.00909	4.13451	1.65151e-07	4.50925e-06
Cg7g004470	1.92117	3.35523	1.69707e-07	4.61295e-06
Cg5g008590	-1.17235	4.29666	1.75039e-07	4.7508e-06
Cg4g018240	-1.17557	3.47112	1.77529e-07	4.81121e-06
Cg8g002920	2.24584	2.45219	1.88331e-07	5.08885e-06
Cg6g005870	1.23561	7.48729	1.90054e-07	5.12022e-06
Cg6g010690	1.38023	3.13374	1.9588e-07	5.26939e-06
CgUng000330	1.30984	2.4068	1.98592e-07	5.33449e-06
Cg1g013700	1.14332	3.5555	1.99603e-07	5.35375e-06
Cg3g025950	-1.73201	2.71717	2.05563e-07	5.49745e-06
Cg5g023800	-1.0481	4.14503	2.11278e-07	5.64074e-06
Cg1g024480	1.51596	4.57858	2.15453e-07	5.72835e-06
Cg2g032750	1.0426	3.50706	2.18323e-07	5.78779e-06
Cg9g026100	-1.10578	5.17172	2.20374e-07	5.82834e-06
Cg6g014140	-2.05463	1.56421	2.22008e-07	5.85144e-06
Cg2g006850	-2.32908	0.8192	2.31935e-07	6.09549e-06
Cg1g008900	1.10438	3.25697	2.41831e-07	6.33729e-06
Cg6g001740	-1.90907	1.32086	2.42431e-07	6.33953e-06
Cg6g003280	-1.0831	3.44026	2.59082e-07	6.72175e-06
Cg9g018710	4.1103	-0.571244	2.6219e-07	6.77349e-06
Cg8g023740	-3.10229	0.0456987	2.70067e-07	6.96712e-06
Cg9g025900	1.3071	2.3931	2.75605e-07	7.06998e-06
Cg9g023940	2.63225	1.58947	2.92076e-07	7.42232e-06
Cg4g022130	2.87655	2.51808	3.01e-07	7.59329e-06
Cg7g008900	6.44458	-0.866828	3.13238e-07	7.89109e-06
Cg6g011080	1.17523	5.09719	3.20133e-07	8.04256e-06
Cg4g019760	1.06716	3.31771	3.30699e-07	8.27382e-06
Cg4g017770	6.30359	-0.968918	3.33824e-07	8.33993e-06
Cg4g004020	1.27918	5.12037	3.34355e-07	8.33993e-06
Cg5g029170	1.17571	5.81438	3.36383e-07	8.35872e-06
Cg3g006540	2.43408	0.34681	3.3936e-07	8.42121e-06
Cg4g011120	-1.28368	3.68823	3.6054e-07	8.87434e-06
Cg5g026170	1.31476	3.48675	3.62194e-07	8.90305e-06
Cg3g001930	1.0891	3.33197	3.86787e-07	9.45657e-06
Cg8g003400	-1.0527	6.67648	4.0966e-07	9.94913e-06
Cg3g022940	-1.36668	4.64198	4.25276e-07	1.03009e-05
Cg6g015430	-2.95608	2.4229	4.2805e-07	1.03544e-05
Cg8g024960	1.02605	3.32851	4.54787e-07	1.09143e-05
Cg1g013930	1.98605	4.42164	4.59201e-07	1.09913e-05
Cg2g038100	1.15038	6.00785	4.61877e-07	1.10409e-05
Cg4g000590	1.86398	3.10796	4.62864e-07	1.105e-05
Cg7g023910	3.62813	0.0322212	4.84429e-07	1.15414e-05
Cg9g006620	1.79143	2.60703	4.84713e-07	1.15414e-05
Cg2g009860	1.6587	1.46929	5.11654e-07	1.21195e-05
Cg7g013890	1.00184	4.42956	5.39304e-07	1.26921e-05
Cg7g022830	1.05454	4.6945	5.42885e-07	1.27435e-05
Cg7g004440	1.43295	5.2981	5.46449e-07	1.28107e-05
Cg1g010300	-1.10358	3.38488	5.50266e-07	1.28836e-05
Cg7g013390	1.04149	5.68089	5.66989e-07	1.32242e-05
Cg8g023160	1.5891	3.71744	5.84831e-07	1.35882e-05
Cg3g018790	1.19685	3.01323	6.07277e-07	1.40739e-05
Cg6g010190	1.91107	2.87217	6.10905e-07	1.414e-05
Cg7g016990	1.04537	5.25273	6.24965e-07	1.43742e-05
Cg5g034960	2.14419	2.08188	6.38519e-07	1.46674e-05
Cg2g029760	1.08571	4.08938	6.61925e-07	1.51669e-05
Cg8g008070	1.29609	2.75829	7.07118e-07	1.60612e-05
Cg2g009330	1.3519	5.15994	7.44926e-07	1.67945e-05
Cg2g034120	1.5752	1.82527	7.89085e-07	1.76807e-05
Cg9g008460	-1.08802	3.09156	8.06574e-07	1.80283e-05
Cg4g024820	8.49848	0.866356	8.3644e-07	1.86047e-05
Cg8g002820	2.53213	1.00672	8.48184e-07	1.882e-05
Cg6g006310	-1.92944	1.1125	8.66045e-07	1.91697e-05
Cg5g035790	2.19109	1.73135	9.12908e-07	2.01825e-05
Cg1g009420	1.21172	4.19833	9.16931e-07	2.02468e-05
Cg7g001960	1.5214	1.93774	9.26499e-07	2.04334e-05
Cg6g010160	1.52332	1.74656	9.44045e-07	2.07451e-05
Cg2g017880	-1.05142	3.28245	9.61576e-07	2.10795e-05
Cg8g005030	-1.13761	4.31468	9.68268e-07	2.12008e-05
Cg8g003430	1.42861	6.03767	1.02356e-06	2.23578e-05
Cg9g028570	2.10965	0.793568	1.02801e-06	2.24281e-05
Cg6g005530	-1.32634	3.7136	1.02974e-06	2.2439e-05
Cg7g013750	1.14212	2.86293	1.05385e-06	2.29365e-05
Cg9g006210	-3.42264	0.114042	1.06809e-06	2.31365e-05
Cg6g006210	-1.05102	3.89374	1.14908e-06	2.47732e-05
Cg8g021550	1.03106	6.90836	1.1646e-06	2.50781e-05
Cg9g022160	1.24529	7.69936	1.2007e-06	2.57339e-05
Cg3g002180	1.12808	4.34065	1.21763e-06	2.60661e-05
Cg8g019720	1.13253	8.21342	1.23156e-06	2.633e-05
Cg2g036870	-1.03067	8.04215	1.25596e-06	2.66986e-05
Cg8g000790	1.01517	10.4557	1.27432e-06	2.70574e-05
Cg6g018280	1.10717	8.3234	1.28081e-06	2.7133e-05
Cg2g029070	3.2056	1.43137	1.28086e-06	2.7133e-05
Cg9g028350	4.00874	-0.238337	1.32192e-06	2.7938e-05
Cg9g011580	-1.37761	3.08401	1.33739e-06	2.81997e-05
Cg3g008300	-1.18405	2.42797	1.35882e-06	2.85524e-05
Cg5g019560	6.14853	-1.07858	1.37497e-06	2.88239e-05
Cg2g035590	2.23088	1.04118	1.37648e-06	2.88239e-05
Cg2g041630	-1.09277	4.52014	1.4099e-06	2.94898e-05
Cg4g024400	2.7578	0.049152	1.41546e-06	2.95722e-05
Cg9g004670	3.4605	-0.348691	1.42236e-06	2.96824e-05
Cg3g023820	1.14556	2.99946	1.42948e-06	2.97767e-05
Cg2g043990	1.35553	2.35518	1.46055e-06	3.03061e-05
Cg4g000160	-1.49625	1.75711	1.47935e-06	3.06611e-05
Cg4g023280	-1.23739	3.12483	1.51794e-06	3.13186e-05
Cg7g018850	-2.08873	1.58878	1.52814e-06	3.1387e-05
Cg4g013040	1.73709	3.64332	1.6001e-06	3.27544e-05
Cg6g005060	-2.95888	-0.241385	1.65604e-06	3.37857e-05
Cg7g005630	1.32903	2.94238	1.69127e-06	3.44275e-05
Cg9g021420	1.07966	4.15149	1.72406e-06	3.49398e-05
Cg9g000330	1.13711	6.27883	1.73602e-06	3.51424e-05
Cg5g008750	1.92415	0.761948	1.83088e-06	3.68988e-05
Cg2g008360	4.82404	-0.65368	1.87821e-06	3.77692e-05
Cg5g016710	1.41835	2.72839	1.93484e-06	3.88224e-05
Cg1g016380	-1.11896	2.67266	2.04119e-06	4.07322e-05
Cg8g021210	1.07001	6.48603	2.06916e-06	4.12003e-05
Cg4g014290	-2.18564	3.68628	2.21331e-06	4.37837e-05
Cg5g000960	-1.25215	3.4359	2.21932e-06	4.38315e-05
Cg6g016140	1.01495	5.10932	2.22054e-06	4.38315e-05
Cg1g003420	-1.13737	2.94803	2.28848e-06	4.50266e-05
Cg5g036300	2.98783	0.0839667	2.35767e-06	4.60896e-05
Cg6g010020	2.13033	2.04693	2.39662e-06	4.67007e-05
Cg7g003500	2.14531	3.0659	2.61256e-06	5.05978e-05
Cg5g044890	-1.02787	5.5436	2.61325e-06	5.05978e-05
Cg4g013860	-1.34339	1.97811	2.62856e-06	5.07863e-05
Cg2g024970	1.4211	1.82991	2.68406e-06	5.16644e-05
Cg2g018660	4.66444	-0.771771	2.68534e-06	5.16644e-05
Cg2g028290	1.04491	6.11668	2.70864e-06	5.20296e-05
Cg9g006700	1.46391	3.22362	2.79942e-06	5.33527e-05
Cg5g009140	-1.30964	2.80328	2.80822e-06	5.34646e-05
Cg6g000070	2.09086	0.544976	2.83143e-06	5.37942e-05
Cg5g010060	2.52469	0.117203	2.9124e-06	5.52174e-05
Cg6g014420	1.12494	4.35565	3.04442e-06	5.73628e-05
Cg8g020420	1.04284	4.51378	3.13114e-06	5.88145e-05
Cg7g022240	2.37537	2.41879	3.23644e-06	6.06052e-05
Cg3g012810	1.1508	3.83371	3.31964e-06	6.19722e-05
Cg4g010340	1.27847	2.87541	3.46171e-06	6.44267e-05
Cg5g038850	-3.0584	1.47357	3.46928e-06	6.45017e-05
Cg8g013110	-4.44526	-0.902108	3.53318e-06	6.55561e-05
Cg4g022650	-2.4512	0.713841	3.64938e-06	6.74739e-05
Cg8g009070	2.52385	0.117151	3.66076e-06	6.75795e-05
Cg9g028680	1.16698	5.85526	3.86772e-06	7.10407e-05
Cg9g005230	1.76725	1.65258	4.06076e-06	7.40641e-05
Cg5g036640	6.25325	-1.00462	4.16104e-06	7.55909e-05
Cg7g019730	-1.21261	2.5737	4.19924e-06	7.60576e-05
Cg7g012700	-1.35241	2.03205	4.21083e-06	7.61919e-05
Cg3g015360	4.3879	-0.968944	4.24777e-06	7.67079e-05
Cg5g005930	-2.24668	0.240567	4.2831e-06	7.72695e-05
Cg9g026260	1.07507	7.80252	4.42754e-06	7.96994e-05
Cg6g007730	1.05667	6.64421	4.44037e-06	7.97694e-05
Cg6g016090	6.03444	-1.1567	4.50932e-06	8.07913e-05
Cg9g015360	2.05567	0.581367	4.59365e-06	8.22213e-05
Cg2g035630	-2.08041	0.50334	4.66037e-06	8.31462e-05
Cg2g021380	7.90936	0.333513	4.66356e-06	8.31462e-05
Cg4g018620	-2.64855	-0.139096	4.67321e-06	8.3237e-05
Cg1g001670	1.00644	3.53064	4.75675e-06	8.44775e-05
Cg5g013710	-2.36656	0.908146	4.88688e-06	8.63681e-05
Cg9g024400	-4.70141	-0.714471	4.97886e-06	8.767e-05
Cg8g001370	1.17612	2.72804	5.02653e-06	8.82377e-05
Cg9g022770	5.97413	-1.19736	5.14466e-06	9.01505e-05
Cg3g017400	2.91675	-0.303605	5.14539e-06	9.01505e-05
Cg3g011940	1.29009	7.54842	5.1865e-06	9.06098e-05
Cg7g013220	-2.27728	0.839713	5.22086e-06	9.10577e-05
Cg1g015200	1.08056	5.17433	5.22712e-06	9.10577e-05
Cg8g013900	-1.3147	4.34993	5.26258e-06	9.15006e-05
Cg9g022190	1.06078	5.51441	5.47911e-06	9.49036e-05
Cg4g024460	1.2477	2.06737	5.57337e-06	9.63533e-05
Cg2g021840	1.46128	2.51149	5.76846e-06	9.92557e-05
Cg9g023540	-2.56445	0.285612	5.98238e-06	0.000102453
Cg5g018480	1.45651	2.18376	6.00884e-06	0.00010281
Cg2g036190	-1.7644	1.72952	6.33586e-06	0.000107798
Cg8g013250	1.32979	1.92275	6.36041e-06	0.000107954
Cg1g024130	-1.32332	3.24721	6.4048e-06	0.000108566
Cg7g018550	-2.34993	0.22522	6.45418e-06	0.0001092
Cg7g020400	1.03642	2.984	6.52495e-06	0.000110193
Cg6g017810	1.15971	6.70338	6.54765e-06	0.000110474
Cg5g004540	-2.67408	0.370454	6.63492e-06	0.00011174
Cg1g023700	2.21402	0.569124	6.74422e-06	0.000113163
Cg5g011250	1.90237	1.21403	6.78734e-06	0.000113573
Cg5g034090	3.58491	1.541	6.90495e-06	0.000115329
Cg1g012730	-2.14721	1.84256	7.04572e-06	0.000117465
Cg6g024250	2.21499	0.569392	7.08493e-06	0.000117903
Cg5g031720	1.04332	5.44735	7.51041e-06	0.000124191
Cg6g015220	4.53278	-0.866961	7.63351e-06	0.000126112
Cg5g040390	1.42155	3.99139	7.73698e-06	0.00012759
Cg2g034240	1.19234	2.17866	7.87873e-06	0.000129693
Cg3g016550	-1.30005	2.47383	8.34427e-06	0.000136362
Cg8g005720	-4.62274	-0.774081	8.35115e-06	0.000136362
Cg2g030740	1.30003	3.19529	8.40881e-06	0.000137181
Cg2g002460	-1.17039	2.71629	8.59412e-06	0.000139954
Cg8g017150	1.594	3.20407	8.61173e-06	0.000140115
Cg4g006410	1.31483	8.17821	8.64481e-06	0.000140528
Cg2g042230	1.18278	3.09592	9.0039e-06	0.000145716
Cg3g021720	-3.24988	0.600353	9.3452e-06	0.000150648
Cg9g029440	-1.14049	3.73593	9.55021e-06	0.000153572
Cg5g002550	1.76515	1.96057	9.78586e-06	0.000156565
Cg7g019920	1.13617	2.3117	9.88582e-06	0.000157888
Cg5g033060	1.99034	2.82482	1.01128e-05	0.000161229
Cg8g005760	1.07372	2.82503	1.01403e-05	0.000161516
Cg4g014450	-1.66989	2.109	1.02102e-05	0.000162357
Cg9g008040	-6.41754	-0.869468	1.08461e-05	0.000171239
Cg2g020090	-1.08329	3.29264	1.10176e-05	0.000173084
Cg8g010640	1.86817	1.77913	1.12932e-05	0.000177108
Cg6g024260	-1.79048	0.840249	1.15413e-05	0.000180378
Cg5g008010	1.03423	5.88836	1.1618e-05	0.000181422
Cg2g008340	1.0095	4.2434	1.19955e-05	0.000186526
Cg2g019900	1.43748	4.07842	1.23065e-05	0.00019038
Cg2g037330	1.42007	2.17103	1.26222e-05	0.000194329
Cg2g010480	-1.66683	4.19414	1.2792e-05	0.000196226
Cg7g014590	1.08739	4.90572	1.28994e-05	0.000197376
Cg6g025590	1.34112	1.68055	1.29874e-05	0.000198125
Cg3g024270	-1.38962	2.31726	1.30486e-05	0.000198825
Cg6g001210	-7.6343	0.112148	1.3309e-05	0.000202286
Cg9g026880	-2.59716	-0.328862	1.36784e-05	0.000207382
Cg1g006790	2.33013	2.25448	1.40232e-05	0.000212433
Cg5g034040	2.10974	4.7322	1.42034e-05	0.000214805
Cg4g001470	1.50453	3.03594	1.44232e-05	0.000217769
Cg7g015870	2.63885	-0.040538	1.49005e-05	0.000224233
Cg9g006640	2.14965	2.03811	1.49572e-05	0.0002249
Cg9g003330	-1.39628	2.7319	1.51392e-05	0.000227262
Cg2g015910	1.22224	1.78336	1.55282e-05	0.000232146
Cg6g010810	2.85674	-0.349001	1.56483e-05	0.000233558
Cg9g019790	-1.67846	0.715075	1.57319e-05	0.000234615
Cg3g009690	3.65124	-0.900292	1.5771e-05	0.000235006
Cg3g017600	2.85117	1.31967	1.62761e-05	0.000241546
Cg3g015560	1.49179	2.03787	1.64496e-05	0.000243527
Cg7g020890	-1.21128	2.1129	1.68455e-05	0.000248781
Cg6g024960	-1.06266	2.71431	1.68982e-05	0.000249156
Cg5g011020	1.10459	8.0591	1.69131e-05	0.000249174
Cg4g006940	1.21282	5.38122	1.71455e-05	0.000251582
Cg9g009590	1.57313	1.32574	1.72994e-05	0.00025323
Cg9g025690	1.26409	3.37655	1.73395e-05	0.000253612
Cg2g007080	-6.77409	-0.600915	1.73834e-05	0.000253848
Cg7g003360	-2.61348	-0.0256107	1.76931e-05	0.000258047
Cg9g017660	-1.05353	3.08144	1.77089e-05	0.000258047
Cg6g013670	-1.08153	4.88924	1.77665e-05	0.000258447
Cg2g020870	1.02987	3.40342	1.77692e-05	0.000258447
Cg2g037270	3.39989	-0.395315	1.79748e-05	0.000261229
Cg1g019730	1.0384	8.32584	1.79972e-05	0.000261347
Cg5g011190	1.22286	3.39374	1.82305e-05	0.000264103
Cg2g014580	2.04175	0.37449	1.83335e-05	0.000265385
Cg5g044710	1.20181	1.9924	1.85701e-05	0.000268383
Cg3g013160	1.11374	3.5152	1.86079e-05	0.000268717
Cg5g020710	3.9181	-0.711707	1.86392e-05	0.000268956
Cg2g032180	1.143	5.97845	1.89347e-05	0.000272788
Cg6g006410	-2.28042	1.64038	1.92889e-05	0.000276581
Cg6g002060	1.70447	0.793321	1.94889e-05	0.000279009
Cg8g005600	-1.01039	3.53514	1.95955e-05	0.000280316
Cg9g008980	-1.46096	1.95954	2.00077e-05	0.000285094
Cg3g014980	1.14258	4.61618	2.05792e-05	0.000292097
Cg4g012590	1.42831	2.57982	2.12162e-05	0.000299275
Cg3g022670	1.06338	3.17538	2.1238e-05	0.000299351
Cg5g039110	2.4306	1.14285	2.14051e-05	0.000301473
Cg6g005320	6.03442	-1.1567	2.2229e-05	0.000311421
Cg3g011570	5.84518	-1.2823	2.2318e-05	0.000312161
Cg1g019950	1.7556	0.912744	2.2737e-05	0.000317292
Cg1g023400	-4.18555	-1.08029	2.3257e-05	0.000323558
Cg6g004340	-3.34956	-0.398499	2.33796e-05	0.000324768
Cg5g001910	-2.10639	2.15136	2.356e-05	0.000327025
Cg9g012420	-1.93499	0.39847	2.46196e-05	0.000340675
Cg8g005510	1.36325	3.91964	2.46554e-05	0.000340675
Cg9g006150	1.45231	3.05356	2.58705e-05	0.000355846
Cg6g009250	-2.01674	0.240769	2.66037e-05	0.000365105
Cg4g022120	1.48138	4.52371	2.69643e-05	0.00036922
Cg3g015380	-2.04509	0.477615	2.75825e-05	0.00037712
Cg1g019670	1.53215	1.50812	2.81863e-05	0.000384509
Cg3g025850	1.17083	4.62309	2.88362e-05	0.000392495
Cg1g014570	1.8519	1.88028	3.01269e-05	0.000407629
Cg7g023650	1.07987	4.82032	3.14566e-05	0.000423735
Cg7g003300	-2.86706	1.8153	3.16084e-05	0.000425465
Cg7g020180	1.24394	4.9896	3.16944e-05	0.000425971
Cg2g017700	-1.07209	3.99083	3.19463e-05	0.000428432
Cg3g009290	1.12938	3.39703	3.22786e-05	0.000432572
Cg6g004100	-1.49069	1.05429	3.23401e-05	0.000433077
Cg1g027660	5.77553	-1.3268	3.23735e-05	0.000433206
Cg5g002270	1.22177	1.94661	3.33904e-05	0.000444856
Cg2g041470	-2.4445	-0.28453	3.43958e-05	0.000456916
Cg6g002420	2.30706	0.569343	3.49417e-05	0.000463492
Cg1g014790	-3.31048	0.0280248	3.52611e-05	0.000466122
Cg4g014340	-1.34867	1.75263	3.55801e-05	0.00046991
Cg2g027370	5.70323	-1.3726	3.59155e-05	0.000473311
Cg6g019810	1.96938	1.69756	3.6695e-05	0.00048219
Cg6g008750	-2.28404	-0.139	3.69144e-05	0.000484724
Cg7g018210	1.90377	0.532263	3.74471e-05	0.000489604
Cg4g002120	1.22498	1.8194	3.78882e-05	0.000495016
Cg7g013640	-3.78735	-0.774403	3.86748e-05	0.00050313
Cg5g001390	2.05803	0.455971	4.08182e-05	0.000528376
Cg1g010830	1.80771	2.63438	4.20005e-05	0.000541759
Cg5g021000	2.49219	0.969753	4.34083e-05	0.000558339
Cg7g012310	-2.48522	-0.119321	4.38635e-05	0.000563003
Cg9g026430	1.68373	3.07126	4.41122e-05	0.000565365
Cg5g037090	-1.74178	2.94502	4.44668e-05	0.000568346
Cg4g024340	2.01245	2.24639	4.52707e-05	0.000573796
Cg2g022480	3.15565	-0.571387	4.56528e-05	0.000577836
Cg5g032110	1.34616	1.35387	4.63475e-05	0.000586223
Cg3g007850	1.41221	3.89864	4.75423e-05	0.000599594
Cg5g005830	-2.04104	0.879422	4.78378e-05	0.000601734
Cg2g041040	3.17372	0.229235	4.87897e-05	0.000612018
Cg7g014200	1.08558	6.13954	4.96877e-05	0.000622
Cg7g023310	2.35819	0.197452	5.00511e-05	0.00062565
Cg5g019470	-1.02819	2.96261	5.00822e-05	0.00062565
Cg7g020130	-3.19407	-0.804887	5.03072e-05	0.000627493
Cg2g031880	-1.3488	1.50321	5.03673e-05	0.000627493
Cg6g009560	-1.03115	2.25875	5.06296e-05	0.00063033
Cg6g008940	-1.42142	1.48379	5.18417e-05	0.000644541
Cg8g005530	5.70311	-1.37261	5.20709e-05	0.000646948
Cg3g008040	1.23166	1.77307	5.30356e-05	0.000656698
Cg5g023520	-1.01652	6.99086	5.32874e-05	0.000659369
Cg2g022450	2.40174	0.228857	5.45313e-05	0.000673389
Cg3g007860	-1.59545	1.28492	5.50124e-05	0.000677954
Cg8g003450	-1.11606	4.60064	5.55116e-05	0.000682722
Cg4g006890	1.68013	2.4179	6.04714e-05	0.000735292
Cg2g043210	-1.01546	3.89949	6.0671e-05	0.000737227
Cg2g032860	1.28634	6.86824	6.24374e-05	0.000755671
Cg6g013250	1.18203	2.40997	6.31423e-05	0.000762179
Cg1g006200	2.2048	0.629139	6.33261e-05	0.000763737
Cg2g028120	-1.07722	3.5892	6.4307e-05	0.000773168
Cg6g005680	-1.14593	2.20132	6.50657e-05	0.000780383
Cg7g012150	1.31581	2.83347	6.50783e-05	0.000780383
Cg5g042980	-3.09834	-0.868982	6.57515e-05	0.000787938
Cg2g039520	-1.15347	1.92792	6.59651e-05	0.00078946
Cg3g023340	-1.43524	1.2323	6.65945e-05	0.000794906
Cg4g002690	-1.02199	2.69552	6.68314e-05	0.000797212
Cg5g002190	1.42288	4.9033	6.81301e-05	0.000809527
Cg1g008530	2.29919	-0.28186	6.84042e-05	0.000811727
Cg5g030610	-1.16513	1.77343	7.02895e-05	0.000829243
Cg9g028020	1.10666	3.9229	7.06938e-05	0.000832935
Cg4g018810	3.03885	-0.654068	7.32354e-05	0.000861768
Cg9g008970	2.12447	0.360501	7.5314e-05	0.000883946
Cg1g014740	1.0691	2.41983	7.63689e-05	0.0008946
Cg9g008130	2.05456	1.21407	7.65137e-05	0.000895483
Cg5g023170	2.84604	1.58374	7.66406e-05	0.000895483
Cg2g014290	5.97382	-1.19739	7.83948e-05	0.00091078
Cg5g035560	-1.19072	2.31787	7.83993e-05	0.00091078
Cg2g011050	2.0002	0.197373	7.92272e-05	0.000918059
Cg8g010220	1.61281	3.10524	7.99553e-05	0.000925907
Cg9g012530	2.14679	0.303871	8.13695e-05	0.000940493
Cg5g021300	5.6265	-1.41997	8.16877e-05	0.000943446
Cg2g009000	3.15616	-0.5715	8.39217e-05	0.000963277
Cg8g001920	3.49562	-1.00463	8.61081e-05	0.000985892
Cg5g040520	1.75798	3.43218	8.85423e-05	0.00101186
Cg5g009930	1.59314	2.46084	8.87187e-05	0.00101324
Cg5g036590	1.12002	1.79863	8.87906e-05	0.00101342
Cg7g010360	1.09843	2.93981	8.90678e-05	0.00101595
Cg5g009440	1.04619	2.18275	8.9896e-05	0.00102476
Cg8g000280	1.73719	1.3262	9.10229e-05	0.00103551
Cg5g015120	1.4267	1.01434	9.22365e-05	0.00104686
Cg5g031070	1.60132	1.22943	9.26585e-05	0.00105099
Cg2g001440	-1.00411	4.94966	9.33489e-05	0.00105751
Cg8g012040	2.61272	-0.059181	9.41847e-05	0.00106565
Cg3g013030	2.66639	0.429387	9.51561e-05	0.00107598
Cg3g012860	1.68635	1.09239	9.91275e-05	0.00111398
Cg9g008240	-3.3859	-0.374037	0.000102694	0.0011494
Cg6g009010	1.19087	5.99598	0.00010272	0.0011494
Cg5g034730	1.12403	2.96329	0.000104788	0.00117099
Cg2g028250	1.30423	7.51479	0.000104843	0.00117099
CgUng017460	5.08885	0.21473	0.000105398	0.00117575
Cg5g039740	-1.58178	1.27685	0.000108526	0.00120622
Cg9g012440	1.53115	1.67003	0.000111156	0.00123244
Cg6g024880	2.67611	-0.303939	0.000111302	0.00123332
Cg9g004520	-2.31259	-0.241277	0.000111407	0.00123373
Cg1g028090	1.04048	3.06543	0.000111814	0.00123748
Cg5g027610	-3.39547	-1.04286	0.000113916	0.00125845
Cg4g017180	-1.05863	2.09221	0.000114951	0.00126836
Cg4g006700	1.34351	1.64032	0.000118456	0.00130152
Cg4g012440	1.76724	1.52061	0.000119401	0.00130922
Cg3g013080	2.95447	-0.711676	0.000119796	0.00131229
Cg7g007720	1.55843	1.2598	0.000120526	0.00131904
Cg5g006050	1.40057	3.05806	0.000122279	0.00133467
Cg5g026610	4.57935	-0.834601	0.000124281	0.00135087
Cg1g007180	3.49541	-1.00476	0.000125479	0.00136227
Cg1g003440	-2.46372	-0.421921	0.00012749	0.00137999
Cg6g014800	-3.04796	-0.902271	0.000130392	0.00140473
Cg9g001080	1.0002	6.68455	0.000135097	0.00144943
Cg6g018140	1.02073	5.3163	0.000135613	0.00145412
Cg7g014050	-1.2832	1.50323	0.000137302	0.00146877
Cg5g026620	3.06916	-0.395537	0.000137466	0.00146966
Cg1g003150	1.7461	1.70852	0.000139597	0.00148374
Cg3g025390	-1.02236	2.18202	0.00014105	0.00149658
Cg5g040700	-1.55295	1.13014	0.000141143	0.00149669
Cg2g014670	5.54583	-1.4689	0.000141844	0.0015015
Cg2g045030	6.57083	-0.771786	0.000142109	0.00150343
Cg9g019570	3.05939	-0.0223642	0.000142557	0.0015073
Cg5g036760	-2.58721	1.85359	0.000145363	0.0015343
Cg6g009950	3.25862	0.569571	0.0001477	0.00155537
Cg5g001820	-2.92063	-0.470879	0.000150247	0.00157645
Cg7g011300	-1.31427	1.17843	0.000150307	0.00157645
Cg6g016510	1.96586	-0.0783402	0.000154671	0.00161295
Cg7g007610	-1.51638	3.12891	0.000155173	0.00161726
Cg7g023490	2.30298	-0.156259	0.00015778	0.00164022
Cg9g008160	-2.24594	0.24044	0.000157944	0.00164051
Cg1g014270	1.91379	0.213046	0.000159955	0.00165845
Cg5g007750	1.06339	3.4324	0.000160544	0.00166278
Cg3g015780	1.31354	1.2817	0.00016067	0.00166314
Cg1g014960	1.37674	1.90335	0.000162299	0.00167525
Cg8g013710	1.25305	1.40904	0.000165187	0.00170217
Cg5g035050	1.11419	4.54158	0.000167529	0.00171854
Cg8g023890	5.54605	-1.46888	0.000173216	0.00177315
Cg9g006430	-2.6744	-0.446167	0.000175545	0.0017917
Cg6g006800	1.31342	2.09736	0.000177095	0.0018055
Cg9g007480	1.15888	1.80947	0.000178077	0.0018145
Cg8g019860	-2.52846	-0.54712	0.000179057	0.00182245
Cg7g018190	-1.02506	2.60117	0.000180051	0.0018295
Cg4g013010	2.08974	3.78703	0.000189894	0.00191352
Cg4g024050	-1.58292	0.553623	0.000190282	0.00191638
Cg4g024010	2.23573	1.18348	0.000192225	0.00193274
Cg6g005350	-1.58214	0.693563	0.000192452	0.00193299
Cg6g017990	-1.16263	1.90324	0.000194285	0.00194808
Cg2g040370	4.44043	-0.934071	0.000196769	0.00196758
Cg5g005500	-1.907	0.163273	0.000198692	0.00198148
Cg2g029580	3.74568	-0.834567	0.000198811	0.00198148
Cg1g021620	1.35398	1.70812	0.000199991	0.00198998
Cg1g024200	1.08558	1.82446	0.000204915	0.00203122
Cg1g007830	-1.2057	2.10912	0.00020727	0.002049
Cg7g012200	1.72371	0.346207	0.000221126	0.00216601
Cg1g005440	1.1285	4.31809	0.000222355	0.00217572
Cg2g009370	1.2114	1.44946	0.000226504	0.00221157
Cg1g019500	1.86275	0.318082	0.000228891	0.00223129
Cg7g003760	1.10273	4.57821	0.000229976	0.00223869
Cg9g008230	-3.40891	-0.655794	0.000232769	0.00225943
Cg7g003710	-1.50291	1.09617	0.000239369	0.00231364
Cg6g023270	-3.86928	-1.28368	0.000239652	0.00231516
Cg5g040200	1.00025	3.42067	0.000243216	0.0023409
Cg5g008090	2.91039	-0.741621	0.000244589	0.00235164
Cg8g005540	-1.14121	3.0172	0.000251667	0.0024108
Cg1g027910	5.7762	-1.32672	0.000253055	0.00241931
Cg5g000080	1.21348	1.59351	0.000255418	0.00243776
Cg5g020750	2.68715	-0.468451	0.000256584	0.00244761
Cg5g027270	-1.0953	1.88984	0.00025749	0.00245498
Cg4g000710	2.65191	3.36481	0.000260431	0.00247654
Cg4g022200	1.78754	3.74472	0.000264494	0.0025084
Cg1g009470	1.24223	1.59337	0.000264606	0.0025084
Cg9g022780	-1.80692	0.240818	0.00026536	0.00251239
Cg8g023420	-1.27733	3.88291	0.00026555	0.00251239
Cg3g003020	1.02189	2.30454	0.000265699	0.00251239
Cg3g001520	1.28277	1.10068	0.000266573	0.00251918
Cg2g014410	2.30138	0.494714	0.000267169	0.00252221
Cg2g028620	-1.44963	3.23204	0.000273154	0.00257072
Cg5g032800	1.45827	1.06636	0.000275599	0.00258972
Cg7g005270	1.3575	1.20601	0.00027846	0.00260778
Cg1g017580	-1.08983	3.11224	0.000280224	0.00262103
Cg9g024530	-1.37943	1.40564	0.000283064	0.00264217
Cg2g032990	1.53883	1.4631	0.000285101	0.0026571
Cg1g027670	3.97945	-1.2394	0.000291389	0.00271156
Cg3g014760	1.93639	1.64755	0.000292259	0.00271688
Cg7g015370	1.3711	1.44271	0.000292865	0.00271835
CgUng002160	2.5935	0.16571	0.000294314	0.00273041
Cg9g001540	-1.7373	2.68448	0.000296957	0.00275353
CgUng018140	-1.15221	2.75698	0.000298348	0.00276362
Cg2g033310	-2.9424	-0.970839	0.000302711	0.00279977
Cg2g003560	1.50487	0.519397	0.000306947	0.0028332
Cg5g020330	1.28534	1.77283	0.000314665	0.00289565
Cg2g036360	-1.08862	2.42862	0.000320738	0.0029441
Cg3g000960	-1.35841	1.26273	0.000320912	0.00294423
Cg4g013690	-1.06633	1.98817	0.000321595	0.00294901
Cg2g002540	-1.72627	1.18676	0.000326258	0.00297829
Cg5g038540	1.75997	1.66958	0.000330203	0.00301129
Cg2g040440	2.10411	1.74771	0.000332388	0.00302516
Cg6g016680	1.27827	5.57596	0.000332836	0.00302622
Cg8g007820	1.55368	1.16691	0.000337752	0.00306328
Cg1g001120	-1.27705	2.05742	0.000338853	0.00306918
Cg7g014650	-1.21145	1.65925	0.000339105	0.00306945
Cg5g032970	-2.57818	2.46705	0.000341254	0.00308583
CgUng003970	1.89134	0.197362	0.000342995	0.003098
Cg1g010360	1.7924	0.332177	0.000343394	0.00309904
Cg8g006320	1.20625	1.48841	0.00034549	0.00311466
Cg3g015030	1.11848	2.46291	0.000345564	0.00311466
Cg3g009670	2.98963	-0.969047	0.000374993	0.00333146
Cg5g042870	3.28519	-0.771669	0.000375877	0.00333769
Cg7g022930	1.96903	0.013695	0.000376081	0.00333787
Cg7g010870	2.57595	-0.544982	0.000376307	0.00333826
Cg1g007040	-1.94928	0.194435	0.000377217	0.0033447
Cg4g003990	1.03917	2.24867	0.00038876	0.00342872
Cg4g019190	1.11023	4.78741	0.000391842	0.00344923
Cg1g016920	-3.61426	-0.199533	0.00039373	0.00345917
Cg8g019990	-1.15	2.34913	0.000394387	0.00346328
Cg7g019780	-3.27649	-1.11884	0.000395098	0.00346785
Cg8g012980	2.08645	0.978987	0.000399455	0.00349768
Cg2g001380	-1.18854	1.2779	0.000408722	0.00356683
Cg2g023730	-5.43527	-1.52085	0.000408948	0.0035671
Cg4g024520	2.308	-0.0408015	0.000410382	0.00357619
Cg7g000950	-2.77627	-0.573306	0.000411296	0.00358244
Cg4g006760	-1.22524	1.52871	0.000416677	0.00362066
Cg9g007790	-1.78849	1.36327	0.000421908	0.00365915
Cg7g006710	-5.60024	-1.42149	0.000428613	0.00370146
Cg9g020050	3.90991	-1.2824	0.000431865	0.00372348
Cg1g026330	1.76544	0.1816	0.000432362	0.00372501
Cg5g028610	2.91158	-0.741399	0.00043682	0.00375632
Cg2g000080	-6.45718	-0.837513	0.000442095	0.00379631
Cg5g003500	-1.91071	0.314116	0.000443974	0.00380886
Cg7g004010	-1.69219	0.577637	0.000449948	0.00384925
Cg9g001300	-1.447	1.45189	0.000457897	0.00390809
Cg1g017540	1.05226	2.6171	0.00046319	0.00394404
Cg8g022210	2.30152	-0.155957	0.00046503	0.00395417
Cg4g007760	1.54391	1.53872	0.000471389	0.00400263
Cg2g042720	1.31321	1.22869	0.000488294	0.00412888
CgUng001060	2.08644	-0.303932	0.000494264	0.00416777
Cg7g013410	1.13293	2.78409	0.000506754	0.00426126
Cg7g022020	1.13572	3.68828	0.000520934	0.00436842
Cg1g013980	1.03064	1.58715	0.000530481	0.00442952
Cg8g022690	5.54643	-1.46884	0.000535758	0.00446604
Cg5g029350	2.81919	-0.802882	0.000547264	0.00454186
Cg9g023200	3.39701	-0.395204	0.000549657	0.00455691
Cg8g019250	1.3781	3.18263	0.000556191	0.00460271
Cg6g018250	-1.21695	2.1167	0.000566076	0.00467814
CgUng003330	1.51926	0.707631	0.000569088	0.0047009
Cg5g009990	-3.87066	-1.28355	0.000569709	0.00470391
Cg9g014280	1.69217	0.133283	0.000572151	0.00471967
Cg6g004260	4.42346	0.697361	0.000575776	0.00474112
Cg5g005160	1.21157	1.38137	0.000585695	0.00480328
Cg6g006380	2.49693	-0.598668	0.000586876	0.00480864
Cg2g035650	3.83646	-0.771779	0.000607166	0.00493718
CgUng018950	-7.87238	0.325226	0.000623193	0.00503161
Cg8g023330	1.78524	0.507322	0.000630821	0.0050842
Cg3g014360	1.29542	2.55262	0.000633776	0.00510576
Cg8g000390	2.45616	0.751604	0.000637697	0.00513187
Cg7g000300	-5.34612	-1.57312	0.00064985	0.00521453
Cg7g002200	2.31174	0.0662603	0.000660912	0.00529165
Cg1g004060	1.14855	2.96564	0.000667304	0.00534049
Cg2g039310	1.76448	0.374615	0.000673466	0.00538507
Cg2g030070	-2.56713	-0.351036	0.000694892	0.00553214
Cg5g020150	-2.47644	-0.773614	0.000699652	0.00556275
Cg8g025000	1.87612	0.569155	0.000705432	0.00560138
Cg9g010790	3.91035	-1.28235	0.00070766	0.00561174
Cg6g015760	-4.74093	-0.685247	0.000709811	0.00562391
Cg2g011580	2.18942	0.332398	0.000714739	0.00565345
Cg5g006350	-2.27496	-0.713699	0.000714779	0.00565345
Cg5g027870	-1.10311	2.37391	0.000742431	0.00584176
Cg6g003200	1.31962	1.00488	0.000747021	0.00587028
Cg7g021620	-3.71993	-1.37381	0.000753197	0.00590863
Cg3g003230	1.64598	0.662853	0.000789258	0.00615183
Cg4g014030	-2.44784	-0.600783	0.00079081	0.00616129
Cg1g015600	-3.04703	-0.902308	0.000805393	0.0062562
Cg6g014500	5.54715	-1.46879	0.000808618	0.00627858
Cg9g015320	4.28036	-1.0413	0.000814352	0.00631235
Cg3g016510	1.30049	1.39577	0.000816759	0.00632563
Cg7g011470	1.15607	3.48505	0.000826453	0.00638445
Cg5g035470	1.16649	4.19784	0.000833139	0.00643337
Cg9g002000	-1.01383	2.7883	0.000837706	0.0064659
Cg2g033460	1.84831	-0.156306	0.000847497	0.00653052
Cg4g009660	-1.21908	1.54619	0.00084751	0.00653052
Cg3g005510	3.83682	-1.32688	0.000861814	0.0066095
Cg8g008170	3.83695	-1.32686	0.000861987	0.0066095
Cg6g017960	1.48106	0.455338	0.000864198	0.00661995
Cg2g044370	-1.85836	0.975004	0.000867975	0.0066433
Cg9g022650	-2.6744	-0.868908	0.000868747	0.00664642
Cg1g024440	-1.31879	1.61272	0.000871689	0.00666335
Cg3g016190	2.01026	0.874418	0.00089369	0.0068087
Cg1g017740	3.97846	-1.23935	0.000903199	0.00686108
Cg7g018290	-1.21912	2.59775	0.000903907	0.00686359
Cg9g008290	-1.32242	1.7726	0.000904933	0.00686852
Cg6g023520	-1.11345	1.41248	0.000908315	0.0068856
Cg7g008320	2.05634	-0.443746	0.000911914	0.00690714
Cg2g046580	-1.4759	0.529318	0.000927504	0.00701649
Cg4g014550	-1.32594	1.55341	0.000933075	0.0070557
Cg3g021250	2.41475	0.415734	0.000937886	0.00707872
CgUng004780	3.07687	-0.625864	0.00093806	0.00707872
Cg6g005190	-1.61626	0.577073	0.000968727	0.00726207
Cg2g014990	2.32237	-0.711846	0.000982689	0.00736371
Cg2g046710	-1.34804	0.70454	0.000994222	0.00744096
Cg9g004810	-1.16547	1.26289	0.00100682	0.00751985
Cg5g033330	-1.18853	1.27793	0.00106257	0.00786448
Cg3g019240	-1.46746	0.659941	0.00106818	0.00789404
Cg9g000920	1.27508	1.06685	0.00107296	0.00792299
Cg2g023170	-1.10646	2.37619	0.00112668	0.00825569
Cg3g013290	3.14546	1.56559	0.00113601	0.00830782
Cg8g022740	-2.28717	-0.0249419	0.00116372	0.00849004
Cg5g033660	1.38361	1.62922	0.00116756	0.00850444
CgUng020390	1.51906	0.481287	0.00118394	0.00861688
Cg3g015140	1.37874	0.772129	0.00120004	0.00872013
Cg7g003910	1.03173	5.04188	0.00121301	0.00878988
Cg4g007640	1.20245	1.86942	0.00121381	0.00879218
Cg1g018410	1.46174	1.00549	0.00127927	0.00919696
Cg8g014270	-1.0643	2.80603	0.00133773	0.00953081
Cg5g036620	1.23819	1.5689	0.0013469	0.00957367
Cg8g012150	1.70166	-0.00443598	0.00135281	0.00960823
Cg2g038880	2.12803	1.19131	0.00135669	0.00962543
Cg4g004140	1.9798	-0.493704	0.00136212	0.00965178
CgUng004850	1.17117	1.31102	0.00136458	0.00966545
Cg2g042900	-5.24653	-1.62775	0.00139803	0.00987552
Cg4g003410	1.27377	0.62818	0.00143903	0.0101208
Cg9g012510	1.30312	1.37517	0.0014628	0.0102694
Cg7g010070	1.83086	0.360788	0.00146429	0.0102759
Cg6g015210	-1.83831	-0.328573	0.00151564	0.0105931
Cg7g013440	1.38989	0.662647	0.00151915	0.0106015
Cg9g001570	1.95533	-0.28197	0.00152737	0.010649
Cg5g034890	1.19056	1.61695	0.00153471	0.0106871
Cg3g024020	2.24429	-0.598484	0.00154971	0.0107718
Cg2g031940	1.02063	1.32502	0.00157434	0.010918
Cg3g014320	-1.50245	1.09598	0.00157948	0.0109454
Cg7g008090	1.28478	2.48842	0.00158217	0.0109598
Cg6g011180	1.25127	2.59158	0.00160527	0.0110987
Cg2g006420	1.03982	1.62846	0.00162569	0.011206
Cg2g000540	-1.01537	1.69263	0.00162968	0.0112292
Cg9g001710	5.0562	-1.74209	0.00163241	0.0112438
Cg5g038180	-1.30746	2.88938	0.00163585	0.0112505
Cg7g010130	-1.23328	1.83543	0.00166926	0.0114586
Cg9g004510	1.27661	0.813261	0.0016772	0.0115045
Cg9g005150	2.68545	-1.15686	0.00172393	0.0117763
Cg9g009020	1.01252	1.74589	0.00172942	0.0118094
Cg6g000380	-1.36207	1.46532	0.00173362	0.0118248
Cg3g012990	2.37274	-0.867319	0.00175737	0.0119689
Cg5g023340	-1.43706	0.300527	0.00175835	0.0119711
Cg5g032660	2.70067	-0.654241	0.00175956	0.0119748
Cg6g019240	1.57699	0.519417	0.00176844	0.0120218
Cg7g007510	-2.19553	-0.600773	0.00179195	0.012141
Cg5g026210	5.16792	-1.68319	0.00180925	0.0122536
Cg6g007890	-1.0024	1.96086	0.00184719	0.0124781
Cg8g020000	-1.01719	1.64195	0.00186997	0.0126086
Cg1g013430	-1.25448	2.5626	0.0019651	0.0131336
Cg2g031470	1.91002	-0.419459	0.00199573	0.0133041
Cg4g000830	1.37518	0.481176	0.00200189	0.0133257
Cg8g004770	5.16772	-1.68321	0.00200511	0.0133333
Cg2g033710	-1.47689	0.270848	0.00203139	0.0134729
Cg5g011840	5.05599	-1.74211	0.00203865	0.0135113
Cg3g022390	-1.1707	1.40588	0.00205231	0.0135968
Cg4g001070	1.73505	0.228351	0.00210646	0.0138993
Cg6g004540	1.24244	2.81527	0.00212519	0.0140084
Cg1g016590	3.7617	-1.37274	0.00216782	0.0142003
Cg9g023350	-1.0731	1.17864	0.00218295	0.0142757
Cg5g037160	1.81203	0.21314	0.00219513	0.0143451
Cg1g019140	2.98745	-0.969093	0.00222014	0.0144722
Cg4g014480	-2.81264	-0.547298	0.00225161	0.0146407
Cg5g033370	3.12397	-1.23936	0.00230963	0.014954
Cg7g010720	-2.05619	-0.546786	0.0023184	0.0150054
Cg3g007560	-1.04183	1.88478	0.00234534	0.0151475
Cg6g019580	1.22788	2.47237	0.00234906	0.0151662
Cg5g033640	-1.4205	0.343401	0.00236004	0.0152263
Cg3g016530	1.37693	0.387912	0.00240078	0.0154618
Cg2g002860	1.38405	1.56316	0.00244784	0.0157094
Cg2g036980	1.89949	-0.217771	0.00245333	0.015728
Cg7g007810	5.05607	-1.7421	0.00245593	0.0157392
Cg2g014830	5.05621	-1.74209	0.00245859	0.0157507
Cg4g012010	-1.10692	1.36441	0.00246056	0.015755
Cg9g021660	-5.03055	-1.74315	0.00249551	0.0159534
Cg5g007150	2.61698	-1.19759	0.00249635	0.0159534
Cg1g004750	-1.22518	0.625224	0.00253904	0.0161582
Cg1g014520	1.93996	0.493977	0.00261177	0.0165346
Cg7g012190	-1.41331	0.285734	0.00265363	0.0167589
Cg5g042940	1.04283	1.29649	0.00278252	0.01744
Cg5g044720	1.11797	1.96421	0.00279405	0.0174942
Cg2g016490	-1.3686	0.256301	0.00282762	0.017662
Cg8g021360	-1.5897	0.22569	0.00282996	0.0176705
Cg4g023320	1.36253	0.685352	0.00283218	0.0176783
Cg5g014370	-2.39569	-1.04262	0.00283831	0.0177105
Cg1g028030	-2.01341	-0.573369	0.00283972	0.0177133
Cg1g021990	-1.41345	0.439858	0.00290336	0.0180301
Cg7g021690	1.12995	0.883546	0.00291611	0.0180847
Cg3g013000	1.81766	-0.176495	0.0029186	0.018094
Cg2g002920	-1.2054	0.830598	0.00292459	0.0181187
Cg3g025020	1.17574	3.37331	0.00294567	0.0182246
Cg5g031890	1.22692	3.46735	0.00296034	0.0182905
Cg9g014250	-3.63499	-1.42147	0.00298935	0.018451
Cg2g022370	-2.23514	-0.0618936	0.00300388	0.0185219
Cg4g009780	2.26361	-0.934479	0.00300679	0.0185336
Cg5g035630	-1.20512	1.31402	0.00302243	0.0186111
CgUng001830	2.97423	-1.32682	0.00309898	0.0189991
Cg9g005400	-3.46069	-1.52083	0.00312271	0.0190996
Cg2g040230	5.05626	-1.74208	0.00312675	0.0191115
Cg6g017820	5.05702	-1.74203	0.00314071	0.0191647
Cg2g002830	-2.77008	-1.08022	0.00315254	0.0192241
Cg3g020840	3.9237	-0.711568	0.0031845	0.0193801
Cg9g009050	-1.11732	1.57763	0.00319466	0.019416
Cg5g002060	-4.91203	-1.80425	0.00322512	0.019562
Cg9g016910	-1.57089	1.70327	0.003263	0.0197589
Cg4g010580	-5.33971	-1.57356	0.00329994	0.0199495
Cg8g014300	2.06116	-0.571805	0.00331435	0.0200053
Cg4g006540	2.5157	2.04896	0.00331508	0.0200053
Cg1g028930	2.11537	-0.176538	0.0033159	0.0200053
Cg9g027750	1.33887	0.921701	0.00333635	0.0200831
Cg2g032010	1.30812	1.05804	0.00338259	0.0203078
Cg3g020980	1.00004	5.21145	0.00343105	0.0205514
Cg8g023310	-2.15733	-0.970641	0.00344901	0.0206472
Cg1g025400	1.31698	1.38145	0.00346788	0.0207175
Cg9g012450	4.93445	-1.80354	0.00350655	0.0209143
Cg2g044020	1.05432	1.89333	0.00351654	0.0209548
Cg3g013410	4.93524	-1.80347	0.00351679	0.0209548
Cg3g014910	-1.06811	0.841162	0.00353359	0.0210275
Cg6g010040	-1.42337	1.94989	0.00356926	0.0212258
Cg8g018740	-1.56791	-0.0619179	0.00358355	0.02129
Cg6g010000	1.12926	2.00118	0.00359995	0.0213666
Cg5g025040	3.54174	-0.0406816	0.0036139	0.0214123
Cg2g025550	-4.91114	-1.80433	0.00365198	0.0216051
Cg5g039920	1.03224	1.1004	0.00371285	0.0219347
Cg2g021010	-1.23072	1.70998	0.00376246	0.0221509
Cg5g028460	1.55677	-0.0977692	0.00377798	0.0222208
Cg6g023250	-2.19808	-0.600456	0.00378028	0.0222271
Cg2g043180	-1.64075	-0.262139	0.00378155	0.0222274
Cg9g026010	-2.70353	1.6383	0.00381157	0.0223678
Cg3g024130	1.11096	0.931443	0.00382678	0.0224305
CgUng003760	-1.32008	0.870623	0.00382717	0.0224305
Cg1g020250	1.61489	-0.059348	0.00387475	0.0226802
Cg3g008600	-3.36505	-1.57307	0.00388792	0.0227041
Cg9g016860	-1.16453	0.625345	0.00394408	0.0229461
Cg9g006050	-1.8803	-0.65604	0.0039693	0.0230561
Cg2g019510	1.23803	0.604592	0.00399047	0.0231496
Cg2g039760	1.07352	1.93707	0.00406304	0.0234661
Cg5g043280	1.74727	0.824283	0.00416766	0.0239565
Cg6g010320	1.52106	0.532365	0.0041749	0.0239906
Cg4g005750	1.65105	-0.19738	0.0042064	0.0241336
Cg2g011220	-1.20805	2.12468	0.0042215	0.0241898
Cg1g008420	-1.05022	3.16804	0.00431374	0.0246254
Cg7g014060	1.43357	0.374402	0.00432015	0.0246466
Cg7g002510	-2.19373	0.2858	0.00444301	0.0252528
Cg3g000770	-1.27651	0.577781	0.00448973	0.025439
Cg6g023910	-1.13092	1.2409	0.00454827	0.0257068
Cg5g039340	-1.56318	0.72587	0.00458866	0.025903
Cg2g029780	1.57376	0.302907	0.00459122	0.0259095
Cg2g043260	1.13679	2.06262	0.00466397	0.0262388
Cg2g040700	-1.29423	1.48964	0.00468676	0.0263426
Cg1g023940	1.3654	0.519175	0.00471706	0.0264697
Cg5g005940	-4.91186	-1.80428	0.00473331	0.0265307
Cg8g000960	2.23481	-0.326565	0.00474064	0.0265636
Cg9g026870	-1.18662	0.851235	0.00479196	0.0268018
Cg8g011240	-2.49761	-1.24061	0.00486559	0.0270972
Cg9g021990	-1.20647	0.726484	0.00488107	0.0271707
Cg6g016230	1.19861	0.729044	0.00503726	0.0279
Cg3g023970	-2.56788	-0.935994	0.00504152	0.0279151
Cg3g024440	-1.26981	2.33505	0.00506761	0.0280425
Cg6g004160	-1.61216	-0.470454	0.00508205	0.0281139
Cg1g014770	-2.50989	-0.971044	0.0051474	0.0283798
Cg2g016790	4.93401	-1.80357	0.00514879	0.0283798
Cg3g006770	1.95429	-0.281708	0.00516265	0.0284476
Cg2g005410	1.1232	2.2675	0.00520102	0.0286331
Cg2g009290	-1.31856	0.329672	0.00521435	0.0286978
Cg8g023380	-1.093	1.50341	0.0052492	0.0288461
Cg2g033300	-1.96964	-0.901836	0.00527481	0.0289607
Cg8g008370	-1.57015	-0.306084	0.00529535	0.0290643
Cg8g024780	-1.33205	1.51523	0.00531344	0.0291201
Cg3g000570	2.01646	-0.90056	0.00531776	0.029135
Cg9g015110	1.13315	1.46255	0.00534079	0.0292349
Cg6g012270	-1.05319	1.28543	0.00538791	0.0294222
Cg5g015380	4.80233	-1.86765	0.00540401	0.0294836
Cg7g006930	4.8023	-1.86765	0.00540713	0.0294918
Cg5g008140	1.06513	0.931152	0.00543395	0.0296115
Cg2g016620	-2.49835	-1.2406	0.00546135	0.0296899
Cg2g006990	1.73906	-0.419672	0.00546507	0.0297013
Cg4g022920	5.05775	-1.74199	0.00548849	0.0297842
Cg4g013210	2.89279	-1.37273	0.00553644	0.0300087
Cg9g000760	1.58526	-0.0784786	0.00561221	0.0303051
Cg2g016360	1.05816	1.16605	0.00565659	0.0304877
Cg3g015170	-2.76234	-1.42124	0.00583848	0.0312557
Cg9g003250	-1.38508	0.947745	0.00586586	0.0313921
Cg5g029060	2.46759	-1.28253	0.00593037	0.0316685
Cg2g012870	2.46786	-1.28256	0.00593122	0.0316685
Cg5g005470	-2.42173	-1.28365	0.00606997	0.0322959
Cg9g016760	-1.28488	0.256408	0.00610137	0.0323886
Cg8g017510	-1.40201	-0.0248081	0.00615268	0.0326028
Cg2g030200	-5.03078	-1.74309	0.00618708	0.032747
Cg4g016170	-1.10038	2.26902	0.00622476	0.0328892
Cg2g041700	-1.09807	0.693672	0.00626377	0.0330283
Cg2g027400	2.06516	-0.711793	0.00632293	0.033321
Cg2g043630	1.03369	2.897	0.00634631	0.0334056
Cg5g012720	-1.6103	-0.373853	0.00649092	0.0340195
Cg8g012830	1.61512	0.0137999	0.00652883	0.0341887
CgUng014040	2.46675	-1.28251	0.00654446	0.0342452
Cg8g020290	2.80713	-1.4201	0.00654525	0.0342452
Cg8g014160	-5.24892	-1.62756	0.00660888	0.0345195
Cg7g015430	-1.24173	1.38451	0.00669934	0.0349112
Cg5g016770	1.03199	1.31035	0.0067207	0.0350025
Cg8g006070	1.08376	2.01496	0.00675393	0.0351355
Cg2g012200	4.93415	-1.80355	0.0068733	0.0356649
Cg1g011080	1.09899	1.11685	0.00701761	0.0362385
Cg7g000940	2.2431	-1.15698	0.00709498	0.0365418
Cg1g020970	1.61924	-0.396006	0.00709638	0.0365418
Cg6g010370	2.96075	0.197809	0.0071047	0.0365743
Cg1g024210	1.74057	0.628103	0.00712008	0.0366249
CgUng013320	3.30225	-1.62659	0.00719404	0.0369403
Cg9g014820	3.30225	-1.62659	0.00719893	0.036955
Cg3g000680	3.40554	-1.57216	0.00720182	0.0369572
Cg3g025820	-1.13028	0.399489	0.0072034	0.0369572
Cg7g008700	-1.32822	1.39688	0.00723021	0.0370426
Cg8g017860	4.80261	-1.86764	0.00727847	0.0372376
Cg1g023120	-1.5373	-0.00697226	0.00731578	0.037397
Cg6g019440	5.16788	-1.68318	0.00732116	0.037414
Cg8g021870	-1.11891	4.69552	0.00733159	0.0374463
Cg2g046810	3.83685	-1.32683	0.00733557	0.0374562
Cg8g011100	-2.19575	-1.15818	0.00734387	0.0374881
Cg5g040690	-2.7106	-0.421599	0.00746358	0.0380247
Cg5g033420	-1.70592	1.45128	0.0076025	0.03856
Cg6g015910	2.31963	-0.900354	0.00760599	0.0385671
Cg8g017550	-5.14472	-1.68412	0.00764332	0.038724
Cg5g034080	5.36845	-1.57211	0.00766719	0.0387804
Cg7g017800	-1.1035	0.83119	0.00773177	0.0390528
Cg4g011320	1.28298	1.10069	0.0077517	0.0391101
Cg6g005600	2.80807	-1.42009	0.00777324	0.0391863
Cg2g002000	4.93366	-1.80358	0.0077952	0.0392753
Cg1g007620	2.08027	-1.04146	0.00792572	0.0398559
Cg4g021510	1.44697	0.165622	0.00812935	0.0407338
Cg8g020300	-4.90813	-1.80452	0.00816969	0.0408899
Cg8g005450	1.34426	0.415095	0.00833094	0.0415499
Cg2g035880	1.53594	0.0310648	0.00838766	0.0418214
Cg5g040710	-1.86967	-0.8044	0.00840807	0.0418888
Cg4g008660	2.04942	0.0662073	0.00851175	0.0423128
Cg5g040300	-1.64712	0.384729	0.00859243	0.0426674
Cg2g023200	1.24599	0.792545	0.00864031	0.0428119
Cg2g029550	1.52679	-0.117212	0.00865121	0.0428426
Cg6g019610	2.71644	-1.46898	0.00871452	0.043086
Cg3g025680	3.83586	-1.32684	0.00874672	0.0432334
Cg2g034030	1.15504	0.627871	0.00880214	0.0434838
Cg6g016190	2.89399	-1.37272	0.00882578	0.043577
Cg5g030400	2.33731	0.59378	0.00896761	0.0441458
Cg2g028110	1.4359	2.37176	0.00898737	0.0442311
Cg1g016410	-1.09641	0.890326	0.00916061	0.0449261
Cg7g022060	2.8097	-1.42011	0.00921368	0.0451379
Cg3g009200	5.54444	-1.46898	0.00924445	0.04524
Cg3g007360	1.19469	0.273622	0.00926924	0.0453248
Cg5g009360	-1.72043	-0.627585	0.00928727	0.0453887
Cg2g040530	-1.28013	-0.0994835	0.0093217	0.0455203
Cg9g017450	-1.0117	2.37785	0.00933439	0.0455646
Cg1g005540	1.61644	0.387722	0.00936971	0.0456814
Cg2g045760	-4.77474	-1.86866	0.00943154	0.0459337
Cg4g002900	-1.61033	-0.373997	0.00957621	0.046477
Cg9g009100	-1.85087	-0.970537	0.0096373	0.046711
Cg6g006080	3.2581	-1.15669	0.00969944	0.0469252
Cg2g038460	1.47896	-0.304464	0.0097261	0.0470293
Cg3g011590	4.65617	-1.9348	0.00975987	0.0471675
Cg1g026790	2.20352	-0.969051	0.00998087	0.0480446
Cg7g002090	-1.80653	-0.573735	0.00998868	0.0480695
Cg5g007490	1.1762	0.212583	0.00999895	0.0480936
Cg2g044110	-3.25971	-1.62764	0.0100911	0.0484229
Cg1g024830	4.65589	-1.93482	0.0101494	0.0486634
Cg3g013530	1.64972	-0.117159	0.010191	0.0488501
Cg6g006240	-1.71734	-0.627996	0.0102222	0.0489225
Cg3g015160	-2.12318	-1.19882	0.0102958	0.0492226
Cg8g000140	1.22466	1.00546	0.0103438	0.0494394

## Sheet: 115 M vs G
Gene_ID	logFC	logCPM	PValue	FDR
Cg6g010100	-10.8743	5.76486	5.23161e-258	9.47654e-254
Cg4g023560	-13.3488	5.57412	2.70928e-242	2.45379e-238
Cg2g019560	8.25033	8.44872	3.11124e-208	1.87857e-204
Cg7g008570	-10.7747	4.87969	3.96349e-195	1.79486e-191
Cg2g002440	-5.11618	8.28885	9.95756e-187	3.60742e-183
Cg5g026330	-9.224	5.00038	2.912e-178	8.79133e-175
Cg9g024210	-6.01401	5.49647	1.4563e-171	3.76849e-168
Cg8g004960	-5.93948	5.96866	8.0348e-161	1.81928e-157
Cg9g008050	-14.9107	7.13308	1.47161e-155	2.96187e-152
Cg2g005000	-10.2934	4.40134	1.34961e-138	2.44468e-135
Cg7g001660	-8.59821	4.37939	1.75336e-127	2.88731e-124
Cg9g012240	-12.3296	4.55953	1.65602e-126	2.49976e-123
Cg6g020950	-9.3603	4.25913	6.07716e-123	8.46782e-120
Cg7g004480	-12.234	4.46438	1.44021e-119	1.86343e-116
Cg7g018580	-3.52059	6.85198	1.10712e-111	1.33696e-108
Cg6g010520	7.18366	6.09079	1.78179e-110	2.01721e-107
Cg9g016400	-5.14505	7.59969	5.47432e-109	5.83305e-106
Cg2g014850	11.5395	3.77489	4.95319e-108	4.98456e-105
Cg1g017660	-4.05898	5.20778	1.28055e-107	1.22084e-104
Cg4g008370	-4.45871	5.2789	2.86045e-106	2.59071e-103
Cg7g018180	5.23988	8.26416	4.10779e-104	3.54326e-101
Cg2g020420	-3.39332	6.84102	5.42466e-104	4.46647e-101
Cg4g001050	-4.77866	7.02623	7.07147e-104	5.56925e-101
Cg4g011140	-11.4176	3.6552	2.26991e-103	1.71322e-100
Cg4g022640	-5.1028	5.66126	6.6485e-103	4.81723e-100
Cg6g010480	-8.84451	5.86451	1.01112e-101	7.04441e-99
Cg6g006100	-3.66751	5.88378	1.58176e-101	1.06118e-98
Cg9g014060	11.7667	5.86406	3.86556e-100	2.50074e-97
Cg2g018320	-11.5888	3.8245	6.36086e-100	3.97313e-97
Cg7g001070	-4.10788	6.11764	2.58762e-99	1.56241e-96
Cg9g022190	-9.76122	3.87395	9.37775e-97	5.47963e-94
Cg1g024780	5.30231	4.4521	3.35447e-94	1.89884e-91
Cg6g024910	-4.30223	4.80575	3.74787e-94	2.05724e-91
Cg2g044070	-7.12739	4.01754	2.69341e-92	1.43495e-89
Cg7g017790	-3.85551	5.44843	4.8371e-91	2.50341e-88
Cg1g006830	3.55678	4.97461	1.55917e-87	7.84522e-85
Cg2g021840	5.238	5.82243	1.36424e-84	6.6789e-82
Cg2g001440	-7.31882	4.35165	1.72433e-83	8.2196e-81
Cg2g002330	-8.04115	3.45832	1.02242e-82	4.70464e-80
Cg3g006200	-4.26228	4.41642	1.0389e-82	4.70464e-80
Cg9g002500	-6.89823	3.63136	1.82026e-82	8.04199e-80
Cg7g002060	-4.0709	4.88032	2.45464e-82	1.05865e-79
Cg2g001400	-4.52482	4.15153	1.88112e-81	7.92433e-79
Cg6g014890	-11.0071	3.25018	4.11235e-81	1.69298e-78
Cg5g041210	-4.127	5.07434	9.30484e-81	3.74551e-78
Cg7g005360	-4.61417	5.78426	2.83481e-80	1.1163e-77
Cg5g019800	4.84523	5.82901	1.65191e-79	6.36651e-77
Cg1g008560	2.92693	6.58587	1.16749e-77	4.40582e-75
Cg1g014830	5.12282	4.96123	1.79965e-74	6.65284e-72
Cg2g017700	-9.29099	3.40971	6.34446e-74	2.29847e-71
Cg6g008010	-4.52313	4.10151	1.47989e-73	5.25622e-71
Cg8g004940	5.07818	5.61966	7.4107e-70	2.58149e-67
Cg9g000950	-3.98461	4.5201	3.23938e-69	1.10713e-66
Cg6g011970	-4.30823	5.10455	1.67741e-68	5.62677e-66
Cg5g001520	-4.9231	8.18379	8.2534e-68	2.71822e-65
Cg5g023800	-5.48041	3.58595	1.10263e-67	3.56662e-65
Cg5g036300	7.07051	3.7945	2.99408e-65	9.51487e-63
Cg2g036410	-6.52487	3.93329	6.95295e-65	2.17148e-62
Cg2g021210	-8.90682	3.03205	1.34293e-64	4.12302e-62
Cg8g010210	10.9028	3.14614	3.44124e-64	1.03891e-61
Cg4g012710	-3.12669	7.16321	4.94445e-64	1.46826e-61
Cg7g004430	-10.8121	3.05824	1.31029e-63	3.82817e-61
Cg9g021670	2.57472	8.77727	4.4905e-63	1.29112e-60
Cg7g000350	-5.43308	3.39967	7.79732e-63	2.19895e-60
Cg4g005590	-11.9162	4.14851	7.89069e-63	2.19895e-60
Cg6g000040	-3.39017	4.32398	5.57333e-62	1.52963e-59
Cg4g007830	-3.41103	5.99133	9.48693e-62	2.56487e-59
Cg1g024700	8.53585	3.43943	4.76194e-61	1.2685e-58
Cg5g008630	4.28508	6.65425	1.5794e-60	4.14628e-58
Cg9g014210	3.63771	4.52286	1.88664e-60	4.88208e-58
Cg5g006050	3.41187	4.69396	5.78857e-60	1.47682e-57
Cg7g001150	2.6954	8.66719	2.33535e-58	5.79732e-56
Cg2g013140	2.8816	5.27123	2.33634e-58	5.79732e-56
Cg7g002810	3.06056	5.05401	4.81557e-57	1.17877e-54
Cg9g025790	-4.06441	4.12639	5.301e-57	1.2803e-54
Cg2g006370	-3.39655	4.64413	2.03996e-56	4.86208e-54
Cg3g021630	-4.27243	4.21059	3.33589e-56	7.84756e-54
Cg6g010880	-3.18861	4.58036	1.40516e-55	3.26322e-53
CgUng000240	-10.3242	2.58019	1.49618e-55	3.4306e-53
Cg1g029350	10.3132	2.56808	1.68813e-55	3.82235e-53
Cg7g021370	-3.55752	4.04543	7.42958e-55	1.66147e-52
Cg4g010230	2.78633	5.36863	1.18399e-54	2.61545e-52
Cg8g005550	4.4483	6.15205	2.91978e-54	6.37216e-52
Cg9g025450	2.30157	7.65507	3.45802e-54	7.45697e-52
Cg6g020390	-2.49695	5.46619	3.53121e-54	7.52521e-52
Cg9g006040	-10.3146	2.57098	8.08351e-54	1.70261e-51
Cg9g010390	4.75187	5.67257	8.74215e-54	1.82018e-51
Cg8g002980	-2.48421	7.93781	4.2245e-53	8.69574e-51
Cg6g006430	-2.51323	6.98735	4.36479e-53	8.88358e-51
Cg2g043210	-7.88675	3.30602	2.36478e-52	4.7595e-50
Cg5g034890	3.9229	3.8391	3.7853e-52	7.53482e-50
Cg4g020700	-2.37124	5.43992	3.90271e-52	7.68409e-50
Cg9g007200	2.81946	5.56902	8.70457e-52	1.69234e-49
Cg6g010190	4.45289	5.09089	8.78214e-52	1.69234e-49
Cg9g017490	6.20235	4.58312	3.10651e-51	5.92329e-49
Cg3g003920	4.6319	3.26745	3.84311e-51	7.25147e-49
Cg7g010650	-6.63101	4.77392	4.01286e-51	7.49371e-49
Cg2g023680	-6.06681	6.89996	5.34226e-51	9.87446e-49
Cg4g006100	-10.1412	2.40211	1.03677e-50	1.89698e-48
Cg2g017460	2.25257	6.02926	1.62689e-50	2.94695e-48
Cg6g007120	-6.64221	2.99288	2.18861e-50	3.92519e-48
Cg9g016730	-10.0649	2.32785	6.98259e-50	1.24003e-47
Cg2g035460	3.65977	5.12668	7.69309e-50	1.35294e-47
Cg2g027520	-2.20963	6.38499	1.18106e-49	2.05708e-47
Cg1g014850	-2.73661	4.65805	1.53463e-49	2.64746e-47
Cg8g023750	-2.13989	6.42599	2.13205e-49	3.6434e-47
Cg5g033400	-2.15187	6.82849	2.96856e-49	5.02547e-47
Cg9g011770	-2.27507	5.23269	5.02105e-49	8.42142e-47
Cg2g042560	-2.76202	4.37233	7.55316e-49	1.25521e-46
Cg2g022340	-8.31845	2.45747	1.46899e-48	2.41902e-46
Cg4g007620	-7.87201	3.95548	2.23663e-48	3.64994e-46
Cg7g007780	11.1323	3.37209	3.60706e-48	5.83377e-46
Cg1g014740	3.39332	4.25952	1.02804e-46	1.64796e-44
Cg9g028280	-10.1319	2.39282	1.2137e-46	1.92851e-44
Cg7g000780	-2.71642	4.83466	1.4673e-46	2.31119e-44
Cg7g021380	-4.06615	3.59552	1.50236e-46	2.34602e-44
Cg5g001530	-3.72554	6.52056	4.98322e-46	7.71505e-44
Cg5g036730	-2.18809	6.64522	5.62266e-46	8.63126e-44
Cg9g005380	3.03209	4.37527	1.72872e-45	2.63143e-43
Cg6g019270	-2.87115	6.83914	1.92753e-45	2.9096e-43
Cg2g021200	-4.95928	2.94564	2.66761e-45	3.99348e-43
CgUng003940	-10.1839	2.44392	4.21114e-45	6.2525e-43
Cg6g015220	8.03028	2.17279	2.01604e-44	2.96899e-42
Cg9g028510	-10.6002	2.84984	2.23058e-44	3.25845e-42
Cg7g022370	-5.74199	3.06031	2.2516e-44	3.26285e-42
Cg1g012970	-1.9871	6.02525	2.41845e-44	3.47682e-42
Cg9g008090	3.66899	5.14086	5.48333e-44	7.82087e-42
Cg7g003640	-2.69974	5.13652	1.10811e-43	1.56814e-41
Cg5g011860	9.84138	2.10914	1.30183e-43	1.82801e-41
Cg9g027320	-6.51122	2.33486	3.1878e-43	4.44184e-41
Cg4g011120	-4.84406	3.21952	3.22503e-43	4.4594e-41
Cg4g003110	-2.24073	6.05255	6.47561e-43	8.8863e-41
Cg9g009660	-3.19286	5.50168	6.85692e-43	9.33882e-41
Cg6g024360	-2.11385	5.38438	9.87271e-43	1.33458e-40
Cg2g026810	-2.91664	4.53314	1.70835e-42	2.29222e-40
Cg8g022790	-2.71571	4.69293	3.30983e-42	4.4084e-40
Cg7g003610	-5.40545	2.84766	3.50125e-42	4.62931e-40
Cg2g016980	-9.98377	2.24909	4.94084e-42	6.48539e-40
Cg7g012410	-2.92498	4.17391	6.94792e-42	9.05429e-40
Cg7g005050	-9.93703	2.20392	8.27816e-42	1.07108e-39
Cg9g002560	-6.89562	2.34126	9.50749e-42	1.22141e-39
Cg1g012560	-4.31454	4.9659	1.72625e-41	2.20206e-39
Cg9g009420	-2.0734	10.1846	1.75606e-41	2.22443e-39
Cg5g023780	9.82477	2.09298	3.21065e-41	4.03873e-39
Cg5g003510	2.07039	7.47676	4.98209e-41	6.22383e-39
Cg5g023100	-2.40223	7.38944	5.83805e-41	7.24318e-39
Cg4g006750	-3.16162	3.53094	6.72588e-41	8.28793e-39
Cg9g025950	-2.33544	4.65755	1.44353e-40	1.76677e-38
Cg8g008960	-5.11841	2.8593	1.4661e-40	1.78235e-38
Cg9g021460	-2.02186	6.30243	5.1852e-40	6.26165e-38
Cg2g046240	-2.21835	5.46719	6.97754e-40	8.37028e-38
Cg2g002880	-10.2495	2.50752	1.17471e-39	1.39992e-37
Cg9g007530	-1.95221	5.389	1.20627e-39	1.42813e-37
Cg4g013500	-2.14747	5.9854	1.27959e-39	1.5051e-37
Cg3g009220	-6.29416	2.12657	1.36491e-39	1.5951e-37
Cg1g013700	4.8422	6.7245	2.45253e-39	2.84776e-37
Cg1g004510	-3.97266	4.04119	5.62045e-39	6.48464e-37
Cg7g010360	2.88686	4.31631	5.6842e-39	6.51668e-37
Cg2g010480	-5.84809	3.80125	9.54985e-39	1.08796e-36
Cg2g044990	2.74658	5.44111	1.38641e-38	1.56837e-36
Cg2g040490	3.33919	3.78524	1.39399e-38	1.56837e-36
Cg1g027670	8.43848	2.5686	1.73708e-38	1.94232e-36
Cg5g041840	-2.81502	4.84875	2.64569e-38	2.94012e-36
Cg2g002300	-5.23466	3.80154	5.3542e-38	5.91377e-36
Cg6g007350	-9.59961	1.87796	7.35128e-38	8.07037e-36
Cg3g016360	-4.9118	4.11098	9.22325e-38	1.00645e-35
Cg2g040620	-4.74408	2.50493	1.07527e-37	1.16631e-35
Cg2g010830	-2.78445	4.37258	1.57355e-37	1.69662e-35
Cg7g002540	-2.42385	4.5532	2.08235e-37	2.23194e-35
Cg7g020530	2.3674	6.52653	2.56485e-37	2.73293e-35
Cg9g007230	-2.43732	5.18432	3.41262e-37	3.61499e-35
Cg6g010810	5.79378	2.16867	5.06313e-37	5.33218e-35
Cg8g014180	-9.5236	1.80489	6.2131e-37	6.50543e-35
Cg7g015100	-3.93028	7.4189	9.19276e-37	9.56998e-35
Cg9g026290	-9.56352	1.84363	3.62778e-36	3.75506e-34
Cg2g002460	-5.60566	2.20048	4.6982e-36	4.83541e-34
Cg9g011580	-5.69376	2.62192	5.59204e-36	5.72284e-34
Cg3g008620	-9.6484	1.92486	5.83397e-36	5.93688e-34
Cg9g021890	-2.45795	5.68596	9.80913e-36	9.9264e-34
Cg6g012060	-2.95421	3.85238	1.5347e-35	1.54442e-33
Cg5g039240	-4.26034	3.17881	1.58055e-35	1.58177e-33
Cg1g019780	-5.14515	2.2419	1.88316e-35	1.87426e-33
Cg2g028350	-5.64632	2.03535	2.0644e-35	2.04341e-33
Cg2g002010	2.44215	10.2625	2.07807e-35	2.04577e-33
Cg2g006310	-4.75346	3.6453	2.47889e-35	2.42717e-33
Cg9g014240	-9.58508	1.86386	3.41396e-35	3.32475e-33
Cg6g019240	4.16782	2.63199	5.23886e-35	5.07469e-33
Cg4g024770	2.05875	7.4228	5.85995e-35	5.64612e-33
Cg9g018030	-5.61905	2.00952	8.28204e-35	7.93761e-33
Cg7g001960	3.74922	3.77406	1.01892e-34	9.71405e-33
Cg9g021920	-1.74226	5.44273	1.41055e-34	1.33773e-32
Cg7g023190	-3.98843	4.01891	1.45132e-34	1.36923e-32
Cg6g016630	-1.89276	4.97021	1.50016e-34	1.40797e-32
Cg5g038940	-5.39977	2.61338	1.59304e-34	1.48744e-32
Cg7g008900	9.32665	1.61437	1.87391e-34	1.74071e-32
Cg3g007150	-3.24273	6.21051	1.42001e-33	1.31235e-31
Cg5g021520	-3.17255	3.2938	1.49875e-33	1.37809e-31
Cg5g032800	4.48368	3.5998	1.63918e-33	1.4996e-31
Cg9g018640	5.17369	2.51026	2.76585e-33	2.51762e-31
Cg8g010420	-1.99088	4.5996	3.475e-33	3.14731e-31
Cg2g043490	-3.06794	3.30485	3.73751e-33	3.36822e-31
Cg4g009920	-2.22635	6.02336	4.85988e-33	4.35801e-31
Cg5g004180	-7.31544	2.74863	5.42802e-33	4.8435e-31
Cg5g025930	-4.09645	2.46106	5.85211e-33	5.19633e-31
Cg3g014480	1.95326	5.08446	6.1558e-33	5.43932e-31
Cg2g042810	-7.71867	1.87823	6.77307e-33	5.9557e-31
Cg4g024610	2.51416	3.78967	6.84507e-33	5.98993e-31
Cg4g005820	-2.74922	4.74793	1.10577e-32	9.61076e-31
Cg1g028790	9.26536	1.55594	1.10889e-32	9.61076e-31
Cg9g022230	-2.11475	5.95943	1.14947e-32	9.91501e-31
Cg3g014370	-6.78313	1.74326	1.63893e-32	1.40699e-30
Cg3g012140	-2.93303	3.47268	2.63064e-32	2.2477e-30
Cg6g012150	1.80858	5.28814	2.82046e-32	2.39858e-30
Cg4g021180	1.8462	9.14121	2.96115e-32	2.50646e-30
Cg9g001440	-2.57528	4.18605	4.61943e-32	3.89192e-30
Cg3g025700	3.82838	2.65133	4.69081e-32	3.93377e-30
Cg2g008060	3.64601	3.46163	6.31226e-32	5.26914e-30
Cg7g022970	1.90822	4.91248	6.41062e-32	5.32669e-30
Cg6g010530	4.42611	4.23019	7.73859e-32	6.40077e-30
Cg1g016380	-5.19927	2.15045	1.12116e-31	9.23121e-30
Cg9g003780	1.86739	6.66082	1.22238e-31	1.00191e-29
Cg5g030380	3.95992	2.59194	2.08358e-31	1.70009e-29
Cg2g003170	-6.07628	1.91957	2.11661e-31	1.71929e-29
Cg1g025210	6.64455	2.98885	2.17622e-31	1.75982e-29
Cg8g013350	4.53218	2.11715	2.3381e-31	1.88233e-29
Cg7g011650	-2.06699	4.56705	3.11491e-31	2.49661e-29
Cg9g001190	-2.90045	3.8968	3.54478e-31	2.82864e-29
Cg5g042960	-2.23348	6.00929	5.79209e-31	4.60166e-29
Cg5g011730	-1.92042	4.62408	6.76932e-31	5.35456e-29
Cg9g006840	-9.17674	1.47405	8.03339e-31	6.32682e-29
Cg4g017770	9.51851	1.79764	9.21083e-31	7.22272e-29
Cg7g007290	-1.7802	8.08807	9.92579e-31	7.74982e-29
Cg1g013420	-9.24176	1.53576	1.32031e-30	1.02644e-28
Cg9g016360	-1.89161	7.05332	1.84544e-30	1.42856e-28
Cg2g040650	-7.50989	1.67896	1.93221e-30	1.48936e-28
Cg4g018330	1.98393	6.27315	2.11617e-30	1.62425e-28
Cg9g010680	-9.10885	1.40969	3.33523e-30	2.54913e-28
Cg9g025770	1.7982	5.34159	3.89977e-30	2.96808e-28
CgUng013340	5.77478	1.91361	5.03963e-30	3.81958e-28
Cg9g003330	-6.4411	2.26771	5.21432e-30	3.93551e-28
Cg4g020720	-2.16008	6.79402	6.84043e-30	5.14139e-28
Cg2g006480	1.93875	6.17844	1.02905e-29	7.70256e-28
Cg2g014410	5.00159	2.8253	1.22287e-29	9.11563e-28
Cg2g038980	-1.85046	8.08229	1.28558e-29	9.54384e-28
Cg5g005030	1.62989	5.66292	1.65232e-29	1.21893e-27
Cg4g016210	-4.28027	2.44561	1.65539e-29	1.21893e-27
Cg7g003680	2.54662	7.22652	1.74531e-29	1.27994e-27
Cg5g032600	3.50847	4.2887	2.10062e-29	1.5343e-27
Cg3g012030	-4.16624	2.52622	3.034e-29	2.20284e-27
Cg9g020840	-3.44064	2.67632	3.05219e-29	2.20284e-27
Cg6g007360	-9.14386	1.4426	3.0524e-29	2.20284e-27
Cg1g021100	-3.87372	3.36378	3.15392e-29	2.26707e-27
Cg2g047160	-9.3731	1.66166	3.32688e-29	2.38194e-27
Cg5g006320	1.74848	5.49009	6.51059e-29	4.64302e-27
Cg9g025190	-2.07238	10.0419	6.66149e-29	4.73201e-27
Cg2g034310	2.97285	6.03679	7.00328e-29	4.95537e-27
Cg8g002920	3.37049	3.39155	8.1317e-29	5.73142e-27
CgUng003320	5.50767	3.60505	8.25675e-29	5.79701e-27
Cg6g006680	-1.89666	5.768	1.08502e-28	7.58847e-27
Cg5g032850	3.40317	3.45886	1.16936e-28	8.14686e-27
Cg4g005050	-5.34784	1.75394	1.19687e-28	8.30658e-27
Cg6g011420	-3.12654	3.23514	1.30152e-28	8.99836e-27
Cg7g013380	3.20262	2.85435	1.47158e-28	1.01355e-26
Cg9g011430	-9.80269	2.0736	3.5408e-28	2.42947e-26
Cg5g026310	-2.51117	4.20941	3.97895e-28	2.7198e-26
Cg5g018500	-2.18936	3.92391	5.83494e-28	3.97346e-26
Cg4g013780	-4.93043	2.16927	6.81702e-28	4.62485e-26
CgUng005700	-1.82059	6.0387	6.98518e-28	4.72125e-26
Cg7g015690	-2.08938	4.41401	7.02373e-28	4.72966e-26
Cg2g000810	-1.59104	6.9834	7.17517e-28	4.81374e-26
Cg5g044590	-7.44454	1.61713	7.6314e-28	5.10093e-26
Cg9g008080	2.34177	5.28993	8.46553e-28	5.63767e-26
Cg1g028400	-4.73829	2.31653	8.59416e-28	5.70236e-26
Cg6g005290	-1.79714	4.55841	8.82936e-28	5.83704e-26
Cg3g013100	2.95875	5.69399	9.13234e-28	6.01539e-26
Cg7g014720	-1.54256	7.24313	9.18194e-28	6.02615e-26
Cg5g000150	-2.82095	4.35564	9.70115e-28	6.34392e-26
Cg7g019750	-2.64814	3.40633	1.31815e-27	8.58881e-26
Cg5g044910	-2.18547	4.12973	1.43123e-27	9.29225e-26
Cg6g020170	2.48147	3.35332	1.63732e-27	1.05923e-25
Cg3g007180	-9.3027	1.59422	1.81522e-27	1.17014e-25
Cg2g022360	-6.05604	1.5415	1.86153e-27	1.19573e-25
Cg4g015600	-3.06455	4.02089	2.38329e-27	1.52547e-25
Cg8g002660	9.02819	1.33076	2.49693e-27	1.59258e-25
Cg7g000250	-1.4934	6.20364	2.62261e-27	1.66688e-25
Cg2g022280	-5.26171	1.67375	2.75473e-27	1.74473e-25
Cg7g004440	-4.1461	3.47751	2.91864e-27	1.8421e-25
Cg2g030820	-1.81735	4.6892	3.04257e-27	1.91365e-25
Cg5g020180	2.15905	5.28464	3.1844e-27	1.99592e-25
Cg5g038020	-7.19663	1.38279	3.99337e-27	2.49434e-25
Cg6g006070	-1.69574	6.52846	4.25647e-27	2.64954e-25
Cg9g011530	-1.51436	6.80751	4.36101e-27	2.70532e-25
Cg2g028120	-4.01183	3.09564	5.17176e-27	3.19731e-25
Cg4g007230	-2.16799	5.01986	5.19322e-27	3.19966e-25
Cg5g041190	-3.41493	2.99882	5.40403e-27	3.31826e-25
Cg2g041240	2.07787	5.39306	6.76555e-27	4.14024e-25
Cg6g025180	-2.58115	4.49268	7.49119e-27	4.56887e-25
Cg9g014460	-3.03803	4.9901	1.25887e-26	7.6521e-25
Cg1g005870	-2.65027	3.87608	1.2641e-26	7.65818e-25
Cg5g000770	-1.73785	5.42175	1.32883e-26	8.02349e-25
Cg4g014580	-8.79902	1.1185	1.72643e-26	1.03895e-24
Cg6g018250	-9.30426	1.59508	1.80187e-26	1.08077e-24
Cg2g008540	-3.0197	2.77148	2.0539e-26	1.22786e-24
Cg2g017550	-2.05467	7.35359	2.09924e-26	1.25084e-24
Cg6g016360	-5.15204	3.569	2.24144e-26	1.3312e-24
Cg5g027400	4.03607	4.18069	2.60252e-26	1.54059e-24
Cg1g005840	1.55442	7.19329	3.60822e-26	2.12897e-24
Cg2g014550	4.68791	3.53599	3.71192e-26	2.18304e-24
Cg7g013350	2.56538	4.89169	4.09809e-26	2.40236e-24
Cg9g017640	-8.98545	1.29316	4.89663e-26	2.86121e-24
Cg3g001480	-4.13533	2.02297	5.03654e-26	2.9335e-24
Cg9g023850	-2.86663	3.27195	5.17581e-26	3.00496e-24
Cg2g045690	-3.16835	5.37371	5.27509e-26	3.05281e-24
Cg4g012590	2.48385	3.37715	5.6599e-26	3.26508e-24
Cg2g033320	-1.61288	6.45724	6.15463e-26	3.5392e-24
Cg4g008150	-9.25431	1.54772	6.3121e-26	3.61827e-24
Cg5g038170	-2.19092	4.19975	6.40913e-26	3.6623e-24
Cg4g008540	-5.07723	2.53411	6.63817e-26	3.78125e-24
Cg2g045220	-1.49047	7.78057	7.2096e-26	4.09388e-24
Cg2g008920	-2.89994	5.14747	7.66591e-26	4.33938e-24
Cg8g003450	-2.96831	4.20343	8.72516e-26	4.9236e-24
Cg4g016850	-2.00047	3.95318	9.56461e-26	5.38054e-24
Cg4g023310	5.74268	1.59741	9.76058e-26	5.47378e-24
Cg7g004190	-2.26246	5.25609	1.5159e-25	8.47498e-24
Cg2g043050	-2.12006	3.96084	1.68579e-25	9.39579e-24
Cg2g044980	4.45841	3.05687	1.70844e-25	9.49287e-24
Cg2g035390	-1.71056	5.4598	2.47768e-25	1.3725e-23
Cg9g006190	-2.34233	4.37591	2.59044e-25	1.43058e-23
Cg1g003590	2.48071	5.01289	2.83208e-25	1.55928e-23
CgUng001330	-1.88195	4.75545	2.96035e-25	1.62496e-23
Cg2g029870	-4.00392	2.43178	2.97553e-25	1.62836e-23
Cg6g002080	2.27585	9.74963	3.42424e-25	1.86828e-23
Cg2g039630	1.5159	5.76479	3.80459e-25	2.06956e-23
Cg3g016190	3.95001	2.48244	3.93128e-25	2.13207e-23
Cg2g031880	-8.70113	1.02714	4.15663e-25	2.24756e-23
Cg9g022160	-2.6579	6.13411	4.214e-25	2.2718e-23
Cg1g003470	-1.64679	6.00651	6.7294e-25	3.6171e-23
Cg2g021930	3.3872	3.85671	6.92461e-25	3.71102e-23
Cg8g010070	-3.31424	2.98381	7.76715e-25	4.15027e-23
Cg6g007110	8.86399	1.17627	8.95256e-25	4.76961e-23
Cg2g029490	-2.41728	3.27132	9.10389e-25	4.83601e-23
Cg2g034080	-3.23775	2.78861	1.096e-24	5.80494e-23
Cg4g010490	-5.55568	1.42964	1.26218e-24	6.66563e-23
Cg2g039520	-5.54197	1.41664	1.93457e-24	1.01869e-22
Cg9g007350	-9.16236	1.46085	1.96662e-24	1.03256e-22
Cg4g016810	-2.73063	2.75871	2.07837e-24	1.08808e-22
Cg1g014000	-3.61109	2.32778	2.11915e-24	1.10623e-22
Cg4g007200	-1.40122	5.90104	2.88471e-24	1.50154e-22
Cg4g001020	-4.57944	2.16673	3.12953e-24	1.62431e-22
Cg4g023650	-2.05486	4.56048	3.79694e-24	1.96508e-22
Cg6g001170	-4.9181	1.88733	4.58852e-24	2.36799e-22
Cg1g008900	2.19473	4.04571	4.96893e-24	2.55702e-22
Cg6g005780	-3.47235	2.82932	4.99053e-24	2.56086e-22
Cg3g020980	-2.73437	3.812	5.06804e-24	2.59329e-22
Cg6g003280	-2.96172	3.03534	5.27279e-24	2.69046e-22
Cg5g008450	2.71968	9.16355	5.31197e-24	2.70284e-22
Cg4g008570	-3.39691	2.39	5.74656e-24	2.91578e-22
Cg1g025120	2.63398	3.40089	6.31601e-24	3.19576e-22
Cg4g017620	-1.49461	8.18656	6.70744e-24	3.38436e-22
Cg5g034990	1.7601	6.73189	8.84193e-24	4.44896e-22
Cg9g000600	4.3067	5.20048	1.05786e-23	5.29548e-22
Cg6g011390	-2.85039	2.75863	1.05828e-23	5.29548e-22
Cg8g023110	-1.73682	4.67571	1.14477e-23	5.71248e-22
Cg2g029380	-1.83979	5.39246	1.23087e-23	6.12526e-22
Cg6g005530	-2.91271	3.38496	1.27425e-23	6.32377e-22
Cg5g038910	-3.62527	6.96652	1.28308e-23	6.35022e-22
Cg5g040210	2.49152	3.32761	1.28902e-23	6.3622e-22
Cg2g028130	-4.39125	2.17424	1.29393e-23	6.3691e-22
Cg6g012840	-2.15803	4.60478	1.31712e-23	6.46565e-22
Cg2g028620	-5.35353	2.79745	1.56648e-23	7.66898e-22
Cg3g025330	-1.60815	4.71672	1.69776e-23	8.28927e-22
Cg5g039210	1.90246	4.85275	1.84852e-23	9.0011e-22
Cg1g007720	-1.44242	6.36367	1.96076e-23	9.52204e-22
Cg2g035570	-1.41538	6.84644	2.03426e-23	9.85259e-22
Cg2g038230	1.39503	8.60928	2.0874e-23	1.0083e-21
Cg2g030400	4.00599	3.18728	2.25222e-23	1.08502e-21
Cg1g013340	-2.64146	4.24811	2.40951e-23	1.15772e-21
Cg9g021070	-8.57674	0.911391	2.60298e-23	1.24736e-21
Cg9g006440	-4.77857	1.75812	2.6939e-23	1.28753e-21
Cg2g015930	8.56104	0.894235	3.37826e-23	1.61036e-21
Cg8g008700	3.07636	2.61485	3.76775e-23	1.79131e-21
Cg2g033760	-1.38767	6.055	3.80359e-23	1.80362e-21
Cg7g019550	1.38435	7.40507	4.08506e-23	1.93203e-21
Cg5g025100	8.62101	0.949759	4.36726e-23	2.05637e-21
Cg4g003410	3.34657	2.21861	4.37067e-23	2.05637e-21
Cg2g011460	7.49531	1.65932	4.51091e-23	2.11686e-21
Cg9g012800	1.72781	5.58243	5.19715e-23	2.43259e-21
Cg1g016360	-8.62584	0.95701	5.34501e-23	2.49535e-21
Cg5g028790	-1.38816	6.25859	5.65288e-23	2.63229e-21
Cg9g017680	-7.25323	1.43583	6.40401e-23	2.97441e-21
Cg9g028570	3.76973	2.1567	6.71075e-23	3.10891e-21
Cg9g015960	-8.5668	0.90213	6.85668e-23	3.16842e-21
Cg6g024960	-4.25293	2.20796	9.96499e-23	4.59302e-21
Cg5g016590	-1.77732	4.11582	1.11706e-22	5.13562e-21
Cg6g016880	-2.54107	3.25423	1.12413e-22	5.15507e-21
Cg7g005270	2.9772	2.44458	2.23283e-22	1.02135e-20
Cg7g020500	-2.76586	4.59979	2.40641e-22	1.09798e-20
Cg3g005810	-2.05385	3.76283	2.6553e-22	1.20849e-20
Cg9g015150	-1.78183	5.67487	3.17015e-22	1.4392e-20
Cg7g005220	-4.41657	2.01749	3.26675e-22	1.47935e-20
Cg2g000290	-1.66935	5.37194	3.63987e-22	1.64421e-20
Cg4g023320	4.15047	2.94914	3.77778e-22	1.70226e-20
Cg9g028940	4.4208	2.43244	3.80328e-22	1.7095e-20
Cg2g023590	-8.5252	0.863947	3.90188e-22	1.74947e-20
Cg6g014420	2.28855	5.21174	4.09167e-22	1.83004e-20
Cg7g014900	1.83605	5.02449	4.56241e-22	2.03555e-20
Cg5g017120	-2.57261	3.6824	4.65322e-22	2.07097e-20
Cg7g021240	1.52871	7.5575	4.73289e-22	2.10126e-20
Cg3g004000	-2.03746	4.45661	5.01541e-22	2.22125e-20
Cg2g007170	1.41288	5.02887	5.21901e-22	2.30579e-20
Cg8g013890	-1.68189	4.72348	5.33963e-22	2.35333e-20
Cg2g003690	-2.24925	5.17539	5.4522e-22	2.39712e-20
Cg9g020350	-2.39784	3.88146	5.72143e-22	2.50939e-20
Cg7g004110	1.57748	7.22117	5.79919e-22	2.53735e-20
Cg2g001380	-8.41657	0.764266	6.45296e-22	2.8166e-20
Cg3g007430	-1.77094	4.40208	8.4683e-22	3.68738e-20
Cg2g001100	-3.42839	2.16545	9.55993e-22	4.15272e-20
Cg9g025380	-1.52085	7.73451	1.13341e-21	4.91164e-20
Cg8g006410	-2.26457	4.27448	1.26687e-21	5.47686e-20
Cg5g042990	-1.70327	4.3465	1.42226e-21	6.13402e-20
Cg7g021250	1.59372	7.7436	1.69638e-21	7.29885e-20
Cg1g017070	-4.84321	1.48692	1.80964e-21	7.76771e-20
Cg7g015110	-2.78254	6.95008	1.85533e-21	7.94504e-20
Cg7g007610	-5.16325	2.71682	2.04905e-21	8.7539e-20
Cg1g028670	-2.08713	3.61227	2.13585e-21	9.10323e-20
Cg7g019830	-8.47135	0.814719	2.28372e-21	9.71062e-20
Cg3g000050	1.87122	4.80705	2.32019e-21	9.8426e-20
Cg3g018120	5.51859	2.44783	2.34527e-21	9.92576e-20
Cg3g015360	6.61477	0.836444	2.6578e-21	1.12034e-19
Cg2g041840	2.69485	4.22703	2.65952e-21	1.12034e-19
Cg9g029480	5.25056	2.97867	2.73103e-21	1.14779e-19
Cg4g003740	-1.74958	4.04418	2.75309e-21	1.15439e-19
Cg6g019980	2.17815	5.00439	3.12429e-21	1.30701e-19
Cg8g001970	1.66899	4.55844	3.16061e-21	1.31916e-19
Cg6g023910	-8.35976	0.712048	3.21418e-21	1.33843e-19
Cg2g032040	-2.15687	3.55802	3.37292e-21	1.40131e-19
Cg3g021840	-1.74509	4.13544	3.40719e-21	1.41231e-19
Cg8g021970	1.34504	7.23619	4.44159e-21	1.83687e-19
Cg5g037490	2.47706	2.92017	4.49254e-21	1.85371e-19
Cg2g037350	-3.23582	2.12699	4.57902e-21	1.8851e-19
Cg9g009650	-9.35596	1.64522	4.61343e-21	1.89496e-19
Cg3g012020	-2.5922	5.85321	5.09559e-21	2.08749e-19
Cg5g005680	-3.00528	6.2393	5.10521e-21	2.08749e-19
Cg9g000010	1.41641	6.40621	5.14353e-21	2.09842e-19
Cg6g015120	1.34479	5.97934	5.77612e-21	2.35121e-19
Cg7g012200	3.87073	2.0638	5.99924e-21	2.43655e-19
Cg2g003820	-1.26549	5.90415	6.21715e-21	2.51941e-19
Cg1g004380	1.5713	4.76048	6.24936e-21	2.5268e-19
Cg9g015550	1.39035	6.26991	6.70647e-21	2.70559e-19
Cg2g007270	-1.27913	7.61668	7.289e-21	2.93407e-19
Cg8g003880	1.40808	6.48693	7.3252e-21	2.9421e-19
Cg9g004810	-8.3937	0.743427	7.79658e-21	3.1245e-19
Cg5g015960	1.87358	3.81923	9.20173e-21	3.67947e-19
Cg4g002540	2.02642	3.88076	9.45808e-21	3.77365e-19
Cg2g019750	-3.06654	3.21733	9.92833e-21	3.95257e-19
Cg9g002780	1.967	7.24897	1.20421e-20	4.78358e-19
Cg3g001470	-4.48686	1.62877	1.25532e-20	4.97568e-19
Cg4g007890	1.48663	7.12636	1.28232e-20	5.0716e-19
Cg5g013140	-2.94772	4.68938	1.33416e-20	5.26514e-19
Cg9g005590	-1.34001	6.93393	1.43149e-20	5.63697e-19
Cg9g016000	1.41622	5.27661	1.56993e-20	6.1687e-19
Cg8g002080	-2.64123	3.53894	1.76962e-20	6.93828e-19
Cg1g008420	-4.30459	2.65313	1.78498e-20	6.98341e-19
Cg3g021020	1.29265	5.53955	1.80229e-20	7.0359e-19
Cg2g016670	-8.15502	2.29889	1.95542e-20	7.6173e-19
Cg8g002840	-5.20726	1.38921	1.97142e-20	7.65177e-19
Cg3g010610	-3.89722	2.1581	1.97272e-20	7.65177e-19
Cg7g014670	-1.3258	6.76217	2.04387e-20	7.91084e-19
Cg7g023770	-1.72369	4.27963	2.389e-20	9.22692e-19
Cg5g011850	5.84844	0.865576	2.39578e-20	9.23345e-19
Cg5g039840	2.59045	2.8196	2.52622e-20	9.71548e-19
Cg4g001480	1.31008	8.94794	2.70106e-20	1.03659e-18
Cg6g011830	2.99103	2.33789	2.80806e-20	1.07537e-18
Cg7g007120	-6.60684	0.834993	2.82266e-20	1.07868e-18
Cg4g010850	-8.29918	0.657232	3.03753e-20	1.15678e-18
Cg8g017870	1.79434	9.05473	3.03978e-20	1.15678e-18
Cg5g005160	3.26161	2.97771	3.35762e-20	1.27505e-18
Cg6g017520	-8.4398	0.785128	3.39559e-20	1.28677e-18
Cg8g023360	1.41644	6.32769	3.46629e-20	1.31082e-18
Cg4g020920	-2.15842	4.66741	3.81305e-20	1.43895e-18
Cg5g037700	-3.33145	3.18234	4.74305e-20	1.78619e-18
Cg2g002800	-2.45879	3.02724	4.78142e-20	1.7969e-18
Cg5g006690	-1.87871	3.91291	4.79504e-20	1.79829e-18
Cg5g016160	1.35651	5.88105	4.84065e-20	1.81164e-18
Cg5g040850	-1.26947	6.3422	4.98444e-20	1.86161e-18
Cg1g023260	1.5528	4.87622	5.46783e-20	2.03795e-18
Cg4g000670	-1.64928	6.56003	5.66877e-20	2.1085e-18
Cg2g039810	-3.0011	2.8891	6.10088e-20	2.26458e-18
Cg3g022930	-1.24815	7.22774	6.353e-20	2.35334e-18
Cg6g011800	1.62296	4.64022	6.64446e-20	2.45628e-18
Cg4g021370	-2.48808	3.73831	7.69037e-20	2.83713e-18
Cg1g007640	1.26214	8.43508	8.42451e-20	3.10166e-18
Cg9g000200	3.92941	2.56472	8.75416e-20	3.21649e-18
Cg7g001860	-1.36168	5.37921	1.00529e-19	3.68622e-18
Cg2g037580	1.62209	4.11268	1.01018e-19	3.69664e-18
Cg7g016660	-6.03715	1.04484	1.01842e-19	3.7193e-18
Cg2g012160	8.421	0.765696	1.03266e-19	3.76369e-18
Cg7g015120	-1.49795	5.11209	1.04532e-19	3.8022e-18
Cg9g024430	-1.31415	6.09428	1.17374e-19	4.26074e-18
Cg1g027620	1.44234	5.02461	1.31873e-19	4.77748e-18
Cg9g018710	6.20356	1.19195	1.41246e-19	5.10686e-18
Cg3g025850	-3.24209	3.05736	1.4199e-19	5.12352e-18
Cg3g009030	-5.35125	1.24142	1.56749e-19	5.64485e-18
Cg2g035720	-4.71488	1.36911	1.74761e-19	6.28098e-18
Cg2g027490	-1.71113	4.55784	1.95976e-19	7.02952e-18
Cg2g017180	2.85919	2.95876	1.97171e-19	7.0584e-18
Cg5g035000	-2.58005	3.40715	1.99181e-19	7.1163e-18
Cg2g030040	-6.44764	0.690439	2.05171e-19	7.31589e-18
Cg9g027460	1.3516	7.54203	2.10332e-19	7.48517e-18
Cg2g011190	8.63988	0.967543	2.29384e-19	8.14716e-18
Cg2g039740	-1.46223	4.46453	2.39473e-19	8.48889e-18
Cg5g043470	-1.29171	6.05242	2.51412e-19	8.89469e-18
Cg5g042390	-1.41846	6.24034	2.53912e-19	8.96561e-18
Cg2g006800	8.32867	0.680989	2.59829e-19	9.15671e-18
Cg1g027640	3.36838	2.95039	2.80374e-19	9.86156e-18
Cg9g009400	-6.80558	1.01831	2.86127e-19	1.00444e-17
Cg4g017720	1.34384	5.1575	4.00626e-19	1.40366e-17
Cg7g016650	-8.22553	0.589674	4.24701e-19	1.48514e-17
Cg5g022770	3.73949	3.61057	4.31519e-19	1.50608e-17
Cg5g002380	1.50133	7.20466	4.60208e-19	1.60312e-17
Cg5g040130	3.15975	4.26208	4.77077e-19	1.65869e-17
CgUng003210	1.90725	3.86253	4.83604e-19	1.67816e-17
Cg4g004610	-1.60062	5.83833	4.9438e-19	1.71227e-17
Cg4g017600	-3.18547	2.74162	5.04496e-19	1.74398e-17
Cg4g009830	-1.45131	5.65026	5.25777e-19	1.81408e-17
Cg7g010470	-4.43855	2.71846	5.61142e-19	1.93242e-17
Cg8g024690	2.21745	6.39289	5.75213e-19	1.97712e-17
Cg2g018830	-1.29762	5.03323	5.81389e-19	1.99456e-17
Cg5g039740	-8.52352	0.863228	6.01983e-19	2.06131e-17
Cg1g025820	-3.10713	2.91724	6.05017e-19	2.06779e-17
Cg3g003800	4.59996	2.1812	6.6711e-19	2.27571e-17
Cg4g004600	-8.1719	0.541837	7.08799e-19	2.41338e-17
Cg5g001040	4.9847	3.6526	8.42063e-19	2.86175e-17
Cg2g039180	-1.39169	4.6847	8.9659e-19	3.04135e-17
Cg7g023710	-2.79371	4.04207	9.13716e-19	3.09365e-17
Cg3g023950	1.64829	5.42406	1.00047e-18	3.38106e-17
Cg9g009440	-3.18607	2.38391	1.00632e-18	3.3945e-17
Cg9g014450	-2.40827	3.58303	1.07358e-18	3.61465e-17
Cg9g019180	-8.17188	0.54183	1.10276e-18	3.70601e-17
Cg1g008580	-2.12008	3.18152	1.13848e-18	3.81897e-17
Cg8g023530	-1.31037	5.34704	1.20915e-18	4.04851e-17
Cg5g027870	-4.61017	1.86898	1.2224e-18	4.08536e-17
Cg6g015890	1.53976	5.83046	1.37961e-18	4.60225e-17
Cg6g015430	-9.9614	2.22583	1.409e-18	4.69165e-17
Cg5g044860	3.18197	5.5703	1.43566e-18	4.77168e-17
Cg2g037930	-2.97604	3.38083	1.73079e-18	5.74203e-17
Cg9g011680	2.60174	2.4978	1.79219e-18	5.93487e-17
Cg3g007590	-4.79197	1.01026	2.07187e-18	6.84853e-17
Cg5g038960	-1.28604	5.42091	2.1168e-18	6.98428e-17
Cg2g033920	-2.47708	5.18082	2.13265e-18	7.02378e-17
Cg9g006150	2.24475	3.63931	2.15575e-18	7.08699e-17
Cg6g003870	4.62214	1.07995	2.21074e-18	7.25459e-17
Cg4g000780	-2.02914	3.79428	2.28489e-18	7.48436e-17
Cg9g003610	1.16485	7.62841	2.32379e-18	7.59802e-17
Cg8g022140	1.39325	6.65619	2.34123e-18	7.64126e-17
Cg1g024720	-4.47894	1.97357	2.48737e-18	8.10365e-17
Cg6g010080	-2.33562	5.76595	2.77547e-18	9.02601e-17
Cg3g000750	5.81609	0.836746	2.94845e-18	9.57137e-17
Cg2g020440	-2.71349	3.11004	2.96557e-18	9.60971e-17
Cg8g005540	-3.60214	2.57364	2.97463e-18	9.62185e-17
Cg8g007160	1.4446	5.41024	2.98668e-18	9.64364e-17
Cg1g011760	-8.07563	0.45519	2.99276e-18	9.64606e-17
Cg4g000910	2.39804	5.15925	3.31899e-18	1.06785e-16
Cg5g042420	-2.35569	2.66542	3.33324e-18	1.07054e-16
Cg7g017960	-1.82255	4.27102	3.55696e-18	1.14037e-16
Cg2g033500	-1.41278	7.60512	3.62364e-18	1.15969e-16
Cg4g003240	-2.96205	2.46664	3.75518e-18	1.19967e-16
Cg9g024530	-6.7318	0.948824	3.91831e-18	1.24958e-16
Cg4g007050	-2.96538	5.78119	4.08256e-18	1.29967e-16
Cg5g013710	-8.2862	0.645819	4.6367e-18	1.47349e-16
Cg9g022000	-8.13284	0.505902	5.15573e-18	1.63557e-16
Cg7g020680	1.32108	5.06304	5.20901e-18	1.64815e-16
Cg5g035670	1.83097	4.41012	5.21358e-18	1.64815e-16
Cg2g012670	3.00915	6.97911	5.47013e-18	1.72623e-16
Cg2g013650	3.36298	1.90393	5.77987e-18	1.82081e-16
Cg6g012200	-1.34871	9.70359	5.81906e-18	1.82997e-16
Cg4g016120	-1.49095	4.33772	5.8406e-18	1.83356e-16
Cg8g003340	-3.81335	1.88201	6.00063e-18	1.88054e-16
Cg5g015940	1.61749	4.19325	6.21081e-18	1.94305e-16
Cg8g009230	-5.21867	1.11903	6.25537e-18	1.95362e-16
Cg4g016170	-4.06427	1.78879	7.12616e-18	2.22174e-16
CgUng018140	-2.86806	2.3858	7.33396e-18	2.2826e-16
Cg2g018330	-2.6676	2.94179	7.46098e-18	2.31815e-16
Cg6g008780	1.20172	5.3312	7.64172e-18	2.37024e-16
Cg9g005410	-4.90611	2.47391	8.82475e-18	2.7325e-16
Cg5g019560	8.08151	0.456952	9.39298e-18	2.89873e-16
Cg6g004220	-3.88584	1.43564	9.39359e-18	2.89873e-16
Cg6g000980	2.42042	4.1163	9.53179e-18	2.93638e-16
Cg3g025980	1.61549	5.72633	9.57839e-18	2.94572e-16
Cg3g017860	1.69113	5.0026	9.63569e-18	2.95832e-16
Cg9g029160	1.7538	6.3169	9.79173e-18	3.00114e-16
Cg1g009640	-2.42962	2.9591	9.87891e-18	3.02275e-16
Cg4g000250	-5.6198	1.13501	1.0332e-17	3.15605e-16
Cg6g006980	-1.28895	5.18333	1.06115e-17	3.23598e-16
Cg3g000790	1.87929	3.54404	1.09592e-17	3.33639e-16
Cg5g040460	-3.75725	3.11609	1.09966e-17	3.34215e-16
Cg6g024170	-1.55669	4.5576	1.123e-17	3.40736e-16
Cg7g000770	1.19774	6.05331	1.13675e-17	3.44331e-16
Cg7g021590	-4.30365	1.70612	1.18464e-17	3.58239e-16
Cg9g003980	1.67787	4.30363	1.23643e-17	3.73279e-16
Cg5g015490	-1.44118	5.16006	1.24846e-17	3.76283e-16
Cg5g036790	-2.30802	3.7842	1.67783e-17	5.04854e-16
Cg2g026390	-1.38922	5.22826	1.83876e-17	5.52359e-16
Cg4g007030	-1.79799	3.50807	1.85554e-17	5.56478e-16
Cg7g012910	-5.55944	0.612332	1.93398e-17	5.79044e-16
Cg9g029290	-3.643	1.92997	1.95041e-17	5.82998e-16
Cg6g013930	-3.18398	1.75425	2.16954e-17	6.47432e-16
Cg1g007470	1.73375	4.27724	2.45792e-17	7.32282e-16
Cg4g006610	-1.49044	4.5206	2.47936e-17	7.37458e-16
Cg7g012700	-3.4884	1.66278	2.61552e-17	7.7668e-16
Cg3g014670	4.40184	1.07951	2.77578e-17	8.22922e-16
Cg8g009490	-3.50109	2.03222	2.98761e-17	8.84273e-16
Cg3g012010	1.39671	5.54666	3.00994e-17	8.89431e-16
Cg9g015710	-8.00266	0.389931	3.02274e-17	8.91756e-16
Cg7g019010	-2.11086	2.86382	3.04812e-17	8.97781e-16
Cg5g008010	1.43712	6.14443	3.0792e-17	9.05464e-16
Cg1g020460	1.13384	6.26251	3.1227e-17	9.16767e-16
Cg1g005440	-2.67956	2.8475	3.44861e-17	1.01081e-15
Cg4g021420	-1.15496	5.50069	4.01641e-17	1.17533e-15
Cg9g024230	1.16792	6.01667	4.12933e-17	1.20643e-15
Cg7g008810	1.1426	8.75547	4.26741e-17	1.24476e-15
Cg2g038130	-8.21175	0.577632	4.35419e-17	1.26804e-15
Cg3g011410	-1.44749	5.06839	4.66999e-17	1.35782e-15
Cg6g014630	2.65906	4.67602	4.73556e-17	1.37468e-15
Cg9g027830	-1.73715	4.94815	4.86637e-17	1.41039e-15
Cg5g044850	-1.56694	4.73415	4.87864e-17	1.41169e-15
Cg7g022580	-1.34248	5.17061	4.95012e-17	1.43009e-15
Cg5g009000	1.54311	5.60114	5.35995e-17	1.54602e-15
Cg3g020920	-2.25614	6.17497	5.39673e-17	1.55416e-15
Cg8g022370	-1.30691	9.54839	5.54584e-17	1.59456e-15
Cg7g013280	-2.10284	3.11515	5.57605e-17	1.60071e-15
Cg8g003300	1.46036	5.10048	5.60005e-17	1.60505e-15
Cg5g025890	-8.01771	0.403286	5.61288e-17	1.60619e-15
Cg8g022060	-1.51881	5.35452	5.90266e-17	1.68645e-15
Cg2g033410	-1.53824	5.30648	6.23745e-17	1.77929e-15
Cg5g015120	3.11959	2.32031	6.55456e-17	1.86681e-15
CgUng006080	-3.01919	2.09759	7.02413e-17	1.99741e-15
Cg4g004480	-1.6369	4.62369	7.4899e-17	2.12652e-15
Cg5g000180	-2.86155	3.89225	7.73953e-17	2.19396e-15
Cg9g028640	1.17335	6.84859	7.9735e-17	2.25675e-15
Cg4g022300	3.54089	6.60442	8.15851e-17	2.30551e-15
Cg3g009450	-1.27933	4.77672	8.33561e-17	2.35062e-15
Cg6g003880	5.09051	1.2736	8.34409e-17	2.35062e-15
Cg5g028610	4.78706	0.72414	9.42967e-17	2.65231e-15
Cg7g003510	-1.31946	4.7604	9.7741e-17	2.74493e-15
Cg3g008030	-7.94156	0.33553	9.82105e-17	2.75385e-15
Cg1g020500	2.07945	2.99028	1.0534e-16	2.94921e-15
Cg2g027200	-1.28941	6.76771	1.08599e-16	3.03576e-15
Cg4g003120	-3.57764	2.95567	1.08859e-16	3.03833e-15
Cg2g028300	2.97117	1.76104	1.11578e-16	3.10943e-15
Cg5g028770	1.65238	3.96136	1.12819e-16	3.13918e-15
Cg5g042850	-1.22587	5.12572	1.19563e-16	3.32171e-15
Cg6g023940	-8.81346	1.13336	1.22497e-16	3.39802e-15
Cg2g022830	-2.48922	2.43269	1.2554e-16	3.47711e-15
Cg7g014780	1.37479	5.58988	1.29812e-16	3.58995e-15
Cg8g018010	1.32015	5.07727	1.31912e-16	3.64245e-15
Cg2g002920	-7.9414	0.335469	1.47163e-16	4.0574e-15
Cg5g007930	1.26589	4.82252	1.50332e-16	4.13848e-15
Cg2g006850	-8.1842	0.553463	1.59179e-16	4.37537e-15
Cg5g010880	-1.15638	6.98153	1.62085e-16	4.4485e-15
Cg9g010260	-4.77774	0.722735	1.65416e-16	4.53304e-15
Cg9g009910	-1.19086	5.09642	1.71966e-16	4.70543e-15
Cg6g010040	-7.31498	1.4933	1.73786e-16	4.74805e-15
Cg2g012150	-1.95582	3.28024	1.74568e-16	4.76224e-15
Cg7g012780	-1.24783	4.93606	1.87271e-16	5.1011e-15
Cg5g044890	1.51924	6.88822	1.93337e-16	5.25842e-15
Cg5g043830	-2.5117	2.65168	1.97049e-16	5.35135e-15
Cg4g013870	-2.68556	2.88857	1.97855e-16	5.3652e-15
Cg3g024060	1.47936	4.84557	2.09996e-16	5.6859e-15
Cg3g008840	8.38835	0.735034	2.1367e-16	5.77675e-15
Cg2g040420	-1.61277	5.34013	2.19918e-16	5.9368e-15
Cg2g039510	-2.69197	2.39314	2.31268e-16	6.23392e-15
Cg3g016560	-1.66416	4.61504	2.41321e-16	6.48583e-15
Cg6g020190	-4.04575	1.57834	2.4133e-16	6.48583e-15
Cg2g017370	7.94646	0.336817	2.99349e-16	8.03318e-15
Cg7g002080	-2.98596	1.86839	3.0438e-16	8.15613e-15
Cg9g026110	-3.32057	1.58314	3.12095e-16	8.35049e-15
Cg9g005220	1.9561	4.18486	3.52589e-16	9.42006e-15
Cg9g016310	1.31859	6.128	3.54483e-16	9.4567e-15
Cg2g042600	1.54911	8.75511	3.66665e-16	9.76731e-15
Cg7g010060	1.46372	3.99995	3.73352e-16	9.93084e-15
Cg9g007630	1.13532	7.61458	3.77088e-16	1.00155e-14
Cg9g009240	1.16621	5.65218	3.80996e-16	1.01045e-14
Cg2g024720	1.15899	5.49266	4.01884e-16	1.06429e-14
Cg8g023090	-1.27371	5.6509	4.2445e-16	1.12241e-14
Cg5g002000	-1.33537	5.11105	4.32417e-16	1.14181e-14
Cg5g005530	2.73587	3.1075	4.57912e-16	1.20737e-14
Cg1g021620	2.86871	2.87165	4.60895e-16	1.21347e-14
Cg2g043290	-1.50922	3.94092	4.64011e-16	1.2199e-14
Cg9g011640	-1.37248	4.46393	4.69263e-16	1.23192e-14
Cg3g018360	1.42655	5.73399	4.86093e-16	1.27425e-14
Cg5g038200	2.83909	4.84821	5.16141e-16	1.35107e-14
Cg3g014350	1.13799	5.17737	5.438e-16	1.42141e-14
Cg1g027920	-1.82406	4.70565	5.65241e-16	1.47533e-14
Cg5g008550	-6.18586	0.455579	5.86198e-16	1.52783e-14
Cg7g017150	1.24069	9.47198	6.27332e-16	1.63269e-14
Cg5g026380	-2.39349	2.98711	6.65512e-16	1.72957e-14
Cg5g006530	1.20718	8.3781	6.78392e-16	1.76051e-14
Cg8g004540	-3.5223	1.30727	6.83193e-16	1.77044e-14
Cg2g021010	-4.23845	1.26516	7.09473e-16	1.83591e-14
Cg9g014470	1.2802	4.78924	7.24323e-16	1.87167e-14
Cg7g021880	1.1227	7.00355	7.47504e-16	1.92882e-14
Cg9g022240	1.44539	4.82336	8.00867e-16	2.06357e-14
Cg2g027240	2.96772	3.31015	8.04782e-16	2.07071e-14
Cg5g029020	4.08264	7.21466	8.11483e-16	2.08499e-14
Cg8g014030	-2.53512	3.17253	9.09525e-16	2.33359e-14
Cg5g016650	1.40254	5.05705	9.32315e-16	2.38868e-14
Cg4g006260	1.53094	5.02026	9.59021e-16	2.45363e-14
Cg1g027650	6.15048	0.418124	9.74879e-16	2.49069e-14
Cg7g005750	-2.97158	2.32809	1.04304e-15	2.66106e-14
Cg9g026100	-1.44886	5.04415	1.08828e-15	2.77259e-14
Cg9g001930	2.73003	3.83844	1.16365e-15	2.96044e-14
Cg5g030810	-2.86931	2.1771	1.17324e-15	2.98066e-14
Cg6g017540	-4.02828	1.07841	1.22375e-15	3.10463e-14
Cg2g006600	1.2642	7.85838	1.29915e-15	3.29129e-14
Cg1g016410	-7.97168	0.36273	1.57577e-15	3.98653e-14
Cg5g024090	-2.38256	2.36577	1.58087e-15	3.99384e-14
Cg6g019580	2.86606	3.73634	1.60199e-15	4.04157e-14
Cg2g029230	-3.05468	2.8263	1.64085e-15	4.13386e-14
Cg9g023260	-1.34259	5.82594	1.65737e-15	4.16966e-14
Cg8g004170	-1.53573	4.78262	1.70288e-15	4.27823e-14
Cg8g018020	-1.17591	5.21813	1.72936e-15	4.33457e-14
Cg9g006980	5.85888	0.87537	1.73009e-15	4.33457e-14
CgUng000390	2.38418	4.70048	1.73352e-15	4.33715e-14
Cg2g040470	7.76433	0.175763	1.75612e-15	4.38763e-14
Cg5g037660	-3.4434	5.98293	1.86538e-15	4.65421e-14
Cg3g003380	-2.17086	2.96188	1.96862e-15	4.90504e-14
Cg5g024650	1.75626	3.72307	2.01815e-15	5.02153e-14
Cg9g023230	-7.87806	0.279104	2.02524e-15	5.03226e-14
Cg2g040360	-3.84387	6.50467	2.19104e-15	5.43677e-14
Cg1g013830	-1.43075	6.63904	2.2328e-15	5.53283e-14
Cg4g000530	-1.98034	6.73231	2.25719e-15	5.58563e-14
Cg7g012490	-5.05178	0.623423	2.37913e-15	5.87934e-14
Cg5g006250	2.16562	3.63812	2.47865e-15	6.11694e-14
Cg9g005470	3.39955	1.82684	2.55317e-15	6.29226e-14
Cg7g007810	8.31822	0.67062	2.61005e-15	6.42369e-14
Cg1g025750	-7.72345	0.143211	2.93974e-15	7.22529e-14
Cg4g022720	1.76492	4.46293	2.94904e-15	7.23833e-14
Cg4g021720	1.84112	3.15856	3.25398e-15	7.976e-14
Cg2g041930	-1.43462	5.51958	3.33311e-15	8.15892e-14
Cg9g011420	-7.862	0.264733	3.34071e-15	8.16648e-14
Cg5g040990	1.73108	3.96805	3.38417e-15	8.26157e-14
Cg2g027650	-1.95138	3.57701	3.39294e-15	8.27183e-14
Cg9g027120	1.61518	4.0399	3.45569e-15	8.4135e-14
Cg6g024260	-4.9317	0.517684	3.46392e-15	8.42222e-14
Cg4g022120	2.09556	4.97229	3.52119e-15	8.54998e-14
Cg5g021310	3.86497	3.68266	3.65343e-15	8.8592e-14
Cg1g000380	2.11549	3.80521	3.68945e-15	8.93459e-14
Cg6g005350	-7.89576	0.293961	3.77914e-15	9.13957e-14
Cg5g043690	-1.25877	4.61427	3.93918e-15	9.5139e-14
Cg4g017230	-1.61104	5.32326	3.96363e-15	9.56022e-14
Cg5g044790	-1.57949	6.55309	4.30722e-15	1.03751e-13
Cg8g004560	1.31771	4.52735	4.57103e-15	1.0996e-13
Cg2g045420	-2.41335	2.47348	4.63109e-15	1.11257e-13
Cg5g007750	-3.84799	1.91184	4.64999e-15	1.11563e-13
Cg9g012310	-3.15716	1.56556	4.7086e-15	1.1282e-13
Cg5g041520	-1.91123	4.8857	4.71682e-15	1.12867e-13
Cg4g015100	1.40598	4.7388	4.86089e-15	1.16161e-13
Cg7g020060	1.44465	6.90546	4.888e-15	1.16655e-13
Cg1g003700	2.72772	3.34521	5.09851e-15	1.21519e-13
Cg2g028880	-1.09704	6.93653	5.17662e-15	1.23218e-13
Cg2g036190	-4.39793	1.40957	5.4166e-15	1.28762e-13
Cg7g021320	1.54527	9.90901	5.42439e-15	1.28778e-13
Cg3g011700	-7.74076	0.158711	5.72894e-15	1.3583e-13
Cg3g011270	-1.7082	4.31027	5.77997e-15	1.36861e-13
Cg2g008210	-1.06934	6.32714	5.79653e-15	1.37074e-13
Cg6g007290	-1.68248	4.1833	5.81581e-15	1.3735e-13
Cg7g013320	-2.39468	2.14687	6.10923e-15	1.44092e-13
Cg5g042430	-2.99847	2.41229	6.24235e-15	1.4704e-13
Cg8g000060	2.24064	2.88248	6.289e-15	1.47947e-13
Cg2g041230	-1.96165	3.74778	6.33637e-15	1.48868e-13
Cg7g006850	-1.69445	3.65795	6.49185e-15	1.52323e-13
Cg9g019790	-5.27696	0.363183	6.55788e-15	1.53673e-13
Cg9g019760	2.34124	4.17877	6.83765e-15	1.60022e-13
Cg6g011450	-2.82836	3.55013	6.90737e-15	1.61445e-13
Cg5g044050	-1.26183	4.77734	7.24161e-15	1.69039e-13
Cg4g021740	-2.64595	2.30339	7.81486e-15	1.82186e-13
Cg2g021320	-4.02482	1.21219	8.27524e-15	1.92671e-13
Cg8g024450	2.36951	4.02109	8.58118e-15	1.99537e-13
Cg4g003060	-1.3863	4.37295	8.62997e-15	2.00415e-13
Cg6g014120	-1.54211	3.66312	9.5348e-15	2.21144e-13
Cg5g041250	-2.50578	1.96561	1.00139e-14	2.31959e-13
Cg9g016860	-7.70414	0.126928	1.07824e-14	2.49441e-13
Cg9g000770	-1.50088	4.70591	1.13972e-14	2.63328e-13
Cg4g023170	1.82284	3.28963	1.22767e-14	2.83286e-13
CgUng020290	1.50992	4.65357	1.24278e-14	2.86409e-13
Cg4g013880	-2.16971	3.03371	1.25082e-14	2.87895e-13
Cg2g046910	-1.21385	6.53492	1.34447e-14	3.09057e-13
Cg1g025580	-1.18605	4.82755	1.36752e-14	3.13957e-13
Cg5g005380	1.94976	6.15986	1.42553e-14	3.26862e-13
Cg5g009750	-1.72031	5.45065	1.46063e-14	3.34486e-13
Cg7g022140	-1.68713	5.35581	1.47798e-14	3.38033e-13
Cg2g046400	1.27832	4.48765	1.49332e-14	3.40735e-13
Cg7g023960	-7.97214	0.362901	1.49356e-14	3.40735e-13
Cg5g003890	-1.50145	4.81947	1.52093e-14	3.46541e-13
Cg5g018340	1.19191	6.7388	1.53925e-14	3.50277e-13
Cg2g007510	1.62444	3.86772	1.54942e-14	3.52148e-13
Cg7g011690	-1.09882	8.73279	1.64774e-14	3.74025e-13
Cg7g003910	-1.93069	3.75471	1.74024e-14	3.94526e-13
Cg6g007600	7.65352	0.0794042	1.85367e-14	4.19718e-13
Cg1g005670	-1.19087	7.34601	1.87993e-14	4.25133e-13
Cg9g012200	-1.50033	4.38114	1.98308e-14	4.479e-13
Cg1g005010	3.78644	1.12089	2.01e-14	4.53414e-13
Cg6g016790	1.3408	6.1162	2.04322e-14	4.60116e-13
Cg5g010460	1.19744	4.63551	2.04479e-14	4.60116e-13
Cg3g002180	1.53982	4.60719	2.07154e-14	4.65558e-13
Cg6g016730	-1.50535	4.57238	2.10755e-14	4.73063e-13
Cg6g018400	1.08482	5.54455	2.30854e-14	5.17537e-13
Cg8g000140	2.92226	2.28072	2.32677e-14	5.20978e-13
Cg2g039720	-1.11853	4.9417	2.35372e-14	5.26362e-13
Cg2g042260	-1.99156	2.76932	2.46837e-14	5.5132e-13
Cg9g028140	1.19467	5.69634	2.55926e-14	5.70917e-13
Cg7g011870	-1.23744	4.89491	2.68808e-14	5.98917e-13
Cg9g026430	2.36887	3.58773	2.73669e-14	6.08997e-13
Cg7g015150	-5.74006	0.774292	2.77693e-14	6.17194e-13
Cg6g005320	8.31853	0.670723	2.87796e-14	6.38865e-13
Cg3g017900	-1.0967	7.79872	2.93297e-14	6.50279e-13
Cg4g011730	-1.33217	7.12677	3.01169e-14	6.66917e-13
Cg9g015600	1.71587	3.77129	3.01651e-14	6.67169e-13
Cg7g003080	3.88594	0.796686	3.08748e-14	6.82031e-13
Cg5g029550	2.51401	2.1874	3.35799e-14	7.40885e-13
Cg8g001230	-1.11062	6.07052	3.45067e-14	7.60407e-13
Cg6g018900	1.64769	4.7572	3.51967e-14	7.74669e-13
Cg5g005830	-4.35538	0.623828	3.56825e-14	7.84408e-13
Cg7g003440	-1.14137	5.43384	3.66472e-14	8.04638e-13
Cg5g012550	-2.36509	4.99998	3.68233e-14	8.07527e-13
Cg6g016660	-1.10679	6.37917	3.73246e-14	8.1753e-13
Cg8g017500	-1.76503	3.15067	3.77727e-14	8.26347e-13
Cg6g000300	-1.79066	3.89759	4.07877e-14	8.91228e-13
CgUng002430	1.06524	5.82779	4.14451e-14	9.04501e-13
Cg5g010720	-2.50896	2.0268	4.17079e-14	9.09142e-13
Cg7g000040	1.08061	8.34302	4.40121e-14	9.58215e-13
Cg7g018190	-2.72838	2.20867	4.55924e-14	9.91428e-13
Cg6g020150	-1.52477	4.85534	4.72469e-14	1.02617e-12
Cg7g014230	2.75695	2.99449	4.84515e-14	1.05108e-12
Cg5g002580	1.04777	10.0877	4.90974e-14	1.06382e-12
Cg6g017300	-7.59064	0.0278961	5.30633e-14	1.14837e-12
Cg2g035900	-1.49647	4.16687	5.73941e-14	1.24062e-12
Cg1g017410	-3.23896	2.62038	5.79464e-14	1.25106e-12
Cg6g004310	-8.11703	0.492765	6.2435e-14	1.34637e-12
Cg9g023350	-4.43123	0.69006	6.31891e-14	1.36101e-12
Cg9g023540	-7.62994	0.0618191	6.35941e-14	1.3672e-12
Cg2g039680	-1.47502	3.98426	6.36275e-14	1.3672e-12
Cg5g003500	2.95801	2.92719	6.38104e-14	1.3695e-12
Cg9g023520	-1.82643	5.69805	6.81225e-14	1.46032e-12
Cg2g019100	-3.74446	1.20453	6.98405e-14	1.49538e-12
Cg2g017210	-1.95572	2.64902	6.9943e-14	1.49581e-12
Cg9g002790	-1.18431	8.67506	7.24173e-14	1.5469e-12
Cg8g008090	-1.48879	4.35215	7.28471e-14	1.55424e-12
Cg7g004540	-1.04533	5.46563	7.62028e-14	1.62393e-12
Cg5g005930	-7.52885	-0.0247902	7.74224e-14	1.64798e-12
Cg3g020370	-2.70714	2.37996	8.78044e-14	1.86677e-12
Cg6g023820	1.01453	8.43073	9.08081e-14	1.92837e-12
Cg2g041480	-8.4196	0.76542	9.19106e-14	1.9495e-12
Cg2g022770	-7.58909	0.0273899	1.00501e-13	2.12921e-12
Cg2g010650	1.14513	6.77689	1.04267e-13	2.20642e-12
Cg2g040960	-2.89533	1.6572	1.06807e-13	2.25753e-12
Cg7g006310	-1.95094	2.61772	1.08043e-13	2.28099e-12
Cg2g029180	-3.52772	1.2201	1.08709e-13	2.29238e-12
Cg9g007850	-2.99687	2.5763	1.09216e-13	2.3004e-12
Cg6g012140	1.09475	7.41517	1.13123e-13	2.37993e-12
Cg2g044150	-1.05413	6.9929	1.20913e-13	2.54086e-12
Cg6g000070	3.24349	1.4445	1.23741e-13	2.59726e-12
Cg9g019800	-5.21259	0.307398	1.25285e-13	2.62663e-12
Cg4g020070	5.37032	1.53264	1.25545e-13	2.62904e-12
Cg6g008510	-1.51729	5.24881	1.26429e-13	2.64449e-12
Cg9g007180	-2.10662	2.93577	1.27214e-13	2.65784e-12
Cg8g024870	6.05832	0.337048	1.28986e-13	2.69176e-12
Cg8g023380	-3.83394	1.04474	1.29694e-13	2.70343e-12
Cg7g001970	1.09237	8.8159	1.30723e-13	2.72173e-12
Cg4g003790	-1.01517	6.46762	1.33829e-13	2.78321e-12
CgUng005790	-2.05991	4.3726	1.341e-13	2.78564e-12
Cg6g013060	-2.60571	2.50864	1.40007e-13	2.90503e-12
Cg1g015400	6.44564	0.681507	1.41687e-13	2.93651e-12
Cg5g004460	1.44382	7.09667	1.49261e-13	3.08995e-12
Cg6g016260	-1.23266	4.50863	1.54714e-13	3.1992e-12
Cg8g019560	1.10936	5.14671	1.5967e-13	3.29791e-12
Cg9g016350	1.00826	5.88092	1.60628e-13	3.31391e-12
Cg3g016670	-1.40398	4.71758	1.70746e-13	3.51865e-12
Cg5g031970	-3.38489	1.43037	1.79228e-13	3.68925e-12
Cg8g017680	4.03939	1.344	1.81842e-13	3.73879e-12
Cg7g011180	-2.61076	1.85934	1.87646e-13	3.85377e-12
Cg9g008970	3.51213	1.45667	1.91346e-13	3.92529e-12
Cg6g017620	1.02316	9.45536	1.95769e-13	4.01149e-12
Cg6g009720	-1.49085	7.08253	1.96436e-13	4.02061e-12
Cg2g046710	-5.17982	0.279046	1.98247e-13	4.05311e-12
Cg9g007970	3.59531	3.27749	2.00595e-13	4.09648e-12
Cg1g010300	-1.97501	3.13663	2.0101e-13	4.10033e-12
Cg2g026970	-3.89161	1.44214	2.02058e-13	4.11707e-12
Cg5g003750	-1.06351	6.11879	2.02524e-13	4.12193e-12
Cg7g018550	-7.52804	-0.025046	2.13942e-13	4.34944e-12
Cg9g003700	-6.06499	0.349172	2.17e-13	4.40665e-12
Cg6g013670	-2.36893	4.56239	2.23355e-13	4.53063e-12
Cg2g028610	-1.00841	6.05325	2.24277e-13	4.54425e-12
Cg3g016710	1.03753	5.6834	2.27107e-13	4.59645e-12
Cg4g021950	-1.22931	4.76328	2.29095e-13	4.62795e-12
Cg7g002830	1.49613	3.76398	2.29175e-13	4.62795e-12
Cg8g024440	1.11701	5.19245	2.45406e-13	4.9502e-12
CgUng002890	2.55027	2.60009	2.46971e-13	4.9718e-12
Cg5g003680	1.09605	7.22691	2.47026e-13	4.9718e-12
Cg9g008710	1.41341	4.17338	2.48094e-13	4.98775e-12
Cg9g012510	2.46307	2.22237	2.50794e-13	5.03645e-12
Cg3g014270	-1.04653	5.41229	2.52844e-13	5.072e-12
Cg5g039960	-1.12484	5.44251	2.5639e-13	5.13745e-12
Cg6g019200	1.13436	6.89895	2.64424e-13	5.29257e-12
Cg4g010770	1.18206	5.08269	2.66514e-13	5.32852e-12
Cg7g016480	1.30789	5.17707	2.73166e-13	5.45549e-12
Cg3g001000	-1.683	4.07958	2.7381e-13	5.46233e-12
CgUng001440	1.16619	4.53302	3.01105e-13	6.00024e-12
Cg9g008460	-2.29948	2.77906	3.08587e-13	6.14257e-12
Cg4g009760	-2.15037	3.02956	3.27094e-13	6.50142e-12
Cg1g006590	1.7612	3.93102	3.27332e-13	6.50142e-12
Cg9g022580	-1.37072	5.71295	3.31978e-13	6.58648e-12
Cg9g009130	4.59555	0.555609	3.32529e-13	6.59019e-12
Cg5g023190	1.50235	4.24884	3.33665e-13	6.60547e-12
Cg7g002150	-1.53969	4.16063	3.38032e-13	6.68388e-12
Cg6g023960	-8.27871	0.63638	3.38364e-13	6.68388e-12
Cg8g008420	-2.2703	2.29647	3.41351e-13	6.73555e-12
Cg2g015330	6.10477	0.377763	3.50658e-13	6.91166e-12
Cg8g001780	-1.16866	9.76552	3.54303e-13	6.97592e-12
Cg5g008750	3.46301	1.99094	3.60806e-13	7.09625e-12
Cg1g029460	1.01319	7.73604	3.72069e-13	7.30982e-12
Cg9g015360	3.0243	1.32338	3.84895e-13	7.54544e-12
Cg1g014720	1.23454	7.65659	3.88692e-13	7.61164e-12
Cg3g024600	-1.09599	5.32039	3.90794e-13	7.64453e-12
Cg2g039820	1.71622	4.21276	4.03514e-13	7.88484e-12
Cg7g011820	-5.86532	0.174529	4.09203e-13	7.9874e-12
Cg3g015010	-1.15648	6.38586	4.10094e-13	7.99616e-12
Cg8g012040	3.80361	0.874941	4.23235e-13	8.23468e-12
Cg9g012210	-2.11525	2.60066	4.36487e-13	8.4834e-12
Cg3g021550	-1.0367	5.52536	4.70278e-13	9.13034e-12
Cg5g018060	5.76211	0.0794994	4.87981e-13	9.46391e-12
Cg6g006260	5.80012	0.112404	5.08199e-13	9.84547e-12
Cg5g006130	1.01098	6.27054	5.12029e-13	9.90908e-12
Cg3g014300	1.20689	8.74889	5.18807e-13	1.00295e-11
Cg2g041860	-4.76685	0.712614	5.22725e-13	1.00945e-11
Cg7g013890	-2.3059	3.09586	5.26347e-13	1.01536e-11
Cg2g001810	-3.14168	1.66361	5.42406e-13	1.04523e-11
Cg6g008370	-1.73646	6.98326	5.50701e-13	1.06009e-11
Cg7g016250	-1.11023	4.68588	5.56422e-13	1.06996e-11
Cg7g012000	-2.98255	1.35625	5.7096e-13	1.09675e-11
Cg7g017390	-8.14924	0.519066	5.95007e-13	1.14173e-11
Cg8g003430	2.02067	6.46604	5.97919e-13	1.14611e-11
Cg5g023510	7.49207	-0.0596762	6.05041e-13	1.15853e-11
Cg7g003250	-8.06439	0.443416	6.06441e-13	1.15999e-11
Cg1g018640	-7.48725	-0.060662	6.58003e-13	1.25728e-11
Cg9g022380	-1.15954	4.81372	6.63061e-13	1.26562e-11
Cg2g002670	3.09427	1.17599	6.68292e-13	1.27323e-11
Cg5g033330	-3.25754	0.892394	6.68454e-13	1.27323e-11
Cg2g016440	-3.19659	1.34213	6.85825e-13	1.30494e-11
Cg6g009460	2.03981	3.73875	6.87149e-13	1.30609e-11
Cg5g040120	-1.05124	5.27496	7.13679e-13	1.35367e-11
Cg5g010550	-3.21233	2.26358	7.15509e-13	1.35572e-11
Cg8g004310	-1.46693	5.78369	7.21983e-13	1.36656e-11
Cg4g009960	2.17858	3.8088	7.38168e-13	1.39574e-11
Cg9g017660	-1.86474	2.83991	7.44807e-13	1.40682e-11
Cg2g004990	-4.88886	0.480433	7.58603e-13	1.43139e-11
Cg2g017280	1.03917	8.21212	7.70472e-13	1.45227e-11
Cg9g004940	6.45731	0.692597	7.73605e-13	1.45666e-11
[truncated: 2,547 more rows]

## Sheet: 115 C vs M
Gene_ID	logFC	logCPM	PValue	FDR
[truncated: 3,032 more rows]

## Sheet: 140 C vs G
Gene_ID	logFC	logCPM	PValue	FDR
[truncated: 925 more rows]

[truncated: 8 more sheets: 140 M vs G, 140 C vs M, 160 C vs G, 160 M vs G, 160 C vs M, 195 C vs G, 195 M vs G, 195 C vs M]
