# Supplementary material for: A Study on the Cell Layer Patterns of a Citrus Periclinal Chimera Reveals β‐Cryptoxanthin Regulation in Citrus Fruits
Source: Adv Sci (Weinh). 2025 Aug 19;12(41):e03177. doi: 10.1002/advs.202503177 (PMC12591197; doi:10.1002/advs.202503177)
Supplement: Supplementary file 2 — Supplemental Table 1‐17 [file ADVS-12-e03177-s002.zip › advs71302-sup-0002-TableS1-9,13-17.xlsx]

## Sheet: Supplementary Table S1
Supplementary Table S1 The carotenoid compounds and their concentrations in flavedo of ‘Owari’ Satsuma mandarin (OOO), 'Hongrou Huyou' (OCC), and ‘Changshan Huyou’ (CCC) during different developmental stages.
Carotenoid (ug g-1 DW)	85			115			140			160			195
	OOO	OCC	CCC	OOO	OCC	CCC	OOO	OCC	CCC	OOO	OCC	CCC	OOO	OCC	CCC
Violaxanthin	106.32±5.37 a	86.96±4.84 b	100.31±2.08 a	130.12±5.51 a	42.16±2.03 c	103.45±2.38 b	155.23±4.04 a	98.71±4.92 b	50.88±2.42 c	120.52±4.37 a	64.2±1.38 b	15.54±1.28 c	721.46±13.19 a	107.93±5.92 c	232.51±7.3 b
luteoxanthin	-	-	-	-	-	-	-	-	-	12.13±0.89 a	2.51±0.4 c	6.79±0.76 b	58.74±0.82 a	13.65±2.53 c	19.13±0.4 b
lutein	376.69±13.9 a	329.2±7.3 b	325.02±6.11 b	351.23±7.85 a	310.55±14.98 b	233.56±5.31 c	328.18±5.57 c	364.54±12.54 b	395.69±13.51 a	165.17±3.28 b	230.4±10.33 a	143.37±5.99 c	156.75±14.38 a	173.9±5.18 a	44.03±3.5 b
Zeaxanthin	86.04±4.32 a	8.35±2.12 b	8.76±0.54 b	43.96±3.61 a	5.5±0.21 b	9.33±1.95 b	42.06±2.67 a	3.47±0.11 c	24.04±2.56 b	10.24±0.96 a	7.91±0.62 b	2.35±0.24 c	169.41±4.16 a	51.75±4.09 b	26.48±3.52 c
β-cryptoxanthin	-	-	-	-	-	-	2.67±0.2	-	-	19.94±4.44	-	-	447.06±11.06 a	34.77±4.75 b	3.54±0.46 c
a-carotene	38.35±3.12 b	47.03±5.48 ab	50.74±3.18 a	49.01±3.34 a	42.58±1.21 ab	41.57±2.32 b	52.1±0.43 a	53.61±1.82 a	53.97±0.6 a	23.98±2.58 a	25.16±1.9 a	12.11±1.16 b	33.62±2.08 a	8.44±0.75 b	4.37±0.1 c
β-carotene	100.08±5.94 a	101.08±5.77 a	103.83±2.59 a	89.45±4.91 b	102.6±5.84 a	110.3±1.17 a	113.01±4.98 b	162.55±4.23 a	173.17±6.77 a	60.39±1.79 c	140.35±1.58 a	87.94±4.81 b	6.13±1.01 b	74.47±1.47 a	5.06±0.7 c
phytoene	-	-	-	-	-	-	-	-	-	-	78.68±3.27 a	67.6±6.79 a	338.89±12.08 b	465.95±14.51 a	234.4±17.68 c
Phytofluene	-	-	-	-	-	-	14.96±0.91 b	17.78±1.6 b	26.72±2.03 a	11.71±1.19 b	23.86±2.67 a	12.61±0.65 b	144.69±2.33 a	54.57±2.29 b	47.12±4.85 b
Total	707.47±17.73 a	572.61±25.51 b	588.66±9.14 b	663.77±9.98 a	503.37±24.27 b	498.21±8.32 b	708.21±4.71 a	700.67±18.06 a	724.47±18.07 a	424.08±5.71 b	573.08±19.89 a	348.31±7.51 c	2076.76±29.95 a	985.43±10.27 b	616.65±12.23 c
Results are means ± SD from at least three biological replicates. Different letters at each parameter indicate significant differences according to the one-way ANOVA test (p < 0.05). "-" denotes not detected.

## Sheet: Supplementary Table S2
Supplementary Table S2 The carotenoid compounds and their concentrations in pulp of ‘Owari’ Satsuma mandarin (OOO), 'Hongrou Huyou' (OCC), and ‘Changshan Huyou’ (CCC) during different developmental stages.
Carotenoid (ug g-1 DW)	85			115			140			160			195
	OOO	OCC	CCC	OOO	OCC	CCC	OOO	OCC	CCC	OOO	OCC	CCC	OOO	OCC	CCC
lutein	5.57±0.51 a	1.53±0.26 b	4.7±0.93 a	13.52±0.43 a	6.76±0.81 b	2.42±0.16 c	15.71±1.38 a	13.07±1.68 a	4.57±0.18 b	30.99±2.07 a	14.65±1.79 b	3.81±0.55 c	3.36±0.43 c	21.18±0.79 a	7.73±0.8 b
Zeaxanthin	-	-	-	-	-	-	2.83±0.72 a	1.33±0.33 b	2.6±0.19 a	14.55±0.78 b	18.47±2.39 a	1.08±0.2 c	26.05±2.89 a	6.73±1.44 b	4.34±0.23 c
β-cryptoxanthin	8.13±0.5 a	5.36±0.31 b	0.63±0.12 c	20.56±1.74 b	27.67±1.5 a	0.93±0.06 c	53.83±5.27 b	83.37±6.47 a	0.78±0.11 c	165.44±5.07 a	135.26±6.32 b	1.55±0.1 c	484.36±11.25 a	286.02±1.49 b	1.47±0.13 c
a-carotene	0.38±0.09 a	0.06±0.02 b	0.39±0.01 a	1.14±0.21 a	0.79±0.15 b	0.2±0.02 c	2.3±0.29 a	0.64±0.11 b	0.35±0.02 c	10.49±0.48 a	2.7±0.49 b	0.29±0.02 c	10.21±0.88 a	6.13±1 b	0.25±0.02 c
β-carotene	1.72±0.16 b	0.32±0.04 c	2.61±0.4 a	1.22±0.3 a	0.15±0.01 c	0.41±0.03 b	1.02±0.1 b	2.13±0.25 a	0.15±0.02 c	1.36±0.11 b	4.03±0.6 a	0.44±0.03 c	24.07±4.04 a	10.79±2.18 b	0.11±0.03 c
phytoene	-	-	-	-	-	-	-	-	-	-	-	-	92.22±9.11 a	35.42±4.43 b	-
Phytofluene	-	-	-	-	-	-	-	-	-	47.73±4.47 a	6.45±1.09 b	1.59±0.32 c	84.89±3.45 a	33.94±2.85 b	1.67±0.38 c
Total	15.8±0.76 a	7.27±0.43 b	8.32±0.47 b	36.44±1.92 a	35.38±2.11 a	3.96±0.18 b	75.69±3.81 b	100.55±5.71 a	8.44±0.45 c	270.57±9.7 a	181.56±8.84 b	8.76±0.94 c	725.15±8.59 a	400.21±4.53 b	15.57±0.44 c
Results are means ± SD from at least three biological replicates. Different letters at each parameter indicate significant differences according to the one-way ANOVA test (p < 0.05). "-" denotes not detected.

## Sheet: Supplementary Table S3
Supplementary Table S3 Primary metabolites and their concentrations (μg/g) in flavedo of ‘Owari’ Satsuma mandarin (OOO), 'Hongrou Huyou' (OCC), and ‘Changshan Huyou’ (CCC) during different developmental stages.
Identified compounds	85			115			140			160			195
	OOO	OCC	CCC	OOO	OCC	CCC	OOO	OCC	CCC	OOO	OCC	CCC	OOO	OCC	CCC
Sugars
Sucrose	10285.84±289.23 c	24326.82±1746 a	14697.65±1028.29 b	11773.49±1287.48 a	10239.49±826.44 ab	9244.32±112.14 b	8709.14±152.75 b	14146.94±1501.22 a	12866.96±866.13 a	14253.13±1420.31 b	25447.58±969.18 a	13207.72±2007.81 b	13610.27±951.36 c	17190.47±901.5 b	41181.61±1705.58 a
Turanose	-	2669.56±216.85	2296.8±153.61	-	1381.54±143.25	1291.77±105.93	-	1160.59±40.03 a	745.56±55.63 b	-	794.12±79.6 a	620.87±18.07 b	-	471.71±28.59	443.58±66.42
Fructose	1406.33±149.36 c	6292.39±599.6 a	4587.38±401.52 b	1905.35±72.05 b	4657.81±158.3 a	4809.76±184.5 a	3064.95±112.62 c	4097.89±79.07 b	7890.17±832.19 a	10012.44±458.25 a	10085.79±1234.41 a	7789.51±881.45 b	13524.98±1971.79 a	8115.22±960.13 b	16206.25±1484.03 a
Psicose	6078.47±288.19 b	11873.91±1082.31 a	7740.54±812.65 b	7173.25±471.18	7051.17±296.67	7623.39±109.3	6994.4±568.72 b	6557.37±355.04 b	13538.81±468.82 a	15788.81±1031.42 a	17559.25±2013.66 a	10698.29±1203.79 b	18497.66±2055.37 b	11700.48±1176.43 c	27234.59±1709.36 a
Galactose	6920.12±685.26 c	25595±1781.9 a	16574.17±421.47 b	9870.25±492.06 c	12856.85±548.64 b	15167.01±1810.55 a	8585.64±267.47 c	11293.53±375.31 b	22474.94±2769.66 a	22330.24±1089.39 b	30055.79±589.66 a	14798.27±777 c	21805.4±2283.38 b	16612.27±1923.92 b	41856.61±1680.74 a
Glucose	1612.95±125.59 c	5241.69±289.06 a	3834.41±357.85 b	2219.66±42.77 c	3092.43±185.82 b	3846.55±255.73 a	2257.21±186.52 b	2630.65±80.02 b	5113.29±388.37 a	5003.24±461.43 a	5146.59±255.9 a	3907.78±473.92 b	4990.48±629.34 b	3963±534.32 b	8582.4±565.12 a
Cellobiose	138.44±19.26 a	104.49±3.86 b	93.61±8.76 b	183.16±5.01 a	30.52±2.2 c	80.19±4.92 b	152.3±8.6 a	110.9±4.4 b	73.9±7.99 c	122.78±16.9 a	111.5±5 a	5.23±0.21 b	83.47±5.7 a	39.81±3.35 b	33.91±1.2 b
Sorbose	17±0.74 b	23.34±2.71 ab	25.64±3.09 a	16.16±1.77 b	39.93±3.16 a	18.49±3.2 b	13.83±3.36 b	36.76±5.1 a	36.02±3.06 a	13.18±1.05 b	23.24±0.79 a	25.04±2.98 a	9.17±1.57 c	13.68±0.47 b	18.25±1.79 a
Mannopyranoside	1.75±0.48 b	4.5±0.17 a	4.46±0.63 a	4.46±0.97 b	4.02±0.12 b	9.1±0.83 a	6.59±0.52 a	4.2±0.48 b	4.7±0.32 b	4.36±0.53 b	2.55±0.24 c	17.37±0.53 a	7.17±1.86	4.73±0.43	5.71±0.63
Galactopyranoside	86.18±8.4 a	52.2±2.68 c	71.49±5.2 b	95.51±6.2 a	74.12±7.62 b	51.65±3.84 c	100.66±6.45 a	59.86±0.64 b	49.98±0.92 b	80.82±5.67 a	49.18±7.96 b	47.75±4.26 b	44.88±7.66 a	53.58±4.49 a	28.08±1.12 b
Mannose	17.34±1.16 b	17.66±3.08 b	23.75±1.24 a	14.54±2.12 a	15.99±1.12 a	8.99±0.77 b	15.63±1.1 b	15.28±0.77 b	27.79±0.88 a	49.38±2.67 a	22.66±2.03 b	14.87±0.38 c	38.3±5.78 a	25.89±1.35 b	10.88±0.68 c
Methyl galactoside	26.97±0.23 b	21.51±2.43 b	48.4±4.52 a	21.3±1.38 b	23.6±0.88 b	38.22±1.9 a	49.14±3.87 a	14.31±1.5 c	21.89±3.17 b	46.52±3.7 a	12.02±1.27 b	17.94±2.83 b	16.79±1.67 a	11.24±1.99 b	7.02±1.58 c
Erythrose	13.37±1.04 c	30.99±2.55 b	43.62±5.46 a	12.08±1 c	20.85±0.96 b	32.15±0.59 a	22.29±2.31 b	29.31±5.43 b	60.54±6.17 a	18.99±5.16 c	27.23±2.27 b	37.26±5.01 a	25.43±1.38 c	43.33±8.04 b	64.29±6.26 a
Xylose	5.27±0.23 c	9.55±1.21 b	16.16±2.2 a	4.23±0.75 a	2.32±0.16 b	1.33±0.11 b	17.09±0.45 a	5.31±0.33 c	7.51±0.67 b	92.05±13.24 a	1.18±0.06 c	10.63±2.07 b	508.33±64.05 a	32.15±1.3 b	54.32±0.67 b
Arabinose	12.47±1.37 ab	10.48±2.06 b	17.78±3.11 a	6.84±0.94 b	15.69±1.34 a	1.3±0.08 c	5.22±0.58 c	14.04±0.68 b	23.3±2.15 a	42.72±2.64 a	13.9±0.12 b	5.96±0.56 c	1.62±0.21 c	16.28±0.43 a	7.16±0.85 b
Organic acids
Malic acid	318.19±20.76 c	582.83±15.58 b	751.89±42.46 a	230.09±23.71 b	542.58±33.27 a	508.36±14.22 a	280.67±8.27 c	638.03±38.27 b	933.28±23.15 a	267±50.34 c	782.76±7.24 a	611.35±86.74 b	348.1±18.3 b	521.85±52.55 a	433.17±41.36 b
Tartaric acid	22.83±0.95 a	14.98±2.08 b	19.54±0.6 a	12.26±0.42 b	46.53±4.47 a	14.51±1.27 b	15.45±1.77 b	30.54±5.33 a	26.66±0 a	20.83±1.88 a	13.62±0.69 b	22.16±2.53 a	21.04±1.5 a	6±0.87 b	7.83±0.46 b
Carbamic acid	1233.9±55.46 b	1661.69±157.47 a	1366.24±116.2 b	1035.46±54.97 c	1461.15±136.84 a	1222.23±99.72 b	1765.85±81.3 a	784.91±64.86 c	1393.23±31.12 b	1703.4±246.55 a	1443.8±40.46 ab	1275.77±47.73 b	713.3±102.19 b	1187.19±202.01 a	1098.19±148.3 a
Pipecolic acid	87.7±2.51 a	80.23±0.63 a	60.81±5.74 b	82.2±3.19 b	148.88±11.54 a	52.67±4.29 c	90.74±9.33 b	123.53±10.35 a	46.57±5.15 c	103.18±16.54 a	93.44±2.94 a	48.97±2.95 b	72.4±11.86 a	60.73±5.28 a	18.04±1.57 b
Citric acid	41.4±1.41 a	7.96±0.78 b	11.74±2.76 b	32.4±3.16 a	11.5±2.65 b	16.17±1.61 b	35.64±1.97 a	13.73±0.83 b	6.81±0.49 c	95.79±14.02 a	29.18±1.31 b	5.97±1.3 c	58.16±11.11 a	6.59±0.91 b	8.54±0.4 b
Quininic acid	4735.75±100.31 a	3489.26±312.59 b	3781.28±289.68 b	2856.63±39.17 a	2697.09±50.29 b	2709.4±72.95 b	1981.89±111.64 c	2576.68±129.51 b	3490.38±154.11 a	2314.88±24.57 b	2289.34±209.23 b	2666.85±215.64 a	1361.31±115.57 b	1257.19±168.85 b	2202.72±140.89 a
9,12-Octadecadiynoic acid	72.01±4.04 a	45.56±6.01 c	61.44±3.24 b	37.98±3.33 a	39.44±1.31 a	25.74±2.81 b	35.72±0.33 c	85.26±7.56 b	107.66±3.56 a	43.03±2.24 b	35.17±0.98 c	76.82±2.1 a	99.62±6.06 a	53.31±6.79 b	33.09±5.67 c
Amino acids
L-Aspartic acid	6.98±0.79 c	95.1±10 a	43.62±1.64 b	21.52±1.55 c	80.55±5.32 a	48.22±6.08 b	19.62±0.15 b	111.85±24.19 a	12.13±0.17 b	67.8±12.91 b	144.56±24.69 a	48.45±4.8 b	54.61±4.74 b	132.73±21.46 a	39.81±4.02 c
L-Arginine	78.11±8.06 c	225.89±17.24 a	125.63±1.61 b	129.59±4.32 c	193.98±7.55 a	168.91±3.11 b	119.47±14.79 b	150.08±3.41 a	92.39±9.64 c	179.57±2.63 a	181.3±1.08 a	124.07±9.56 b	66.48±6.33 b	122.56±22.58 a	146.25±13.53 a
L-Proline	110.6±10.34 c	151.9±7.3 b	196.8±8.72 a	80.3±2.58 a	38.61±0.64 b	9.47±0.33 c	154.77±5.92 c	172.23±4.84 b	292.83±15.52 a	506.1±16.73 a	222.01±28.33 b	55.21±4.54 c	104.79±13.12 a	38.67±7.24 c	81.89±1.61 b
Alanine	61.5±2.04 c	172.6±9.91 a	91.57±8.55 b	47.98±4.89 c	93.39±3.62 a	56.53±5.54 b	62.97±2.35 b	84.62±7.4 a	45.19±0.43 c	34.27±0.96 b	80.44±5.42 a	21.33±3.44 c	52.7±1.47 a	26.53±1.85 b	28.24±2.57 b
Glycine	3.39±0.27 c	6.61±0.59 b	9.34±0.21 a	70.32±7.46 a	7.98±1.32 b	9.42±0.57 b	6.28±0.96	5.99±0.65	5.36±0.05	85.98±2.32 a	7.16±1.61 b	8.05±0.84 b	60.49±5.48 a	7.55±0.37 b	6.27±0.74 b
Serine	77.09±3.75 c	324.7±10.39 a	209.07±6.05 b	81.65±1.99 c	304.47±18.74 a	137.69±10.65 b	125.17±7.25 b	198.67±13.33 a	40.8±1.42 c	32.27±3.62 b	118.13±3.11 a	97.68±8.82 a	82.66±6.4 a	59.65±8.91 b	15.17±1.73 c
L-5-Oxoproline	33.93±1.83 c	51.72±3.62 b	69.26±10.35 a	18.4±3.17 c	71.86±5.57 a	33.32±0.76 b	40.52±0.92	47.23±8.63	39.74±0.9	32.76±4.31 b	78.89±1.16 a	15.2±1.98 c	17.84±4.92 b	42.63±8.28 a	25.87±1.64 b
4-Aminobutanoic acid	126.88±4.81 b	231.73±29.19 a	195.53±12.71 a	86.34±1.74 c	257.26±12.53 a	173.38±7.05 b	126.29±6.57 b	185.91±11.68 a	87.76±3.77 c	106.88±3.16 b	144.07±16.24 a	103.36±5.65 b	106.52±7.93 a	85.58±5.65 b	39.29±1.64 c
Citrulline	45.41±1.82 c	911.17±49.87 a	550.12±42.84 b	189.42±10.86 b	1529.26±32.69 a	130.86±16.22 c	135.73±8.48 b	458.83±3.96 a	6.47±0.52 c	279.86±13.49 a	291.21±46.29 a	49.09±2.92 b	55.5±8.33 b	287.2±9.75 a	26.26±2.83 c
L-Glutamine	-	1.9±0.42	-	3.07±0.06	-	-	9.62±0.48	11.23±2.66	-	24.88±2.21 b	35.17±1.11 a	-	11.55±1.08	-	-
Asparagine	20.18±1.11 c	154.28±4.48 b	217.57±17.58 a	136.4±4.4 a	94.67±2.32 b	-	31±1.39 b	44.05±4.23 a	-	9.63±0.39 b	30.9±1.49 a	-	27.57±2.07	33.22±2.37	-
Fatty acids
Palmitic Acid	120.26±14.29 b	113.3±5.8 b	158.47±6.47 a	199.62±21.3 a	27.89±1.83 c	121.06±13.13 b	272.91±1.66 a	258.96±8.87 a	147.88±12.7 b	388.4±23.81 a	123.01±6.62 b	34.74±8.52 c	265.43±10.12 a	65.6±9.91 b	77.19±13.43 b
Stearic acid	61.14±5.24 a	47.59±6.87 b	40.96±4.55 b	63.45±1.51 b	56.16±5.01 b	77.95±10.05 a	37.67±5.76 c	78.96±9.82 a	52.48±2.28 b	29.65±7.43 b	34.59±2.59 b	50.16±5.76 a	63.65±5.79 a	84.81±13.14 a	21.84±2.36 b
Polyols
Glycerol	184.48±3.61	197.17±15.32	184.03±5.33	77.72±12.2 b	165.46±11.74 a	64.67±8.78 b	63.51±7.5 c	115.3±11.54 b	180.91±9.86 a	149.12±12.68 a	105.79±4 b	108.24±17.97 b	155.82±22.35	115.29±17.75	125.28±14.06
Inositol	3247.26±343.66 b	5447.98±340.82 a	3129.46±80.48 b	2519.69±309.54 b	2927.55±73.77 a	2564.87±134.51 b	1990.64±75.89	1984.8±86.15	1833.02±20.15	1903.62±147.3 ab	2232.52±413.33 a	1708.41±232.94 c	1391.95±36.63 b	2070.27±149.18 a	1953.67±112.15 a
Others
Boric acid	69.38±4.19 a	44.3±3.11 b	76.74±6.53 a	39.62±6.16 a	48.57±4.58 a	24.31±3.35 b	24.19±2.43 b	57.73±3.05 a	58.68±0.65 a	57.61±7.33 a	44.46±4.36 b	42.08±6.94 b	63.52±5.29 a	53.01±5.31 a	37.05±5.69 b
Glycerol monostearate	45.52±0.92 c	62.72±4.83 b	89.13±7.83 a	38.96±1.26 b	63.78±3.6 a	41.27±8.54 b	56.68±4.7	50.09±5.99	51.36±3.84	46.12±3.8 b	31.08±0.56 c	60.34±2.67 a	59.43±5.42 a	46.66±2.69 b	35.65±3.99 c
Hydroxylamine	25.11±3.37 c	36.14±1.34 b	65.42±5.64 a	112.48±6.36 a	27.98±4.24 b	28.62±4.59 b	32.47±3.6 c	115.24±4.11 a	75.8±5.34 b	264.27±7.08 a	66.75±5.63 b	37.42±6.48 c	70.51±7.4 a	21.33±4.44 b	18.42±1.38 b
Ethanolamine	45.27±3.3 a	38.98±2.01 b	38.2±4.21 b	44.87±6.99 b	59.76±1.5 a	54.67±5.15 ab	99.39±7.08 a	47.19±7.71 b	42.23±0.49 b	36.04±3.8 b	32.13±2.33 b	48.79±0.3 a	96.91±10.71 a	57.78±5.87 b	29.47±1.77 c
2-Pyrrolidinone	253.36±6.72 a	180.48±17.49 b	167.43±11.38 b	151.88±13.53 b	505.42±17.39 a	62.89±7.34 c	208.37±13.93 b	486.44±14.58 a	21.4±1.49 c	171.42±3.56 b	227.74±3.94 a	62.78±7.4 c	631.92±91.57 a	212.84±27.09 b	9.22±2.4 c
N-Methyltrifluoroacetamide	57.06±4.77 b	263.5±7.72 a	57.17±3.56 b	37.65±7.25 c	65.14±9.76 b	84.63±2.74 a	65.61±8.1 a	76.6±12.18 a	28.77±0.85 b	122.58±8.98 a	132.68±2.6 a	55.12±2.73 b	22.17±2.06 c	45.89±6.84 b	63.97±7.83 a
Amphetamine	41.02±3.75 c	97.52±14.5 a	58.94±4.49 b	24.8±3.96 c	80.08±5.57 a	41.63±1.99 b	32.58±5.82 b	45.86±4.32 a	31.37±2.82 b	43.01±4.56	35.93±1.7	36.33±3.46	42.44±6.48 a	30.4±3.81 b	17.18±0.69 c
(R)-(-)-Phenylephrine	335.55±8.06	-	-	264.27±9.05	-	-	318.85±12.19	-	-	60±7.45	-	-	216.5±5.48	-	-
2-Aminobenzoxazole	41.95±1.53 b	43.73±3.86 b	63.5±4.4 a	30.71±1.89 c	55.01±3.47 a	43.88±2.64 b	35.33±2.76 b	40.37±4.19 b	50.33±6.32 a	71.49±8.08 a	39.41±0.73 b	48.46±4.66 b	47.25±7.87 b	60.71±0.34 a	27.83±1.43 c
L-Threonic acid	120.32±13.58 c	196.92±4.25 a	153.98±5.63 b	61.71±6.17 c	123.79±4.3 a	81.66±7.75 b	84.02±3.12 c	177.53±6.19 b	356.58±50.95 a	74.31±7.25 b	105.62±3.72 a	77.47±9.51 b	87.63±8.18 a	43.85±2.88 b	70.98±9.35 a
Tyramine	52.33±8.77 c	146.91±13.07 a	112.1±1.71 b	52.24±4.23 b	109.31±2.58 a	67.5±11.41 b	60.88±4.32 b	48.69±1.11 c	71.37±0.15 a	53.29±6.74 a	32.28±0.11 b	42.34±2.56 b	39.66±9.12 a	32.59±4.32 a	17.59±3.9 b
1,5-Anhydrohexitol	-	42.62±3.27 b	141.02±16.57 a	-	41.77±2.86 b	170.14±12.79 a	-	31.4±2.05 b	63.18±1.07 a	-	29.08±2.08 b	44.25±2.73 a	-	73.83±8.02	52.81±3.59
Doconexent	40.53±0.65 b	34.02±2.2 c	55.84±1.12 a	13.5±1.66 b	30.85±0.66 a	34.11±3.69 a	25.68±1.69 c	37.63±1.16 b	50.89±2.45 a	100.71±9.8 a	39.01±5.4 b	7.19±0.89 c	17.8±1.3 a	2.64±0.3 c	12.61±0.79 b
Results are means ± SD from at least three biological replicates. Different letters at each parameter indicate significant differences according to the one-way ANOVA test (p < 0.05). "-" denotes not detected.

## Sheet: Supplementary Table S4
Supplementary Table S4 Primary metabolites and their concentrations (μg/g) in pulp of ‘Owari’ Satsuma mandarin (OOO), 'Hongrou Huyou' (OCC), and ‘Changshan Huyou’ (CCC) during different developmental stages.
Identified compounds	85			115			140			160			195
	OOO	OCC	CCC	OOO	OCC	CCC	OOO	OCC	CCC	OOO	OCC	CCC	OOO	OCC	CCC
Sugars
Sucrose	20305.11±1370.04 b	26981.33±1734.41 a	18313.92±1452.81 c	19704.34±1492.49 c	29133.82±1737.91 a	23435.89±226.69 b	15903.08±1321.57 b	14305.08±1265.07 b	36903.79±2888.29 a	14324.47±674.79 c	31074.21±732.9 a	22376.35±1190.36 b	35296.95±3139.25 b	48916.95±3802.63 a	12224.02±783.6 c
Fructose	3224.75±38.51 b	5642.92±354.39 a	5300.7±87.44 a	8176.03±516.09 b	13868.47±1819.52 a	8422.23±257.7 b	10563.16±823.48 a	8494.77±452.91 b	10657.8±1159.06 a	5951.55±370.09 c	14399.42±358.25 a	7398.07±393.5 b	14302.48±74.17 a	9057.91±62.58 b	6291.73±426.12 c
Psicose	6267.56±249.75 b	9273.08±972.99 a	7131.6±490.04 b	17444.51±1664.11 a	17719.28±1624.6 a	13125.64±215.88 b	17097.43±1074.46 a	11935.57±951.17 b	18770.37±500.49 a	9996.43±482.36 c	22517.11±677.3 a	11440.25±914.4 b	24208.21±861.42 a	12847.91±659.48 b	8365.27±326.78 c
Galactose	5368.77±170.27 c	10405.86±1364.45 a	8680.95±834.56 b	17116.07±1420.77 ab	19674.04±1109.69 a	15250.65±268.05 c	16689.5±788.5 b	13438.25±861.21 c	22601.54±1217.9 a	9948.5±738.74 c	25897.44±878.04 a	13111.25±1071.41 b	23694.51±546.54 a	14780.97±1033.32 b	10618.44±613.44 c
Glucose	1222.42±63.6 c	2481.76±157.25 a	2087.47±119.72 b	3327.61±272.43 b	4396.98±352.48 a	3302.74±29.1 b	3516.73±77.2 b	3240.89±180.28 b	4585.54±257.98 a	2367.48±146.78 b	5164.02±164.26 a	2671.06±98.1 b	4680.51±71.26 a	3263.91±201.66 b	2517.76±172.89 c
Cellobiose	1.6±0.08	1.7±0.03	-	0.77±0.12	0.66±0.05	-	-	0.35±0.09 b	0.64±0.06 a	-	0.63±0.01 b	2.11±0.1 a	-	-	-
Sorbose	8.05±0.17 a	0.75±0.19 c	5.11±0.34 b	2.73±0.31	-	-	0.69±0.07	-	-	-	1.21±0.07 a	0.41±0.02 b	6.18±0.57 a	3.21±0.25 b	-
Mannopyranoside	3.11±0.13 b	2.93±0.29 b	4.66±0.32 a	2.54±0.24 b	6.14±1.31 a	4.19±0.19 b	13.98±0.51 a	9.45±0.4 b	6.4±0.25 c	13.35±0.71 a	3.22±0.21 b	4.6±0.24 b	3.89±0.29 b	2.96±0.16 b	12.07±0.81 a
Galactopyranoside	2.62±0.03 a	0.77±0.06 b	-	1.82±0.11 a	-	0.79±0.09 b	2.64±0.33 b	3.4±0.33 a	1.15±0.09 c	2.78±0.27 a	1.51±0.2 b	0.42±0.07 c	3.09±0.42 a	2.29±0.32 b	1.32±0.19 c
Mannose	6.53±0.17 b	11.8±1.71 a	12.76±2.15 a	12.42±1.93	12.13±0.95	11.85±0.19	8.84±1.72	6.93±0.54	9.4±0.44	5.31±0.45 b	5.37±1.09 b	11.44±1.07 a	18.2±0.43 a	4.48±0.76 c	10.59±1.58 b
Xylose	14.31±0.98 a	5.54±0.63 b	6.17±0.58 b	4.1±0.26 a	1.11±0.05 c	2.94±0.29 b	9.17±1.02 a	5.95±0.18 b	-	2.73±0.32	2.52±0.09	0.31±0.1	25.11±3.2 a	9.99±0.89 b	2±0.1 c
Arabinose	4.45±0.11 c	13.39±0.81 a	6.19±0.27 b	12.48±1.9	11.09±2.21	13.57±1	11.82±1.42	10.32±0.72	9.69±0.85	7.23±0.68 b	13.36±1 a	12.73±2.27 a	20.81±1 a	8.86±0.3 b	7.32±0.4 b
Organic acids
Malic acid	1326.78±34.9 b	1721.54±150.73 a	1225.64±84.86 b	950.93±93.83 a	680.04±57.74 b	602.01±30.95 b	935.64±47.42 a	566.87±9.44 b	653.76±41.64 b	770.69±42.44 b	768.72±78.57 b	942.36±16.81 a	625.93±47.56 c	888.86±25.55 b	2210.46±350.77 a
Carbamic acid	668.13±5.89 b	928.35±51.62 a	702.56±75 b	799.76±67.52 b	1232.88±69.63 a	764.98±19.64 b	585.45±35.01 c	772.33±17.62 b	1313.46±141.17 a	891.31±88.5 a	880.73±103.39 a	710.31±12.33 b	792.4±16.3 b	1730.89±206.37 a	627.55±8.47 c
Pipecolic acid	34.95±0.47 a	18.67±2.74 c	26.31±2.73 b	27.7±3.47 b	33.03±1.98 a	26.49±2.53 b	35.71±2.23 a	32.68±0.44 a	23.85±2.43 b	35.58±4.18 b	58.23±1.42 a	17.42±1.86 c	30.99±4.1 b	67.44±6.72 a	19.15±0.57 c
Citric acid	11602.65±765.72 b	25786.45±1644.68 a	11670.33±917.65 b	22594.79±874.49 a	17082.95±752 b	14142.32±947.07 c	6986.13±301.45 b	7594.68±604.93 b	10160.45±776.35 a	6280.77±224.95 b	9558.61±820.78 a	10295.32±1002.81 a	7579.85±505.39 a	4712.92±467.34 b	4265.08±234.67 b
Quininic acid	715.08±8.15 c	892.32±47.27 b	1052.37±66.2 a	668.81±54.51 a	447.69±43.91 b	633.57±46.92 a	225.21±26.02	208.05±5.69	214.99±6.89	99.24±9.42 b	128.43±10.67 a	130.5±13.31 a	103.16±6.29 a	51.21±4.28 b	43.43±2.92 b
9,12-Octadecadiynoic acid	16.85±2.75 b	25.71±2.56 a	24.3±0.87 a	90.91±7.27 a	38.09±4.62 b	33.47±0.95 b	31.74±2.48 ab	28.69±0.8 b	35.99±4.54 a	31.23±1.88 b	34.46±4.76 b	53.85±4.42 a	44.17±1.31 a	17.7±1.51 c	36.92±4.5 b
Amino acids
L-Aspartic acid	330.37±25.9 a	376.87±13.01 a	165.24±12.33 b	468.12±13 b	521.91±14.46 a	519.46±45.08 a	385.88±12.14 b	523.69±58.95 a	508.62±20.34 a	276.42±26.16 b	478.36±30.31 a	495.38±10.81 a	246.93±30.12 b	459.49±19.92 a	514.7±19.31 a
L-Arginine	122.31±10.72 b	146.79±14.34 ab	162.57±5.19 a	138.34±19.18 a	103.08±7.65 b	158.92±0.58 a	107.33±1.65 b	100±0.78 b	146.07±14.95 a	103.34±5.15 b	80.08±2.11 c	127.45±8.75 a	138.51±7.01 b	207.98±28.55 a	91.07±3.9 c
L-Proline	66.11±2.82 b	99.31±7.48 a	37.23±1.32 c	71.32±8.5 a	27.32±1.7 c	42.99±1.43 b	13.81±0.71 c	44.05±4.22 b	223.93±8.93 a	18.57±2.95 c	450.48±6.9 a	124.92±2.53 b	154.57±5.07 a	127.7±1.06 b	7.39±0.18 c
Alanine	199.63±6.4 a	89.9±7.22 b	36.68±1.57 c	171.13±15.54 a	121.05±10.23 b	43±5.74 c	175.26±3.96 a	74.04±4.17 b	64.02±4.57 b	125.78±8.46 a	67.39±8.81 b	33.36±3.65 c	78.48±4.72 b	173.6±9.23 a	42.58±3.79 c
Glycine	5.57±0.49	8.12±0.34	7.11±1.7	6.47±0.48 a	4.63±0.15 b	5.56±0.53 ab	5.77±0.67	5.43±0.67	6.03±0.63	3.04±0.14 c	61.19±1.37 a	6.13±0.11 b	5.76±0.68 b	74.01±5.08 a	5.54±0.16 b
Serine	233.62±4.63 a	138.55±6.57 b	91.49±3.28 c	100.75±6.68 b	119.33±2.38 a	90.54±2.29 b	101.49±7.38 a	106.99±12.53 a	40.67±3.83 b	86.13±5.75 a	32.34±0.45 b	20.85±2.1 c	26.63±0.63 c	94.25±4.74 a	65.9±2.98 b
L-5-Oxoproline	48.21±2.46 b	158.11±19.31 a	132.3±9.75 a	113.77±7.51 b	160.2±11.37 a	86±8.35 c	38.05±3.17 b	84.9±9.23 a	83.14±5.03 a	41.91±2.85 c	117.54±5.02 a	67.41±6.04 b	49.47±2.5 a	30.56±3.04 b	42.2±3.33 a
4-Aminobutanoic acid	125.28±5.81 b	124.43±14.8 b	150.48±8.18 a	95.09±8.88 b	132.31±6.19 a	95.57±8.2 b	159.51±5.76 b	180.92±9.93 a	88.26±3.82 c	164.85±5.54 a	124.51±2.54 b	94.78±7.53 c	102.4±5.79 b	199.76±15.42 a	106.48±9.88 b
Citrulline	146.14±2.25 b	289.18±12.68 a	35.13±2.01 c	197.84±14.28 b	376.46±14.74 a	113.65±12.01 c	171.1±2.66 b	337.87±16.91 a	98.37±10.41 c	225.94±4.41 b	260.79±15.05 a	64.54±3.57 c	76.01±3.57 b	113.65±7.32 a	56.05±2.12 c
Asparagine	171.07±5.97 a	22.94±1.67 b	7.8±1.94 c	52.06±8.03 a	15.92±2.26 b	13.93±0.24 b	72.18±1.57 a	30.98±3.03 b	-	9.25±0.45	10.39±1.06	-	-	88.48±2.88	-
Fatty acids
Palmitic Acid	174.33±7.25 a	159.8±9.46 ab	142.95±13.33 b	165.96±9.91 a	64.04±2.98 c	111.49±11.74 b	54.65±1.46	65.19±4.89	70.24±8.93	35.15±0.46 b	34.39±4.15 b	70.65±3.24 a	181.79±5.21 a	110.79±10.75 b	12.79±2.07 c
Stearic acid	48.31±3.28	44.89±3.12	54.26±5.05	40.39±3.35 a	24.12±1.93 b	34.82±2.43 a	29.67±1.75 a	17.67±0.73 b	18.14±0.89 b	26.9±1.18 a	13.63±1.48 c	21.18±2.38 b	39.51±4.72 a	16.61±2.25 b	34.98±1.41 a
Polyols
Glycerol	124.74±3.06 a	138.4±8.66 a	79.57±1.2 b	124.4±8.58	137.1±18.53	126.39±13.07	101.13±5.91 c	133.78±13.04 b	165.88±7.74 a	130.56±18.65 a	91.28±3.15 b	88.52±0.7 b	146.52±14.42 a	67.78±7.71 c	113.75±2.56 b
Inositol	1985.47±150.99 c	3079.65±172.36 b	3962.27±486.83 a	1948.86±143.88 b	1815.87±175.34 b	3324.24±37.07 a	1338.55±85.63 b	1534.89±77.89 b	2528.21±163.01 a	1018.68±43.09 b	1624.29±148.85 a	1730.98±61.59 a	1454.17±182.82 a	1412.25±67.9 a	1220.27±35.59 b
Others
Boric acid	21.72±0.29 b	44.33±4.14 a	38.6±2.87 a	31.04±3.4 b	31.57±3.79 b	46.82±7.09 a	36.52±2.35	32.3±3.1	35.21±0.93	29.34±2.19	34.3±4.53	33.68±3.61	58.18±5.35 a	27.48±3.62 b	24.62±1.71 b
Glycerol monostearate	14.6±0.07 c	28.79±3.08 b	34.4±1.57 a	32.76±4.9	29.9±0.5	29.7±2.3	18.86±2.53	20.23±3.54	22.91±1	22.73±2.08 a	13.58±1.35 b	23.63±1.32 a	25.41±0.35 b	9.23±0.67 c	31.2±1.68 a
Hydroxylamine	11.57±0.9 b	28.97±2.5 a	14.31±2.93 b	20.27±1.92 b	55.87±3.03 a	21.72±3.52 b	13.12±0.36 c	23.35±3.26 a	17.52±1.73 b	15.66±2.58 c	98.55±2.98 a	27.79±1.84 b	-	37.97±3.84 a	8.81±1.53 b
Ethanolamine	3.64±0.27 a	1.49±0.26 b	0.53±0.04 c	2.76±0.72 a	1.29±0.19 b	0.8±0.11 b	1.23±0.06 b	2.18±0.36 a	0.47±0.1 c	5.36±0.73 b	153.13±6.51 a	3.66±0.25 b	1.51±0.18 b	171.58±10.05 a	1.41±0.18 b
2-Pyrrolidinone	12.9±1.11 c	21.65±1.63 b	38.55±4.09 a	7.11±1.64 c	121.06±15.37 a	20.17±1.4 b	26.44±2.32 b	142.43±9.77 a	12.85±2.46 c	58.95±2.98 b	94.01±6.39 a	8.54±0.15 c	64.23±2 c	381.33±6.91 a	92.27±3.94 b
N-Methyltrifluoroacetamide	41.45±3.03 b	51.04±1.44 a	55.63±3.39 a	47.48±3.23	44.26±4.14	50.65±0.82	40.14±5.72 ab	32.13±2.48 b	51.6±7.02 a	38.45±4.44 a	14.96±1.07 b	43.02±3.98 a	46.78±0.78 a	56.76±5.9 a	37.06±0.64 b
Amphetamine	26.26±0.68 c	72.63±5.57 a	37.49±3.42 b	133.18±18.46 a	130.78±4.19 a	43.8±2.02 b	48.12±5.45 c	168.8±24.64 a	72.16±4.01 b	45.93±6.74 b	138.96±10.57 a	59.35±6.96 b	68.88±7.17 a	31.18±2.84 b	34.21±4.1 b
2-Aminobenzoxazole	41.8±2.43	41.2±5.4	45.89±3.72	36.57±1.29 b	42.76±0.67 a	33.46±0.7 c	28.67±3.94 b	25.36±1.35 b	37.48±0.57 a	23.47±1.03 b	33.1±2.11 a	34.93±4.4 a	44.25±4.65 a	24.2±1.25 b	23.24±0.76 b
L-Threonic acid	40.17±2.06 a	19.34±2.85 c	29.55±3.02 b	21.49±2.71 a	14.61±1.67 b	15.56±0.64 b	6.26±1.26 b	8.53±0.49 a	-	-	4.28±0.73 b	7.35±0.16 a	10.59±1.79	-	-
Tyramine	-	0.52±0.08 b	11.89±1.94 a	-	0.78±0.07 b	3.27±0.05 a	32.72±1.37 a	-	0.31±0.03 b	-	-	1.89±0.41	23.72±1.77	-	-
Doconexent	5.09±0.28 b	30.59±3.26 a	-	30.32±4.16 a	8.73±0.18 b	4.86±0.21 c	6.7±0.3 c	15.55±1.45 b	34.49±6.5 a	-	66.84±4.54 a	32.36±3.92 b	20.37±3.58 a	19.37±1.47 a	4.34±0.36 b
Results are means ± SD from at least three biological replicates. Different letters at each parameter indicate significant differences according to the one-way ANOVA test (p < 0.05). "-" denotes not detected.

## Sheet: Supplementary Table S5
Supplementary Table S5 Primary metabolites and their concentrations (μg/g) in segment membrane of ‘Owari’ Satsuma mandarin (OOO), 'Hongrou Huyou' (OCC), and ‘Changshan Huyou’ (CCC) during different developmental stages.
Identified compounds	85			115			140			160			195
	OOO	OCC	CCC	OOO	OCC	CCC	OOO	OCC	CCC	OOO	OCC	CCC	OOO	OCC	CCC
Sugars
Sucrose	7722.73±319.57 c	12628.56±414.13 a	9717.72±578.95 b	19411.11±2566.71 b	11507.33±2148.51 c	26704.08±2764.95 a	27546.08±3300.48	28631.01±1727.5	27631.75±3087.8	26285.21±4665.41 a	14504.18±1466.41 b	27299.61±2106.92 a	12498.28±1391.09 c	53327.97±3153.73 a	35030.79±943.72 b
Turanose	62.97±12.84 b	496.73±31.67 a	480.77±17.15 a	48.43±3.62 c	244.27±27.73 b	315.59±13.23 a	-	206.54±19.96	286.36±22.82	-	185.59±8.18 b	233.99±30.42 a	-	195.1±5.71 b	284.08±22.3 a
Fructose	1242.3±75.87 ab	1360.73±80.31 a	1196.52±129.9 b	1394.61±64.43 a	1252.08±4.32 a	909.04±12.9 b	2172.95±233.71 a	1428.77±241.48 b	1625.97±254.63 b	4527.44±587.24 a	1474.62±187.89 b	1990.64±123.77 b	6537.17±531.27 a	3251.11±254.98 b	3188.81±262.59 b
Psicose	4449.27±336.09 a	2665.14±364.4 b	1977.77±153.77 c	4328.33±105.19 a	2243.91±88.7 b	1822.85±86.97 c	5405.85±347.15 a	2226.13±299.63 b	2645.17±374.81 b	8489.95±875.34 a	2213.12±151.01 c	3250.12±315.62 b	8959.66±836.99 a	5442.1±292.46 b	4811.53±152.31 b
Galactose	2253.03±227.6 c	6296.65±200.32 a	3624.12±259.71 b	2450.77±64.44 b	3512.58±117.29 a	2684.39±299.89 b	3047.09±270.89	3504.18±410.9	2927.02±111.59	6172.74±284.43 a	3505.43±386 b	2209.7±142.44 c	6692.45±538.34 a	5371.05±193.71 b	5050.3±307.26 b
Glucose	565.1±32.02 c	1485.57±113.91 a	828.98±89.85 b	620.91±23.49 b	964.22±45.83 a	616.43±8.31 b	1005.85±103.88	908.49±168.46	879.55±145.76	1509.98±21.07 a	992.44±55.1 b	464.28±50.4 c	1864.49±160.84 a	1188.41±121.68 b	1060.28±138.36 b
Cellobiose	1.32±0.23	1.67±0.23	1.32±0.45	1.45±0.09 b	3.31±0.91 a	1.12±0.03 b	1.55±0.16 c	4.46±1.13 b	10.83±2.38 a	0.72±0.15 c	9.9±0.38 b	17.96±3.4 a	2.94±0.87 b	4.03±1.04 b	9.46±1.52 a
Sorbose	11.55±2.61 a	14.03±2.07 a	6.78±0.87 b	7.35±0.7 a	0.21±0.01 c	5.56±0.27 b	8.73±0.78	-	9.88±0.28	10.62±0.85 a	0.49±0.08 b	-	5.59±0.82 a	1.62±0.02 b	6.13±1.2 a
Mannopyranoside	4.43±0.82	2.87±0.63	3.55±0.96	3.63±0.36 b	10.33±1.45 a	2.95±0.65 b	4.38±0.53	5.68±0.73	5.53±0.81	7.16±0.87 b	11.78±1.84 a	5.06±0.36 c	4.62±0.25 a	1.49±0.34 c	3.24±0.51 b
Galactopyranoside	3.76±0.47 b	2.79±0.42 b	5.85±0.73 a	4.34±0.57 a	2.95±0.61 b	1±0.23 c	2.61±0.26 b	3.63±0.33 a	1.74±0.45 c	3.48±0.24 b	3.85±0.91 b	5.6±0.26 a	2.86±0.12 a	0.68±0.09 b	2.56±0.67 a
Mannose	27.74±2.54 a	18.74±1.58 b	6.49±0.29 c	14.46±1.88 a	7.86±0.27 b	5.58±1.13 b	10.21±1.53	11.91±1.68	8.21±1.77	7.65±1.67 b	8.8±1.07 b	18.65±4.84 a	7.07±0.53 b	13.26±1.16 a	12.54±1.21 a
Methyl galactoside	10.93±1.01 b	67.1±6.28 a	60.33±7.47 a	4±0.27 b	32.86±0.64 a	39.67±4.64 a	8.06±1.22 c	33.86±3.97 b	57.1±4.13 a	7.57±2.25 c	17.72±1.85 b	59.97±6.42 a	6.69±0.63 b	6.09±1.15 b	44.92±1.91 a
Erythrose	21.16±1.46 b	8.92±0.61 c	37.07±8.39 a	11.32±1.01 b	4.18±1.01 c	16.43±1.98 a	0.51±0.03 c	10.27±2.46 a	2.19±0.25 b	-	12.36±1.72	17.99±2.83	-	16.63±1.49	12.75±1.74
Xylose	25.28±6.5 a	8.07±0.59 b	10.14±2.09 b	18.01±3.41 a	7.23±1.61 b	3.56±0.63 c	30.15±4.07 a	0.64±0.14	0.55±0.16	102.97±1 a	9.23±1.11 b	1.56±0.36 c	1170.9±75.38 a	112.18±15.11 c	678.58±17.39 b
Arabinose	6.08±1.29 b	13.28±0.58 a	3.2±0.74 c	11.93±0.99 a	4.23±0.76 b	0.52±0.07 c	8.47±1.12 a	8.67±0.83 a	1.82±0.16 b	0.52±0.09 c	3.35±0.83 b	6.12±1.38 a	5.36±0.31 b	8.07±1.25 a	4.2±1.04 b
Organic acids
Malic acid	483.99±57.27 a	300.97±20.41 b	172.9±4.17 c	200.26±12.41 a	55.9±2.54 b	26.39±0.89 c	185.37±9.95 a	24.05±1.49 c	102.44±12.29 b	209.07±18.02 a	64.65±6.05 c	107.6±8.7 b	114.77±10.74 b	78.52±5.2 c	219.12±26.5 a
Tartaric acid	45.17±4.19 a	23.56±0.28 b	3.98±0.26 b	6.79±0.75	-	-	-	-	-	-	-	-	-	-	-
Carbamic acid	953.82±39.14 b	723.89±14.45 c	1148.29±77.28 a	1132.72±73.34 a	804.61±121.21 b	1220.68±179.49 a	903.47±22.21 b	1121.89±28.16 a	912.81±73.14 b	1175.01±40.56 a	796.74±65.12 b	1158.09±55.22 a	749.15±48.52 b	1480.88±94.45 a	1597.68±60.63 a
Pipecolic acid	30.14±2.06 a	16.37±1.69 b	18.02±0.06 b	35.84±3.78 a	32.93±0.22 a	20.59±3.78 b	39.59±3.16 a	35.1±5.88 a	18.07±0.15 b	28.44±3.97 a	31.3±3.46 a	13.21±2.19 b	22.34±2.52 a	24.84±3.17 a	14.05±1.34 b
Citric acid	707.62±84.13 b	1226.57±125.78 a	519.89±23.8 c	850.45±14.2 a	251.31±13.05 b	117.75±11.38 c	279.85±17.81 a	39.14±6.71 c	221.69±36.12 b	689.43±45.39 a	68.18±12.02 c	108.62±10.42 b	216.35±22.27 a	26±3.66 c	114.75±11.54 b
Quininic acid	3369.8±513.63 a	2081.25±308.71 b	1297.09±243.23 c	1528.98±86.99 a	165.85±21.7 b	152.51±6.62 b	823.28±65.07 a	61.95±1.64 b	62.07±12.16 b	388.24±17.78 a	13.89±1.17 c	32.95±0.97 b	75.97±3.38 a	0.34±0.02 c	10.03±0.58 b
9,12-Octadecadiynoic acid	-	-	-	56.89±8.34 a	-	28.44±6.63 b	45.2±3.81 a	23.53±6.69 b	11.98±0.81 c	30.48±4.35 b	14.96±1.15 c	72.67±14.23 a	36.08±1.34 b	46.11±3.78 b	69.9±5.71 a
Amino acids
L-Aspartic acid	136.19±10.8 a	81.63±10.99 b	23.24±3.63 c	87.19±8.62 a	44.86±0.04 b	15.83±2.71 c	83.27±13.61 a	19.03±1.84 c	58.06±12.35 b	103.06±12.89 a	37.34±3.08 b	22.73±2.29 c	66.1±8.18 a	28.28±2.04 c	44.3±8.86 b
L-Arginine	137.93±5.72	125.57±14.26	130.13±14.47	204.68±13.62 a	111.36±5.15 c	141.39±11.17 b	77.4±6.04 c	110.7±18.26 b	159.81±3.16 a	91.1±2.56 b	110.45±14.8 b	151.21±14.92 a	124.38±19.8	156.15±9.47	164.11±21.45
L-Proline	4.03±0.42 b	15.42±0.38 a	4.6±0.07 b	11.46±2.6 a	14.96±4.04 a	3.18±0.34 b	11.83±0.49 b	18.72±1.94 a	3.79±0.33 c	7.71±1.1 b	9.77±1.14 b	23.32±4.02 a	5.69±0.39 b	12.13±0.88 a	10.83±1.88 a
Alanine	59.25±5.33 a	53.94±3.58 a	41.31±2.43 b	46.4±6.99	39.22±8.49	41.56±5.6	60.1±6.99 a	38.95±2.64 b	44.67±2.34 b	89.22±2.74 a	43.32±7.35 b	41.59±6.94 b	42.92±2.94 a	27.56±0.3 c	34.83±3.07 b
Glycine	4.67±0.79 b	6.46±1.46 a	4.9±0.66 b	5.92±0.85 ab	4.64±0.98 b	8.16±1.59 a	6.19±1.13	6.04±0.3	6.15±0.73	17.3±1.37 a	5.08±0.52 c	8.35±0.35 b	5.2±0.47	7.15±1.18	5.7±1.33
Serine	104.86±2.34 a	71.4±3.56 b	36.98±5.09 c	44.93±7.64 a	41.45±4.77 a	20.62±0.92 b	46.83±2.52 a	10.59±1.74 c	32.03±4.16 b	57.35±2.32 a	36.51±6.33 b	23.54±3.28 c	27.94±5.21 b	11.22±0.88 c	42.65±4.8 a
L-5-Oxoproline	46.11±4.56 b	59.55±5.49 a	39.49±4.64 b	17.09±2.17 b	33.51±0.22 a	19.81±1.84 b	15.13±1.86 b	29.43±4.22 a	8.12±1.11 c	15.77±4.95 b	29.98±4.92 a	11.19±1.71 b	12.32±1.14 b	88.72±18.59 a	72.26±10.22 a
4-Aminobutanoic acid	289.86±18.12 b	435.46±18.91 a	205.14±7.74 c	229.29±29.5 a	230.44±4.36 a	119.66±2.22 b	160.14±17.74	171.54±11.58	151.65±1.45	95.62±14.75 b	155.6±19.82 a	98.62±13.23 b	81.74±8.54 b	105.92±12.32 a	105.9±13.74 a
Citrulline	186.67±12.18 a	147.54±25.37 b	46.84±7.79 c	91.89±7.91 a	105.73±8.45 a	12.95±0.94 b	56.21±8.16 a	31.13±2.17 b	15.88±1.14 c	32.74±1.68 a	17.38±1.42 b	-	14.89±1.14	-	-
Asparagine	86.04±16.27 a	22.21±5.04 b	1.34±0.22 c	67.83±4.07 a	10.33±1.8 b	-	46.25±3.54	-	-	16.75±1.07	-	-	6.38±0.51	-	-
Fatty acids
Palmitic Acid	114.32±19.74	131.14±6.82	116.36±16.99	91.56±11.07 a	13.81±0.38 b	90.62±17.67 a	87.81±7.44 a	38.94±2.51 c	63.04±8.41 b	84.7±12.32 a	21.26±2.24 c	50.96±3.62 b	111.25±17.1 b	90.79±6.16 c	173.33±3.8 a
Stearic acid	72.68±11.45 a	60.04±12.82 a	40.83±2.59 b	72.49±8.26 a	25.66±2.29 c	39.34±4.25 b	31.98±3.27	25.4±1.4	37.44±9.81	38.24±4.85 b	21.65±0.4 c	58.69±10.98 a	36.29±3.13 b	27.45±1.83 c	62.16±4.41 a
Polyols
Glycerol	92.19±5.35 b	163.15±14.23 a	42.69±9.21 c	120.95±10.34 a	68.22±10.19 b	106.5±12.09 a	88.65±7.28 b	108.56±15.4 a	89.08±8.24 b	91.2±6.15	78.81±9.05	100.68±17.16	71±7.35 b	148.58±6.74 a	145.64±14.22 a
Inositol	4325.85±87.33 b	4846.59±335.03 a	3899.04±38.17 b	2979.77±128.64 b	4018.04±46.96 a	3857.35±161.76 a	4025.72±310.02 a	3437.82±380.84 ab	3048.31±175.25 b	3186.72±402.5 b	2485.02±224.59 c	4099.42±170.97 a	4156.34±232.26 a	3740.41±207.08 ab	3178.84±340.77 b
Others
Boric acid	41.72±2.71 a	49.06±7.19 a	16.02±3.06 b	53.42±1.25 a	23.41±2.54 b	28.77±2.7 b	56.21±3.47 a	40.33±4.26 b	47.93±0.7 b	12.41±1.4 b	30.02±5.29 a	39.13±5.23 a	31.48±3.04 c	57.43±7.73 b	77.51±3.76 a
Glycerol monostearate	58.73±5.95 a	56.87±3.71 a	35.16±2.45 b	40.63±5.55	40.59±5.02	37.14±2.87	36.55±8.63 a	44.81±3.62 a	22.28±0.95 b	41.57±5.56 b	26.8±1.59 c	70.93±8.78 a	24.96±3.58 b	38.71±5.17 a	47.81±3.93 a
Hydroxylamine	14.11±2.21 a	15.04±3.8	13.72±1.62	18.01±3.25	14.78±4.87	18.1±1.8	13.68±0.84 a	15.11±1.21 a	9.67±1.96 b	29.09±0.67 a	19.72±1.31 b	31.4±2.8 a	22.16±4.74	-	25.72±2.75
Ethanolamine	347.42±45.41 a	21.52±1.21 b	23.66±3.6 b	162.77±9.75 a	32.29±8.56 b	31.25±6.58 b	197.95±21.94 a	40.5±3.51 b	52.14±7.19 b	174.64±3.59 a	41.9±5.22 b	40.9±4.12 b	94.94±6.19 a	37.63±2.31 b	44.74±0.65 b
2-Pyrrolidinone	19.03±1.75 b	74.48±7.47 a	21.02±2.77 b	32.35±6.51 b	80.18±2.06 a	13.93±11.31 c	26.44±3.93 b	50.99±6.55 a	26.05±2.23 b	65.56±7.94 b	165.79±28.99 a	28.26±4.09 c	184.07±12.91 a	104.89±7.42 b	180.23±2.74 a
N-Methyltrifluoroacetamide	49.07±6.99 a	44.19±1.3 a	30.86±2.19 b	71.3±9.68 a	39.28±7.33 c	50.79±4.51 b	45.81±7.57 b	45.46±4.64 b	55.5±3.69 a	42.44±9.78	42.1±1.93	42.14±1.76	42.64±2.15 b	49.42±2.36 ab	56.31±7.66 a
Amphetamine	8.08±1.76 b	36.32±7.23 a	14.77±4.34 b	10.75±1.79 b	15.84±4.03 a	9.64±0.93 b	12.41±0.95 b	28.4±5.33 a	17.45±2.66 b	16.07±1.36 b	25.2±3.65 a	21.27±3.5 a	16.24±2.67 b	36.24±4.3 a	17.78±0.44 b
(R)-(-)-Phenylephrine	254.36±17.35 a	1.37±0.19 b	-	110.34±13	-	-	134.9±15.81	-	-	140.55±16.84	-	-	97.88±5.49	-	-
2-Aminobenzoxazole	32.26±3.09 a	30.34±1.14 a	19.96±3.46 b	34.9±6.25 a	22.1±1.74 b	25.49±1.01 b	30.94±4.63	37.67±5.82	28.84±3.59	27.83±4.53 b	25.94±5.67 b	58.36±3.9 a	23.77±4.65 b	45.71±0.52 a	54.3±3.36 a
L-Threonic acid	78.92±5.33 a	12.33±0.37 b	13.85±0.03 b	12.05±0.61	-	9.77±1.63	9.5±0.34	9.18±0.39	-	-	-	15.8±1.69	-	9.16±1.4	10.85±2.21
Tyramine	-	-	14.64±1.33	-	-	7.99±0.88	-	-	3.15±0.38	-	-	2.84±0.16	-	-	-
Results are means ± SD from at least three biological replicates. Different letters at each parameter indicate significant differences according to the one-way ANOVA test (p < 0.05). "-" denotes not detected.

## Sheet: Supplementary Table S6
Supplementary Table S6 Volatile compounds and their concentrations (μg/g) in flavedo of ‘Owari’ Satsuma mandarin (OOO), 'Hongrou Huyou' (OCC), and ‘Changshan Huyou’ (CCC) during different developmental stages.
Identified compounds	85			115			140			160			195
	OOO	OCC	CCC	OOO	OCC	CCC	OOO	OCC	CCC	OOO	OCC	CCC	OOO	OCC	CCC
3-Hexenal	2.26±0.3 b	3.55±0.37 a	4.2±0.07 a	4±0.4 b	3.51±0.18 b	7.41±0.03 a	5.09±0.52 b	3.55±0.25 c	8.39±0.02 a	3.31±0.24 c	5.29±0.24 b	6.94±0.76 a	1.58±0.12 b	4.75±0.49 a	4.4±0.48 a
Hexanal	5.03±0.57 a	3.12±0.12 b	2.3±0.12 c	4.51±0.36 a	1.52±0.11 b	-	3.21±0.35 a	2.48±0.24 b	-	3.32±0.4	3.49±0.13	-	2.76±0.14 b	3.86±0.38 a	3.62±0.13 a
(E)-2-Hexenal	2.58±0.37 a	1.91±0.21 a	1.19±0.08 b	3.1±0.34 a	1.77±0.08 b	1.29±0.07 b	2.94±0.2	3.55±0.18	-	1.04±0.11 b	2.07±0.22 a	0.8±0.06 c	-	1.02±0.12	0.73±0.04
(E)-3-Hexen-1-ol	4.78±0.36 b	5.41±0.11 a	5.75±0.11 a	1.81±0.07 b	4.47±0.27 a	4.12±0.35 a	2.68±0.07 b	4.36±0.41 a	1.92±0.02 c	0.68±0.08 b	2.42±0.34 a	1.78±0.17 a	-	1.4±0.05 a	1.05±0.04 b
α-Thujene	17.92±0.23 b	34.16±3.14 a	33.13±2.53 a	11.53±0.94 c	24.75±2.29 b	33.56±1.22 a	13.47±1.6 b	45.26±4.84 a	41.28±4.78 a	16.17±0.38 c	36.18±3.66 a	28.07±2.6 b	13.2±1.46 b	26.63±2.06 a	29.49±1.76 a
α-Pinene	76.93±2.52 b	128.8±13.76 a	124.03±7.1 a	57.19±3.19 c	92.3±6.72 b	141.48±0.91 a	71.2±0.98 b	184.68±17.96 a	183.48±9.73 a	98.36±7.07 c	152.48±16.69 a	121.56±9.12 b	77.67±7.58 c	111.84±7.1 b	127.07±5.71 a
Sabinene	11.7±1.09 b	21.1±2.33 a	20±1.1 a	9.06±0.71 c	15.27±1.23 b	23.49±0.23 a	11.95±0.12 b	29.72±2.99 a	29.22±1.14 a	15.14±1.03 b	24.05±1.66 a	20.1±1.61 a	12.21±1.3 c	17.25±1.61 b	20.94±0.91 a
β-Pinene	31.03±1.54 b	74.95±2.37 a	71.15±4.9 a	19.06±0.88 c	59.55±5.34 b	70.57±3.8 a	22.07±0.46 b	92.81±4.49 a	85.54±8.68 a	29.96±2.77 c	74.66±3.25 a	65.51±2.95 b	22.89±2.48 c	53.76±5.47 b	63.89±3.11 a
β-Myrcene	104.71±3.07 b	153.56±4.98 a	154.84±7.45 a	84.94±7.65 c	145±10.19 b	196.12±4.23 a	122.44±0.81 b	226.24±14.86 a	246.86±6.71 a	147.51±10.78 c	199.8±17.11 a	167.99±9.63 b	128±3.48 c	147.01±11.81 b	176.89±14.46 a
α-Phellandrene	5.91±0.32 b	15.09±1.64 a	14.89±1.96 a	5.98±0.59 c	11.92±0.93 b	15.17±0.16 a	9.18±0.94 b	12.17±0.83 a	12.38±0.74 a	10.95±1.91	9.12±0.44	8.97±0.57	6.86±0.18 b	6.42±0.28 b	7.92±0.82 a
α-Terpinene	7.87±0.42 c	14.26±1.21 b	17.54±0.94 a	4.45±0.39 c	11.97±1.53 b	14.6±0.88 a	6.53±0.19 b	18.23±0.71 a	17.83±1.62 a	6.81±0.49 b	13.5±1.08 a	12.73±1.08 a	7.26±0.8 b	14.15±1.45 a	16.79±0.88 a
p-cymene	15.17±0.77 a	7.22±0.17 b	7.59±0.36 b	9.74±1.47	7±0.67	7.01±0.66	11.9±0.17	12.54±1.66	11.09±0.34	12.39±1.05 a	10.95±0.18 a	8.64±0.53 b	9.16±0.24 a	10.23±1.28 a	7.11±0.66 b
D-Limonene	3376.12±195.48 b	4336.45±272.79 a	4458.74±292.09 a	3186.18±182.52 b	3702.04±146.77 b	4991.27±369.23 a	4092.64±154.21 b	5963.55±260.98 a	6703.42±542.26 a	4661.51±193.47 b	5368.84±377.56 a	4975.6±279.87 b	4071.25±205.94 b	4689.15±184.76 a	4990.3±192.53 a
β-cis-Ocimene	5.89±0.58 c	7.11±0.45 b	9.45±0.08 a	4.42±0.18 b	4.58±0.26 b	9.5±0.46 a	4.86±0.23 c	6.45±0.28 b	10±1.12 a	4.74±0.53 c	6.21±0.51 b	8.32±0.32 a	3.57±0.16 c	5.03±0.04 b	7.57±0.37 a
γ-Terpinene	381.44±10.76 b	715.08±42.94 a	701.35±49.25 a	261.51±12.31 c	573.4±56.6 b	730.76±20.95 a	346.86±34.13 b	923.57±31.23 a	922.72±83.45 a	399.86±35.28 c	829.85±50.82 a	688.83±32.01 b	332.66±17.2 b	629.93±58.93 a	715.13±37.12 a
Terpinolene	16.95±1.77 b	31.22±1.93 a	35.66±1.9 a	11.16±1.08 c	25.62±0.92 b	32.84±1.1 a	15.86±1.3 b	39.8±2.29 a	38.78±3.38 a	16.17±2.01 c	33.82±2.01 a	28.39±1.91 b	13.67±1.57 b	27.16±2.46 a	31.47±2.01 a
Linalool	29.65±3.71 a	14.21±1.04 b	16.23±0.09 b	31.13±3 a	12.98±1.3 b	14.18±0.75 b	23.04±2.05 a	14.86±1 b	15.01±0.91 b	21.59±0.96 a	11.47±0.64 b	10.14±0.81 b	14±0.46 a	5.71±0.3 b	6.79±0.33 b
Citronellal	-	2.86±0.38	3.02±0.34	1.12±0.05 b	2.38±0.23 a	2.79±0.13 a	0.93±0.1 b	2.2±0.19 a	2.56±0.07 a	1.32±0.15 b	2.65±0.12 a	2.48±0.18 a	1.53±0.04 b	2.1±0.13 a	2.4±0.13 a
octanoic acid, ethyl ester	16.88±0.24	17.43±0.07	17.33±0.12	17.52±0.42	17.73±0.19	17.93±0.33	18.16±0.24 a	15.05±0.35 b	15.12±0.16 b	15.71±1.41	15.67±0.1	14.18±1.47	15.77±0.49	16.27±1.88	15.63±0.47
Terpinen-4-ol	1.42±0.23 c	2.66±0.07 b	3.16±0.15 a	1.25±0.07 b	2.29±0.18 a	2.97±0.28 a	1.65±0.12 b	3.08±0.13 a	3.04±0.11 a	1.34±0.21 b	2.78±0.17 a	2.13±0.1 a	0.9±0.07 c	1.69±0.1 b	2.17±0.23 a
L-α-Terpineol	12.68±0.39 b	16.12±0.59 a	17.71±0.25 a	11.41±1 b	14.42±1.12 a	15.29±1.17 a	14.78±0.62 b	19.1±1.07 a	16.03±2.22 b	11.83±0.25 ab	13.77±1.15 a	10.19±1.3 b	8.23±0.59 a	7.76±0.52 a	6.21±0.36 b
Decanal	2.04±0.2 b	8.94±0.55 a	10.03±0.46 a	4.08±0.2 b	11.43±0.42 a	13.41±1.22 a	5.08±0.41 b	10.83±1.33 a	12.23±0.05 a	4.81±0.46 b	10.68±0.6 a	11.37±0.31 a	4.55±0.24 c	7.73±0.4 b	9.98±0.82 a
Dodecane	3.12±0.36 a	2.13±0.14 b	1.42±0.03 c	3.23±0.17 a	3.82±0.36 a	1.49±0.11 b	2±0.27 b	4.82±0.52 a	4.62±0.19 a	1.77±0.21 b	2.06±0.18 b	2.53±0.12 a	2.3±0.19 a	1.56±0.14 b	2.01±0.15 a
δ-Elemene	8.39±0.55 b	31.25±0.29 a	37.01±4.76 a	6.68±0.7 c	27.76±2.05 b	40.59±0.92 a	8.42±0.31 c	50.83±2.35 b	61±1.37 a	9.02±0.98 b	47.6±3.07 a	42.54±2.92 a	7.59±0.42 b	33.74±0.4 a	39.57±2.62 a
Copaene	5.35±0.15	6.04±0.38	6.03±0.55	3.74±0.18 b	6.75±0.67 a	7.78±0.23 a	5.85±0.13 b	12.24±1.86 a	11.62±0.68 a	5.99±0.25 b	9.55±1.17 a	9.18±0.22 a	4.81±0.28 c	6.42±0.2 b	8.76±0.33 a
β-Cubebene	14.42±1.53	12.4±0.43	12.45±1.77	13.45±0.45 ab	11.57±1.27 b	15.3±0.82 a	15.02±0.8 b	20.7±1.63 a	20.63±3.17 a	14.75±1.03 b	19.08±1.97 a	17.53±1.55 a	11.99±0.8 c	13.08±1.08 b	15.09±0.12 a
Caryophyllene	2.84±0.21 b	8.83±0.87 a	8.92±0.4 a	2.04±0.04 b	8.18±0.58 a	8.55±0.42 a	3.63±0.27 b	10.28±1.19 a	9.97±0.98 a	2.53±0.23 c	10.5±0.28 a	8.14±0.7 b	2.38±0.12 c	7±0.92 b	8.86±0.07 a
(E)-β-Famesene	4.63±0.47 c	15.43±1.29 b	21.93±0.4 a	3.24±0.16 b	15.62±0.21 a	14.63±0.93 a	5.11±0.39 b	20.6±2.32 a	16.95±1.41 a	5.25±0.42 b	15.48±1.6 a	15.02±0.96 a	3.82±0.02 c	13.16±1.1 b	16.11±1.79 a
Germacrene D	15.97±0.8 c	346.73±17.25 a	250.27±21.55 b	11.05±1.09 b	359.14±32.73 a	305.27±19.33 a	16.94±1.44 c	536.22±40.32 a	404.32±1.37 b	15.97±0.51 c	448.99±26.73 a	274.68±27.68 b	12.07±0.82 c	304.67±21.05 a	259.64±9.71 b
γ-Elemene	2.24±0.11 c	25.83±0.61 a	18.72±1.1 b	2.21±0.1 b	25±2.91 a	22.24±1.37 a	1.83±0.12 c	40.58±0.81 a	29.89±3.5 b	1.89±0.07 c	35.86±1.37 a	22.71±1.37 b	1.37±0.18 c	23.63±1.24 a	19.79±1.43 a
2,6,10-trimethyl-2,6,9,11-dodecatetraenal	38.96±2.17 a	10.9±0.5	13.86±1.05	34.53±2.01 a	11.12±0.48 b	12.88±0.64 b	43.48±2.01 a	16.94±1.43 b	17.22±1.38 b	35.54±2.73 a	14.91±0.21 b	14.37±1.55 b	28.76±1.6 a	11.02±1.63 b	14.18±0.44 b
2,4-Di-tert-butylphenol	5.82±0.25 c	12.25±0.9 a	7.93±0.65 b	4.15±0.25 b	8.4±0.49 a	8.82±0.15 a	7.02±0.24 a	4.4±0.58 b	4±0.32 b	-	4.85±0.31 a	3.38±0.17 b	0.62±0.04 b	4.11±0.14 a	3.19±0.27 a
δ-Cadinene	5.88±0.18 b	7.02±0.3 a	6.84±0.37 a	7.06±0.52 b	8.61±0.31 a	8.8±0.2 a	7.46±0.11 b	14.56±1.25 a	16.12±0.1 a	8.06±0.35 b	10.52±0.68 a	11.36±1.07 a	6.47±0.22 c	8.06±0.77 b	9.88±0.41 a
ylangene	1.67±0.17 c	5.21±0.3 b	6.99±0.43 a	2.74±0.14 b	7.32±0.25 a	6.7±0.41 a	1.23±0.19 b	8.67±0.83 a	9.28±0.17 a	1.73±0.25 b	7.89±0.3 a	7.32±0.69 a	0.92±0.07 c	4.97±0.33 b	7.99±0.38 a
(-)-γ-Elemene	2.58±0.3 c	50.66±2.64 b	61.94±5.94 a	3.81±0.22 c	54.02±3.24 b	65.47±2.3 a	2.8±0.09 b	86.09±0.54 a	96.65±10.01 a	2.68±0.15 b	80.34±7.78 a	71.94±4.9 a	2.39±0.29 c	59.65±1.96 b	74.04±2.53 a
Germacrene D-4-ol	1.14±0.11 b	4.05±0.48 a	3.22±0.28 a	1.27±0.16 b	3.94±0.17 a	3.39±0.13 a	1.25±0.06 b	5.12±0.26 a	4.19±0.26 a	1.01±0.05 c	4.22±0.42 a	3.14±0.09 b	0.89±0.07 b	3.11±0.26 a	2.93±0.01 a
Trimethyldodecane	2.53±0.2	2.81±0.02	2.11±0.06	2.03±0.16	2.01±0.13	1.75±0.14	1.45±0.13 a	1.28±0.15 a	0.99±0.01 b	0.83±0.1 b	1.36±0.16 a	1.12±0.18 a	1.04±0.08 b	1.06±0.13 b	1.28±0.05 a
Nootkatone	2.77±0.12 a	2.3±0.17 a	1.62±0.05 b	1.44±0.11 ab	1.62±0.09 a	1.28±0.02 b	1.05±0.08 b	1.07±0.13 b	2.56±0.56 a	0.5±0.07 b	0.99±0.11 a	1.06±0.19 a	0.74±0.04 a	0.5±0.03 b	0.67±0 a
Neophytadiene	12.61±1.17 a	10.19±0.42 b	9.54±0.87 b	6.07±0.17 c	7.34±0.51 b	8.38±0.18 a	8.83±0.8 a	6±0.78 b	6.48±0.88 b	2.4±0.04 b	4.05±0.06 a	2.46±0.33 b	0.73±0.06 b	0.97±0.05 a	0.64±0.03 c
Results are means ± SD from at least three biological replicates. Different letters at each parameter indicate significant differences according to the one-way ANOVA test (p < 0.05). "-" denotes not detected.

## Sheet: Supplementary Table S7
Supplementary Table S7 Volatile compounds and their concentrations (μg/g) in pulp of ‘Owari’ Satsuma mandarin (OOO), 'Hongrou Huyou' (OCC), and ‘Changshan Huyou’ (CCC) during different developmental stages.
Identified compounds	85			115			140			160			195
	OOO	OCC	CCC	OOO	OCC	CCC	OOO	OCC	CCC	OOO	OCC	CCC	OOO	OCC	CCC
D-Limonene	5.57±0.44 a	1.41±0.18 b	0.9±0.01 b	6.32±0.41 a	0.19±0.02 b	-	0.31±0.01 a	0.3±0.01 a	0.25±0.01 b	0.24±0.01 b	0.2±0.01 b	0.35±0.02 a	0.1±0.01 c	0.2±0.01 a	0.17±0.01 a
γ-Terpinene	0.67±0.07 b	1.2±0.11 a	0.51±0.03 b	0.61±0.03 a	0.35±0.03 c	0.43±0.03 b	0.49±0.06 b	0.61±0.09 a	0.65±0.03 a	0.31±0.02	0.37±0.01	0.33±0.03	0.28±0.02	0.29±0.03	0.28±0.02
Linalool	0.56±0.05 a	0.31±0.04 b	0.27±0.01 b	0.41±0.09 a	0.24±0.03 b	0.41±0.02 a	0.51±0 b	0.51±0.03 b	0.61±0.06 a	0.29±0.04	0.23±0.02	0.26±0.01	0.24±0.04	0.27±0.02	0.27±0
Octanoic acid, 2-methyl-, methyl ester	17.09±0.11	17.12±0.02	16.99±0.1	16.94±0.16	16.78±0.27	17.27±0.4	17.28±0.17	17.19±0.38	17.29±0.04	16.91±0.31	16.95±0.15	17.05±0.3	16.66±0.24	16.93±0.21	16.64±0.1
Methyl nonanoate	0.21±0.02	0.21±0.01	0.24±0.01	0.23±0.03	0.22±0.02	0.2±0	0.22±0.02	0.21±0.01	0.19±0.02	0.22±0.01	0.2±0.01	0.2±0.02	0.2±0.01	0.2±0.02	0.2±0.01
Tridecane	0.11±0.01 c	0.35±0.04 a	0.2±0.02 b	0.1±0.01 b	0.08±0.01 b	0.36±0.03 a	0.29±0.02 a	-	0.19±0.01 b	0.24±0.03 a	0.15±0.01 b	0.1±0.02 b	0.11±0.01	-	0.11±0.01
Pentadecane	0.77±0.01	0.76±0.08	0.69±0.07	0.59±0.02 b	0.6±0.07 b	1.05±0.09 a	1±0.17	1.07±0.1	1.16±0.14	0.66±0.08	0.7±0.04	0.68±0.05	0.65±0.02	0.59±0.08	0.62±0.04
2-Butyl-1-Octanol	0.61±0.02 c	0.96±0.03 b	1.19±0.04 a	0.48±0.06 b	0.49±0.04 b	1.55±0.09 a	1.78±0.02	1.78±0.12	1.82±0.06	0.64±0.08	0.59±0.03	0.63±0.01	0.27±0.04 b	0.57±0.03 a	0.67±0 a
2-methyl-1-Hexadecanol	0.36±0.01 b	0.54±0.03 a	0.35±0.02 b	0.27±0.02 b	0.3±0.03 b	0.97±0.04 a	1.09±0.15 b	1.31±0.12 ab	1.56±0.22 a	0.39±0.01 a	0.28±0.01 b	0.4±0.04 a	0.16±0.01 c	0.3±0.05 b	0.44±0.02 a
5,8-Diethyl-dodecane	0.43±0.01b	0.55±0.05 a	0.39±0.02 b	0.32±0.04 b	0.31±0.04 b	0.86±0.07 a	1.04±0 b	1.1±0.08 ab	1.3±0.12 a	0.37±0.04	0.29±0.05	0.36±0.05	0.23±0.02 b	0.34±0.02 a	0.39±0.05 a
δ-EIemene	0.28±0.03 c	0.83±0.09 a	0.49±0.06 b	0.21±0.01 b	0.25±0.01 b	0.52±0.05 a	0.47±0.06 b	0.77±0.05 a	0.66±0.07 a	0.16±0.03 b	0.38±0.02 a	0.19±0.01 b	0.1±0.01 b	0.24±0.02 a	0.21±0 a
γ-Elemene	0.13±0.01c	1.11±0.12 a	0.55±0.04 b	0.1±0 c	0.17±0.01 b	0.21±0.02 a	-	0.42±0.04	-	-	0.42±0.03	-	-	0.09±0.01	-
Germacrene D	0.12±0 c	2.08±0.2 a	0.9±0.06 b	0.21±0.01 b	0.4±0.05 a	0.33±0.08 ab	0.76±0.01 a	0.75±0.06 a	0.62±0.05 b	0.38±0.01 b	1.13±0.07 a	0.19±0.02 c	0.22±0.02 b	0.55±0.02 a	0.53±0 a
5,14-dibutyl-Octadecane	0.75±0.04	0.69±0.05	0.65±0.06	0.55±0.01 b	0.52±0.04 b	1.15±0.14 a	1.38±0.1	1.37±0.16	1.48±0.16	0.64±0.1 b	0.69±0.02 b	1.04±0.11 a	0.68±0.06	0.63±0.04	0.7±0.07
Benzoic acid, 4-ethoxy-, ethyl ester	1.01±0.04 b	1.48±0.11 a	0.81±0.03c	0.68±0.07 b	0.64±0.02 b	2.03±0.19 a	2.51±0.1	2.7±0.32	3.12±0.27	0.84±0.08 a	0.66±0.02 b	0.89±0.07 a	0.47±0.03 c	0.76±0.04 b	1.4±0.15 a
2,6,10-Trimethyltetradecane	0.64±0.03 a	0.63±0.05 a	0.48±0.03 b	0.48±0.02 b	0.47±0.05 b	0.84±0.1 a	0.95±0	0.9±0.1	1.02±0.08	0.52±0.04	0.56±0.02	0.5±0.04	0.46±0.06	0.44±0.04	0.47±0.02
Hexadecane	2.45±0.18 a	2.25±0.17 a	1.87±0.1 b	1.71±0.07b	1.9±0.08 b	2.35±0.13 a	1.82±0.2	1.72±0.11	1.63±0.13	1.81±0.24	1.7±0.08	1.59±0.19	1.96±0.06	1.74±0.1	1.81±0.11
9-Hexyl-heptadecane	1.34±0.1 a	1.22±0.12 a	0.97±0.09 b	0.88±0.05 b	0.98±0.05 b	1.21±0.12 a	0.9±0.11	0.85±0.02	0.83±0.1	0.94±0.15	0.9±0.05	0.95±0.02	1.06±0.07	0.91±0.09	0.93±0.06
Nonadecane	2.72±0.12 a	2.62±0.21 a	1.95±0.18 b	1.7±0.04 c	2.05±0.11 b	2.6±0.17 a	1.69±0.18 a	1.42±0.09 b	0.8±0.03 c	2.38±0.26 a	1.92±0.15 b	2.06±0.1 ab	2.13±0.11 a	1.64±0.18 b	2.07±0.1 a
Octadecane	3.21±0.06 b	3.7±0.33 a	2.96±0.1 b	2.59±0.28 b	2.46±0.14 b	6.06±0.32 a	5.84±0.47 b	6.88±0.53 ab	7.49±0.56 a	2.73±0.16 a	1.86±0.07 c	2.3±0.24 b	1.35±0.03 b	2.87±0.26 a	3.19±0.08 a
7-Methyl-pentadecane	2.27±0.18 a	2.01±0.15 ab	1.67±0.06 b	1.53±0.03 b	1.8±0.09 a	1.97±0.11 a	1.54±0.15	1.48±0.11	1.47±0.13	1.66±0.23 a	1.38±0.1 b	1.38±0.15 b	1.69±0.12	1.5±0.05	1.47±0.21
Heneicosane	4.43±0.17	3.92±0.19	4.17±0.37	3.47±0.2	3.44±0.09	4.12±0.54	3.35±0.12	3.09±0.21	3.41±0.15	3.89±0.34 a	3.13±0.26 b	2.92±0.2 b	3.44±0.08 a	2.64±0.11 b	3.36±0.3 a
Heptacosane	1.63±0.12 a	1.55±0.13 a	1.22±0.02 b	1.22±0.13	1.23±0.16	1.33±0.15	1.11±0.02	1.15±0.1	1.22±0.12	1.27±0.18 a	1.03±0.12 b	1.18±0.1 a	1.24±0.13 a	1.06±0.12 b	1.15±0.11 ab
n-Hexadecanoic acid	12.98±1.38	14.23±0.5	12.21±1.66	8.97±0.25	9.54±0.8	9.17±0.34	8.38±0.36	8.42±0.73	9.21±0.79	7.49±0.34 b	7.55±0.73 b	8.49±0.26 a	5.34±0.36 b	5.61±0.59 b	6.49±0.88 a
Results are means ± SD from at least three biological replicates. Different letters at each parameter indicate significant differences according to the one-way ANOVA test (p < 0.05). "-" denotes not detected.

## Sheet: Supplementary Table S8
Supplementary Table S8 Volatile compounds and their concentrations (μg/g) in segment membrane of ‘Owari’ Satsuma mandarin (OOO), 'Hongrou Huyou' (OCC), and ‘Changshan Huyou’ (CCC) during different developmental stages.
Identified compounds	85			115			140			160			195
	OOO	OCC	CCC	OOO	OCC	CCC	OOO	OCC	CCC	OOO	OCC	CCC	OOO	OCC	CCC
D-Limonene	18.16±0.28 a	2.95±0.17 b	2.31±0.09 b	12.63±0.5 a	0.67±0.03 b	1.01±0.18 b	8.17±0.42 a	5.53±0.1 b	8.21±0.18 a	8.26±0.46 a	1.6±0.04 b	1.58±0.18 b	9.31±1.19 a	1.91±0.06 b	1.91±0.15 b
γ-Terpinene	1.65±0.06 b	1.42±0.04 b	3.02±0.41 a	1.69±0.18 a	1.09±0.09 b	1.11±0.12 b	1.47±0.06	1.61±0.22	1.76±0.13	1.59±0.13	1.61±0.19	1.41±0.21	1.8±0.06	1.76±0.15	1.92±0.15
Linalool	1.75±0.02 a	1.04±0.03 c	1.37±0.14 b	1.1±0.05	0.87±0.09	0.98±0.15	1.48±0.12 a	1±0.08 c	1.24±0.16 b	1.6±0.19	1.33±0.11	1.22±0.1	1.35±0.17 b	1.48±0.21 ab	1.75±0.06 a
Octanoic acid, 2-methyl-, methyl ester	50.68±0.69	50.34±1.56	52.11±1.48	51.74±1.82	52.53±0.51	52.42±2.89	53.55±0.54	55.72±2.91	54.2±3.69	57±0.61	57.71±0.14	56.11±1.04	57.65±0.74	62.03±1.27	61.37±0.88
Methyl nonanoate	0.7±0.01 c	0.97±0.04 a	0.99±0.1 a	0.72±0.05 b	0.73±0.08 b	0.97±0.09 a	0.75±0.06	0.7±0.01	0.77±0.09	0.63±0.08	0.63±0.09	0.63±0.07	0.74±0.08	0.79±0.04	0.83±0.07
Tridecane	0.26±0.03 b	0.61±0.06 a	0.59±0.01 a	0.97±0.16 a	0.62±0.02 b	0.5±0.02 b	1.21±0.16 b	0.61±0.09 c	1.8±0.24 a	1.51±0.18 a	0.51±0.07 b	0.55±0.03 b	1.17±0.15 a	0.52±0.05 b	1.22±0.2 a
Pentadecane	1.31±0.11 c	2.88±0.36 b	5.06±0.57 a	2.41±0.09	2±0.21	2.16±0.3	2.67±0.35 b	3.01±0.39 ab	3.41±0.21 a	3.09±0.14 ab	3.56±0.32 a	2.86±0.15 b	3.38±0.11 b	2.72±0.06 b	5±0.62 a
2-Butyl-1-Octanol	0.97±0.09 c	1.91±0.07 b	2.52±0.08 a	2.62±0.05 a	2.13±0.15 b	2.82±0.19 a	3.42±0.08 a	2.79±0.42 b	2.29±0.12 b	3.38±0.14	3.19±0.35	3±0.34	4.96±0.12 a	2.92±0.17 b	4.45±0.31 a
2-methyl-1-Hexadecanol	0.46±0.03 c	1.3±0.08 a	0.7±0.06 b	1.79±0.1 b	1.87±0.18 ab	2.01±0.05 a	2.54±0.11 a	1.9±0.05 b	1.53±0.02 c	2.17±0.05	2.34±0.32	2.07±0.25	3.04±0.25 a	1.68±0.19 b	3.16±0.31 a
5,8-Diethyl-dodecane	0.75±0.07 b	1.5±0.15 a	1.73±0.03 a	1.75±0.07	1.66±0.29	1.98±0.1	2.32±0.2	2.09±0.27	1.8±0.21	1.97±0.16	2.34±0.21	2.07±0.32	2.85±0.22 ab	2.31±0.19 b	2.9±0.22 a
δ-EIemene	0.38±0.04 b	0.68±0.04 a	0.71±0.07 a	0.76±0.14 ab	0.62±0.04 b	0.89±0.03 a	1.11±0.04 a	0.96±0.1 ab	0.81±0.07 b	0.89±0.08	1.11±0.13	0.97±0.11	1.4±0.12 a	0.82±0.07 b	1.36±0.09 a
5,14-dibutyl-Octadecane	1.41±0.19 c	2.75±0.14 a	1.92±0.27 b	3.42±0.14 a	2.13±0.03 c	2.61±0.17 b	3.03±0.2 b	3.74±0.31 a	2.64±0.36 b	3.21±0.13	3.69±0.22	3.38±0.19	4.03±0.23 a	3.46±0.34 b	4.18±0.08 a
Benzoic acid, 4-ethoxy-, ethyl ester	0.98±0.08 c	1.83±0.08 a	1.34±0.07 b	2.8±0.26 b	2.49±0.33 b	3.65±0.48 a	4.23±0.44 a	3.7±0.07 b	4.23±0.38 a	4.05±0.71	3.95±0.4	3.87±0.32	5.84±0.47 a	3.47±0.24 b	6.01±0.11 a
2,6,10-Trimethyltetradecane	1.38±0.09 b	1.77±0.18 a	1.51±0.08 b	1.48±0.1	1.68±0.24	1.87±0.17	2.19±0.18 b	2.31±0.21 b	2.9±0.03 a	2.7±0.2	3.24±0.35	2.98±0.23	2.93±0.09 b	3.61±0.22 a	3.33±0.1 a
Hexadecane	5.19±0.61 b	6.76±0.38 a	5.58±0.6 b	3.42±0.47 b	5.83±0.17 a	6.46±0.29 a	5.09±0.5 b	7.93±0.6 a	7.99±0.07 a	6.72±0.29 b	10.16±0.62 a	7.55±0.51 b	6.89±0.3 c	16.84±0.72 a	11.98±0.42 b
9-Hexyl-heptadecane	2.84±0.14 b	3.86±0.18 a	3.09±0.42 b	1.8±0.25 b	2.86±0.22 a	3.14±0.28 a	2.63±0.17 c	4.34±0.45 b	5.42±0.36 a	4.2±0.38 b	6.01±0.39 a	3.9±0.24 b	3.4±0.18 c	8.73±0.52 a	6.18±0.3 b
Nonadecane	6.47±0.1 b	8.07±0.14 a	7.66±0.15 a	3.06±0.44 b	5.93±0.71 a	6.5±0.56 a	6.28±0.75 c	12.91±1.12 a	8.5±0.25 b	7.99±0.59 b	12.08±1.14 a	8.2±0.66 b	7.61±0.5 c	17.98±0.59 a	14.06±0.2 b
Octadecane	5.91±0.51 b	8.07±0.76 a	5.12±0.26 b	10.25±0.4 b	8.74±0.48 c	11.3±0.32 a	14.55±0.59 a	14.13±0.46 a	10.74±1.63 b	16.64±0.38 a	13.71±1.58 b	13.71±0.5 b	18.31±0.32	17.23±0.71	20.07±2.63
7-Methyl-pentadecane	4.69±0.37 b	6.02±0.08 a	4.97±0.72 b	3.08±0.39 b	5.26±0.2 a	5.28±0.42 a	4.1±0.3 b	7.45±0.74 a	7.17±0.32 a	5.55±0.01 b	9.67±0.65 a	6.7±0.45 b	6.44±0.94 c	14.47±0.58 a	11.03±0.3 b
Heneicosane	9.03±0.04 c	12.73±0.2 a	10.14±0.47 b	6.11±0.26 b	9.21±0.43 a	10.22±0.53 a	7.75±0.97 c	13.14±1.44 b	16.02±1.79 a	12.95±0.68 b	21±1.76 a	12.98±0.46 b	12.03±0.84 c	26.49±1.11 a	21.09±0.6 b
Heptacosane	3.53±0.28 b	4.89±0.39 a	3.7±0.03 b	2.8±0.22 b	3.58±0.16 a	3.81±0.19 a	3.32±0.26 c	5.46±0.15 b	6.51±0.3 a	5.34±0.04 b	6.97±0.42 a	5.14±0.41 b	4.93±0.55 c	10.16±0.35 a	8±0.26 b
3-ethyl-5-(2-ethylbutyl)-Octadecane	1.74±0.16 b	2.34±0.26 b	5.25±0.33 a	4.07±0.42 a	2.01±0.08 b	2.02±0.19 b	3.61±0.1 a	2.71±0.18 b	2.31±0.13 c	4.84±0.11 a	3.3±0.3 b	2.4±0.19 c	5.27±0.23 a	2.33±0.15 b	2.34±0.32 b
n-Hexadecanoic acid	11.58±0.32 c	23.12±1.54 a	16.96±0.95 b	15.39±1.13	15.32±1.05	14.39±1.29	17.03±1.51 c	30.27±3.37 a	23.1±0.72 b	27.97±2.3 a	30.33±0.72 a	21.35±3.76 b	29.34±1.62 b	30.65±1.7 b	41.49±1.49 a
Results are means ± SD from at least three biological replicates. Different letters at each parameter indicate significant differences according to the one-way ANOVA test (p < 0.05). "-" denotes not detected.

## Sheet: Supplementary Table S9
Supplementary Table S9 The number of SNP and proportion from each parent in different tissues of OCC
Flavedo
	SNP			Ratio
DAF	CCC	OOO	Total	CCC	OOO
85	47032	13525	60557	0.776657	0.223343
115	59478	13451	72929	0.81556	0.18444
140	58482	15532	74014	0.790148	0.209852
160	58293	15323	73616	0.791852	0.208148
195	61774	13890	75664	0.816425	0.183575
Average				0.798128	0.201872
STDEV				0.0173404	0.0173404
Pulp
	SNP			Ratio
DAF	CCC	OOO	Total	CCC	OOO
85	26730	25404	52134	0.512717	0.487283
115	28609	24963	53572	0.534029	0.465971
140	29849	26108	55957	0.533427	0.466573
160	29008	26884	55892	0.519001	0.480999
195	28723	26896	55619	0.516424	0.483576
Average				0.52312	0.47688
STDEV				0.00994066	0.00994066
Segment membrane
	SNP			Ratio
DAF	CCC	OOO	Total	CCC	OOO
85	43059	15530	58589	0.734933	0.265067
115	41684	15617	57301	0.727457	0.272543
140	41816	14558	56374	0.74176	0.25824
160	44651	16623	61274	0.72871	0.27129
195	46813	16624	63437	0.737945	0.262055
Average				0.734161	0.265839
STDEV				0.00606876	0.00606876

## Sheet: Supplementary Table S13
Supplementary Table S13 The annotate of DEGs related to β-cryptoxanthin in the WGCNA analysis of pulp
ID	Swiss-Prot	TrEMBL	BlastProDom	Coil	FPrintScan	Gene3D	HAMAP	HMMPIR	HMMPanther	HMMPfam	HMMSmart	HMMTigr	PatternScan	ProfileScan	Seg	superfamily	IPR	GO
Cg1g011490	Putative Myb family transcription factor At1g14600	Uncharacterized protein				no description;			FAMILY NOT NAMED;	Myb_DNA-binding;		myb_SHAQKYF: myb-like DNA-binding domain, SHAQKYF ;		HTH_MYB;	seg;		NULL;Myb domain, plants;Myb domain;Homeodomain-like;SANT/Myb domain;	Molecular Function: chromatin binding (GO:0003682);Molecular Function: DNA binding (GO:0003677);
Cg5g017640		Uncharacterized protein
Cg7g024020	Egg cell-secreted protein 1.4	Uncharacterized protein
Cg9g027790		Uncharacterized protein		coiled-coil;											seg;		NULL;
Cg4g017570	Protein LURP-one-related 6	Uncharacterized protein							SUBFAMILY NOT NAMED;FAMILY NOT NAMED;	Tub_2;						Tubby C-terminal domain-like;	NULL;Tubby C-terminal-like domain;LURP1-like domain;
Cg4g006390	Uncharacterized protein C6G9.01c	Uncharacterized protein								DUF1764;					seg;	NULL;Protein of unknown function DUF1764, eukaryotic;
Cg5g040950	Hydroquinone glucosyltransferase	Glycosyltransferase				no description;			UDP-GLUCOSYLTRANSFERASE;GLUCOSYL/GLUCURONOSYL TRANSFERASES;	UDPGT;			UDPGT;		seg;	UDP-glucuronosyl/UDP-glucosyltransferase;NULL;	Biological Process: metabolic process (GO:0008152), Molecular Function: transferase activity, transferring hexosyl groups (GO:0016758);
Cg1g016330	Caffeoylshikimate esterase	Uncharacterized protein			ABHYDROLASE;	no description;			PHOSPHOLIPASE-RELATED;LYSOPHOSPHOLIPASE;	Abhydrolase_6;						NULL;Alpha/beta hydrolase fold-1;
Cg2g001060	Dirigent protein 19	Uncharacterized protein							NUCLEOPORIN-RELATED;	Dirigent;					seg;		NULL;Plant disease resistance response protein;
Cg5g041190	Eukaryotic translation initiation factor 1A	Uncharacterized protein	Q7Y1V3_ORYSA_Q7Y1V3;;			no description;			SUBFAMILY NOT NAMED;EIF-1A;	eIF-1a;	eukaryotic translation initiation factor 1A;		IF1A;	S1_IF1_TYPE;	seg;		Nucleic acid-binding, OB-fold;NULL;Translation initiation factor 1A (eIF-1A), conserved site;RNA-binding domain, S1, IF1 type;Translation initiation factor 1A (eIF-1A);	Molecular Function: RNA binding (GO:0003723), Molecular Function: translation initiation factor activity (GO:0003743), Biological Process: translational initiation (GO:0006413);Molecular Function: translation initiation factor activity (GO:0003743), Biological Process: translational initiation (GO:0006413);
Cg6g018240	Probable pectinesterase 8	Pectinesterase				no description;			SUBFAMILY NOT NAMED;FAMILY NOT NAMED;	Pectinesterase;			PECTINESTERASE_2;			NULL;Pectinesterase, catalytic;Pectinesterase, active site;Pectin lyase fold;	Cellular Component: cell wall (GO:0005618), Molecular Function: pectinesterase activity (GO:0030599), Biological Process: cell wall modification (GO:0042545);
Cg5g035220	Non-specific lipid-transfer protein-like protein At2g13820	Uncharacterized protein			LIPIDTRNSFER;	no description;				LTP_2;	Plant lipid transfer protein / seed storage;				seg;	Plant lipid transfer protein/Par allergen;NULL;Bifunctional inhibitor/plant lipid transfer protein/seed storage helical domain;	Biological Process: lipid transport (GO:0006869), Molecular Function: lipid binding (GO:0008289);
Cg8g001900	Glycine-rich protein 2	Uncharacterized protein			COLDSHOCK;	no description;			COLD SHOCK DOMAIN CONTAINING PROTEINS;	CSD;	Cold shock protein domain;		COLD_SHOCK;			Nucleic acid-binding proteins;	Cold shock protein;Nucleic acid-binding, OB-fold;NULL;Cold-shock protein, DNA-binding;Cold-shock conserved site;	Molecular Function: nucleic acid binding (GO:0003676);Molecular Function: DNA binding (GO:0003677), Biological Process: regulation of transcription, DNA-dependent (GO:0006355);
Cg5g040100	Probable L-gulonolactone oxidase 6	Uncharacterized protein				no description;			SUBFAMILY NOT NAMED;GULONOLACTONE OXIDASE;	FAD_binding_4;ALO;		pln_FAD_oxido: plant-specific FAD-dependent oxidor;		PROKAR_LIPOPROTEIN;FAD_PCMH;	seg;		D-arabinono-1,4-lactone oxidase;NULL;Plant-specific FAD-dependent oxidoreductase;CO dehydrogenase flavoprotein-like, FAD-binding, subdomain 2;FAD linked oxidase, N-terminal;FAD-binding, type 2, subdomain 1;FAD-binding, type 2;	Molecular Function: D-arabinono-1,4-lactone oxidase activity (GO:0003885), Cellular Component: membrane (GO:0016020), Biological Process: oxidation-reduction process (GO:0055114);Molecular Function: UDP-N-acetylmuramate dehydrogenase activity (GO:0008762), Molecular Function: oxidoreductase activity (GO:0016491), Molecular Function: flavin adenine dinucleotide binding (GO:0050660), Biological Pro…
Cg3g019470	NAC domain-containing protein 30	Uncharacterized protein
Cg3g023090	Jasmonate O-methyltransferase	Jasmonic acid carboxyl methyltransferase				no description;			S-ADENOSYL-L-METHIONINE:CARBOXYL METHYLTRANSFERASE FAMILY PROTEIN;	Methyltransf_7;					seg;	NULL;SAM dependent carboxyl methyltransferase;	Molecular Function: methyltransferase activity (GO:0008168);
Cg2g039460	Proteasome-activating nucleotidase	Uncharacterized protein		coiled-coil;		no description;			YCF46 PROTEIN;26S PROTEASE REGULATORY SUBUNIT;	AAA;	ATPases associated with a variety of cellula;		AAA;		seg;		ATPase, AAA-type, conserved site;NULL;AAA+ ATPase domain;ATPase, AAA-type, core;	Molecular Function: nucleotide binding (GO:0000166), Molecular Function: nucleoside-triphosphatase activity (GO:0017111);Molecular Function: ATP binding (GO:0005524);
Cg2g008660		Uncharacterized protein													seg;		NULL;
Cg1g009800	Beta-galactosidase 17	Beta-galactosidase			GLHYDRLASE35;	no description;			SUBFAMILY NOT NAMED;BETA-GALACTOSIDASE RELATED;	Glyco_hydro_35;			GLYCOSYL_HYDROL_F35;		seg;	NULL;Galactose-binding domain-like;Glycoside hydrolase, catalytic domain;Glycoside hydrolase, family 35;Glycoside hydrolase, family 35, conserved site;	Molecular Function: hydrolase activity, hydrolyzing O-glycosyl compounds (GO:0004553), Biological Process: carbohydrate metabolic process (GO:0005975);Molecular Function: catalytic activity (GO:0003824), Biological Process: carbohydrate metabolic process (GO:0005975);
Cg2g027700		Uncharacterized protein
Cg6g005150	Tropinone reductase homolog	Uncharacterized protein			GDHRDH;SDRFAMILY;	no description;			SUBFAMILY NOT NAMED;FAMILY NOT NAMED;	adh_short;			ADH_SHORT;			Short-chain dehydrogenase/reductase SDR;NULL;Glucose/ribitol dehydrogenase;NAD(P)-binding domain;Short-chain dehydrogenase/reductase, conserved site;	Molecular Function: oxidoreductase activity (GO:0016491);Biological Process: metabolic process (GO:0008152), Molecular Function: oxidoreductase activity (GO:0016491);
Cg7g003510	Alpha-galactosidase 3	Alpha-galactosidase			GLHYDRLASE27;	no description;			ALPHA-GALACTOSIDASE/ALPHA-N-ACETYLGALACTOSAMINIDASE;	Melibiase;			ALPHA_GALACTOSIDASE;			Glycosyl hydrolase domain;(Trans)glycosidases;	Glycoside hydrolase, clan GH-D;NULL;Glycoside hydrolase, superfamily;Glycosyl hydrolase, family 13, all-beta;Aldolase-type TIM barrel;Glycoside hydrolase, family 27;	Molecular Function: catalytic activity (GO:0003824);Molecular Function: hydrolase activity, hydrolyzing O-glycosyl compounds (GO:0004553), Biological Process: carbohydrate metabolic process (GO:0005975);
Cg8g014100		Uncharacterized protein													seg;		NULL;
Cg8g018580	Aspartic proteinase-like protein 2	Uncharacterized protein			PEPSIN;	no description;			CHLOROPLAST NUCLEIOD DNA-BINDING-RELATED;ASPARTYL PROTEASES;	TAXi_N;TAXi_C;					seg;		NULL;Aspartic peptidase;Peptidase A1;	Molecular Function: aspartic-type endopeptidase activity (GO:0004190), Biological Process: proteolysis (GO:0006508);
Cg3g024520	Expansin-A1	Uncharacterized protein			EXPANSNFAMLY;EXPANSIN;	no description;			SUBFAMILY NOT NAMED;FAMILY NOT NAMED;	DPBB_1;Pollen_allerg_1;	Rare lipoprotein A (RlpA)-like double-psi be;			EXPANSIN_EG45;EXPANSIN_CBD;		Expansin, cellulose-binding-like domain;Barwin-like endoglucanase;NULL;RlpA-like double-psi beta-barrel domain;Expansin/pollen allergen, DPBB domain;Expansin/Lol pI;Expansin;	Biological Process: plant-type cell wall organization (GO:0009664);Cellular Component: extracellular region (GO:0005576);
Cg1g027590	Mechanosensitive ion channel protein 10	Uncharacterized protein		coiled-coil;		no description;			SUBFAMILY NOT NAMED;FAMILY NOT NAMED;	MS_channel;					seg;	Sm-like ribonucleoproteins;	Mechanosensitive ion channel MscS;NULL;Like-Sm (LSM) domain;	Cellular Component: membrane (GO:0016020), Biological Process: transmembrane transport (GO:0055085);
Cg2g012900	(-)-germacrene D synthase	Uncharacterized protein				no description;			FAMILY NOT NAMED;	Terpene_synth_C;Terpene_synth;					seg;	Terpenoid cyclases/Protein prenyltransferases;Terpenoid synthases;	Terpenoid cyclases/protein prenyltransferase alpha-alpha toroid;NULL;Terpene synthase, N-terminal domain;Terpene synthase, metal-binding domain;Terpenoid synthase;	Molecular Function: magnesium ion binding (GO:0000287), Molecular Function: terpene synthase activity (GO:0010333), Molecular Function: lyase activity (GO:0016829);Biological Process: metabolic process (GO:0008152), Molecular Function: terpene synthase activity (GO:0010333), Molecular Function: lyase activity (GO:0016829);
Cg4g015420	Probable beta-1,3-galactosyltransferase 8	Uncharacterized protein							SUBFAMILY NOT NAMED;BETA-1,3-N-ACETYLGLUCOSAMINYLTRANSFERASE;	Galactosyl_T;DUF4094;					seg;	NULL;Domain of unknown function DUF4094;Glycosyl transferase, family 31;	Biological Process: protein glycosylation (GO:0006486), Molecular Function: galactosyltransferase activity (GO:0008378), Cellular Component: membrane (GO:0016020);
Cg2g031260	Protein FAR-RED ELONGATED HYPOCOTYL 3	Putative uncharacterized protein							SUBFAMILY NOT NAMED;FAMILY NOT NAMED;	SWIM;FAR1;	plant mutator transposase zinc finger;			ZF_SWIM;	seg;	Zinc finger, SWIM-type;NULL;Zinc finger, PMZ-type;FAR1 DNA binding domain;	Molecular Function: zinc ion binding (GO:0008270);
Cg5g004470	Alpha-N-acetylglucosaminidase	Uncharacterized protein							ALPHA-N-ACETYLGLUCOSAMINIDASE;	NAGLU;NAGLU_N;NAGLU_C;					seg;		Alpha-N-acetylglucosaminidase;Alpha-N-acetylglucosaminidase, N-terminal;NULL;Alpha-N-acetylglucosaminidase, C-terminal;Alpha-N-acetylglucosaminidase, tim-barrel domain;
Cg3g013730	Rhamnogalacturonate lyase	Uncharacterized protein		coiled-coil;		no description;			SUBFAMILY NOT NAMED;FAMILY NOT NAMED;	Rhamnogal_lyase;fn3_3;CBM-like;					seg;	Rhamnogalacturonate lyase;Carboxypeptidase, regulatory domain;NULL;Galactose-binding domain-like;
Cg1g004530	Auxilin-like protein 1	Uncharacterized protein		coiled-coil;		no description;			SUBFAMILY NOT NAMED;AUXILIN/CYCLIN G-ASSOCIATED KINASE-RELATED;	DnaJ;				DNAJ_2;	seg;		DnaJ domain;NULL;
Cg5g028060		Uncharacterized protein													seg;		NULL;
Cg5g044220		Uncharacterized protein								DUF761;					seg;		NULL;Protein of unknown function DUF761, plant;
Cg2g012510	Protein NUCLEAR FUSION DEFECTIVE 4	Uncharacterized protein				no description;			SUBFAMILY NOT NAMED;UNCHARACTERIZED NODULIN-LIKE PROTEIN;	Nodulin-like;					seg;	MFS general substrate transporter;	NULL;Major facilitator superfamily domain, general substrate transporter;Nodulin-like;
Cg8g004040		Putative uncharacterized protein				no description;			SUBFAMILY NOT NAMED;FAMILY NOT NAMED;	Cyclase;						Putative cyclase;	NULL;Putative cyclase;
Cg5g036600	Auxin response factor 7	Auxin response factor				no description;			FAMILY NOT NAMED;	B3;Auxin_resp;AUX_IAA;	B3 DNA binding domain;			B3;IAA_ARF;		NULL;DNA-binding pseudobarrel domain;Aux/IAA-ARF-dimerisation;AUX/IAA protein;Auxin response factor;B3 DNA binding domain;	Molecular Function: DNA binding (GO:0003677), Cellular Component: nucleus (GO:0005634), Biological Process: regulation of transcription, DNA-dependent (GO:0006355), Biological Process: response to hormone stimulus (GO:0009725);Molecular Function: protein dimerization activity (GO:0046983);Cellular Component: nucleus (GO:0005634), Biological Process: regulation of transcription, DNA-dependent (GO:…
Cg2g030250		Uncharacterized protein				no description;				BRO1;	BRO1-like domain;				seg;		NULL;BRO1 domain;
Cg5g035840	Putative DUF21 domain-containing protein At1g03270	Uncharacterized protein				no description;			ANCIENT CONSERVED DOMAIN PROTEIN-RELATED;UNCHARACTERIZED;	DUF21;					seg;	NULL;Domain of unknown function DUF21;
Cg3g005420	S-norcoclaurine synthase 1	Uncharacterized protein				no description;			OXIDOREDUCTASE, 2OG-FE(II) OXYGENASE FAMILY PROTEIN;	DIOX_N;2OG-FeII_Oxy;				FE2OG_OXY;	seg;	Clavaminate synthase-like;	Isopenicillin N synthase-like;NULL;Non-haem dioxygenase N-terminal domain;Oxoglutarate/iron-dependent dioxygenase;	Molecular Function: oxidoreductase activity (GO:0016491), Molecular Function: oxidoreductase activity, acting on paired donors, with incorporation or reduction of molecular oxygen, 2-oxoglutarate as one donor, and incorporation of one atom each of oxygen into both donors (GO:0016706), Biological Process: oxidation-reduction process (GO:0055114);
Cg5g020900	UPF0426 protein At1g28150, chloroplastic	Uncharacterized protein													seg;		NULL;
Cg6g017950	7-deoxyloganetin glucosyltransferase	Glycosyltransferase							UDP-GLUCOSYLTRANSFERASE;GLUCOSYL/GLUCURONOSYL TRANSFERASES;							UDP-glucuronosyl/UDP-glucosyltransferase;NULL;	Biological Process: metabolic process (GO:0008152), Molecular Function: transferase activity, transferring hexosyl groups (GO:0016758);
Cg5g004140	Transcription factor bHLH79	Uncharacterized protein		coiled-coil;		no description;			BASIC HELIX-LOOP-HELIX (BHLH) FAMILY PROTEIN;STEROL REGULATORY ELEMENT-BINDING PROTEIN;	HLH;	helix loop helix domain;			BHLH;	seg;	HLH, helix-loop-helix DNA-binding domain;	Myc-type, basic helix-loop-helix (bHLH) domain;NULL;	Molecular Function: protein dimerization activity (GO:0046983);
Cg9g006320	Early light-induced protein, chloroplastic	Uncharacterized protein				no description;			EARLY LIGHT-INDUCED PROTEIN;UPF0041 BRAIN PROTEIN 44-RELATED;	Chloroa_b-bind;					seg;		NULL;Chlorophyll A-B binding protein;
CgUng004770	UDP-glycosyltransferase 73C3	Glycosyltransferase				no description;			UDP-GLUCOSYLTRANSFERASE;GLUCOSYL/GLUCURONOSYL TRANSFERASES;	UDPGT;			UDPGT;		seg;	UDP-glucuronosyl/UDP-glucosyltransferase;NULL;	Biological Process: metabolic process (GO:0008152), Molecular Function: transferase activity, transferring hexosyl groups (GO:0016758);
Cg1g002770		Uncharacterized protein
Cg2g046360
Cg4g000620	F-box protein AFR	Uncharacterized protein				no description;			SUBFAMILY NOT NAMED;FAMILY NOT NAMED;	Kelch_1;Kelch_4;	no description;				seg;	Kelch motif;F-box domain;	Kelch repeat type 1;NULL;Kelch-type beta propeller;F-box domain;	Molecular Function: protein binding (GO:0005515);
Cg5g008870	Flavonoid 3',5'-hydroxylase 1	Uncharacterized protein			P450;EP450I;	no description;			FAMILY NOT NAMED;	p450;			CYTOCHROME_P450;		seg;	Cytochrome P450;	Cytochrome P450, E-class, group I;Cytochrome P450, conserved site;NULL;Cytochrome P450;	Molecular Function: iron ion binding (GO:0005506), Molecular Function: oxidoreductase activity, acting on paired donors, with incorporation or reduction of molecular oxygen (GO:0016705), Molecular Function: heme binding (GO:0020037), Biological Process: oxidation-reduction process (GO:0055114);Molecular Function: iron ion binding (GO:0005506), Molecular Function: electron carrier activity (GO:000…
Cg5g023710	Probable peroxidase 61	Peroxidase			PEROXIDASE;PLPEROXIDASE;	no description;			FAMILY NOT NAMED;	peroxidase;			PEROXIDASE_1;	PEROXIDASE_4;	seg;	Heme-dependent peroxidases;	Haem peroxidase;NULL;Haem peroxidase, plant/fungal/bacterial;Peroxidases heam-ligand binding site;Plant peroxidase;	Molecular Function: peroxidase activity (GO:0004601), Biological Process: response to oxidative stress (GO:0006979), Molecular Function: heme binding (GO:0020037), Biological Process: oxidation-reduction process (GO:0055114);
Cg9g007980		Uncharacterized protein													seg;		NULL;
Cg2g005660	Protein argonaute 4	Uncharacterized protein				no description;			SUBFAMILY NOT NAMED;EUKARYOTIC TRANSLATION INITIATION FACTOR 2C;	PAZ;DUF1785;Piwi;	no description;			PAZ;PIWI;	seg;		NULL;Domain of unknown function DUF1785;Argonaute/Dicer protein, PAZ;Stem cell self-renewal protein Piwi;	Molecular Function: protein binding (GO:0005515);
Cg5g008880	Flavonoid 3',5'-hydroxylase	Uncharacterized protein			P450;EP450I;	no description;			FAMILY NOT NAMED;	p450;			CYTOCHROME_P450;		seg;	Cytochrome P450;	Cytochrome P450, conserved site;Cytochrome P450, E-class, group I;NULL;Cytochrome P450;	Molecular Function: iron ion binding (GO:0005506), Molecular Function: oxidoreductase activity, acting on paired donors, with incorporation or reduction of molecular oxygen (GO:0016705), Molecular Function: heme binding (GO:0020037), Biological Process: oxidation-reduction process (GO:0055114);Molecular Function: oxidoreductase activity, acting on paired donors, with incorporation or reduction of…
Cg6g005140	Tropinone reductase homolog	Uncharacterized protein			GDHRDH;SDRFAMILY;	no description;			SUBFAMILY NOT NAMED;FAMILY NOT NAMED;	adh_short;			ADH_SHORT;			Short-chain dehydrogenase/reductase SDR;NULL;Glucose/ribitol dehydrogenase;NAD(P)-binding domain;Short-chain dehydrogenase/reductase, conserved site;	Molecular Function: oxidoreductase activity (GO:0016491);Biological Process: metabolic process (GO:0008152), Molecular Function: oxidoreductase activity (GO:0016491);
Cg5g023610		Uncharacterized protein													seg;		NULL;
Cg5g025530	Putative F-box protein At1g33530	Uncharacterized protein		coiled-coil;		no description;				F-box;FBA_3;	A Receptor for Ubiquitination Targets;	F_box_assoc_1: F-box protein interaction domain;			seg;	F-box associated domain, type 3;NULL;F-box domain;F-box associated interaction domain;	Molecular Function: protein binding (GO:0005515);
Cg5g033490	Protein NRT1/ PTR FAMILY 5.2	Uncharacterized protein							OLIGOPEPTIDE TRANSPORTER-RELATED;	PTR2;					seg;		NULL;Proton-dependent oligopeptide transporter family;	Molecular Function: transporter activity (GO:0005215), Biological Process: transport (GO:0006810), Cellular Component: membrane (GO:0016020);
Cg2g008820	Phospholipase A1-IIdelta	Uncharacterized protein		coiled-coil;		no description;			FAMILY NOT NAMED;	Lipase_3;					seg;		NULL;Lipase, class 3;	Molecular Function: triglyceride lipase activity (GO:0004806), Biological Process: lipid metabolic process (GO:0006629);
Cg2g010850	Peroxidase 55	Peroxidase			PEROXIDASE;PLPEROXIDASE;	no description;			FAMILY NOT NAMED;	peroxidase;			PEROXIDASE_1;	PEROXIDASE_4;	seg;		NULL;Haem peroxidase, plant/fungal/bacterial;Peroxidases heam-ligand binding site;Plant peroxidase;	Molecular Function: peroxidase activity (GO:0004601), Biological Process: response to oxidative stress (GO:0006979), Molecular Function: heme binding (GO:0020037), Biological Process: oxidation-reduction process (GO:0055114);
Cg8g023090	Methylsterol monooxygenase 2-2	Uncharacterized protein								SUBFAMILY NOT NAMED;STEROL DESATURASE;	FA_hydroxylase;							NULL;Fatty acid hydroxylase;	Molecular Function: iron ion binding (GO:0005506), Biological Process: fatty acid biosynthetic process (GO:0006633), Molecular Function: oxidoreductase activity (GO:0016491), Biological Process: oxidation-reduction process (GO:0055114);
Cg3g020650	Protein NRT1/ PTR FAMILY 5.10	Uncharacterized protein				no description;			OLIGOPEPTIDE TRANSPORTER-RELATED;	PTR2;			PTR2_1;		seg;		PTR2 family proton/oligopeptide symporter, conserved site;NULL;Proton-dependent oligopeptide transporter family;	Molecular Function: transporter activity (GO:0005215), Biological Process: oligopeptide transport (GO:0006857), Cellular Component: membrane (GO:0016020);Molecular Function: transporter activity (GO:0005215), Biological Process: transport (GO:0006810), Cellular Component: membrane (GO:0016020);
Cg2g042670															seg;	(Trans)glycosidases;	Glycoside hydrolase, family 17;NULL;Glycoside hydrolase, superfamily;Glycoside hydrolase, catalytic domain;	Molecular Function: hydrolase activity, hydrolyzing O-glycosyl compounds (GO:0004553), Biological Process: carbohydrate metabolic process (GO:0005975);Molecular Function: catalytic activity (GO:0003824), Biological Process: carbohydrate metabolic process (GO:0005975);
Cg8g014060	Glucan endo-1,3-beta-glucosidase 14	Uncharacterized protein				no description;			SUBFAMILY NOT NAMED;FAMILY NOT NAMED;	Glyco_hydro_17;			THIOL_PROTEASE_ASN;THIOL_PROTEASE_HIS;		seg;		Peptidase C1A, papain;NULL;Cysteine peptidase, asparagine active site;Cysteine peptidase, histidine active site;Peptidase C1A, papain C-terminal;Proteinase inhibitor I29, cathepsin propeptide;	Molecular Function: cysteine-type peptidase activity (GO:0008234);Biological Process: proteolysis (GO:0006508), Molecular Function: cysteine-type peptidase activity (GO:0008234);
Cg8g000260	Xylem cysteine proteinase 1	Uncharacterized protein				no description;			CYSTEINE PROTEASE FAMILY C1-RELATED;CYSTEINE PROTEASE;	Inhibitor_I29;Peptidase_C1;	Cathepsin propeptide inhibitor domain (;Papain family cysteine protease;				seg;	NULL;
Cg6g015850		Uncharacterized protein		coiled-coil;									ZF_PHD_1;	HELICASE_ATP_BIND_1;ZF_PHD_2;HELICASE_CTER;CHROMO_2;	seg;		Zinc finger, PHD-type;NULL;Zinc finger, PHD-finger;Chromo domain;SNF2-related;Helicase, C-terminal;Chromo domain/shadow;Zinc finger, PHD-type, conserved site;Helicase, superfamily 1/2, ATP-binding domain;Domain of unknown function DUF1087;Zinc finger, RING/FYVE/PHD-type;	Molecular Function: DNA binding (GO:0003677), Molecular Function: ATP binding (GO:0005524);Molecular Function: protein binding (GO:0005515), Molecular Function: zinc ion binding (GO:0008270);Molecular Function: nucleic acid binding (GO:0003676), Molecular Function: helicase activity (GO:0004386), Molecular Function: ATP binding (GO:0005524);Molecular Function: protein binding (GO:0005515);
Cg2g031310	Protein CHROMATIN REMODELING 4	Uncharacterized protein				no description;			SWI/SNF-RELATED MATRIX-ASSOCIATED ACTIN-DEPENDENT REGULATOR OF CHROMATIN SUBFAMILY-RELATED;SWI/SNF CHROMATIN REMODELING COMPLEX COMPONENT;	SNF2_N;PHD;DUF1087;Helicase_C;Chromo;	helicase superfamily c-terminal domain;Chromatin organization modifier domain;DEAD-like helicases superfamily;PHD zinc finger;		HSP90;		seg;	HSP90 C-terminal domain;Ribosomal protein S5 domain 2-like;ATPase domain of HSP90 chaperone/DNA topoisomerase II/histidine kinase;	NULL;Heat shock protein Hsp90 family;Ribosomal protein S5 domain 2-type fold;Heat shock protein Hsp90, N-terminal;Histidine kinase-like ATPase, ATP-binding domain;Heat shock protein Hsp90, conserved site;	Molecular Function: ATP binding (GO:0005524), Biological Process: protein folding (GO:0006457), Biological Process: response to stress (GO:0006950), Molecular Function: unfolded protein binding (GO:0051082);Molecular Function: ATP binding (GO:0005524);
Cg7g015660	Heat shock cognate 90 kDa protein	Uncharacterized protein			HEATSHOCK90;	no description;	HSP90;	Heat shock protein, HSP90/HTPG types;	HEAT SHOCK PROTEIN 90;	HSP90;HATPase_c_3;	Histidine kinase-like ATPases;			PROKAR_LIPOPROTEIN;			Domain of unknown function DUF239;NULL;Domain of unknown function DUF4409;
Cg2g000400		Uncharacterized protein							FAMILY NOT NAMED;	DUF239;DUF4409;					seg;		NULL;Bax inhibitor 1-related;
Cg5g034990	BI1-like protein	Uncharacterized protein							BAX INHIBITOR-RELATED;GLUTAMATE-/ASPARTATE-BINDING PEPTIDE-RELATED;	Bax1-I;					seg;		NULL;Domain of unknown function DUF640;
Cg9g008290	Protein LIGHT-DEPENDENT SHORT HYPOCOTYLS 6	Uncharacterized protein							FAMILY NOT NAMED;	DUF640;							NULL;
Cg2g023760		Uncharacterized protein (Fragment)		coiled-coil;										LOB;	seg;		NULL;Lateral organ boundaries, LOB;
Cg7g006100	LOB domain-containing protein 1	Uncharacterized protein		coiled-coil;					FAMILY NOT NAMED;	DUF260;			HOMEOBOX_1;	HOMEOBOX_2;	seg;	Leucine zipper, homeobox-associated;NULL;Homeobox, conserved site;Homeodomain-like;Helix-turn-helix motif;Homeobox domain;	Cellular Component: nucleus (GO:0005634), Biological Process: regulation of transcription, DNA-dependent (GO:0006355), Molecular Function: sequence-specific DNA binding (GO:0043565);Molecular Function: transcription regulatory region sequence-specific DNA binding (GO:0000976);Molecular Function: DNA binding (GO:0003677), Cellular Component: nucleus (GO:0005634), Biological Process: regulation of …
Cg3g014620	Homeobox-leucine zipper protein ATHB-6	Uncharacterized protein		coiled-coil;	HTHREPRESSR;	no description;			SUBFAMILY NOT NAMED;FAMILY NOT NAMED;	Homeobox;HALZ;	Homeodomain;		CYTOCHROME_P450;			Cytochrome P450;	Cytochrome P450, E-class, group I;Cytochrome P450, conserved site;NULL;Cytochrome P450;	Molecular Function: iron ion binding (GO:0005506), Molecular Function: oxidoreductase activity, acting on paired donors, with incorporation or reduction of molecular oxygen (GO:0016705), Molecular Function: heme binding (GO:0020037), Biological Process: oxidation-reduction process (GO:0055114);Molecular Function: oxidoreductase activity, acting on paired donors, with incorporation or reduction of…
CgUng005580	Geraniol 8-hydroxylase	Uncharacterized protein			P450;EP450I;	no description;			FAMILY NOT NAMED;	p450;					seg;		NULL;
Cg1g026790	TSL-kinase interacting protein 1	Uncharacterized protein													seg;	HAD-like domain;HAD-superfamily hydrolase,subfamily IIIA;NULL;Mitochondrial PGP phosphatase;HAD-superfamily phosphatase, YqeG-like;
Cg5g027380	Phosphatidylglycerophosphatase GEP4, mitochondrial	Uncharacterized protein				no description;			PREDICTED PROTEIN;4-NITROPHENYLPHOSPHATASE-RELATED;	PGP_phosphatase;		HAD-SF-IIIA: HAD hydrolase, family IIIA;YqeG_hyp_ppase: HAD phosphatase, family IIIA;		TPR;	seg;	TPR-like;	NULL;Tetratricopeptide-like helical;Tetratricopeptide repeat;	Molecular Function: protein binding (GO:0005515);
Cg7g018810		Uncharacterized protein		coiled-coil;		no description;								FBOX;	seg;	F-box domain;	NULL;F-box domain;	Molecular Function: protein binding (GO:0005515);
Cg2g042500
Cg8g002630	Putative F-box protein At1g23770	Uncharacterized protein				no description;			PREDICTED PROTEIN;F-BOX AND WD40 DOMAIN PROTEIN;	F-box-like;	A Receptor for Ubiquitination Targets;				seg;	Concanavalin A-like lectins/glucanases;	NULL;Concanavalin A-like lectin/glucanases superfamily;Concanavalin A-like lectin/glucanase, subgroup;Alginate lyase 2;
Cg3g018470	Citrate-binding protein	Uncharacterized protein				no description;				Alginate_lyase2;					seg;		NULL;Domain of unknown function DUF4057;
Cg1g029450		Uncharacterized protein							SUBFAMILY NOT NAMED;FAMILY NOT NAMED;	DUF4057;					seg;		NULL;
Cg1g005600		Uncharacterized protein												PROTEIN_KINASE_DOM;	seg;		Protein kinase domain;NULL;Tyrosine-protein kinase, catalytic domain;Serine/threonine- / dual specificity protein kinase, catalytic domain;Serine-threonine/tyrosine-protein kinase catalytic domain;Concanavalin A-like lectin/glucanase, subgroup;	Molecular Function: protein kinase activity (GO:0004672), Biological Process: protein phosphorylation (GO:0006468);Molecular Function: protein tyrosine kinase activity (GO:0004713), Biological Process: protein phosphorylation (GO:0006468);Molecular Function: protein kinase activity (GO:0004672), Molecular Function: ATP binding (GO:0005524), Biological Process: protein phosphorylation (GO:0006468);
Cg9g003410	Probable receptor-like protein kinase At5g38990	Uncharacterized protein				no description;			SUBFAMILY NOT NAMED;FAMILY NOT NAMED;	Pkinase_Tyr;	Serine/Threonine protein kinases, catalytic;Tyrosine kinase, catalytic domain;				seg;		NULL;Late embryogenesis abundant protein, LEA-18;
Cg1g006250		Uncharacterized protein		coiled-coil;						LEA_6;			PROTEIN_KINASE_ST;PROTEIN_KINASE_ATP;	PROTEIN_KINASE_DOM;	seg;		Protein kinase domain;NULL;Tyrosine-protein kinase, catalytic domain;Serine/threonine- / dual specificity protein kinase, catalytic domain;Protein kinase, ATP binding site;Serine/threonine-protein kinase, active site;	Molecular Function: protein serine/threonine kinase activity (GO:0004674), Biological Process: protein phosphorylation (GO:0006468);Molecular Function: protein tyrosine kinase activity (GO:0004713), Biological Process: protein phosphorylation (GO:0006468);Molecular Function: ATP binding (GO:0005524);Molecular Function: protein kinase activity (GO:0004672), Molecular Function: ATP binding (GO:0005…
Cg2g029720	Probable serine/threonine-protein kinase At1g18390	Uncharacterized protein				no description;			SUBFAMILY NOT NAMED;FAMILY NOT NAMED;	Pkinase;	Serine/Threonine protein kinases, catalytic;Tyrosine kinase, catalytic domain;			AP2_ERF;	seg;	AP2/ERF domain;NULL;	Molecular Function: sequence-specific DNA binding transcription factor activity (GO:0003700), Biological Process: regulation of transcription, DNA-dependent (GO:0006355);
Cg1g007780	AP2-like ethylene-responsive transcription factor AIL6	Uncharacterized protein			ETHRSPELEMNT;	no description;			SUBFAMILY NOT NAMED;FAMILY NOT NAMED;	AP2;	DNA-binding domain in plant proteins such as;			AP2_ERF;	seg;		AP2/ERF domain;NULL;	Molecular Function: sequence-specific DNA binding transcription factor activity (GO:0003700), Biological Process: regulation of transcription, DNA-dependent (GO:0006355);
Cg3g018660	Ethylene-responsive transcription factor ERF112	Uncharacterized protein			ETHRSPELEMNT;	no description;			SUBFAMILY NOT NAMED;FAMILY NOT NAMED;	AP2;	DNA-binding domain in plant proteins such as;				seg;	NULL;COBRA, plant;	Biological Process: cellulose microfibril organization (GO:0010215), Biological Process: cell growth (GO:0016049), Cellular Component: anchored to membrane (GO:0031225);
Cg6g008840	COBRA-like protein 10	Uncharacterized protein	CBL10_ARATH_Q9LJU0;;						FAMILY NOT NAMED;	COBRA;			LIPOYL;	BIOTINYL_LIPOYL;	seg;		E3 binding;2-oxoacid dehydrogenase acyltransferase, catalytic domain;NULL;2-oxo acid dehydrogenase, lipoyl-binding site;Chloramphenicol acetyltransferase-like domain;Biotin/lipoyl attachment;	Biological Process: metabolic process (GO:0008152), Molecular Function: transferase activity, transferring acyl groups (GO:0016746);
Cg2g028800	Dihydrolipoyllysine-residue acetyltransferase component 1 of pyruvate dehydrogenase complex, mitochondrial	Uncharacterized protein				no description;			DIHYDROLIPOAMIDE ACETYL/SUCCINYL-TRANSFERASE-RELATED;DIHYDROLIPOAMIDE ACETYLTRANSFERASE COMPONENT OF PYRUVATE DEHYDROGENASE COMPLEX;	E3_binding;Biotin_lipoyl;2-oxoacid_dh;					seg;		GroEL-like apical domain;Chaperonin Cpn60/TCP-1;Chaperonin Cpn60;TCP-1-like chaperonin intermediate domain;NULL;GroEL-like equatorial domain;	Cellular Component: cytoplasm (GO:0005737), Biological Process: protein refolding (GO:0042026);Molecular Function: ATP binding (GO:0005524), Biological Process: cellular protein metabolic process (GO:0044267);
Cg2g025640	Chaperonin CPN60-1, mitochondrial	Uncharacterized protein			CHAPERONIN60;	no description;			CHAPERONIN-60KDA, CH60;CHAPERONIN;	Cpn60_TCP1;				HMA_2;		HMA, heavy metal-associated domain;	Heavy metal-associated domain, HMA;NULL;	Biological Process: metal ion transport (GO:0030001), Molecular Function: metal ion binding (GO:0046872);
Cg1g001350	Heavy metal-associated isoprenylated plant protein 26	Uncharacterized protein (Fragment)				no description;			COPPER CHAPERONE-RELATED;COPPER TRANSPORT PROTEIN ATOX1-RELATED;	HMA;			PP2C;		seg;	PP2C-like;	NULL;Protein phosphatase 2C;Protein phosphatase 2C, manganese/magnesium aspartate binding site;Protein phosphatase 2C (PP2C)-like domain;	Molecular Function: catalytic activity (GO:0003824);Molecular Function: protein serine/threonine phosphatase activity (GO:0004722), Biological Process: protein dephosphorylation (GO:0006470);
Cg9g028610	Probable protein phosphatase 2C 8	Uncharacterized protein				no description;			DPP2C1;PROTEIN PHOSPHATASE 2C;	PP2C;	Serine/threonine phosphatases, family 2C, ca;		PROTEIN_KINASE_ST;PROTEIN_KINASE_ATP;	LRR;PROTEIN_KINASE_DOM;	seg;		Leucine-rich repeat-containing N-terminal, type 2;Leucine-rich repeat;NULL;Leucine-rich repeat, typical subtype;Protein kinase, ATP binding site;Protein kinase domain;Serine/threonine- / dual specificity protein kinase, catalytic domain;Tyrosine-protein kinase, catalytic domain;Serine/threonine-protein kinase, active site;	Molecular Function: protein serine/threonine kinase activity (GO:0004674), Biological Process: protein phosphorylation (GO:0006468);Molecular Function: protein tyrosine kinase activity (GO:0004713), Biological Process: protein phosphorylation (GO:0006468);Molecular Function: protein binding (GO:0005515);Molecular Function: ATP binding (GO:0005524);Molecular Function: protein kinase activity (GO:0…
Cg5g025440	Receptor-like protein kinase HAIKU2	Uncharacterized protein				no description;			SUBFAMILY NOT NAMED;FAMILY NOT NAMED;	LRRNT_2;Pkinase;LRR_1;	Leucine-rich repeats, typical (most populate;Serine/Threonine protein kinases, catalytic;Tyrosine kinase, catalytic domain;			PPR;	seg;		Pentatricopeptide repeat;NULL;Tetratricopeptide-like helical;	Molecular Function: protein binding (GO:0005515);
Cg2g026100	Pentatricopeptide repeat-containing protein At1g09190	Uncharacterized protein				no description;			SUBFAMILY NOT NAMED;FAMILY NOT NAMED;	PPR_2;PPR;PPR_1;		PPR: pentatricopeptide repeat domain;			seg;		NULL;tRNA isopentenyltransferase;tRNA delta(2)-isopentenylpyrophosphate transferase;Zinc finger, double-stranded RNA binding;	Molecular Function: ATP binding (GO:0005524), Biological Process: tRNA processing (GO:0008033);Biological Process: tRNA processing (GO:0008033);
Cg8g018020	tRNA dimethylallyltransferase 2	Uncharacterized protein				no description;	IPP_trans;		TRNA DELTA(2)-ISOPENTENYLPYROPHOSPHATE TRANSFERASE;TRNA DELTA(2)-ISOPENTENYLPYROPHOSPHATE TRANSFERASE-RELATED;	IPPT;zf-C2H2_jaz;		miaA: tRNA dimethylallyltransferase;		HIS_KIN;		ATPase domain of HSP90 chaperone/DNA topoisomerase II/histidine kinase;alpha-ketoacid dehydrogenase kinase, N-terminal domain;	NULL;Branched-chain alpha-ketoacid dehydrogenase kinase/Pyruvate dehydrogenase kinase, N-terminal;Signal transduction histidine kinase-related protein, C-terminal;Signal transduction histidine kinase, core;Histidine kinase-like ATPase, ATP-binding domain;	Biological Process: phosphorylation (GO:0016310), Molecular Function: transferase activity, transferring phosphorus-containing groups (GO:0016772);Molecular Function: ATP binding (GO:0005524);
Cg9g000290	[Pyruvate dehydrogenase (acetyl-transferring)] kinase, mitochondrial	Uncharacterized protein			BCTRLSENSOR;	no description;			PYRUVATE DEHYDROGENASE KINASE;	HATPase_c;BCDHK_Adom3;	Histidine kinase-like ATPases;					Band 7 protein;Stomatin;NULL;	Cellular Component: membrane (GO:0016020);
Cg5g003470	Hypersensitive-induced response protein 1	Uncharacterized protein		coiled-coil;					BAND 7 FAMILY PROTEIN;BAND 7 PROTEIN-RELATED;	Band_7;	prohibitin homologues;
Cg3g025180		Uncharacterized protein															NULL;Alpha/beta hydrolase fold-3;	Biological Process: metabolic process (GO:0008152), Molecular Function: hydrolase activity (GO:0016787);
Cg8g005030	Probable carboxylesterase 2	Uncharacterized protein				no description;			CARBOXYLESTERASE-RELATED;MEMBER OF 'GDXG' FAMILY OF LIPOLYTIC ENZYMES;	Abhydrolase_3;					seg;		NULL;
Cg9g028970		Uncharacterized protein											EF_HAND_1;	EF_HAND_2;	seg;	EF-hand;	EF-hand domain;NULL;EF-Hand 1, calcium-binding site;EF-hand domain pair;	Molecular Function: calcium ion binding (GO:0005509);
Cg4g019450	Calmodulin-like protein 5	Uncharacterized protein			PARVALBUMIN;	no description;			EF-HAND CALCIUM-BINDING DOMAIN CONTAINING PROTEIN;CALCIUM-BINDING PROTEIN;	EF-hand_7;	EF-hand, calcium binding motif;		RCC1_2;	BRX;RCC1_3;ZF_FYVE;	seg;	FYVE/PHD zinc finger;PH domain-like;RCC1/BLIP-II;	Transcription factor BREVIS RADIX, N-terminal domain;NULL;Zinc finger, FYVE-related;Regulator of chromosome condensation, RCC1;Zinc finger, FYVE/PHD-type;Brevis radix (BRX) domain;Pleckstrin homology-like domain;FYVE zinc finger;Pleckstrin homology domain, Mcp5-type;Regulator of chromosome condensation 1/beta-lactamase-inhibitor protein II;Zinc finger, RING/FYVE/PHD-type;	Molecular Function: protein binding (GO:0005515), Molecular Function: phospholipid binding (GO:0005543), Cellular Component: cell cortex (GO:0005938), Biological Process: cortical protein anchoring (GO:0032065);Molecular Function: metal ion binding (GO:0046872);
Cg7g021000	E3 ubiquitin-protein ligase HERC2	Uncharacterized protein		coiled-coil;	RCCNDNSATION;	no description;			REGULATOR OF CHROMOSOME CONDENSATION;REGULATOR OF CHROMOSOME CONDENSATION (RCC1);	FYVE;BRX;BRX_N;Mcp5_PH;RCC1;	Protein present in Fab1, YOTB, Vac1, and EEA;		PROTEIN_KINASE_ST;PROTEIN_KINASE_ATP;	PROTEIN_KINASE_DOM;	seg;	Leucine-rich repeat-containing N-terminal, type 2;Leucine-rich repeat;NULL;Leucine-rich repeat, typical subtype;Protein kinase, ATP binding site;Leucine rich repeat 4;Protein kinase domain;Serine/threonine- / dual specificity protein kinase, catalytic domain;Tyrosine-protein kinase, catalytic domain;Serine/threonine-protein kinase, active site;	Molecular Function: protein serine/threonine kinase activity (GO:0004674), Biological Process: protein phosphorylation (GO:0006468);Molecular Function: protein tyrosine kinase activity (GO:0004713), Biological Process: protein phosphorylation (GO:0006468);Molecular Function: ATP binding (GO:0005524);Molecular Function: protein binding (GO:0005515);Molecular Function: protein kinase activity (GO:0…
Cg5g033250	Leucine-rich repeat receptor-like protein kinase PXL2	Uncharacterized protein				no description;			SUBFAMILY NOT NAMED;FAMILY NOT NAMED;	LRRNT_2;LRR_6;LRR_8;Pkinase;LRR_1;LRR_4;	Leucine-rich repeats, typical (most populate;Serine/Threonine protein kinases, catalytic;Tyrosine kinase, catalytic domain;						NULL;
Cg2g027690		Uncharacterized protein		coiled-coil;											seg;		NULL;Peptide-N4-(N-acetyl-beta-glucosaminyl)asparagine amidase A;
Cg7g002380	Peptide-N4-(N-acetyl-beta-glucosaminyl)asparagine amidase A	Uncharacterized protein							SUBFAMILY NOT NAMED;FAMILY NOT NAMED;	PNGaseA;				PROTEIN_KINASE_DOM;	seg;		Protein kinase domain;NULL;Tyrosine-protein kinase, catalytic domain;Serine/threonine- / dual specificity protein kinase, catalytic domain;Serine-threonine/tyrosine-protein kinase catalytic domain;	Molecular Function: protein kinase activity (GO:0004672), Biological Process: protein phosphorylation (GO:0006468);Molecular Function: protein tyrosine kinase activity (GO:0004713), Biological Process: protein phosphorylation (GO:0006468);Molecular Function: protein kinase activity (GO:0004672), Molecular Function: ATP binding (GO:0005524), Biological Process: protein phosphorylation (GO:0006468);
Cg5g032780	Putative kinase-like protein TMKL1	Uncharacterized protein				no description;			SUBFAMILY NOT NAMED;FAMILY NOT NAMED;	Pkinase_Tyr;LRR_8;	Serine/Threonine protein kinases, catalytic;Tyrosine kinase, catalytic domain;		PROTEIN_KINASE_ST;PROTEIN_KINASE_ATP;MAPK;	PROTEIN_KINASE_DOM;	seg;		Protein kinase domain;Mitogen-activated protein (MAP) kinase, conserved site;NULL;Tyrosine-protein kinase, catalytic domain;Serine/threonine- / dual specificity protein kinase, catalytic domain;Protein kinase, ATP binding site;Serine/threonine-protein kinase, active site;	Molecular Function: protein serine/threonine kinase activity (GO:0004674), Biological Process: protein phosphorylation (GO:0006468);Molecular Function: MAP kinase activity (GO:0004707), Molecular Function: ATP binding (GO:0005524), Biological Process: protein phosphorylation (GO:0006468);Molecular Function: protein tyrosine kinase activity (GO:0004713), Biological Process: protein phosphorylation…
Cg5g041650	Mitogen-activated protein kinase 4	Mitogen-activated protein kinase				no description;			MITOGEN-ACTIVATED PROTEIN KINASE 3;MITOGEN-ACTIVATED PROTEIN KINASE;	Pkinase;	Serine/Threonine protein kinases, catalytic;Tyrosine kinase, catalytic domain;		NAD_G3PDH;		seg;		Glycerol-3-phosphate dehydrogenase, NAD-dependent;NULL;Dehydrogenase, multihelical;NAD(P)-binding domain;Glycerol-3-phosphate dehydrogenase, NAD-dependent, N-terminal;Glycerol-3-phosphate dehydrogenase, NAD-dependent, C-terminal;Glycerol-3-phosphate dehydrogenase, NAD-dependent, eukaryotic;	Cellular Component: cytoplasm (GO:0005737), Molecular Function: oxidoreductase activity, acting on the CH-OH group of donors, NAD or NADP as acceptor (GO:0016616), Biological Process: glycerol-3-phosphate catabolic process (GO:0046168), Molecular Function: NAD binding (GO:0051287), Biological Process: oxidation-reduction process (GO:0055114);Molecular Function: glycerol-3-phosphate dehydrogenase …
Cg2g007800	Glycerol-3-phosphate dehydrogenase [NAD(+)]	Glycerol-3-phosphate dehydrogenase [NAD(+)]			GPDHDRGNASE;	no description;		Glycerol-3-phosphate dehydrogenase (NAD);	GLYCEROL-3-PHOSPHATE DEHYDROGENASE;	NAD_Gly3P_dh_N;NAD_Gly3P_dh_C;		glycerol3P_DH: glycerol-3-phosphate dehydrogenase ;			seg;	Chlorophyll a-b binding protein;	NULL;Chlorophyll a/b binding protein domain;
Cg7g005640		Uncharacterized protein											GLYCOSYL_HYDROL_F16;			Concanavalin A-like lectins/glucanases;	NULL;Xyloglucan endo-transglycosylase, C-terminal;Xyloglucan endotransglucosylase/hydrolase;Concanavalin A-like lectin/glucanases superfamily;Concanavalin A-like lectin/glucanase, subgroup;Glycoside hydrolase, family 16;Glycoside hydrolase, family 16, active site;	Cellular Component: cell wall (GO:0005618), Biological Process: cellular glucan metabolic process (GO:0006073), Molecular Function: xyloglucan:xyloglucosyl transferase activity (GO:0016762), Cellular Component: apoplast (GO:0048046);Molecular Function: hydrolase activity, hydrolyzing O-glycosyl compounds (GO:0004553), Biological Process: carbohydrate metabolic process (GO:0005975);
Cg8g002450	Probable xyloglucan endotransglucosylase/hydrolase protein 10	Xyloglucan endotransglucosylase/hydrolase				no description;		Xyloglucan endotransglucosylase/hydrolase;	FAMILY NOT NAMED;	Glyco_hydro_16;XET_C;			LIPOXYGENASE_1;LIPOXYGENASE_2;	PLAT;LIPOXYGENASE_3;	seg;	NULL;PLAT/LH2 domain;Lipoxygenase, C-terminal;Lipoxygenase, plant;Lipoxygenase, domain 3;Lipoxygenase;Lipoxygenase, conserved site;Lipoxygenase, iron binding site;	Molecular Function: oxidoreductase activity, acting on single donors with incorporation of molecular oxygen, incorporation of two atoms of oxygen (GO:0016702), Molecular Function: metal ion binding (GO:0046872), Biological Process: oxidation-reduction process (GO:0055114);Molecular Function: iron ion binding (GO:0005506), Molecular Function: lipoxygenase activity (GO:0016165), Biological Process:…
Cg2g002080	Linoleate 13S-lipoxygenase 2-1, chloroplastic	Lipoxygenase			LIPOXYGENASE;PLTLPOXGNASE;	no description;			LIPOXYGENASE;	PLAT;Lipoxygenase;	Lipoxygenase homology 2 (beta barrel) domain;				seg;	NULL;Pectinesterase inhibitor domain;	Molecular Function: enzyme inhibitor activity (GO:0004857), Molecular Function: pectinesterase activity (GO:0030599);
Cg5g037380	21 kDa protein	Uncharacterized protein				no description;			FAMILY NOT NAMED;	PMEI;	Plant invertase/pectin methylesterase inhibi;	PME_inhib: pectinesterase inhibitor domain;	ANNEXIN;			Annexin;	Annexin repeat;Annexin;Annexin, plant;Annexin repeat, conserved site;	Molecular Function: calcium ion binding (GO:0005509), Molecular Function: calcium-dependent phospholipid binding (GO:0005544);
Cg7g022380	Annexin-like protein RJ4	Annexin			ANNEXIN;ANNEXINPLANT;	no description;			ANNEXIN;	Annexin;	Annexin repeats;			FE2OG_OXY;	seg;	Isopenicillin N synthase-like;NULL;Oxoglutarate/iron-dependent dioxygenase;Non-haem dioxygenase N-terminal domain;	Molecular Function: oxidoreductase activity (GO:0016491), Molecular Function: oxidoreductase activity, acting on paired donors, with incorporation or reduction of molecular oxygen, 2-oxoglutarate as one donor, and incorporation of one atom each of oxygen into both donors (GO:0016706), Biological Process: oxidation-reduction process (GO:0055114);
Cg5g014990	S-norcoclaurine synthase 1	Uncharacterized protein				no description;			OXIDOREDUCTASE, 2OG-FE(II) OXYGENASE FAMILY PROTEIN;	DIOX_N;2OG-FeII_Oxy;					seg;		NULL;Xyloglucan fucosyltransferase;	Molecular Function: galactoside 2-alpha-L-fucosyltransferase activity (GO:0008107), Cellular Component: membrane (GO:0016020), Biological Process: cell wall biogenesis (GO:0042546);
Cg5g010450	Galactoside 2-alpha-L-fucosyltransferase	Uncharacterized protein							FAMILY NOT NAMED;	XG_FTase;						NULL;Alpha/beta hydrolase fold-1;
Cg6g020240
Cg6g014900		Uncharacterized protein			ABHYDROLASE;	no description;			ALPHA/BETA HYDROLASE FOLD-CONTAINING PROTEIN;HYDROLASE, ALPHA/BETA FOLD FAMILY PROTEIN;	Abhydrolase_6;				IQ;BAG;	seg;		BAG domain;NULL;IQ motif, EF-hand binding site;	Molecular Function: chaperone binding (GO:0051087);Molecular Function: protein binding (GO:0005515);
Cg5g041240	BAG family molecular chaperone regulator 6	Uncharacterized protein (Fragment)		coiled-coil;						BAG;	BAG domains, present in regulator of Hsp70 p;			PROTEIN_KINASE_DOM;	seg;		Protein kinase domain;Leucine-rich repeat-containing N-terminal, type 2;NULL;Tyrosine-protein kinase, catalytic domain;Serine/threonine- / dual specificity protein kinase, catalytic domain;Concanavalin A-like lectin/glucanase, subgroup;	Molecular Function: protein tyrosine kinase activity (GO:0004713), Biological Process: protein phosphorylation (GO:0006468);Molecular Function: protein kinase activity (GO:0004672), Molecular Function: ATP binding (GO:0005524), Biological Process: protein phosphorylation (GO:0006468);
Cg6g018660	Protein STRUBBELIG-RECEPTOR FAMILY 2	Uncharacterized protein				no description;			SUBFAMILY NOT NAMED;FAMILY NOT NAMED;	LRRNT_2;LRR_6;LRR_8;Pkinase;	Serine/Threonine protein kinases, catalytic;Tyrosine kinase, catalytic domain;		GLYCOSYL_HYDROL_F17;		seg;	(Trans)glycosidases;	Glycoside hydrolase, family 17;NULL;Glycoside hydrolase, superfamily;Glycoside hydrolase, catalytic domain;X8;	Molecular Function: hydrolase activity, hydrolyzing O-glycosyl compounds (GO:0004553), Biological Process: carbohydrate metabolic process (GO:0005975);Molecular Function: catalytic activity (GO:0003824), Biological Process: carbohydrate metabolic process (GO:0005975);
Cg4g020100	Glucan endo-1,3-beta-glucosidase 6	Uncharacterized protein				no description;			SUBFAMILY NOT NAMED;FAMILY NOT NAMED;	Glyco_hydro_17;X8;	Possibly involved in carbohydrate binding;				seg;		NULL;Coactivator CBP, KIX domain;	Molecular Function: transcription cofactor activity (GO:0003712), Biological Process: regulation of transcription, DNA-dependent (GO:0006355);
Cg4g002230		Uncharacterized protein				no description;								UBX;SEP;	seg;	NULL;UBX;SEP domain;	Molecular Function: protein binding (GO:0005515);
Cg2g039450	Plant UBX domain-containing protein 3	Uncharacterized protein				no description;			PHOSPHATASE-RELATED;UBX DOMAIN CONTAINING PROTEIN;	UBX;SEP;	Domain present in Saccharomyces cerevisiae S;Domain present in ubiquitin-regulatory prote;				seg;		NULL;Domain of unknown function DUF828;Pleckstrin-like, plant;
Cg9g006160	VAN3-binding protein	Uncharacterized protein							FAMILY NOT NAMED;	PH_2;Auxin_canalis;					seg;		NULL;Protein of unknown function DUF1442;
Cg5g008970		Uncharacterized protein				no description;				DUF1442;						Tautomerase/MIF;	NULL;Macrophage migration inhibitory factor;Tautomerase/MIF superfamily;
Cg6g016010	Macrophage migration inhibitory factor homolog	Uncharacterized protein	Q9M011_ARATH_Q9M011;;			no description;			LIGHT-INDUCIBLE PROTEIN ATLS1;MACROPHAGE MIGRATION INHIBITORY FACTOR RELATED;	MIF;					seg;		NULL;
Cg5g036500		Uncharacterized protein											ACONITASE_2;ACONITASE_1;		seg;	Aconitase/iron regulatory protein 2;Aconitase A/isopropylmalate dehydratase small subunit, swivel;Aconitase/3-isopropylmalate dehydratase large subunit, alpha/beta/alpha;NULL;Aconitase/3-isopropylmalate dehydratase large subunit, alpha/beta/alpha, subdomain 2;Aconitase family, 4Fe-4S cluster binding site;Aconitase/3-isopropylmalate dehydratase large subunit, alpha/beta/alpha, subdomain 1/3;Aconit…	Biological Process: metabolic process (GO:0008152), Molecular Function: 4 iron, 4 sulfur cluster binding (GO:0051539);Biological Process: metabolic process (GO:0008152);
Cg4g012210	Aconitate hydratase, cytoplasmic	Uncharacterized protein			ACONITASE;	no description;			ACONITASE;	Aconitase_C;Aconitase;		aconitase_1: aconitate hydratase 1;
Cg2g021290	Uncharacterized protein At4g08330, chloroplastic	Putative uncharacterized protein															Alcohol dehydrogenase, C-terminal;Alcohol dehydrogenase superfamily, zinc-type;NULL;NAD(P)-binding domain;	Molecular Function: zinc ion binding (GO:0008270), Molecular Function: oxidoreductase activity (GO:0016491), Biological Process: oxidation-reduction process (GO:0055114);
Cg2g016350	2-alkenal reductase (NADP(+)-dependent)	Uncharacterized protein				no description;			ZINC-CONTAINING ALCOHOL DEHYDROGENASE;ALCOHOL DEHYDROGENASE RELATED;	ADH_zinc_N;					seg;		NULL;
Cg1g001530														FBOX;	seg;		Kelch repeat type 1;NULL;Kelch-type beta propeller;F-box domain;	Molecular Function: protein binding (GO:0005515);
Cg2g005460	F-box/kelch-repeat protein At5g26960	Uncharacterized protein				no description;			MAD BOX TRANSCRIPTION FACTOR;MADS BOX PROTEIN;	F-box;Kelch_1;	no description;A Receptor for Ubiquitination Targets;				seg;		NULL;Exostosin-like;
Cg1g012310	Probable glycosyltransferase At5g03795	Uncharacterized protein							EXOSTOSIN FAMILY PROTEIN;EXOSTOSIN (HEPARAN SULFATE GLYCOSYLTRANSFERASE)-RELATED;	Exostosin;						NULL;
Cg6g013500		Uncharacterized protein		coiled-coil;						HAUS2;					seg;		NULL;Squalene epoxidase;Aromatic-ring hydroxylase-like;	Molecular Function: squalene monooxygenase activity (GO:0004506), Cellular Component: integral to membrane (GO:0016021), Molecular Function: flavin adenine dinucleotide binding (GO:0050660), Biological Process: oxidation-reduction process (GO:0055114);Biological Process: metabolic process (GO:0008152), Molecular Function: oxidoreductase activity (GO:0016491);
Cg8g002420	Squalene monooxygenase	Uncharacterized protein			RNGMNOXGNASE;	no description;			SQUALENE MONOOXYGENASE;	SE;NAD_binding_8;			ABC_TRANSPORTER_1;	ABC_TRANSPORTER_2;	seg;		AAA+ ATPase domain;NULL;ABC transporter-like;ABC transporter, conserved site;	Molecular Function: ATP binding (GO:0005524), Molecular Function: ATPase activity (GO:0016887);Molecular Function: nucleotide binding (GO:0000166), Molecular Function: nucleoside-triphosphatase activity (GO:0017111);
Cg1g025000	ABC transporter I family member 10, chloroplastic	Uncharacterized protein				no description;			SUBFAMILY NOT NAMED;FAMILY NOT NAMED;	ABC_tran;	ATPases associated with a variety of cellula;				seg;	NULL;Lycopene cyclase, beta/epsilon;Lycopene cyclase-type, FAD-binding;	Biological Process: carotenoid biosynthetic process (GO:0016117), Molecular Function: oxidoreductase activity, acting on paired donors, with incorporation or reduction of molecular oxygen (GO:0016705);
Cg9g017190	Lycopene beta cyclase, chloroplastic/chromoplastic	Lycopene cyclase				no description;			SUBFAMILY NOT NAMED;FAMILY NOT NAMED;	Lycopene_cycl;		carotene-cycl: lycopene cyclase family protein;			seg;		NULL;FAM177 family;
Cg4g021640		Uncharacterized protein								FAM177;						Bet v1-like;	Bet v I domain;Bet v I type allergen;NULL;Major latex protein domain;START-like domain;	Biological Process: defense response (GO:0006952), Biological Process: response to biotic stimulus (GO:0009607);
Cg9g001850	Major allergen Pru ar 1	Uncharacterized protein			BETALLERGEN;	no description;				Bet_v_1;	Pathogenesis-related protein Bet v I family;				seg;	Aluminum-activated malate transporter;NULL;	Biological Process: malate transport (GO:0015743);
Cg5g001960	Aluminum-activated malate transporter 9	Uncharacterized protein							FAMILY NOT NAMED;	ALMT;			UDPGT;		seg;	UDP-Glycosyltransferase/glycogen phosphorylase;	UDP-glucuronosyl/UDP-glucosyltransferase;NULL;	Biological Process: metabolic process (GO:0008152), Molecular Function: transferase activity, transferring hexosyl groups (GO:0016758);
Cg2g009970	Hydroquinone glucosyltransferase	Glycosyltransferase							UDP-GLUCOSYLTRANSFERASE;GLUCOSYL/GLUCURONOSYL TRANSFERASES;	UDPGT;				HMA_2;		Heavy metal-associated domain, HMA;NULL;	Biological Process: metal ion transport (GO:0030001), Molecular Function: metal ion binding (GO:0046872);
Cg5g000180	Heavy metal-associated isoprenylated plant protein 26	Uncharacterized protein				no description;			SUBFAMILY NOT NAMED;COPPER TRANSPORT PROTEIN ATOX1-RELATED;	HMA;						Bifunctional inhibitor/lipid-transfer protein/seed storage 2S albumin;	NULL;Bifunctional inhibitor/plant lipid transfer protein/seed storage helical domain;
Cg5g007260		Uncharacterized protein				no description;				LTP_2;				WRKY;	seg;	NULL;DNA-binding WRKY;	Molecular Function: sequence-specific DNA binding transcription factor activity (GO:0003700), Biological Process: regulation of transcription, DNA-dependent (GO:0006355), Molecular Function: sequence-specific DNA binding (GO:0043565);
CgUng021260	Probable WRKY transcription factor 29	Uncharacterized protein				no description;			SUBFAMILY NOT NAMED;FAMILY NOT NAMED;	WRKY;	DNA binding domain;			BHLH;	seg;		Myc-type, basic helix-loop-helix (bHLH) domain;NULL;	Molecular Function: protein dimerization activity (GO:0046983);
Cg2g008600	Transcription factor bHLH30	Uncharacterized protein				no description;			OS08G0477900 PROTEIN;BASIC HELIX-LOOP-HELIX TRANSCRIPTION FACTOR, HES-RELATED;	HLH;	helix loop helix domain;			ZF_RING_2;	seg;	vWA-like;RING/U-box;	NULL;Copine;Zinc finger, RING-type;Zinc finger, RING/FYVE/PHD-type;	Molecular Function: protein binding (GO:0005515), Molecular Function: zinc ion binding (GO:0008270);
Cg9g029520	E3 ubiquitin-protein ligase RGLG2	Uncharacterized protein				no description;			COPINE;	Copine;zf-C3HC4_3;	Ring finger;		AMMONIUM_TRANSP;		seg;	Ammonium transporter, conserved site;NULL;Ammonium transporter AmtB-like domain;Ammonium transporter;	Molecular Function: ammonium transmembrane transporter activity (GO:0008519), Biological Process: ammonium transport (GO:0015696), Cellular Component: membrane (GO:0016020);Molecular Function: ammonium transmembrane transporter activity (GO:0008519), Cellular Component: membrane (GO:0016020), Biological Process: ammonium transmembrane transport (GO:0072488);
Cg1g009130	Ammonium transporter 3 member 1	Ammonium transporter				no description;			AMMONIUM TRANSPORTER 2;AMMONIUM TRANSPORTER;	Ammonium_transp;		amt: ammonium transporter;			seg;		NULL;Folate-sensitive fragile site protein Fra10Ac1;
Cg7g023360	Protein FRA10AC1	Uncharacterized protein		coiled-coil;					ACID PHOSPHATASE-RELATED;FRA10AC1 PROTEIN;	Fra10Ac1;			CYCLINS;		seg;		NULL;Cyclin, C-terminal domain;Cyclin A/B/D/E;Cyclin, N-terminal;Cyclin-like;	Cellular Component: nucleus (GO:0005634);Biological Process: regulation of cyclin-dependent protein serine/threonine kinase activity (GO:0000079), Molecular Function: protein kinase binding (GO:0019901), Biological Process: regulation of cell cycle (GO:0051726);
Cg2g026840	Cyclin-A3-4	Uncharacterized protein				no description;		Cyclin, A/B/D/E types;	CYCLINE;SUBFAMILY NOT NAMED;	Cyclin_C;Cyclin_N;	domain present in cyclins, TFIIB and Retinob;			ZF_RING_2;	seg;		NULL;Zinc finger, RING-type;Zinc finger, RING/FYVE/PHD-type;	Molecular Function: protein binding (GO:0005515), Molecular Function: zinc ion binding (GO:0008270);
Cg4g022690	RING-H2 finger protein ATL13	Uncharacterized protein				no description;			OS01G0736600 PROTEIN (FRAGMENT);RING FINGER PROTEIN 6/12/38;	zf-RING_2;	Ring finger;			CRAL_TRIO;	seg;		CRAL-TRIO domain;NULL;CRAL/TRIO, N-terminal domain;
Cg2g040410	Phosphatidylinositol/phosphatidylcholine transfer protein SFH1	Uncharacterized protein				no description;			SEC14 RELATED PROTEIN;SEC14 CYTOSOLIC FACTOR-RELATED;	CRAL_TRIO_N;CRAL_TRIO;	Domain in homologues of a S. cerevisiae p;CRAL/TRIO, N-terminal domain;			ZF_RING_2;		RING/U-box;vWA-like;	von Willebrand factor, type A;NULL;Copine;Zinc finger, RING-type;Zinc finger, RING/FYVE/PHD-type;	Molecular Function: protein binding (GO:0005515), Molecular Function: zinc ion binding (GO:0008270);
Cg1g022860	E3 ubiquitin-protein ligase RGLG1	Uncharacterized protein (Fragment)				no description;			COPINE;	Copine;zf-C3HC4_3;	Ring finger;von Willebrand factor (vWF) type A domain;						NULL;Pectinacetylesterase;
Cg2g044980
Cg3g010070	Pectin acetylesterase 8	Uncharacterized protein							NOTUM-RELATED;PECTIN ACETYLESTERASE;	PAE;			UBIQUITIN_1;	UBIQUITIN_2;		Ubiquitin-like;	Ubiquitin supergroup;Ubiquitin domain;NULL;Ubiquitin conserved site;Ubiquitin;	Molecular Function: protein binding (GO:0005515);
Cg6g002310	Polyubiquitin 11	Uncharacterized protein			UBIQUITIN;	no description;			UBIQUITIN;	ubiquitin;	Ubiquitin homologues;		EF_HAND_1;	EF_HAND_2;		EF-hand;	EF-hand domain;NULL;EF-Hand 1, calcium-binding site;EF-hand domain pair;	Molecular Function: calcium ion binding (GO:0005509);
Cg4g023910	Calcineurin subunit B	Uncharacterized protein				no description;			CALCINEURIN B;	EF-hand_6;				ZF_BBOX;			NULL;Protein of unknown function DUF597;Zinc finger, B-box;	Cellular Component: intracellular (GO:0005622), Molecular Function: zinc ion binding (GO:0008270);
Cg2g031220		Uncharacterized protein							SUBFAMILY NOT NAMED;FAMILY NOT NAMED;	PLATZ;				ZF_C3H1;	seg;	NULL;Putative E3 ubiquitin-protein ligase, makorin-related;Zinc finger, CCCH-type;	Molecular Function: metal ion binding (GO:0046872);
Cg4g007570	Zinc finger CCCH domain-containing protein 34	Uncharacterized protein				no description;			SUBFAMILY NOT NAMED;MAKORIN-RELATED;	zf-CCCH;	zinc finger;				seg;		NULL;Protein of unknown function DUF581;
Cg4g020560		Uncharacterized protein								DUF581;					seg;		NULL;Auxin efflux carrier;	Cellular Component: integral to membrane (GO:0016021), Biological Process: transmembrane transport (GO:0055085);
Cg6g025070		Uncharacterized protein		coiled-coil;					SUBFAMILY NOT NAMED;FAMILY NOT NAMED;	Mem_trans;				PHYTOCYANIN;PROKAR_LIPOPROTEIN;	seg;	Cupredoxins;	Plastocyanin-like;NULL;Cupredoxin;	Molecular Function: copper ion binding (GO:0005507), Molecular Function: electron carrier activity (GO:0009055);
Cg2g013450	Early nodulin-like protein 2	Uncharacterized protein	Q3E9V0_ARATH_Q3E9V0;;			no description;				Cu_bind_like;
Cg4g020750		Uncharacterized protein (Fragment)															NULL;Protein of unknown function DUF597;
CgUng002590		Uncharacterized protein							SUBFAMILY NOT NAMED;FAMILY NOT NAMED;	PLATZ;			CYTOCHROME_P450;		seg;	Cytochrome P450;	Cytochrome P450, E-class, group I;Cytochrome P450, conserved site;NULL;Cytochrome P450;	Molecular Function: iron ion binding (GO:0005506), Molecular Function: oxidoreductase activity, acting on paired donors, with incorporation or reduction of molecular oxygen (GO:0016705), Molecular Function: heme binding (GO:0020037), Biological Process: oxidation-reduction process (GO:0055114);Molecular Function: oxidoreductase activity, acting on paired donors, with incorporation or reduction of…
Cg2g026830	Cytochrome P450 81D1	Uncharacterized protein			P450;EP450I;	no description;			FAMILY NOT NAMED;	p450;					seg;	HMA, heavy metal-associated domain;	Heavy metal-associated domain, HMA;NULL;	Biological Process: metal ion transport (GO:0030001), Molecular Function: metal ion binding (GO:0046872);
Cg5g019790		Uncharacterized protein				no description;			SUBFAMILY NOT NAMED;COPPER TRANSPORT PROTEIN ATOX1-RELATED;	HMA;							Alcohol dehydrogenase, C-terminal;Alcohol dehydrogenase superfamily, zinc-type;NULL;NAD(P)-binding domain;	Molecular Function: zinc ion binding (GO:0008270), Molecular Function: oxidoreductase activity (GO:0016491), Biological Process: oxidation-reduction process (GO:0055114);
Cg2g016480	2-alkenal reductase (NADP(+)-dependent)	Uncharacterized protein				no description;			ZINC-CONTAINING ALCOHOL DEHYDROGENASE;ALCOHOL DEHYDROGENASE RELATED;	ADH_zinc_N;				GST_CTER;GST_NTER;	seg;		Glutathione S-transferase, N-terminal;NULL;Glutathione S-transferase/chloride channel, C-terminal;Glutathione S-transferase, C-terminal-like;Thioredoxin-like fold;	Molecular Function: protein binding (GO:0005515);
Cg5g002950	Glutathione S-transferase T1	Uncharacterized protein				no description;			GLUTATHIONE-S-TRANSFERASE THETA, GST;GLUTATHIONE S-TRANSFERASE, GST, SUPERFAMILY, GST DOMAIN CONTAINING;						seg;		Protein of unknown function DUF688;NULL;
Cg3g019400		Uncharacterized protein								DUF688;				FE2OG_OXY;		Clavaminate synthase-like;	Isopenicillin N synthase-like;NULL;Non-haem dioxygenase N-terminal domain;Oxoglutarate/iron-dependent dioxygenase;	Molecular Function: oxidoreductase activity (GO:0016491), Molecular Function: oxidoreductase activity, acting on paired donors, with incorporation or reduction of molecular oxygen, 2-oxoglutarate as one donor, and incorporation of one atom each of oxygen into both donors (GO:0016706), Biological Process: oxidation-reduction process (GO:0055114);
Cg9g000760	Gibberellin 2-beta-dioxygenase 2	Uncharacterized protein				no description;			OXIDOREDUCTASE, 2OG-FE(II) OXYGENASE FAMILY PROTEIN;	DIOX_N;2OG-FeII_Oxy;					seg;	NULL;Lipid-binding serum glycoprotein, C-terminal;Lipid-binding serum glycoprotein, N-terminal;	Molecular Function: lipid binding (GO:0008289);
Cg6g013150	Putative BPI/LBP family protein At1g04970	Uncharacterized protein				no description;			LIPID-BINDING SERUM GLYCOPROTEIN FAMILY PROTEIN;BACTERICIDAL PERMEABILITY-INCREASING (BPI) PROTEIN-RELATED;	LBP_BPI_CETP_C;LBP_BPI_CETP;	BPI/LBP/CETP N-terminal domain;BPI/LBP/CETP C-terminal domain;		PROTEIN_KINASE_ST;PROTEIN_KINASE_ATP;	PROTEIN_KINASE_DOM;	seg;	Protein kinase domain;NULL;Tyrosine-protein kinase, catalytic domain;Serine/threonine- / dual specificity protein kinase, catalytic domain;Protein kinase, ATP binding site;Serine/threonine-protein kinase, active site;	Molecular Function: protein serine/threonine kinase activity (GO:0004674), Biological Process: protein phosphorylation (GO:0006468);Molecular Function: protein tyrosine kinase activity (GO:0004713), Biological Process: protein phosphorylation (GO:0006468);Molecular Function: ATP binding (GO:0005524);Molecular Function: protein kinase activity (GO:0004672), Molecular Function: ATP binding (GO:0005…
Cg5g036940	Wee1-like protein kinase	Uncharacterized protein				no description;			EUKARYOTIC TRANSLATION INITIATION FACTOR 2-ALPHA KINASE (EIF2-ALPHA KINASE)-RELATED;PROTEIN KINASE DOMAIN CONTAINING PROTEIN;	Pkinase;	Serine/Threonine protein kinases, catalytic;Tyrosine kinase, catalytic domain;				seg;		NULL;
Cg2g028650		Uncharacterized protein															NULL;NmrA-like;NAD(P)-binding domain;
Cg8g007120	Probable pinoresinol-lariciresinol reductase 3	Uncharacterized protein				no description;			NAD DEPENDENT EPIMERASE/DEHYDRATASE;BLR3334 PROTEIN;	NmrA;						UbiA prenyltransferase family;	Molecular Function: prenyltransferase activity (GO:0004659), Cellular Component: integral to membrane (GO:0016021);
Cg6g014850		Uncharacterized protein								UbiA;				B3;ZF_CW;	seg;	Zinc finger, CW-type;DNA-binding pseudobarrel domain;NULL;B3 DNA binding domain;	Molecular Function: zinc ion binding (GO:0008270);Molecular Function: DNA binding (GO:0003677);
Cg6g016740	B3 domain-containing transcription repressor VAL2	Uncharacterized protein				no description;			SUBFAMILY NOT NAMED;ZINC FINGER CW-TYPE COILED-COIL DOMAIN PROTEIN 3.;	B3;zf-CW;	B3 DNA binding domain;						NULL;Exostosin-like;
Cg9g017350	Xyloglucan galactosyltransferase KATAMARI1 homolog	Uncharacterized protein							EXOSTOSIN FAMILY PROTEIN;EXOSTOSIN (HEPARAN SULFATE GLYCOSYLTRANSFERASE)-RELATED;	Exostosin;					seg;	Periplasmic binding protein-like II;Periplasmic binding protein-like I;	Ionotropic glutamate receptor;Periplasmic binding protein-like I;NULL;Extracellular solute-binding protein, family 3;Extracellular ligand-binding receptor;Ionotropic glutamate receptor, plant;	Molecular Function: transporter activity (GO:0005215), Biological Process: transport (GO:0006810);Molecular Function: ionotropic glutamate receptor activity (GO:0004970), Molecular Function: extracellular-glutamate-gated ion channel activity (GO:0005234), Cellular Component: membrane (GO:0016020);
Cg1g000520	Glutamate receptor 3.6	Glutamate receptor				no description;		Ionotropic glutamate-like receptor, plant type;	IONOTROPIC GLUTAMATE RECEPTOR;GLUTAMATE RECEPTOR 3 PLANT;	Lig_chan;SBP_bac_3;ANF_receptor;	Eukaryotic homologues of bacterial periplasm;			IAA_ARF;	seg;	NULL;Aux/IAA-ARF-dimerisation;AUX/IAA protein;	Cellular Component: nucleus (GO:0005634), Biological Process: regulation of transcription, DNA-dependent (GO:0006355);Molecular Function: protein dimerization activity (GO:0046983);
Cg1g014320	Auxin-responsive protein IAA27	Auxin-responsive protein							FAMILY NOT NAMED;	AUX_IAA;					seg;		NULL;
Cg7g017960		Uncharacterized protein							CALICYLIN BINDING PROTEIN;COP1-INTERACTING PROTEIN-RELATED;								NULL;Fatty acid hydroxylase;	Molecular Function: iron ion binding (GO:0005506), Biological Process: fatty acid biosynthetic process (GO:0006633), Molecular Function: oxidoreductase activity (GO:0016491), Biological Process: oxidation-reduction process (GO:0055114);
Cg6g003440	Protein ECERIFERUM 1	Uncharacterized protein							STEROL DESATURASE;	FA_hydroxylase;					seg;	NULL;
Cg2g042640
Cg4g006680		Uncharacterized protein											PROTEIN_KINASE_ST;PROTEIN_KINASE_ATP;	PROTEIN_KINASE_DOM;	seg;	Leucine-rich repeat-containing N-terminal, type 2;Leucine-rich repeat;NULL;Leucine-rich repeat, typical subtype;Protein kinase, ATP binding site;Concanavalin A-like lectin/glucanase, subgroup;Protein kinase domain;Tyrosine-protein kinase, catalytic domain;Serine/threonine- / dual specificity protein kinase, catalytic domain;Serine/threonine-protein kinase, active site;	Molecular Function: protein serine/threonine kinase activity (GO:0004674), Biological Process: protein phosphorylation (GO:0006468);Molecular Function: protein tyrosine kinase activity (GO:0004713), Biological Process: protein phosphorylation (GO:0006468);Molecular Function: protein binding (GO:0005515);Molecular Function: ATP binding (GO:0005524);Molecular Function: protein kinase activity (GO:0…
Cg2g030800	LRR receptor-like serine/threonine-protein kinase GSO1	Uncharacterized protein			LEURICHRPT;	no description;			SUBFAMILY NOT NAMED;FAMILY NOT NAMED;	LRRNT_2;LRR_8;Pkinase;LRR_1;	Leucine-rich repeats, typical (most populate;Serine/Threonine protein kinases, catalytic;Tyrosine kinase, catalytic domain;				seg;	NULL;Protein of unknown function DUF1664;
Cg2g041950
Cg6g013140		Uncharacterized protein		coiled-coil;					SUBFAMILY NOT NAMED;FAMILY NOT NAMED;	DUF1664;			A_DEAMINASE;		seg;	Metallo-dependent hydrolases;	Adenosine/AMP deaminase domain;NULL;AMP deaminase;Adenosine/AMP deaminase active site;	Biological Process: purine ribonucleoside monophosphate biosynthetic process (GO:0009168), Molecular Function: deaminase activity (GO:0019239);Molecular Function: AMP deaminase activity (GO:0003876), Biological Process: IMP biosynthetic process (GO:0006188);
Cg7g020530	AMP deaminase	Uncharacterized protein				no description;			AMP DEAMINASE;	A_deaminase;		AMP_deaminase: AMP deaminase;					NULL;SGNH hydrolase-type esterase domain;Lipase, GDSL;	Molecular Function: hydrolase activity (GO:0016787);Biological Process: lipid metabolic process (GO:0006629), Molecular Function: hydrolase activity, acting on ester bonds (GO:0016788);
Cg2g007590	GDSL esterase/lipase At5g14450	Uncharacterized protein				no description;			ZINC FINGER FYVE DOMAIN CONTAINING PROTEIN;LATERAL SIGNALING TARGET PROTEIN 2;	Lipase_GDSL;					seg;	NULL;Remorin, C-terminal;
Cg2g045960
Cg5g002770	Uncharacterized protein At3g61260	Uncharacterized protein		coiled-coil;					FAMILY NOT NAMED;	Remorin_C;					seg;		NULL;
Cg1g016920	Late embryogenesis abundant protein D-7	Uncharacterized protein		coiled-coil;					LATE EMBRYOGENESIS ABUNDANT (PLANTS) LEA-RELATED;LATE EMBRYOGENESIS ABUNDANT PROTEIN, PUTATIVE / LEA PROTEIN, PUTATIVE;				PECTINESTERASE_2;		seg;		NULL;Pectinesterase, catalytic;Pectinesterase, active site;Pectin lyase fold;	Cellular Component: cell wall (GO:0005618), Molecular Function: pectinesterase activity (GO:0030599), Biological Process: cell wall modification (GO:0042545);
Cg7g011850	Pectinesterase PPME1	Pectinesterase				no description;			SUBFAMILY NOT NAMED;FAMILY NOT NAMED;	Pectinesterase;					seg;	MFS general substrate transporter;	NULL;Major facilitator superfamily domain, general substrate transporter;Proton-dependent oligopeptide transporter family;	Molecular Function: transporter activity (GO:0005215), Biological Process: transport (GO:0006810), Cellular Component: membrane (GO:0016020);
Cg4g003920	Protein NRT1/ PTR FAMILY 1.2	Uncharacterized protein				no description;			OS04G0491200 PROTEIN;OLIGOPEPTIDE TRANSPORTER-RELATED;	PTR2;			GERMIN;				Germin;RmlC-like jelly roll fold;Germin, manganese binding site;NULL;Cupin 1;	Molecular Function: manganese ion binding (GO:0030145);Molecular Function: nutrient reservoir activity (GO:0045735);
Cg2g032950	Putative germin-like protein 2-1	Uncharacterized protein			GERMIN;	no description;			FAMILY NOT NAMED;	Cupin_1;	Cupin;				seg;		NULL;Amino acid transporter, transmembrane;
Cg8g001890	Auxin transporter-like protein 5	Uncharacterized protein							AUX1-LIKE AMINO ACID PERMEASE;AMINO ACID TRANSPORTER;	Aa_trans;						NULL;YABBY protein;
Cg4g007130	Axial regulator YABBY 5	Uncharacterized protein							SUBFAMILY NOT NAMED;FAMILY NOT NAMED;	YABBY;							Alcohol dehydrogenase superfamily, zinc-type;NULL;NAD(P)-binding domain;GroES-like;	Molecular Function: zinc ion binding (GO:0008270), Molecular Function: oxidoreductase activity (GO:0016491), Biological Process: oxidation-reduction process (GO:0055114);
Cg2g016340	2-alkenal reductase (NADP(+)-dependent)	Uncharacterized protein				no description;			ZINC-CONTAINING ALCOHOL DEHYDROGENASE;ALCOHOL DEHYDROGENASE RELATED;						seg;		NULL;Chloramphenicol acetyltransferase-like domain;Transferase;	Molecular Function: transferase activity, transferring acyl groups other than amino-acyl groups (GO:0016747);
Cg5g017830	Malonyl-CoA:anthocyanidin 5-O-glucoside-6''-O-malonyltransferase	Uncharacterized protein		coiled-coil;		no description;			SUBFAMILY NOT NAMED;FAMILY NOT NAMED;	Transferase;				SET;TPR_REGION;	seg;	TPR-like;SET domain;	Tetratricopeptide TPR-1;NULL;Tetratricopeptide-like helical;Tetratricopeptide repeat;Tetratricopeptide repeat-containing domain;SET domain;	Molecular Function: protein binding (GO:0005515);
Cg7g021410		Uncharacterized protein		coiled-coil;		no description;			SUBFAMILY NOT NAMED;SET AND MYND DOMAIN CONTAINING;	TPR_1;SET;TPR_11;	Tetratricopeptide repeats;SET (Su(var)3-9, Enhancer-of-zeste, Trithora;			PPR;	seg;	HCP-like;	Pentatricopeptide repeat;NULL;Tetratricopeptide-like helical;	Molecular Function: protein binding (GO:0005515);
Cg7g015750	Putative pentatricopeptide repeat-containing protein At1g13630	Uncharacterized protein				no description;			SUBFAMILY NOT NAMED;FAMILY NOT NAMED;	PPR_2;PPR;PPR_1;		PPR: pentatricopeptide repeat domain;			seg;		NULL;
Cg5g022080		Uncharacterized protein												HMA_2;	seg;		Heavy metal-associated domain, HMA;NULL;	Biological Process: metal ion transport (GO:0030001), Molecular Function: metal ion binding (GO:0046872);
Cg5g037020	Heavy metal-associated isoprenylated plant protein 26	Uncharacterized protein				no description;			CHLOROPLAST-TARGETED COPPER CHAPERONE;COPPER TRANSPORT PROTEIN ATOX1-RELATED;	HMA;					seg;	UDP-Glycosyltransferase/glycogen phosphorylase;	UDP-glucuronosyl/UDP-glucosyltransferase;NULL;	Biological Process: metabolic process (GO:0008152), Molecular Function: transferase activity, transferring hexosyl groups (GO:0016758);
Cg9g026140	UDP-glycosyltransferase 76F1	Uncharacterized protein				no description;			UDP-GLUCOSYLTRANSFERASE;GLUCOSYL/GLUCURONOSYL TRANSFERASES;	UDPGT;				PPR;	seg;	TPR-like;	Pentatricopeptide repeat;NULL;Tetratricopeptide-like helical;Tetratricopeptide repeat;	Molecular Function: protein binding (GO:0005515);
Cg7g018890	Pentatricopeptide repeat-containing protein At1g60770	Uncharacterized protein		coiled-coil;		no description;			FAMILY NOT NAMED;PREDICTED: SIMILAR TO LEUCINE-RICH PPR-MOTIF CONTAINING;	TPR_7;TPR_8;PPR_2;PPR;		PPR: pentatricopeptide repeat domain;	WD_REPEATS_1;	WD_REPEATS_2;WD_REPEATS_REGION;	seg;	WD40/YVTN repeat-like-containing domain;NULL;WD40 repeat;WD40 repeat, conserved site;WD40-repeat-containing domain;	Molecular Function: protein binding (GO:0005515);
Cg2g043390
Cg2g037450	WD repeat-containing protein 53	Uncharacterized protein				no description;			WD40 REPEAT PROTEIN;HYPOTHETICAL PROTEIN CBG00124;	WD40;	WD40 repeats;				seg;		NULL;Nucleoporin interacting component Nup93/Nic96;	Cellular Component: nuclear pore (GO:0005643), Biological Process: transport (GO:0006810);
Cg9g020080	Nuclear pore complex protein NUP93A	Uncharacterized protein							SUBFAMILY NOT NAMED;NUCLEAR PORE COMPLEX PROTEIN NUP93 (NUCLEOPORIN NUP93) (DEAD EYE PROTEIN);	Nic96;					seg;		NULL;
Cg8g023330		Uncharacterized protein											THAUMATIN_1;	THAUMATIN_2;	seg;	Thaumatin, conserved site;NULL;Thaumatin;
Cg6g004960	Thaumatin-like protein	Uncharacterized protein			THAUMATIN;	no description;		Pathogenesis-related group 5 protein, thaumatin type;	FAMILY NOT NAMED;	Thaumatin;	Thaumatin family;		COF_2;ATPASE_E1_E2;		seg;	HAD-like;Calcium ATPase, transduction domain A;Calcium ATPase, transmembrane domain M;	Cation-transporting P-type ATPase;HAD-like domain;P-type ATPase, phosphorylation site;NULL;P-type ATPase, cytoplasmic domain N;P-type ATPase, A domain;Divalent cation-transporting P-type ATPase;	Biological Process: cation transport (GO:0006812), Cellular Component: integral to membrane (GO:0016021), Molecular Function: cation-transporting ATPase activity (GO:0019829);Molecular Function: nucleotide binding (GO:0000166), Molecular Function: metal ion binding (GO:0046872);
Cg4g021370	Cadmium/zinc-transporting ATPase HMA2	Uncharacterized protein		coiled-coil;	CATATPASE;	no description;			SUBFAMILY NOT NAMED;FAMILY NOT NAMED;				CHITINASE_19_1;CHITINASE_19_2;			Lysozyme-like;	Glycoside hydrolase, family 19;Lysozyme-like domain;NULL;Glycoside hydrolase, family 19, catalytic;	Molecular Function: chitinase activity (GO:0004568), Biological Process: carbohydrate metabolic process (GO:0005975);Molecular Function: chitinase activity (GO:0004568), Biological Process: chitin catabolic process (GO:0006032), Biological Process: cell wall macromolecule catabolic process (GO:0016998);
Cg5g026670	Chitinase 4	Chitinase CHI1				no description;		Endochitinase;	CHITINASE-RELATED;LYTIC ENZYME;	Glyco_hydro_19;			PROTEIN_KINASE_ST;PROTEIN_KINASE_ATP;	NAF;PROTEIN_KINASE_DOM;			NULL;Protein kinase, ATP binding site;Protein kinase domain;NAF domain;NAF/FISL domain;Serine/threonine- / dual specificity protein kinase, catalytic domain;Tyrosine-protein kinase, catalytic domain;Serine/threonine-protein kinase, active site;	Molecular Function: protein serine/threonine kinase activity (GO:0004674), Biological Process: protein phosphorylation (GO:0006468);Biological Process: signal transduction (GO:0007165);Molecular Function: protein tyrosine kinase activity (GO:0004713), Biological Process: protein phosphorylation (GO:0006468);Molecular Function: ATP binding (GO:0005524);Molecular Function: protein kinase activity (…
Cg3g013580	CBL-interacting serine/threonine-protein kinase 8	Non-specific serine/threonine protein kinase				no description;			SERINE/THREONINE KINASE;CBL-INTERACTING PROTEIN KINASE;	Pkinase;NAF;	Serine/Threonine protein kinases, catalytic;Tyrosine kinase, catalytic domain;		PYRUVATE_KINASE;		seg;	Phosphoenolpyruvate/pyruvate domain;PK C-terminal domain-like;PK beta-barrel domain-like;	Pyruvate kinase;Pyruvate kinase-like, insert domain;NULL;Pyruvate kinase, C-terminal;Pyruvate kinase, barrel;Pyruvate kinase, alpha/beta;Pyruvate kinase, beta-barrel insert domain;Pyruvate/Phosphoenolpyruvate kinase-like domain;Pyruvate kinase, active site;	Molecular Function: catalytic activity (GO:0003824);Molecular Function: magnesium ion binding (GO:0000287), Molecular Function: pyruvate kinase activity (GO:0004743), Biological Process: glycolysis (GO:0006096), Molecular Function: potassium ion binding (GO:0030955);Molecular Function: pyruvate kinase activity (GO:0004743), Biological Process: glycolysis (GO:0006096);
CgUng000070	Pyruvate kinase isozyme G, chloroplastic	Pyruvate kinase			PYRUVTKNASE;	no description;			SUBFAMILY NOT NAMED;PYRUVATE KINASE;	PK;PK_C;		pyruv_kin: pyruvate kinase;			seg;		NULL;
Cg4g010570		Uncharacterized protein														Amine oxidase catalytic domain;Amine oxidase N-terminal region;	NULL;Copper amine oxidase, N-terminal;Copper amine oxidase, N2-terminal;Copper amine oxidase, N3-terminal;Copper amine oxidase, C-terminal;Copper amine oxidase, N2/N3-terminal;Copper amine oxidase;	Molecular Function: copper ion binding (GO:0005507), Molecular Function: primary amine oxidase activity (GO:0008131), Biological Process: amine metabolic process (GO:0009308), Molecular Function: quinone binding (GO:0048038), Biological Process: oxidation-reduction process (GO:0055114);Molecular Function: copper ion binding (GO:0005507), Biological Process: amine metabolic process (GO:0009308), M…
Cg5g005530	Copper methylamine oxidase	Uncharacterized protein				no description;			COPPER AMINE OXIDASE;	Cu_amine_oxidN3;Cu_amine_oxid;Cu_amine_oxidN2;			GAMMA_THIONIN;		seg;	Scorpion toxin-like;	Gamma thionin;NULL;Knottin, scorpion toxin-like;	Biological Process: defense response (GO:0006952);
Cg8g007510	Defensin-like protein 19	Uncharacterized protein				no description;				Gamma-thionin;	Knottins;				seg;	NULL;
Cg3g000690		Uncharacterized protein												ARM_REPEAT;	seg;	ARM repeat;	Armadillo-type fold;NULL;Armadillo-like helical;FAM203 C-terminal;Armadillo;FAM203 N-terminal;	Molecular Function: binding (GO:0005488);Molecular Function: protein binding (GO:0005515);
Cg7g021060	Protein HGH1 homolog	Uncharacterized protein (Fragment)				no description;			FAMILY NOT NAMED;BINDING;	DUF384;DUF383;				ZF_RING_2;			NULL;Zinc finger, RING-type;Zinc finger, RING/FYVE/PHD-type;	Molecular Function: protein binding (GO:0005515), Molecular Function: zinc ion binding (GO:0008270);
Cg2g026860		Uncharacterized protein				no description;				zf-C3HC4_3;	Ring finger;			CBS;	seg;		CBS domain;NULL;Domain of unknown function DUF21;	Molecular Function: adenyl nucleotide binding (GO:0030554);
Cg8g002270	DUF21 domain-containing protein At2g14520	Uncharacterized protein				no description;			ANCIENT CONSERVED DOMAIN PROTEIN-RELATED;UNCHARACTERIZED;	CBS;DUF21;						seg;		NULL;
Cg7g017600
Cg8g022280		Uncharacterized protein											THIOREDOXIN_1;	THIOREDOXIN_2;		Thioredoxin;Thioredoxin, conserved site;Thioredoxin domain;Thioredoxin-like fold;	Biological Process: glycerol ether metabolic process (GO:0006662), Molecular Function: electron carrier activity (GO:0009055), Molecular Function: protein disulfide oxidoreductase activity (GO:0015035), Biological Process: cell redox homeostasis (GO:0045454);Biological Process: cell redox homeostasis (GO:0045454);
Cg6g017010	Thioredoxin H-type	Uncharacterized protein			THIOREDOXIN;	no description;			THIOREDOXIN-RELATED;	Thioredoxin;
Cg5g043930		Uncharacterized protein											ETF_BETA;				Electron transfer flavoprotein, beta-subunit, conserved site;NULL;Electron transfer flavoprotein, beta subunit;Rossmann-like alpha/beta/alpha sandwich fold;Electron transfer flavoprotein, alpha/beta-subunit, N-terminal;	Molecular Function: electron carrier activity (GO:0009055);
Cg9g007870	Electron transfer flavoprotein subunit beta, mitochondrial	Uncharacterized protein				no description;		Electron transfer flavoprotein, beta subunit;	SUBFAMILY NOT NAMED;ELECTRON TRANSFER FLAVOPROTEIN BETA-SUBUNIT;	ETF;	Electron transfer flavoprotein domain;						HAD-like domain;NULL;HAD hydrolase, subfamily IA;Pyrimidine 5-nucleotidase;	Biological Process: metabolic process (GO:0008152), Molecular Function: hydrolase activity (GO:0016787);
Cg5g039460	Uncharacterized protein C24B11.05	Uncharacterized protein				no description;			SUBFAMILY NOT NAMED;HALOACID DEHALOGENASE-LIKE HYDROLASE;	HAD_2;		Pyr-5-nucltdase: pyrimidine 5'-nucleotidase;HAD-SF-IA-v3: HAD hydrolase, family IA, variant 3;			seg;	NULL;Drug/metabolite transporter;	Cellular Component: membrane (GO:0016020);
Cg1g004970	Protein WALLS ARE THIN 1	Uncharacterized protein							FAMILY NOT NAMED;	EamA;			ATPASE_E1_E2;	HMA_2;	seg;	P-type ATPase, phosphorylation site;NULL;P-type ATPase, A domain;Cation-transporting P-type ATPase;HAD-like domain;Heavy metal-associated domain, HMA;P-type ATPase, cytoplasmic domain N;Divalent cation-transporting P-type ATPase;Cation-transporting P-type ATPase, subfamily IB;	Biological Process: cation transport (GO:0006812), Cellular Component: integral to membrane (GO:0016021), Molecular Function: cation-transporting ATPase activity (GO:0019829);Biological Process: metal ion transport (GO:0030001), Molecular Function: metal ion binding (GO:0046872);Molecular Function: nucleotide binding (GO:0000166), Molecular Function: metal ion binding (GO:0046872);
Cg3g000750	Cadmium/zinc-transporting ATPase HMA2	Uncharacterized protein			HATPASE;CATATPASE;	no description;			SUBFAMILY NOT NAMED;FAMILY NOT NAMED;	HMA;E1-E2_ATPase;Hydrolase;		ATPase_P-type: HAD ATPase, P-type, family IC;ATPase-IB_hvy: heavy metal translocating P-type AT;ATPase-IB2_Cd: cadmium-translocating P-type ATPase;	PYRUVATE_KINASE;				Pyruvate kinase;NULL;Pyruvate kinase, C-terminal;Pyruvate kinase, barrel;Pyruvate kinase, alpha/beta;Pyruvate kinase, beta-barrel insert domain;Pyruvate/Phosphoenolpyruvate kinase-like domain;Pyruvate kinase, active site;	Molecular Function: catalytic activity (GO:0003824);Molecular Function: magnesium ion binding (GO:0000287), Molecular Function: pyruvate kinase activity (GO:0004743), Biological Process: glycolysis (GO:0006096), Molecular Function: potassium ion binding (GO:0030955);Molecular Function: pyruvate kinase activity (GO:0004743), Biological Process: glycolysis (GO:0006096);
Cg5g030870	Pyruvate kinase, cytosolic isozyme	Pyruvate kinase			PYRUVTKNASE;	no description;			SUBFAMILY NOT NAMED;PYRUVATE KINASE;	PK;PK_C;		pyruv_kin: pyruvate kinase;				NULL;Chloramphenicol acetyltransferase-like domain;Transferase;	Molecular Function: transferase activity, transferring acyl groups other than amino-acyl groups (GO:0016747);
Cg9g023640	Malonyl-CoA:anthocyanidin 5-O-glucoside-6''-O-malonyltransferase	Uncharacterized protein		coiled-coil;		no description;			SUBFAMILY NOT NAMED;FAMILY NOT NAMED;	Transferase;				ZF_RING_2;	seg;	RING/U-box;	NULL;Zinc finger, RING-type;Zinc finger, RING/FYVE/PHD-type;	Molecular Function: protein binding (GO:0005515), Molecular Function: zinc ion binding (GO:0008270);
CgUng001950	E3 ubiquitin-protein ligase RING1-like	Uncharacterized protein		coiled-coil;		no description;			RING ZINC FINGER PROTEIN;	zf-RING_2;	Ring finger;		RIBOSOMAL_S4;	S4;	seg;	Alpha-L RNA-binding motif;	NULL;Ribosomal protein S4/S9, N-terminal;Ribosomal protein S4/S9;RNA-binding S4 domain;Ribosomal protein S4, conserved site;Ribosomal protein S4/S9, eukaryotic/archaeal;	Molecular Function: structural constituent of ribosome (GO:0003735), Biological Process: translation (GO:0006412), Cellular Component: small ribosomal subunit (GO:0015935);Cellular Component: intracellular (GO:0005622), Molecular Function: rRNA binding (GO:0019843);Molecular Function: RNA binding (GO:0003723);
Cg7g020980	40S ribosomal protein S9-2	Uncharacterized protein				no description;			30S 40S RIBOSOMAL PROTEIN;40S RIBOSOMAL PROTEIN S9;	Ribosomal_S4;S4;	S4 RNA-binding domain;	rpsD_arch: ribosomal protein S4;			seg;	Saccharopine dehydrogenase / Homospermidine synthase;NULL;NAD(P)-binding domain;	Molecular Function: oxidoreductase activity (GO:0016491), Biological Process: oxidation-reduction process (GO:0055114);
Cg2g004100		Uncharacterized protein				no description;			SUBFAMILY NOT NAMED;UNCHARACTERIZED;	Saccharop_dh;					seg;		NULL;
Cg2g021900	Transcription factor IBH1	Uncharacterized protein															Alcohol dehydrogenase superfamily, zinc-type;NULL;NAD(P)-binding domain;GroES-like;	Molecular Function: zinc ion binding (GO:0008270), Molecular Function: oxidoreductase activity (GO:0016491), Biological Process: oxidation-reduction process (GO:0055114);
Cg2g016360	2-alkenal reductase (NADP(+)-dependent)	Uncharacterized protein				no description;			ZINC-CONTAINING ALCOHOL DEHYDROGENASE;ALCOHOL DEHYDROGENASE RELATED;						seg;	Subtilisin-like;	NULL;Peptidase S8/S53 domain;Protease-associated domain, PA;Peptidase S8, subtilisin-related;	Molecular Function: serine-type endopeptidase activity (GO:0004252), Biological Process: proteolysis (GO:0006508);
Cg3g004850	CO(2)-response secreted protease	Uncharacterized protein				no description;			PROPROTEIN CONVERTASE SUBTILISIN/KEXIN;SUBTILISIN-LIKE PROTEASE (PLANT);	PA;Peptidase_S8;				PHYTOCYANIN;PROKAR_LIPOPROTEIN;	seg;	Cupredoxins;	Plastocyanin-like;NULL;Cupredoxin;	Molecular Function: copper ion binding (GO:0005507), Molecular Function: electron carrier activity (GO:0009055);
Cg2g012880	Early nodulin-like protein 2	Uncharacterized protein	Q8RVD1_ORYSA_Q8RVD1;;			no description;				Cu_bind_like;					seg;	NULL;Phospholipid/glycerol acyltransferase;	Biological Process: metabolic process (GO:0008152), Molecular Function: transferase activity, transferring acyl groups (GO:0016746);		Molecular Function: catalytic activity (GO:0003824);Molecular Function: protein serine/threonine phosphatase activity (GO:0004722), Biological Process: protein dephosphorylation (GO:0006470);
Cg2g003340	1-acyl-sn-glycerol-3-phosphate acyltransferase 2	Uncharacterized protein							1-ACYLGLYCEROL-3-PHOSPHATE ACYLTRANSFERASE-RELATED;1-ACYLGLYCEROL-3-PHOSPHATE ACYLTRANSFERASE;	Acyltransferase;	Phosphate acyltransferases;			PP2C;		seg;	PP2C-like;	NULL;Protein phosphatase 2C;Protein phosphatase 2C, manganese/magnesium aspartate binding site;Protein phosphatase 2C (PP2C)-like domain;
Cg8g023080	Protein phosphatase 2C 3	Uncharacterized protein					no description;			DPP2C1;PROTEIN PHOSPHATASE 2C;	PP2C;	Serine/threonine phosphatases, family 2C, ca;					Gamma-glutamyltranspeptidase;	Molecular Function: gamma-glutamyltransferase activity (GO:0003840), Biological Process: glutathione metabolic process (GO:0006749);
Cg5g017130	Gamma-glutamyltranspeptidase 3	Uncharacterized protein			GGTRANSPTASE;				GAMMA GLUTAMYL TRANSPEPTIDASES;	G_glu_transpept;		g_glut_trans: gamma-glutamyltransferase;			seg;	NULL;Elongator complex protein 5;	Biological Process: regulation of transcription, DNA-dependent (GO:0006355);
Cg6g025630	Elongator complex protein 5	Uncharacterized protein							FAMILY NOT NAMED;	Elong_Iki1;							NULL;Phosphoribosyltransferase domain;	Biological Process: nucleoside metabolic process (GO:0009116);
Cg8g009540	Amidophosphoribosyltransferase 2, chloroplastic	Uncharacterized protein				no description;			SUBFAMILY NOT NAMED;AMIDOPHOSPHORIBOSYLTRANSFERASE;	Pribosyltran;					seg;		NULL;mRNA splicing factor SYF2;
Cg2g045210																	Molecular Function: iron ion binding (GO:0005506), Molecular Function: oxidoreductase activity, acting on paired donors, with incorporation or reduction of molecular oxygen (GO:0016705), Molecular Function: heme binding (GO:0020037), Biological Process: oxidation-reduction process (GO:0055114);Molecular Function: oxidoreductase activity, acting on paired donors, with incorporation or reduction of…
Cg5g012030	Pre-mRNA-splicing factor syf2	Uncharacterized protein (Fragment)		coiled-coil;					SUBFAMILY NOT NAMED;GCIP-INTERACTING PROTEIN P29;	SYF2;			CYTOCHROME_P450;		seg;	Cytochrome P450, conserved site;Cytochrome P450, E-class, group I;NULL;Cytochrome P450;	NULL;
Cg4g013430	Cytochrome P450 71D11 (Fragment)	Uncharacterized protein			P450;EP450I;	no description;			FAMILY NOT NAMED;	p450;					seg;
Cg2g003640		Uncharacterized protein		coiled-coil;											seg;	NULL;	NULL;NADP-dependent oxidoreductase domain;Aldo/keto reductase;
Cg3g001380														PROKAR_LIPOPROTEIN;		NAD(P)-linked oxidoreductase;	NULL;Protein of unknown function DUF829, TMEM53;
Cg1g019460	Probable aldo-keto reductase 2	Uncharacterized protein		coiled-coil;		no description;			ALDO/KETO REDUCTASE;	Aldo_ket_red;					seg;	alpha/beta-Hydrolases;	NULL;Protein of unknown function DUF1517;
Cg3g013980
Cg7g014210		Uncharacterized protein				no description;			UNCHARACTERIZED;	DUF829;					seg;		NULL;Amine oxidase;	Molecular Function: oxidoreductase activity (GO:0016491), Biological Process: oxidation-reduction process (GO:0055114);
Cg3g011690		Uncharacterized protein						Uncharacterised conserved protein, UCP037221 type;		DUF1517;					seg;	FAD/NAD(P)-binding domain;	Cellular Component: membrane (GO:0016020);
Cg3g011340	Zeta-carotene desaturase, chloroplastic/chromoplastic	Zeta-carotene desaturase			ADXRDTASE;	no description;			AMINE OXIDASE;CAROTENE DESATURASE;	Amino_oxidase;					seg;	NULL;CrcB homologue;	Molecular Function: catalytic activity (GO:0003824), Biological Process: cellular metabolic process (GO:0044237), Molecular Function: coenzyme binding (GO:0050662);Molecular Function: UDP-glucose 4-epimerase activity (GO:0003978), Biological Process: galactose metabolic process (GO:0006012);
Cg3g016100		Uncharacterized protein					CrcB;			CRCB;						NAD-dependent epimerase/dehydratase;NULL;NAD(P)-binding domain;UDP-glucose 4-epimerase C-terminal domain;UDP-glucose 4-epimerase GalE;	NULL;NAC domain;	Molecular Function: DNA binding (GO:0003677), Biological Process: regulation of transcription, DNA-dependent (GO:0006355);
Cg3g001140	UDP-glucose 4-epimerase GEPI48	Uncharacterized protein				no description;			NAD DEPENDENT EPIMERASE/DEHYDRATASE;UDP-GLUCOSE 4-EPIMERASE;	Epimerase_Csub;Epimerase;		galE: UDP-glucose 4-epimerase GalE;		NAC;	seg;	NAC domain;	NULL;SNARE associated Golgi protein;
Cg5g004230	Protein NTM1-like 9	Uncharacterized protein							SUBFAMILY NOT NAMED;FAMILY NOT NAMED;	NAM;					seg;		Molecular Function: protein kinase activity (GO:0004672), Biological Process: protein phosphorylation (GO:0006468);Molecular Function: protein serine/threonine kinase activity (GO:0004674), Biological Process: protein phosphorylation (GO:0006468);Molecular Function: protein tyrosine kinase activity (GO:0004713), Biological Process: protein phosphorylation (GO:0006468);Molecular Function: protein …
Cg2g040900	TVP38/TMEM64 family membrane protein slr0305	Uncharacterized protein							UNCHARACTERIZED;	SNARE_assoc;			PROTEIN_KINASE_ST;PROTEIN_KINASE_ATP;	PROTEIN_KINASE_DOM;	seg;	Leucine-rich repeat-containing N-terminal, type 2;Leucine-rich repeat;NULL;Leucine-rich repeat, typical subtype;Protein kinase, ATP binding site;Concanavalin A-like lectin/glucanase, subgroup;Serine-threonine/tyrosine-protein kinase catalytic domain;Protein kinase domain;Serine/threonine- / dual specificity protein kinase, catalytic domain;Tyrosine-protein kinase, catalytic domain;Serine/threonin…	Cell cycle checkpoint, Hus1;Checkpoint protein Hus1/Mec3;	Biological Process: DNA damage checkpoint (GO:0000077), Cellular Component: nucleolus (GO:0005730), Biological Process: DNA repair (GO:0006281), Cellular Component: checkpoint clamp complex (GO:0030896);Biological Process: DNA damage checkpoint (GO:0000077), Biological Process: DNA repair (GO:0006281), Cellular Component: checkpoint clamp complex (GO:0030896);
Cg1g023870	Probable LRR receptor-like serine/threonine-protein kinase At1g06840	Uncharacterized protein				no description;			SUBFAMILY NOT NAMED;FAMILY NOT NAMED;	LRRNT_2;Pkinase_Tyr;LRR_1;	Leucine-rich repeats, typical (most populate;Serine/Threonine protein kinases, catalytic;Tyrosine kinase, catalytic domain;						Uncharacterised domain Wax2, C-terminal;NULL;
Cg1g018140		Uncharacterized protein							SUBFAMILY NOT NAMED;MITOTIC AND DNA DAMAGE CHECKPOINT PROTEIN HUS1;	Hus1;					seg;		F-box associated domain, type 1;NULL;F-box associated interaction domain;
Cg6g003450	Protein ECERIFERUM 1	Uncharacterized protein							STEROL DESATURASE;	Wax2_C;					seg;		NULL;Target SNARE coiled-coil domain;	Molecular Function: protein binding (GO:0005515);
Cg3g005000	F-box protein CPR30	Uncharacterized protein								FBA_1;		F_box_assoc_1: F-box protein interaction domain;		T_SNARE;	seg;		UDP-glucuronosyl/UDP-glucosyltransferase;NULL;	Biological Process: metabolic process (GO:0008152), Molecular Function: transferase activity, transferring hexosyl groups (GO:0016758);
Cg2g041500															seg;		CAP domain;NULL;Allergen V5/Tpx-1-related;Allergen V5/Tpx-1-related, conserved site;	Cellular Component: extracellular region (GO:0005576);
Cg9g007610	Bet1-like SNARE 1-2	Uncharacterized protein				no description;			GOLGI SNARE BET1-RELATED;BET1-LIKE SNARE 1;	SNARE;			UDPGT;			PR-1-like;	Chitin-binding, type 1;Lysozyme-like domain;Glycoside hydrolase, family 19;NULL;Glycoside hydrolase, family 19, catalytic;Chitin-binding, type 1, conserved site;	Molecular Function: chitinase activity (GO:0004568), Biological Process: carbohydrate metabolic process (GO:0005975);Molecular Function: chitin binding (GO:0008061);Molecular Function: chitinase activity (GO:0004568), Biological Process: chitin catabolic process (GO:0006032), Biological Process: cell wall macromolecule catabolic process (GO:0016998);
Cg3g014810	7-deoxyloganetin glucosyltransferase	Glycosyltransferase				no description;			UDP-GLUCOSYLTRANSFERASE;GLUCOSYL/GLUCURONOSYL TRANSFERASES;	UDPGT;			CRISP_1;CRISP_2;	CHIT_BIND_I_2;	seg;	Plant lectins/antimicrobial peptides;Lysozyme-like;	Molecular Function: DNA binding (GO:0003677), Molecular Function: DNA-directed RNA polymerase activity (GO:0003899), Biological Process: transcription, DNA-dependent (GO:0006351);Molecular Function: DNA-directed RNA polymerase activity (GO:0003899), Biological Process: transcription, DNA-dependent (GO:0006351), Molecular Function: ribonucleoside binding (GO:0032549);
Cg8g002400	Pathogenesis-related protein 1	Uncharacterized protein			V5TPXLIKE;	no description;			PATHOGENESIS-RELATED PROTEIN;CYSTEINE-RICH SECRETORY PROTEIN-RELATED;	CAP;	SCP / Tpx-1 / Ag5 / PR-1 / Sc7 family of ext;		CHITINASE_19_1;CHITINASE_19_2;CHIT_BIND_I_1;			RNA polymerase, beta subunit, protrusion;NULL;RNA polymerase Rpb2, domain 2;DNA-directed RNA polymerase, subunit 2;	Plastocyanin-like;NULL;Blue (type 1) copper domain;Cupredoxin;	Molecular Function: copper ion binding (GO:0005507), Molecular Function: electron carrier activity (GO:0009055);
Cg1g000850	Basic endochitinase A	Uncharacterized protein	Q4PJV8_9ROSA_Q4PJV8;;			no description;		Endochitinase;	CHITINASE-RELATED;CLASS I CHITINASE;	Glyco_hydro_19;Chitin_bind_1;	Chitin binding domain;			PHYTOCYANIN;	seg;		PMR5 N-terminal domain;NULL;PC-Esterase;
Cg2g035930	DNA-directed RNA polymerase II subunit RPB2	Uncharacterized protein (Fragment)				no description;			DNA-DIRECTED RNA POLYMERASE I SUBUNIT 2;DNA-DIRECTED RNA POLYMERASE II SUBUNIT 2;	RNA_pol_Rpb2_2;RNA_pol_Rpb2_1;			COPPER_BLUE;		seg;		NULL;
Cg3g014550	Blue copper protein	Uncharacterized protein	Q9C7T2_ARATH_Q9C7T2;;			no description;				Cu_bind_like;					seg;
Cg4g020770	Protein trichome birefringence-like 5	Uncharacterized protein							SUBFAMILY NOT NAMED;FAMILY NOT NAMED;	PMR5N;PC-Esterase;
Cg4g016750		Uncharacterized protein													seg;	CYTH-like domain;NULL;	Thiolase-like, subgroup;FAE1/Type III polyketide synthase-like protein;NULL;3-Oxoacyl-[acyl-carrier-protein (ACP)] synthase III C-terminal;Very-long-chain 3-ketoacyl-CoA synthase;	Molecular Function: catalytic activity (GO:0003824), Biological Process: metabolic process (GO:0008152);Biological Process: lipid biosynthetic process (GO:0008610), Molecular Function: transferase activity, transferring acyl groups other than amino-acyl groups (GO:0016747);Biological Process: fatty acid biosynthetic process (GO:0006633), Cellular Component: membrane (GO:0016020), Molecular Functi…
Cg2g021840		Uncharacterized protein													seg;		NULL;Domain of unknown function DUF1731, C-terminal;Sugar nucleotide epimerase YfcH,-like putative;NAD(P)-binding domain;
Cg1g020670	Triphosphate tunel metalloenzyme 3	Uncharacterized protein				no description;				CYTH;
Cg8g021570	3-ketoacyl-CoA synthase 12	3-ketoacyl-CoA synthase				no description;		Very-long-chain 3-ketoacyl-CoA synthase;	FAMILY NOT NAMED;	FAE1_CUT1_RppA;ACP_syn_III_C;							Molecular Function: hydrolase activity (GO:0016787);Molecular Function: acid phosphatase activity (GO:0003993), Molecular Function: metal ion binding (GO:0046872);
Cg8g008750	Epimerase family protein SDR39U1 homolog, chloroplastic	Uncharacterized protein				no description;			SUGAR NUCLEOTIDE EPIMERASE RELATED;	DUF1731;NAD_binding_10;		yfcH: TIGR01777 family protein;				NULL;Phosphoesterase domain;Purple acid phosphatase, N-terminal;Iron/zinc purple acid phosphatase-like C-terminal domain;	NULL;F-box domain;F-box associated interaction domain;	Molecular Function: protein binding (GO:0005515);
Cg6g016980
Cg2g040200		Uncharacterized protein												FBOX;		F-box domain;	Molecular Function: transferase activity, transferring acyl groups other than amino-acyl groups (GO:0016747);
Cg2g028550
Cg6g007870	Purple acid phosphatase 18	Purple acid phosphatase				no description;			SUBFAMILY NOT NAMED;ACID PHOSPHATASE RELATED;	Metallophos;Metallophos_C;					seg;	NULL;Transferase;Chloramphenicol acetyltransferase-like domain;	NULL;Protein of unknown function DUF597;
Cg7g013010	F-box protein CPR30	Uncharacterized protein				no description;			SUBFAMILY NOT NAMED;FAMILY NOT NAMED;	F-box;	A Receptor for Ubiquitination Targets;	F_box_assoc_1: F-box protein interaction domain;			seg;		NULL;Domain of unknown function DUF4378;
Cg9g023620	Malonyl-CoA:anthocyanidin 5-O-glucoside-6''-O-malonyltransferase	Uncharacterized protein		coiled-coil;		no description;			SUBFAMILY NOT NAMED;FAMILY NOT NAMED;	Transferase;					seg;		HAD-like domain;HAD hydrolase, subfamily IA;NULL;	Biological Process: metabolic process (GO:0008152), Molecular Function: hydrolase activity (GO:0016787);
Cg7g012860		Uncharacterized protein							SUBFAMILY NOT NAMED;FAMILY NOT NAMED;	PLATZ;					seg;		Cellular Component: nucleus (GO:0005634), Biological Process: DNA repair (GO:0006281), Cellular Component: Smc5-Smc6 complex (GO:0030915);
Cg5g011570	Protein LONGIFOLIA 2	Uncharacterized protein		coiled-coil;					SUBFAMILY NOT NAMED;FAMILY NOT NAMED;	VARLMGL;DUF4378;						Non-structural maintenance of chromosome element 4;NULL;Non-structural maintenance of chromosome element 4, C-terminal;
Cg2g042680
Cg4g021820	(DL)-glycerol-3-phosphatase 2	Uncharacterized protein				no description;			2-DEOXYGLUCOSE-6-PHOSPHATE PHOSPHATASE 2;	HAD_2;		HAD-SF-IA-v3: HAD hydrolase, family IA, variant 3;				Gamma interferon inducible lysosomal thiol reductase GILT;NULL;	NULL;Pectinesterase, catalytic;Pectinesterase, active site;Pectinesterase inhibitor domain;Carbohydrate-binding/sugar hydrolysis domain;Pectin lyase fold;	Cellular Component: cell wall (GO:0005618), Molecular Function: pectinesterase activity (GO:0030599), Biological Process: cell wall modification (GO:0042545);Molecular Function: enzyme inhibitor activity (GO:0004857), Molecular Function: pectinesterase activity (GO:0030599);
CgUng019860	Non-structural maintenance of chromosomes element 4 homolog A	Uncharacterized protein (Fragment)							SUBFAMILY NOT NAMED;UNCHARACTERIZED;	Nse4_C;					seg;		Cellular Component: nucleus (GO:0005634), Biological Process: regulation of transcription, DNA-dependent (GO:0006355), Molecular Function: sequence-specific DNA binding (GO:0043565);Molecular Function: DNA binding (GO:0003677), Cellular Component: nucleus (GO:0005634), Biological Process: regulation of transcription, DNA-dependent (GO:0006355);Molecular Function: DNA binding (GO:0003677);Molecula…
Cg6g015810	Gamma-interferon-inducible lysosomal thiol reductase	Uncharacterized protein							GAMMA-INTERFERON INDUCIBLE LYSOSOMAL THIOL REDUCTASE (GILT);GAMMA INTERFERON RESPONSIVE LYSOSOMAL THIOL REDUCTASE;	GILT;			PECTINESTERASE_2;PECTINESTERASE_1;	HOMEOBOX_2;	seg;	Leucine zipper, homeobox-associated;NULL;Homeobox, conserved site;Homeodomain-like;Homeobox domain;	AP2/ERF domain;NULL;DNA-binding domain;	Molecular Function: sequence-specific DNA binding transcription factor activity (GO:0003700), Biological Process: regulation of transcription, DNA-dependent (GO:0006355);Molecular Function: DNA binding (GO:0003677);
Cg5g043560	Pectinesterase 2	Pectinesterase				no description;			SUBFAMILY NOT NAMED;FAMILY NOT NAMED;	PMEI;Pectinesterase;	Plant invertase/pectin methylesterase inhibi;Domain present in carbohydrate binding prot;	PME_inhib: pectinesterase inhibitor domain;	HOMEOBOX_1;	AP2_ERF;	seg;	DNA-binding domain;	NULL;Armadillo-like helical;Pumilio RNA-binding repeat;	Molecular Function: RNA binding (GO:0003723);
Cg5g000500	Homeobox-leucine zipper protein ATHB-12	Uncharacterized protein		coiled-coil;		no description;			SUBFAMILY NOT NAMED;FAMILY NOT NAMED;	Homeobox;HALZ;	Homeodomain;			PUM;PUM_HD;	seg;		NULL;Myb domain;Homeodomain-like;SANT/Myb domain;	Molecular Function: chromatin binding (GO:0003682);Molecular Function: DNA binding (GO:0003677);
Cg9g012290	Ethylene-responsive transcription factor ERF062	Uncharacterized protein			ETHRSPELEMNT;	no description;			FAMILY NOT NAMED;	AP2;	DNA-binding domain in plant proteins such as;			HTH_MYB;	seg;	Homeodomain-like;	Alpha crystallin/Hsp20 domain;NULL;HSP20-like chaperone;
Cg4g021410	Pumilio homolog 6, chloroplastic	Uncharacterized protein				no description;			RNA BINDING PROTEIN PUMILIO-RELATED;PUMILIO 1, 2;	PUF;	Pumilio-like repeats;				seg;	HSP20-like chaperones;	Cytochrome P450, E-class, group I;Cytochrome P450, conserved site;NULL;Cytochrome P450;	Molecular Function: iron ion binding (GO:0005506), Molecular Function: oxidoreductase activity, acting on paired donors, with incorporation or reduction of molecular oxygen (GO:0016705), Molecular Function: heme binding (GO:0020037), Biological Process: oxidation-reduction process (GO:0055114);Molecular Function: oxidoreductase activity, acting on paired donors, with incorporation or reduction of…
Cg2g006700	Myb-related protein 340	Uncharacterized protein				no description;			SUBFAMILY NOT NAMED;MYB-LIKE DNA-BINDING PROTEIN MYB;	Myb_DNA-binding;	SANT SWI3, ADA2, N-CoR and TFIIIB'' DNA-bin;				seg;	Cytochrome P450;	NULL;Protein of unknown function DUF2921;
Cg8g011110		Uncharacterized protein								HSP20;			CYTOCHROME_P450;		seg;		Molecular Function: nucleic acid binding (GO:0003676);Molecular Function: nucleotide binding (GO:0000166);
Cg7g003640	Cytochrome P450 82C4	Uncharacterized protein			P450;EP450I;	no description;			FAMILY NOT NAMED;	p450;				RRM;	seg;	NULL;Nucleotide-binding, alpha-beta plait;RNA recognition motif domain;
Cg1g016260		Uncharacterized protein							SUBFAMILY NOT NAMED;FAMILY NOT NAMED;	DUF2921;					seg;	NULL;	NULL;Phosphoribosyltransferase domain;	Biological Process: nucleoside metabolic process (GO:0009116);
Cg4g015350	Probable RNA-binding protein ARP1	Uncharacterized protein (Fragment)				no description;			SUBFAMILY NOT NAMED;FAMILY NOT NAMED;	RRM_1;	RNA recognition motif;					PRTase-like;	AAA+ ATPase domain;Clp ATPase, C-terminal;NULL;ClpA/B family;ClpA/B, conserved site 1;ATPase, AAA-2;ATPase, AAA-type, core;	Molecular Function: nucleotide binding (GO:0000166), Molecular Function: nucleoside-triphosphatase activity (GO:0017111);Molecular Function: ATP binding (GO:0005524);
Cg2g001820															seg;		Molecular Function: peroxidase activity (GO:0004601), Biological Process: response to oxidative stress (GO:0006979), Molecular Function: heme binding (GO:0020037), Biological Process: oxidation-reduction process (GO:0055114);Molecular Function: peroxidase activity (GO:0004601), Biological Process: oxidation-reduction process (GO:0055114);
Cg8g009060	Amidophosphoribosyltransferase 1, chloroplastic	Uncharacterized protein				no description;			SUBFAMILY NOT NAMED;AMIDOPHOSPHORIBOSYLTRANSFERASE;	Pribosyltran;			CLPAB_1;	PEROXIDASE_4;	seg;	NULL;Haem peroxidase, plant/fungal/bacterial;Peroxidases heam-ligand binding site;Peroxidase, active site;Plant peroxidase;	NULL;Peptidase A1;Aspartic peptidase;	Molecular Function: aspartic-type endopeptidase activity (GO:0004190), Biological Process: proteolysis (GO:0006508);
Cg2g009840	Chaperone protein ClpC1, chloroplastic	Uncharacterized protein			CLPPROTEASEA;	no description;			ATP-DEPENDENT CLP PROTEASE;	ClpB_D2-small;AAA;AAA_2;	C-terminal, D2-small domain, of ClpB pr;ATPases associated with a variety of ce;		PEROXIDASE_1;PEROXIDASE_2;		seg;		NULL;ACT domain;	Biological Process: metabolic process (GO:0008152), Molecular Function: amino acid binding (GO:0016597);
Cg2g001430	Peroxidase 15	Peroxidase			PEROXIDASE;PLPEROXIDASE;	no description;			SUBFAMILY NOT NAMED;FAMILY NOT NAMED;	peroxidase;						ACT-like;	Molecular Function: protein binding (GO:0005515);
Cg9g004650	Basic 7S globulin	Uncharacterized protein				no description;			ASPARTYL PROTEASES;BASIC 7S GLOBULIN-RELATED;	TAXi_N;TAXi_C;				WD_REPEATS_2;WD_REPEATS_REGION;	seg;	WD40/YVTN repeat-like-containing domain;NULL;WD40 repeat;WD40-repeat-containing domain;	NULL;
Cg7g004650	ACT domain-containing protein ACR9	Uncharacterized protein								ACT;					seg;		NULL;Protein of unknown function DUF4228, plant;
Cg3g000530		Uncharacterized protein (Fragment)				no description;			SUBFAMILY NOT NAMED;WD40 REPEAT PROTEIN SWD2;	WD40;	WD40 repeats;				seg;		NULL;Transferase;Chloramphenicol acetyltransferase-like domain;	Molecular Function: transferase activity, transferring acyl groups other than amino-acyl groups (GO:0016747);
Cg4g017940		Uncharacterized protein															WW domain;NULL;	Molecular Function: protein binding (GO:0005515);
Cg2g027970		Uncharacterized protein								DUF4228;				WW_DOMAIN_2;			Molecular Function: calcium ion binding (GO:0005509);
Cg1g025190	Shikimate O-hydroxycinnamoyltransferase	Uncharacterized protein				no description;			SUBFAMILY NOT NAMED;FAMILY NOT NAMED;	Transferase;			WW_DOMAIN_1;	EF_HAND_2;	seg;	EF-hand domain;NULL;EF-Hand 1, calcium-binding site;EF-hand domain pair;	Molecular Function: protein binding (GO:0005515);
Cg6g023350	Polyglutamine-binding protein 1	Uncharacterized protein				no description;			POLYGLUTAMINE BINDING PROTEIN 1/MARVEL (MEMBRANE-ASSOCIATING) DOMAIN CONTAINING 3;	WW;	Domain with 2 conserved Trp (W) residues;		EF_HAND_1;		seg;	NULL;F-box domain;F-box associated interaction domain;	NULL;Pyrophosphate-energised proton pump;	Molecular Function: inorganic diphosphatase activity (GO:0004427), Molecular Function: hydrogen-translocating pyrophosphatase activity (GO:0009678), Biological Process: proton transport (GO:0015992), Cellular Component: membrane (GO:0016020);
Cg1g011170		Uncharacterized protein				no description;									seg;
Cg6g002090	F-box protein CPR30	Uncharacterized protein								F-box;	A Receptor for Ubiquitination Targets;	F_box_assoc_1: F-box protein interaction domain;				NULL;Iron hydrogenase, small subunit-like;Iron hydrogenase, large subunit, C-terminal;	NULL;
Cg2g026220	Pyrophosphate-energized vacuolar membrane proton pump	Uncharacterized protein						H(+)-translocating inorganic pyrophosphatase;	SUBFAMILY NOT NAMED;FAMILY NOT NAMED;	H_PPase;		V_PPase: V-type H(+)-translocating pyrophosphatase;			seg;		NULL;Shikimate kinase/Threonine synthase-like 1;
Cg2g000680	Protein NAR1	Uncharacterized protein				no description;			NITRATE, FROMATE, IRON DEHYDROGENASE;NARF-RELATED;	Fe_hyd_SSU;Fe_hyd_lg_C;	Iron hydrogenase small subunit;						Molecular Function: oxidoreductase activity (GO:0016491), Biological Process: oxidation-reduction process (GO:0055114);Biological Process: lignin catabolic process (GO:0046274), Cellular Component: apoplast (GO:0048046), Molecular Function: hydroquinone:oxygen oxidoreductase activity (GO:0052716), Biological Process: oxidation-reduction process (GO:0055114);Molecular Function: copper ion binding …
Cg8g013850		Uncharacterized protein													seg;	Multicopper oxidase, type 2;Multicopper oxidase, type 3;NULL;Laccase;Multicopper oxidase, type 1;Cupredoxin;Multicopper oxidase, copper-binding site;	Molecular Function: carbonate dehydratase activity (GO:0004089), Biological Process: one-carbon metabolic process (GO:0006730), Molecular Function: zinc ion binding (GO:0008270);
Cg2g010240	Probable inactive shikimate kinase like 1, chloroplastic	Uncharacterized protein			SHIKIMTKNASE;	no description;			SHIKIMATE KINASE;	SKI;			MULTICOPPER_OXIDASE1;MULTICOPPER_OXIDASE2;	ALPHA_CA_2;	seg;	Alpha carbonic anhydrase;NULL;Carbonic anhydrase, alpha-class, conserved site;Carbonic anhydrase, alpha-class;	AMP-dependent synthetase/ligase;NULL;AMP-binding enzyme C-terminal domain;	Molecular Function: catalytic activity (GO:0003824), Biological Process: metabolic process (GO:0008152);
Cg6g005910	Laccase-7	Laccase				no description;			MULTI-COPPER OXIDASE;LACCASE;	Cu-oxidase;Cu-oxidase_3;Cu-oxidase_2;		laccase: laccase;	ALPHA_CA_1;			Acetyl-CoA synthetase-like;	NULL;Carotenoid oxygenase;
Cg5g003940	Alpha carbonic anhydrase 4	Uncharacterized protein				no description;			CARBONIC ANHYDRASE (CARBONATE DEHYDRATASE);CARBONIC ANHYDRASE;	Carb_anhydrase;	Eukaryotic-type carbonic anhydrase;				seg;		Domain of unknown function DUF296;NULL;Predicted AT-hook DNA-binding;
Cg2g044180
Cg9g001560	Acetate/butyrate--CoA ligase AAE7, peroxisomal	Uncharacterized protein				no description;			SUBFAMILY NOT NAMED;FAMILY NOT NAMED;	AMP-binding;AMP-binding_C;					seg;		Isopenicillin N synthase-like;NULL;Isopenicillin N synthase;Non-haem dioxygenase N-terminal domain;Oxoglutarate/iron-dependent dioxygenase;	Molecular Function: iron ion binding (GO:0005506), Molecular Function: oxidoreductase activity (GO:0016491), Biological Process: oxidation-reduction process (GO:0055114);Molecular Function: oxidoreductase activity (GO:0016491), Molecular Function: oxidoreductase activity, acting on paired donors, with incorporation or reduction of molecular oxygen, 2-oxoglutarate as one donor, and incorporation o…
Cg5g016320	9-cis-epoxycarotenoid dioxygenase NCED1, chloroplastic	NCED3							9-CIS-EPOXYCAROTENOID DIOXYGENASE;BETA-CAROTENE DIOXYGENASE;	RPE65;				FE2OG_OXY;	seg;	Clavaminate synthase-like;	CheY-like superfamily;Signal transduction response regulator, receiver domain;NULL;	Molecular Function: phosphorelay response regulator activity (GO:0000156), Biological Process: phosphorelay signal transduction system (GO:0000160), Biological Process: regulation of transcription, DNA-dependent (GO:0006355);
Cg2g004990	AT-hook motif nuclear-localized protein 17	Uncharacterized protein				no description;		Predicted AT-hook DNA-binding protein;	FAMILY NOT NAMED;	DUF296;				RESPONSE_REGULATORY;	seg;	CheY-like;	Molecular Function: folic acid binding (GO:0005542), Biological Process: metabolic process (GO:0008152), Molecular Function: transferase activity (GO:0016740);
CgUng003380	Probable iron/ascorbate oxidoreductase DDB_G0283291	Uncharacterized protein			IPNSYNTHASE;	no description;			OXIDOREDUCTASE, 2OG-FE(II) OXYGENASE FAMILY PROTEIN;	DIOX_N;2OG-FeII_Oxy;						Formiminotransferase, N-terminal subdomain;NULL;	Biological Process: response to stress (GO:0006950);
Cg5g004380	Two-component response regulator ARR6	Uncharacterized protein				no description;			RESPONSE REGULATOR OF TWO-COMPONENT SYSTEM;TWO-COMPONENT RESPONSE REGULATOR ARR3-RELATED;	Response_reg;	cheY-homologous receiver domain;				seg;	NULL;Rossmann-like alpha/beta/alpha sandwich fold;UspA;	Pentatricopeptide repeat;NULL;Tetratricopeptide-like helical;	Molecular Function: protein binding (GO:0005515);
Cg4g005900	Glutamate formimidoyltransferase	Uncharacterized protein				no description;			FORMIMINOTRANSFERASE-CYCLODEAMINASE;	FTCD_N;				PPR;	seg;		Pentatricopeptide repeat;NULL;Tetratricopeptide-like helical;	Molecular Function: protein binding (GO:0005515);
Cg2g040420	U-box domain-containing protein 33	Uncharacterized protein				no description;				Usp;				PPR;			Rubredoxin-like domain;NULL;Rubredoxin-type fold;PDZ domain;	Molecular Function: iron ion binding (GO:0005506);Molecular Function: protein binding (GO:0005515);
Cg3g013640	Pentatricopeptide repeat-containing protein At1g09900	Uncharacterized protein				no description;			SUBFAMILY NOT NAMED;FAMILY NOT NAMED;	PPR_2;PPR;PPR_1;		PPR: pentatricopeptide repeat domain;		PDZ;RUBREDOXIN_LIKE;	seg;	PDZ domain-like;Rubredoxin-like;	Molecular Function: peroxidase activity (GO:0004601), Biological Process: response to oxidative stress (GO:0006979), Molecular Function: heme binding (GO:0020037), Biological Process: oxidation-reduction process (GO:0055114);Molecular Function: peroxidase activity (GO:0004601), Biological Process: oxidation-reduction process (GO:0055114);
Cg2g045770
Cg8g008770	Pentatricopeptide repeat-containing protein At1g62930, chloroplastic	Uncharacterized protein (Fragment)				no description;			FAMILY NOT NAMED;	PPR_2;PPR;PPR_1;		PPR: pentatricopeptide repeat domain;		PEROXIDASE_4;	seg;	NULL;Haem peroxidase, plant/fungal/bacterial;Peroxidases heam-ligand binding site;Peroxidase, active site;Plant peroxidase;	DNA-binding pseudobarrel domain;B3 DNA binding domain;	Molecular Function: DNA binding (GO:0003677);
Cg2g012050		Uncharacterized protein				no description;							PEROXIDASE_1;PEROXIDASE_2;	B3;		DNA-binding pseudobarrel domain;	Flavin monooxygenase-like;NULL;Pyridine nucleotide-disulphide oxidoreductase, class-II;	Molecular Function: oxidoreductase activity (GO:0016491), Biological Process: oxidation-reduction process (GO:0055114);Molecular Function: N,N-dimethylaniline monooxygenase activity (GO:0004499), Molecular Function: flavin adenine dinucleotide binding (GO:0050660), Molecular Function: NADP binding (GO:0050661), Biological Process: oxidation-reduction process (GO:0055114);
Cg2g001460	Peroxidase 15	Peroxidase			PEROXIDASE;PLPEROXIDASE;	no description;			SUBFAMILY NOT NAMED;FAMILY NOT NAMED;	peroxidase;						FAD/NAD(P)-binding domain;	Biological Process: metabolic process (GO:0008152), Molecular Function: transferase activity, transferring hexosyl groups (GO:0016758);
Cg8g005740	B3 domain-containing transcription factor VRN1	Uncharacterized protein				no description;				B3;	B3 DNA binding domain;				seg;	UDP-glucuronosyl/UDP-glucosyltransferase;NULL;	NULL;Glycoside hydrolase, family 19;Lysozyme-like domain;Glycoside hydrolase, family 19, catalytic;	Molecular Function: chitinase activity (GO:0004568), Biological Process: carbohydrate metabolic process (GO:0005975);Molecular Function: chitinase activity (GO:0004568), Biological Process: chitin catabolic process (GO:0006032), Biological Process: cell wall macromolecule catabolic process (GO:0016998);
Cg5g036620	Probable indole-3-pyruvate monooxygenase YUCCA10	Uncharacterized protein			PNDRDTASEII;	no description;			DIMETHYLANILINE MONOOXYGENASE;MONOOXYGENASE;	FMO-like;			UDPGT;			Lysozyme-like;	Ribosome biogenesis protein BMS1/TSR1, C-terminal;NULL;
CgUng004790	UDP-glycosyltransferase 73C1	Glycosyltransferase				no description;			UDP-GLUCOSYLTRANSFERASE;GLUCOSYL/GLUCURONOSYL TRANSFERASES;	UDPGT;			CHITINASE_19_1;CHITINASE_19_2;		seg;		NULL;
Cg1g021150
Cg5g026660	Chitinase 4	Uncharacterized protein				no description;		Endochitinase;	CHITINASE-RELATED;LYTIC ENZYME;	Glyco_hydro_19;					seg;		Protein kinase domain;NULL;Tyrosine-protein kinase, catalytic domain;Serine/threonine- / dual specificity protein kinase, catalytic domain;Serine-threonine/tyrosine-protein kinase catalytic domain;Serine/threonine-protein kinase, active site;	Molecular Function: protein kinase activity (GO:0004672), Biological Process: protein phosphorylation (GO:0006468);Molecular Function: protein serine/threonine kinase activity (GO:0004674), Biological Process: protein phosphorylation (GO:0006468);Molecular Function: protein tyrosine kinase activity (GO:0004713), Biological Process: protein phosphorylation (GO:0006468);Molecular Function: protein …
Cg8g012700	Ribosome biogenesis protein BMS1 homolog	Uncharacterized protein							RIBOSOME BIOGENESIS PROTEIN BMS1;RIBOSOME BIOGENESIS PROTEIN;	DUF663;				PROTEIN_KINASE_DOM;	seg;		Leucine-rich repeat;NULL;	Molecular Function: protein binding (GO:0005515);
Cg1g015630		Uncharacterized protein											PROTEIN_KINASE_ST;		seg;
Cg2g039650	Serine/threonine-protein kinase HT1	Uncharacterized protein			TYRKINASE;	no description;			MITOGEN ACTIVATED PROTEIN KINASE KINASE KINASE 8;SERINE-THREONINE PROTEIN KINASE;	Pkinase_Tyr;	Serine/Threonine protein kinases, catalytic;Tyrosine kinase, catalytic domain;				seg;	NULL;	Molecular Function: transporter activity (GO:0005215), Biological Process: transport (GO:0006810), Cellular Component: membrane (GO:0016020), Biological Process: transmembrane transport (GO:0055085);Cellular Component: integral to membrane (GO:0016021), Molecular Function: transmembrane transporter activity (GO:0022857), Biological Process: transmembrane transport (GO:0055085);Cellular Component:…
Cg8g005520	Putative disease resistance protein RGA4	Uncharacterized protein		coiled-coil;		no description;			SUBFAMILY NOT NAMED;LEUCINE-RICH REPEAT-CONTAINING PROTEIN;	LRR_1;				MFS;	seg;	General substrate transporter;Sugar transporter, conserved site;NULL;Sugar/inositol transporter;Major facilitator superfamily domain;	Kinesin, motor region, conserved site;NULL;Kinesin-like protein;Kinesin, motor domain;	Molecular Function: microtubule motor activity (GO:0003777), Cellular Component: kinesin complex (GO:0005871), Biological Process: microtubule-based movement (GO:0007018);Molecular Function: microtubule motor activity (GO:0003777), Molecular Function: ATP binding (GO:0005524), Biological Process: microtubule-based movement (GO:0007018), Molecular Function: microtubule binding (GO:0008017);Molecul…
Cg4g007110	Thylakoid lumenal 16.5 kDa protein, chloroplastic	Uncharacterized protein											SUGAR_TRANSPORT_1;SUGAR_TRANSPORT_2;	KINESIN_MOTOR_DOMAIN2;	seg;
Cg6g025240	Sugar carrier protein C	Uncharacterized protein			SUGRTRNSPORT;	no description;			SUBFAMILY NOT NAMED;FAMILY NOT NAMED;	Sugar_tr;		SP: MFS transporter, sugar porter (SP) family;	KINESIN_MOTOR_DOMAIN1;				CDP-diacylglycerol-inositol 3-phosphatidyltransferase, eukaryote;NULL;CDP-alcohol phosphatidyltransferase;	Biological Process: phospholipid biosynthetic process (GO:0008654), Cellular Component: membrane (GO:0016020), Molecular Function: phosphotransferase activity, for other substituted phosphate groups (GO:0016780);
Cg1g005700	Kinesin-like protein FRA1	Kinesin-like protein		coiled-coil;	KINESINHEAVY;	no description;			SUBFAMILY NOT NAMED;FAMILY NOT NAMED;	Kinesin;	Kinesin motor, catalytic domain. ATPase.;				seg;		WD40/YVTN repeat-like-containing domain;NULL;WD40 repeat;G-protein beta WD-40 repeat;WD40 repeat, conserved site;WD40-repeat-containing domain;	Molecular Function: protein binding (GO:0005515);
Cg5g033550		Uncharacterized protein											CDP_ALCOHOL_P_TRANSF;	WD_REPEATS_2;WD_REPEATS_REGION;		WD40 repeat-like;	NULL;Uncharacterised protein family Ycf19;	Cellular Component: membrane (GO:0016020);
Cg8g001600	CDP-diacylglycerol--inositol 3-phosphatidyltransferase 1	Uncharacterized protein						CDP-diacylglycerol--inositol 3-phosphatidyltransferase;	SUBFAMILY NOT NAMED;PHOSPHATIDYLINOSITOL SYNTHASE;	CDP-OH_P_transf;			WD_REPEATS_1;		seg;		Biological Process: metabolic process (GO:0008152), Molecular Function: transferase activity, transferring hexosyl groups (GO:0016758);
Cg1g015220	Coatomer subunit beta'-2	Uncharacterized protein			GPROTEINBRPT;	no description;			COATOMER;COATOMER BETA SUBUNIT;	WD40;	WD40 repeats;				seg;	UDP-glucuronosyl/UDP-glucosyltransferase;NULL;
Cg4g018730	YlmG homolog protein 2, chloroplastic	Uncharacterized protein								YGGT;					seg;	NULL;Protein of unknown function DUF3082;	Molecular Function: protein binding (GO:0005515);
Cg7g000360	UDP-glycosyltransferase 76F1	Uncharacterized protein				no description;			UDP-GLUCOSYLTRANSFERASE;GLUCOSYL/GLUCURONOSYL TRANSFERASES;	UDPGT;				LRR;	seg;	Leucine-rich repeat;NULL;Leucine-rich repeat, typical subtype;	NULL;
Cg4g010360		Uncharacterized protein								DUF3082;					seg;		Molecular Function: protein serine/threonine kinase activity (GO:0004674), Biological Process: protein phosphorylation (GO:0006468);Molecular Function: protein kinase activity (GO:0004672), Biological Process: protein phosphorylation (GO:0006468);Molecular Function: protein tyrosine kinase activity (GO:0004713), Biological Process: protein phosphorylation (GO:0006468);Molecular Function: ATP bind…
Cg2g033840	Piriformospora indica-insensitive protein 2	Uncharacterized protein				no description;			FAMILY NOT NAMED;	LRR_8;LRR_1;	Leucine-rich repeats, typical (most populate;			PROTEIN_KINASE_DOM;	seg;	NULL;Protein kinase, ATP binding site;Phox/Bem1p;Serine-threonine/tyrosine-protein kinase catalytic domain;Protein kinase domain;Serine/threonine- / dual specificity protein kinase, catalytic domain;Tyrosine-protein kinase, catalytic domain;Serine/threonine-protein kinase, active site;	NULL;Zinc finger, RING-type;Zinc finger, RING/FYVE/PHD-type;	Molecular Function: protein binding (GO:0005515), Molecular Function: zinc ion binding (GO:0008270);
Cg2g019620													PROTEIN_KINASE_ST;PROTEIN_KINASE_ATP;	ZF_RING_2;	seg;		Short-chain dehydrogenase/reductase SDR;NULL;Glucose/ribitol dehydrogenase;NAD(P)-binding domain;Short-chain dehydrogenase/reductase, conserved site;	Molecular Function: oxidoreductase activity (GO:0016491);Biological Process: metabolic process (GO:0008152), Molecular Function: oxidoreductase activity (GO:0016491);
Cg4g007700	Serine/threonine-protein kinase CTR1	Uncharacterized protein			TYRKINASE;	no description;			SERINE-THREONINE PROTEIN KINASE;SERINE/THREONINE PROTEIN KINASE;	Pkinase_Tyr;PB1;	PB1 domain;Serine/Threonine protein kinases, catalytic;Tyrosine kinase, catalytic domain;				seg;	NAD(P)-binding Rossmann-fold domains;	NULL;
Cg5g001320	Putative RING-H2 finger protein ATL21A	Uncharacterized protein				no description;			RING FINGER PROTEIN 6/12/38;	zf-RING_2;	Ring finger;		ADH_SHORT;		seg;		NULL;Berberine/berberine-like;CO dehydrogenase flavoprotein-like, FAD-binding, subdomain 2;FAD linked oxidase, N-terminal;Oxygen oxidoreductase covalent FAD-binding site;FAD-binding, type 2, subdomain 1;FAD-binding, type 2;	Molecular Function: oxidoreductase activity (GO:0016491), Biological Process: oxidation-reduction process (GO:0055114);Molecular Function: UDP-N-acetylmuramate dehydrogenase activity (GO:0008762), Molecular Function: oxidoreductase activity (GO:0016491), Molecular Function: flavin adenine dinucleotide binding (GO:0050660), Biological Process: oxidation-reduction process (GO:0055114);Molecular Fun…
Cg5g021720	11-beta-hydroxysteroid dehydrogenase-like 5	Uncharacterized protein			GDHRDH;	no description;			3-PHENYLPROPIONATE-DIHYDRODIOL/CINNAMIC ACID-DIHYDRODIOL DEHYDROGENASE;FAMILY NOT NAMED;	adh_short;				FAD_PCMH;	seg;		Major intrinsic protein;NULL;Aquaporin-like;	Molecular Function: transporter activity (GO:0005215), Biological Process: transport (GO:0006810), Cellular Component: membrane (GO:0016020);
Cg2g012870													OX2_COVAL_FAD;		seg;		Cytochrome P450, E-class, group I;Cytochrome P450, conserved site;NULL;Cytochrome P450;	Molecular Function: iron ion binding (GO:0005506), Molecular Function: oxidoreductase activity, acting on paired donors, with incorporation or reduction of molecular oxygen (GO:0016705), Molecular Function: heme binding (GO:0020037), Biological Process: oxidation-reduction process (GO:0055114);Molecular Function: iron ion binding (GO:0005506), Molecular Function: electron carrier activity (GO:000…
Cg3g001150	Cannabidiolic acid synthase-like 2	Uncharacterized protein				no description;			FAMILY NOT NAMED;	BBE;FAD_binding_4;					seg;	Cytochrome P450;	Phospholipase D/Transphosphatidylase;NULL;Phospholipase D, plant;Phospholipase D, C-terminal;C2 membrane targeting protein;C2 calcium-dependent membrane targeting;Phospholipase D family;	Molecular Function: phospholipase D activity (GO:0004630), Molecular Function: calcium ion binding (GO:0005509), Cellular Component: membrane (GO:0016020), Biological Process: phosphatidylcholine metabolic process (GO:0046470);Molecular Function: catalytic activity (GO:0003824), Biological Process: metabolic process (GO:0008152);Molecular Function: protein binding (GO:0005515);
Cg6g024740	Probable aquaporin NIP-type	Uncharacterized protein			MINTRINSICP;	no description;			AQUAPORIN TRANSPORTER;NODULIN-26-RELATED;	MIP;			CYTOCHROME_P450;	PLD;C2;
Cg7g018300	Cytochrome P450 71B35	Uncharacterized protein			P450;EP450I;	no description;			SUBFAMILY NOT NAMED;FAMILY NOT NAMED;	p450;							NULL;Glycoside hydrolase, family 19;Lysozyme-like domain;Glycoside hydrolase, family 19, catalytic;	Molecular Function: chitinase activity (GO:0004568), Biological Process: carbohydrate metabolic process (GO:0005975);Molecular Function: chitinase activity (GO:0004568), Biological Process: chitin catabolic process (GO:0006032), Biological Process: cell wall macromolecule catabolic process (GO:0016998);
Cg3g024670	Phospholipase D delta	Phospholipase D				no description;		Phospholipase D, plant type;	PHOSPHOLIPASE D;PHOSPHOLIPASE D DELTA;	PLD_C;PLDc;C2;	Protein kinase C conserved region;Phospholipase D. Active site motifs.;				seg;	Lysozyme-like;
Cg5g005440		Uncharacterized protein											CHITINASE_19_1;CHITINASE_19_2;				NULL;Zinc finger, C2H2;	Molecular Function: metal ion binding (GO:0046872);
Cg5g026650	Endochitinase B (Fragment)	Uncharacterized protein				no description;		Endochitinase;	CHITINASE-RELATED;LYTIC ENZYME;	Glyco_hydro_19;				ZINC_FINGER_C2H2_2;			NULL;
Cg6g017270	Unknown protein 1	Uncharacterized protein											ZINC_FINGER_C2H2_1;		seg;
Cg3g014830	Protein TRANSPARENT TESTA 1	Uncharacterized protein							AZ2-RELATED;ZINC FINGER PROTEIN;	zf-C2H2_4;zf-C2H2;					seg;	NULL;Leucine-rich repeat, cysteine-containing subtype;	Molecular Function: catalytic activity (GO:0003824);Molecular Function: hydrolase activity, hydrolyzing O-glycosyl compounds (GO:0004553), Biological Process: carbohydrate metabolic process (GO:0005975);
Cg8g017100	Ubiquitin-conjugating enzyme E2 22	Uncharacterized protein (Fragment)		coiled-coil;											seg;	Six-hairpin glycosidase;Glycoside hydrolase, family 9;Glycoside hydrolase, family 9, active site;NULL;	Sugar transporter, conserved site;Major facilitator superfamily;NULL;Major facilitator superfamily domain;	Molecular Function: transporter activity (GO:0005215), Biological Process: transport (GO:0006810), Cellular Component: membrane (GO:0016020), Biological Process: transmembrane transport (GO:0055085);Cellular Component: integral to membrane (GO:0016021), Biological Process: transmembrane transport (GO:0055085);	Molecular Function: catalytic activity (GO:0003824), Biological Process: metabolic process (GO:0008152);
Cg4g007230	EIN3-binding F-box protein 1	Uncharacterized protein				no description;			SUBFAMILY NOT NAMED;F-BOX/LEUCINE RICH REPEAT PROTEIN;	LRR_6;	Leucine-rich repeat - CC (cysteine-containin;		GLYCOSYL_HYDROL_F9_2;	MFS;	seg;			AMP-dependent synthetase/ligase;NULL;AMP-binding, conserved site;AMP-binding enzyme C-terminal domain;
Cg5g002140	Endoglucanase	Endoglucanase				no description;			ENDO-1,4-BETA-GLUCANASE;	Glyco_hydro_9;			SUGAR_TRANSPORT_1;	AMP_BINDING;		seg;	NULL;Protein of unknown function DUF3537;
Cg2g006980	High affinity nitrate transporter 2.7	Uncharacterized protein				no description;			SUBFAMILY NOT NAMED;MAJOR FACILITATOR SUPERFAMILY DOMAIN-CONTAINING PROTEIN-RELATED;	MFS_1;					seg;		UDP-glucuronosyl/UDP-glucosyltransferase;NULL;	Biological Process: metabolic process (GO:0008152), Molecular Function: transferase activity, transferring hexosyl groups (GO:0016758);
Cg8g019500	4-coumarate--CoA ligase-like 7	Uncharacterized protein					no description;			SUBFAMILY NOT NAMED;FAMILY NOT NAMED;	AMP-binding;AMP-binding_C;				seg;	UDP-Glycosyltransferase/glycogen phosphorylase;	Leucine-rich repeat;NULL;Leucine-rich repeat, typical subtype;NB-ARC;Disease resistance protein;	Molecular Function: ADP binding (GO:0043531);Biological Process: defense response (GO:0006952);Molecular Function: protein binding (GO:0005515);
Cg5g006570		Uncharacterized protein isoform 1		coiled-coil;					SUBFAMILY NOT NAMED;FAMILY NOT NAMED;	DUF3537;			UDPGT;		seg;		UDP-glucuronosyl/UDP-glucosyltransferase;NULL;	Biological Process: metabolic process (GO:0008152), Molecular Function: transferase activity, transferring hexosyl groups (GO:0016758);
Cg9g014580	Anthocyanidin 3-O-glucosyltransferase	Glycosyltransferase				no description;			OS06G0192100 PROTEIN;GLUCOSYL/GLUCURONOSYL TRANSFERASES;	UDPGT;					seg;	UDP-Glycosyltransferase/glycogen phosphorylase;	Leucine-rich repeat-containing N-terminal, type 2;Leucine-rich repeat;NULL;Leucine-rich repeat, typical subtype;	Molecular Function: protein binding (GO:0005515);
Cg4g023300	Disease resistance protein RPS5	Uncharacterized protein		coiled-coil;	DISEASERSIST;	no description;			OS11G0606200 PROTEIN;LEUCINE-RICH REPEAT-CONTAINING PROTEIN;	LRR_8;LRR_1;NB-ARC;	Leucine-rich repeats, typical (most populate;		UDPGT;		seg;		Alcohol dehydrogenase superfamily, zinc-type;NULL;Polyketide synthase, enoylreductase;Alcohol dehydrogenase, zinc-type, conserved site;Alcohol dehydrogenase GroES-like;Alcohol dehydrogenase, C-terminal;NAD(P)-binding domain;GroES-like;	Molecular Function: oxidoreductase activity (GO:0016491), Biological Process: oxidation-reduction process (GO:0055114);Molecular Function: zinc ion binding (GO:0008270), Molecular Function: oxidoreductase activity (GO:0016491), Biological Process: oxidation-reduction process (GO:0055114);Molecular Function: oxidoreductase activity (GO:0016491), Molecular Function: transferase activity, transferri…
Cg9g014500	Anthocyanidin 3-O-glucosyltransferase	Glycosyltransferase							GLUCOSYL/GLUCURONOSYL TRANSFERASES;UDP-GLUCORONOSYL/UDP-GLUCOSYL TRANSFERASE FAMILY PROTEIN;	UDPGT;						NAD(P)-binding Rossmann-fold domains;GroES-like;	NULL;
Cg2g030230	LRR receptor-like serine/threonine-protein kinase GSO1	Uncharacterized protein			LEURICHRPT;	no description;			FAMILY NOT NAMED;	LRRNT_2;LRR_8;LRR_1;	Leucine-rich repeats, typical (most populate;		ADH_ZINC;				NULL;
Cg9g026170	Sorbitol dehydrogenase	Sorbitol Dehydrogenase family protein		coiled-coil;		no description;			ALCOHOL DEHYDROGENASE RELATED;SORBITOL DEHYDROGENASE;	ADH_N;ADH_zinc_N;	Enoylreductase;				seg;		Thiolase-like, subgroup;Polyketide synthase, type III;NULL;Chalcone/stilbene synthase, N-terminal;Thiolase-like;Chalcone/stilbene synthase, active site;Chalcone/stilbene synthase, C-terminal;	Biological Process: biosynthetic process (GO:0009058), Molecular Function: transferase activity, transferring acyl groups other than amino-acyl groups (GO:0016747);Molecular Function: transferase activity, transferring acyl groups (GO:0016746);Molecular Function: catalytic activity (GO:0003824), Biological Process: metabolic process (GO:0008152);Biological Process: biosynthetic process (GO:000905…
Cg2g023820		Uncharacterized protein		coiled-coil;		no description;									seg;	Thiolase-like;	Pectinesterase inhibitor domain;	Molecular Function: enzyme inhibitor activity (GO:0004857), Molecular Function: pectinesterase activity (GO:0030599);
Cg5g032690		Uncharacterized protein											CHALCONE_SYNTH;				NULL;Zinc finger, RING-type;Zinc finger, RING/FYVE/PHD-type;	Molecular Function: protein binding (GO:0005515), Molecular Function: zinc ion binding (GO:0008270);
Cg1g027560	Acridone synthase 2	Uncharacterized protein				no description;		Type III polyketide synthase;	FAMILY NOT NAMED;	Chal_sti_synt_C;Chal_sti_synt_N;				ZF_RING_2;	seg;	RING/U-box;	NULL;Lipase, class 3;	Molecular Function: triglyceride lipase activity (GO:0004806), Biological Process: lipid metabolic process (GO:0006629);
Cg3g018720		Uncharacterized protein				no description;				PMEI;	Plant invertase/pectin methylesterase inhibi;	PME_inhib: pectinesterase inhibitor domain;				alpha/beta-Hydrolases;
CgUng003470		Uncharacterized protein				no description;				zf-RING_2;	Ring finger;						UDP-glucuronosyl/UDP-glucosyltransferase;NULL;	Biological Process: metabolic process (GO:0008152), Molecular Function: transferase activity, transferring hexosyl groups (GO:0016758);
Cg5g034570	Phospholipase A1-Igamma1, chloroplastic	Uncharacterized protein				no description;			FAMILY NOT NAMED;	Lipase_3;							Barwin, conserved site;Barwin-like endoglucanase;NULL;Barwin;RlpA-like double-psi beta-barrel domain;	Biological Process: defense response to bacterium (GO:0042742), Biological Process: defense response to fungus (GO:0050832);
Cg7g009350		Uncharacterized protein												BARWIN_3;	seg;	Barwin-like endoglucanases;	NULL;Zinc finger, Dof-type;	Molecular Function: DNA binding (GO:0003677), Biological Process: regulation of transcription, DNA-dependent (GO:0006355);
Cg6g017970	7-deoxyloganetin glucosyltransferase	Uncharacterized protein							UDP-GLUCOSYLTRANSFERASE;GLUCOSYL/GLUCURONOSYL TRANSFERASES;				BARWIN_1;	ZF_DOF_2;				Domain of unknown function DUF641, plant;NULL;
Cg8g011290	Pathogenesis-related protein PR-4B	Uncharacterized protein	PR4B_TOBAC_P29063;;		BARWIN;	no description;			CHITINASE-RELATED;WOUND-INDUCED PROTEIN WIN-RELATED;	Barwin;			ZF_DOF_1;			seg;	Auxin-induced protein, ARG7;
Cg6g020650	Dof zinc finger protein DOF3.5	Uncharacterized protein	Q8LJC3_ORYSA_Q8LJC3;;						SUBFAMILY NOT NAMED;FAMILY NOT NAMED;	zf-Dof;							Glycoside hydrolase-type carbohydrate-binding, subgroup;NULL;Aldose 1-/Glucose-6-phosphate 1-epimerase;	Molecular Function: catalytic activity (GO:0003824), Biological Process: carbohydrate metabolic process (GO:0005975), Molecular Function: carbohydrate binding (GO:0030246);Biological Process: carbohydrate metabolic process (GO:0005975), Molecular Function: isomerase activity (GO:0016853);
Cg8g023620	IRK-interacting protein	Uncharacterized protein			coiled-coil;					SUBFAMILY NOT NAMED;FAMILY NOT NAMED;	DUF641;				seg;		NULL;O-acyltransferase, WSD1, C-terminal;O-acyltransferase, WSD1, N-terminal;	Molecular Function: diacylglycerol O-acyltransferase activity (GO:0004144);Molecular Function: diacylglycerol O-acyltransferase activity (GO:0004144), Biological Process: glycerolipid biosynthetic process (GO:0045017);
Cg6g014140
Cg5g037280		Uncharacterized protein								Auxin_inducible;					seg;		Cytochrome b-c1 complex, subunit 6;Ubiquinol-cytochrome C reductase hinge domain;	Biological Process: mitochondrial electron transport, ubiquinol to cytochrome c (GO:0006122), Molecular Function: ubiquinol-cytochrome-c reductase activity (GO:0008121);
Cg2g019900	Putative glucose-6-phosphate 1-epimerase	Uncharacterized protein				no description;			SUBFAMILY NOT NAMED;APOSPORY-ASSOCIATED PROTEIN C-RELATED;	Aldose_epim;						Non-heme 11 kDa protein of cytochrome bc1 complex (Ubiquinol-cytochrome c reductase);	Molecular Function: aspartic-type endopeptidase activity (GO:0004190), Biological Process: proteolysis (GO:0006508);
Cg2g009230	O-acyltransferase WSD1	Uncharacterized protein							SUBFAMILY NOT NAMED;FAMILY NOT NAMED;	DUF1298;WES_acyltransf;						NULL;Aspartic peptidase;Peptidase A1;	Molecular Function: protein binding (GO:0005515), Molecular Function: zinc ion binding (GO:0008270);Molecular Function: protein binding (GO:0005515);
Cg3g006130	Cytochrome b-c1 complex subunit 6	Uncharacterized protein				no description;			UBIQUINOL-CYTOCHROME C REDUCTASE COMPLEX 7.8 KDA PROTEIN;	UCR_hinge;				ZF_PHD_2;	seg;	Zinc finger, PHD-type, conserved site;Zinc finger, PHD-type;NULL;Zinc finger, PHD-finger;Inhibitor of growth protein, N-terminal;Zinc finger, RING/FYVE/PHD-type;	NULL;Phosphatidylethanolamine-binding, conserved site;Phosphatidylethanolamine-binding protein PEBP;
Cg6g011660		Uncharacterized protein				no description;			CHLOROPLAST NUCLEIOD DNA-BINDING-RELATED;ASPARTYL PROTEASES;	TAXi_C;			ZF_PHD_1;		seg;	PEBP-like;	UDP-glucuronosyl/UDP-glucosyltransferase;NULL;	Biological Process: metabolic process (GO:0008152), Molecular Function: transferase activity, transferring hexosyl groups (GO:0016758);
Cg6g007220	PHD finger protein ING1	PHD finger protein ING		coiled-coil;		no description;			INHIBITOR OF GROWTH PROTEIN;PHD ZN FINGER-CONTAINING PROTEIN;	PHD;ING;	PHD zinc finger;		PBP;			UDP-Glycosyltransferase/glycogen phosphorylase;	NULL;Plant PDR ABC transporter associated;ABC transporter-like;P-loop containing nucleoside triphosphate hydrolase;	Molecular Function: ATP binding (GO:0005524), Molecular Function: ATPase activity (GO:0016887);
Cg6g003820	Protein HEADING DATE 3A	CiFT protein				no description;			PHOSPHATIDYLETHANOLAMINE-BINDING PROTEIN;	PBP;			UDPGT;		seg;	P-loop containing nucleoside triphosphate hydrolases;	Molecular Function: oxidoreductase activity (GO:0016491);Biological Process: metabolic process (GO:0008152), Molecular Function: oxidoreductase activity (GO:0016491);
Cg2g036060
Cg1g019810	UDP-glycosyltransferase 73C5	Glycosyltransferase				no description;			UDP-GLUCOSYLTRANSFERASE;GLUCOSYL/GLUCURONOSYL TRANSFERASES;	UDPGT;						Short-chain dehydrogenase/reductase SDR;NULL;Glucose/ribitol dehydrogenase;NAD(P)-binding domain;Short-chain dehydrogenase/reductase, conserved site;	Isopenicillin N synthase-like;NULL;Oxoglutarate/iron-dependent dioxygenase;Non-haem dioxygenase N-terminal domain;	Molecular Function: oxidoreductase activity (GO:0016491), Molecular Function: oxidoreductase activity, acting on paired donors, with incorporation or reduction of molecular oxygen, 2-oxoglutarate as one donor, and incorporation of one atom each of oxygen into both donors (GO:0016706), Biological Process: oxidation-reduction process (GO:0055114);
Cg9g000380	Pleiotropic drug resistance protein 3	Uncharacterized protein				no description;			ABC TRANSPORTER FAMILY PROTEIN;ATP-BINDING CASSETTE TRANSPORTER;	PDR_assoc;ABC_tran;ABC_trans_N;			ADH_SHORT;	FE2OG_OXY;		Clavaminate synthase-like;	NULL;
Cg5g036560	Short-chain dehydrogenase reductase 2a	Uncharacterized protein			GDHRDH;SDRFAMILY;	no description;			FAMILY NOT NAMED;	adh_short;					seg;		UDP-glucuronosyl/UDP-glucosyltransferase;NULL;	Biological Process: metabolic process (GO:0008152), Molecular Function: transferase activity, transferring hexosyl groups (GO:0016758);
Cg5g015600	Protein SRG1	Uncharacterized protein				no description;			OXIDOREDUCTASE, 2OG-FE(II) OXYGENASE FAMILY PROTEIN;	DIOX_N;2OG-FeII_Oxy;					seg;	UDP-Glycosyltransferase/glycogen phosphorylase;	Collagen IV, non-collagenous;Cytochrome P450;	Molecular Function: extracellular matrix structural constituent (GO:0005201), Cellular Component: collagen (GO:0005581);Molecular Function: iron ion binding (GO:0005506), Molecular Function: electron carrier activity (GO:0009055), Molecular Function: oxidoreductase activity, acting on paired donors, with incorporation or reduction of molecular oxygen (GO:0016705), Molecular Function: heme binding…	Molecular Function: binding (GO:0005488);
Cg3g013820	Protein SABRE	Uncharacterized protein											UDPGT;				ARM repeat;	Domain of unknown function DUF3554;Armadillo-type fold;NULL;Armadillo-like helical;Proteasome component ECM29/Translational activator GCN1;
Cg9g014370	Crocetin glucosyltransferase, chloroplastic	Glycosyltransferase				no description;			UDP-GLUCOSYLTRANSFERASE;GLUCOSYL/GLUCURONOSYL TRANSFERASES;	UDPGT;						seg;	Isopenicillin N synthase-like;NULL;Non-haem dioxygenase N-terminal domain;Oxoglutarate/iron-dependent dioxygenase;	Molecular Function: oxidoreductase activity (GO:0016491), Molecular Function: oxidoreductase activity, acting on paired donors, with incorporation or reduction of molecular oxygen, 2-oxoglutarate as one donor, and incorporation of one atom each of oxygen into both donors (GO:0016706), Biological Process: oxidation-reduction process (GO:0055114);
Cg2g020530		Uncharacterized protein				no description;				C4;				FE2OG_OXY;	seg;	Clavaminate synthase-like;	NULL;Major facilitator superfamily domain, general substrate transporter;Nodulin-like;
Cg5g029830	Translational activator GCN1	Uncharacterized protein					no description;			TRANSLATIONAL ACTIVATOR GCN1-RELATED;	DUF3554;			PROKAR_LIPOPROTEIN;	seg;	MFS general substrate transporter;	Bacterial Fmu (Sun)/eukaryotic nucleolar NOL1/Nop2p, conserved site;NULL;PUA-like domain;RNA (C5-cytosine) methyltransferase;Bacterial Fmu (Sun)/eukaryotic nucleolar NOL1/Nop2p;Pseudouridine synthase/archaeosine transglycosylase;	Molecular Function: RNA binding (GO:0003723), Molecular Function: methyltransferase activity (GO:0008168);Molecular Function: RNA binding (GO:0003723);
Cg8g002890	Protein SRG1	Uncharacterized protein				no description;			OXIDOREDUCTASE, 2OG-FE(II) OXYGENASE FAMILY PROTEIN;	DIOX_N;2OG-FeII_Oxy;				PUA;	seg;
Cg7g010180	Protein NUCLEAR FUSION DEFECTIVE 4	Uncharacterized protein				no description;			SUBFAMILY NOT NAMED;UNCHARACTERIZED NODULIN-LIKE PROTEIN;	Nodulin-like;			NOL1_NOP2_SUN;		seg;	NULL;	Molecular Function: protein binding (GO:0005515), Molecular Function: zinc ion binding (GO:0008270);Molecular Function: ubiquitin-protein ligase activity (GO:0004842), Cellular Component: anaphase-promoting complex (GO:0005680);
Cg7g012520	Putative methyltransferase NSUN6	Uncharacterized protein			RCMTFAMILY;	no description;			UNCHARACTERIZED;NOP2(YEAST)-RELATED NOL1/NOP2/FMU(SUN) DOMAIN-CONTAINING;	Nol1_Nop2_Fmu;PUA;				ZF_RING_2;		NULL;Anaphase-promoting complex subunit 11;Zinc finger, RING-type;Zinc finger, RING/FYVE/PHD-type;	NULL;Decaprenyl diphosphate synthase-like;	Molecular Function: transferase activity, transferring alkyl or aryl (other than methyl) groups (GO:0016765);
Cg6g012220				coiled-coil;											seg;		Molecular Function: protein binding (GO:0005515);		Molecular Function: iron ion binding (GO:0005506), Molecular Function: oxidoreductase activity, acting on paired donors, with incorporation or reduction of molecular oxygen (GO:0016705), Molecular Function: heme binding (GO:0020037), Biological Process: oxidation-reduction process (GO:0055114);Molecular Function: oxidoreductase activity, acting on paired donors, with incorporation or reduction of…
Cg9g015970	Anaphase-promoting complex subunit 11	Uncharacterized protein				no description;			UNKNOWN PROTEIN;RING FINGER;	zf-Apc11;				FBOX;		F-box associated domain, type 1;NULL;F-box domain;F-box associated interaction domain;	Cytochrome P450;	Cytochrome P450, conserved site;Cytochrome P450, E-class, group I;NULL;Cytochrome P450;
Cg2g044100
Cg8g024010	Dehydrodolichyl diphosphate synthase 2	Dehydrodolichyl diphosphate synthase 2				no description;	ISPT;		DEHYDRODOLICHYL DIPHOSPHATE SYNTHASE;	Prenyltransf;		uppS: di-trans,poly-cis-decaprenylcistransferase;		CYTOCHROME_P450;			Molecular Function: protein domain specific binding (GO:0019904);
Cg6g012870	F-box protein At3g07870	Uncharacterized protein				no description;			SUBFAMILY NOT NAMED;FAMILY NOT NAMED;	F-box;FBA_1;	A Receptor for Ubiquitination Targets;	F_box_assoc_1: F-box protein interaction domain;				14-3-3 protein, conserved site;14-3-3 domain;NULL;14-3-3 protein;	Protein kinase domain;NULL;Serine/threonine- / dual specificity protein kinase, catalytic domain;Tyrosine-protein kinase, catalytic domain;Protein kinase, ATP binding site;Serine/threonine-protein kinase, active site;	Molecular Function: protein serine/threonine kinase activity (GO:0004674), Biological Process: protein phosphorylation (GO:0006468);Molecular Function: protein tyrosine kinase activity (GO:0004713), Biological Process: protein phosphorylation (GO:0006468);Molecular Function: ATP binding (GO:0005524);Molecular Function: protein kinase activity (GO:0004672), Molecular Function: ATP binding (GO:0005…
Cg5g032090	Cytochrome P450 82G1	Uncharacterized protein				P450;EP450I;	no description;			FAMILY NOT NAMED;	p450;		1433_2;1433_1;	PROTEIN_KINASE_DOM;			NULL;
Cg2g037160	14-3-3-like protein D	Uncharacterized protein		coiled-coil;	1433ZETA;	no description;		14-3-3 protein;	SUBFAMILY NOT NAMED;14-3-3;	14-3-3;	14-3-3 homologues;		PROTEIN_KINASE_ST;PROTEIN_KINASE_ATP;		seg;		NULL;Aspartic peptidase;Peptidase A1;	Molecular Function: aspartic-type endopeptidase activity (GO:0004190), Biological Process: proteolysis (GO:0006508);
Cg9g008090	Phosphoenolpyruvate carboxylase kinase 1	Uncharacterized protein				no description;			SERINE/THREONINE-PROTEIN KINASE;	Pkinase;	Serine/Threonine protein kinases, catalytic;Tyrosine kinase, catalytic domain;				seg;		Zinc finger, C2H2-like;NULL;Zinc finger C2H2-type/integrase DNA-binding domain;Zinc finger, C2H2;	Molecular Function: nucleic acid binding (GO:0003676);Molecular Function: metal ion binding (GO:0046872);
Cg3g005530														ZINC_FINGER_C2H2_2;	seg;		NULL;
Cg6g008650	Aspartic proteinase nepenthesin-1	Uncharacterized protein				no description;			CHLOROPLAST NUCLEIOD DNA-BINDING-RELATED;ASPARTYL PROTEASES;	TAXi_N;TAXi_C;			ZINC_FINGER_C2H2_1;		seg;		Cytochrome P450, conserved site;Cytochrome P450, E-class, group I;NULL;Cytochrome P450;	Molecular Function: iron ion binding (GO:0005506), Molecular Function: oxidoreductase activity, acting on paired donors, with incorporation or reduction of molecular oxygen (GO:0016705), Molecular Function: heme binding (GO:0020037), Biological Process: oxidation-reduction process (GO:0055114);Molecular Function: oxidoreductase activity, acting on paired donors, with incorporation or reduction of…
Cg1g011550	Protein indeterminate-domain 5, chloroplastic	Uncharacterized protein				no description;			SUBFAMILY NOT NAMED;SERINE/THREONINE-PROTEIN KINASE RIO;		zinc finger;				seg;	Cytochrome P450;	Isopenicillin N synthase-like;NULL;Oxoglutarate/iron-dependent dioxygenase;Non-haem dioxygenase N-terminal domain;	Molecular Function: oxidoreductase activity (GO:0016491), Molecular Function: oxidoreductase activity, acting on paired donors, with incorporation or reduction of molecular oxygen, 2-oxoglutarate as one donor, and incorporation of one atom each of oxygen into both donors (GO:0016706), Biological Process: oxidation-reduction process (GO:0055114);
Cg2g020330																Clavaminate synthase-like;	GLE1-like;NULL;	Cellular Component: nuclear pore (GO:0005643), Biological Process: poly(A)+ mRNA export from nucleus (GO:0016973);
Cg9g007970	Serum response factor-binding protein 1	Uncharacterized protein			PRICHEXTENSN;								CYTOCHROME_P450;	FE2OG_OXY;			Cellular Component: integral to membrane (GO:0016021), Biological Process: vesicle-mediated transport (GO:0016192);
Cg5g043090	Cytochrome P450 704C1	Uncharacterized protein			P450;EP450I;	no description;			SUBFAMILY NOT NAMED;FAMILY NOT NAMED;	p450;					seg;	Longin domain;NULL;Synaptobrevin;	Cytochrome P450, conserved site;Cytochrome P450, E-class, group I;NULL;Cytochrome P450;	Molecular Function: iron ion binding (GO:0005506), Molecular Function: oxidoreductase activity, acting on paired donors, with incorporation or reduction of molecular oxygen (GO:0016705), Molecular Function: heme binding (GO:0020037), Biological Process: oxidation-reduction process (GO:0055114);Molecular Function: oxidoreductase activity, acting on paired donors, with incorporation or reduction of…
Cg9g009460	Protein SRG1	Uncharacterized protein		coiled-coil;		no description;			OXIDOREDUCTASE, 2OG-FE(II) OXYGENASE FAMILY PROTEIN;	DIOX_N;2OG-FeII_Oxy;				V_SNARE;LONGIN;	seg;
Cg7g018250	Protein GLE1	Uncharacterized protein		coiled-coil;					GLE-1-RELATED;SUBFAMILY NOT NAMED;	GLE1;			SYNAPTOBREVIN;			NULL;Development/cell death domain;
Cg5g032650	Putative vesicle-associated membrane protein 726	Uncharacterized protein		coiled-coil;	SYNAPTOBREVN;	no description;			VAMP-7;SNARE PROTEINS;	Longin;Synaptobrevin;			CYTOCHROME_P450;	DCD;	seg;	NULL;Plant disease resistance response protein;	Gibberellin regulated protein;
CgUng003810	Geraniol 8-hydroxylase	Uncharacterized protein			P450;EP450I;	no description;			FAMILY NOT NAMED;	p450;							Tocopherol cyclase;	Molecular Function: tocopherol cyclase activity (GO:0009976);
Cg5g001080	B2 protein	Uncharacterized protein								Dev_Cell_Death;	no description;						NULL;
Cg5g001900	Dirigent protein 5	Uncharacterized protein							DISEASE RESISTANCE RESPONSE PROTEIN-RELATED;NUCLEOPORIN-RELATED;	Dirigent;							Alcohol dehydrogenase superfamily, zinc-type;NULL;NAD(P)-binding domain;GroES-like;Alcohol dehydrogenase, zinc-type, conserved site;Alcohol dehydrogenase GroES-like;	Molecular Function: oxidoreductase activity (GO:0016491), Biological Process: oxidation-reduction process (GO:0055114);Molecular Function: zinc ion binding (GO:0008270), Molecular Function: oxidoreductase activity (GO:0016491), Biological Process: oxidation-reduction process (GO:0055114);
Cg3g024020	Snakin-2	Uncharacterized protein								GASA;					seg;		NULL;
Cg4g003900	Tocopherol cyclase, chloroplastic	Uncharacterized protein								Tocopherol_cycl;						PRTase-like;	Phosphofructokinase domain;NULL;Phosphofructokinase;Pyrophosphate-dependent phosphofructokinase TP0108;	Molecular Function: 6-phosphofructokinase activity (GO:0003872), Molecular Function: ATP binding (GO:0005524), Biological Process: glycolysis (GO:0006096);Molecular Function: 6-phosphofructokinase activity (GO:0003872), Biological Process: fructose 6-phosphate metabolic process (GO:0006002), Biological Process: glycolysis (GO:0006096);Molecular Function: 6-phosphofructokinase activity (GO:0003872…
Cg4g018400		Uncharacterized protein											ADH_ZINC;			Phosphofructokinase;	NULL;Alpha/beta hydrolase fold-1;
Cg9g016770	Sorbitol dehydrogenase	Uncharacterized protein (Fragment)				no description;			ALCOHOL DEHYDROGENASE RELATED;SORBITOL DEHYDROGENASE;	ADH_N;							AMP-dependent synthetase/ligase;NULL;AMP-binding, conserved site;AMP-binding enzyme C-terminal domain;	Molecular Function: catalytic activity (GO:0003824), Biological Process: metabolic process (GO:0008152);
Cg8g009210	Amidophosphoribosyltransferase 2, chloroplastic	Uncharacterized protein				no description;			SUBFAMILY NOT NAMED;AMIDOPHOSPHORIBOSYLTRANSFERASE;							Acetyl-CoA synthetase-like;	NULL;Phloem protein 2-like;F-box domain;	Molecular Function: protein binding (GO:0005515);
Cg4g004610	ATP-dependent 6-phosphofructokinase 3	ATP-dependent 6-phosphofructokinase		coiled-coil;	PHFRCTKINASE;	no description;		ATP-dependent phosphofructokinase, TP0108 type;	SUBFAMILY NOT NAMED;PHOSPHOFRUCTOKINASE;	PFK;					seg;		UDP-glucuronosyl/UDP-glucosyltransferase;NULL;	Biological Process: metabolic process (GO:0008152), Molecular Function: transferase activity, transferring hexosyl groups (GO:0016758);
Cg1g010520		Uncharacterized protein			ABHYDROLASE;	no description;			ALPHA/BETA HYDROLASE FOLD-CONTAINING PROTEIN;HYDROLASE, ALPHA/BETA FOLD FAMILY PROTEIN;	Abhydrolase_6;			AMP_BINDING;	FBOX;		UDP-Glycosyltransferase/glycogen phosphorylase;	Molecular Function: oxidoreductase activity (GO:0016491), Biological Process: oxidation-reduction process (GO:0055114);
Cg2g042060
Cg7g017460	4-coumarate--CoA ligase-like 9	Uncharacterized protein				no description;			SUBFAMILY NOT NAMED;FAMILY NOT NAMED;	AMP-binding;AMP-binding_C;					seg;	NULL;NADP-dependent oxidoreductase domain;Aldo/keto reductase subgroup;Aldo/keto reductase;Aldo/keto reductase, conserved site;	Six-hairpin glycosidase;Glycoside hydrolase, family 9;Glycoside hydrolase, family 9, active site;NULL;Six-hairpin glycosidase-like;	Molecular Function: catalytic activity (GO:0003824);Molecular Function: hydrolase activity, hydrolyzing O-glycosyl compounds (GO:0004553), Biological Process: carbohydrate metabolic process (GO:0005975);
Cg5g042710	F-box protein PP2-A13	Uncharacterized protein				no description;			FAMILY NOT NAMED;	PP2;			UDPGT;		seg;	Six-hairpin glycosidases;	Molecular Function: ATP binding (GO:0005524), Molecular Function: ATPase activity (GO:0016887);Molecular Function: nucleotide binding (GO:0000166), Molecular Function: nucleoside-triphosphatase activity (GO:0017111);
Cg9g027920	Isoflavone 7-O-glucosyltransferase 1	Glycosyltransferase				no description;			UDP-GLUCOSYLTRANSFERASE;GLUCOSYL/GLUCURONOSYL TRANSFERASES;	UDPGT;			ALDOKETO_REDUCTASE_1;ALDOKETO_REDUCTASE_2;		seg;	AAA+ ATPase domain;NULL;ATPase, dynein-related, AAA domain;Sigma-54 interaction domain, ATP-binding site 1;	Glycoside hydrolase, family 28;NULL;Pectin lyase fold;	Molecular Function: polygalacturonase activity (GO:0004650), Biological Process: carbohydrate metabolic process (GO:0005975);
Cg6g005300	Aldo-keto reductase family 4 member C9	Uncharacterized protein			ALDKETRDTASE;	no description;			ALDO-KETO REDUCTASE;ALDO/KETO REDUCTASE;	Aldo_ket_red;			GLYCOSYL_HYDROL_F9_1;GLYCOSYL_HYDROL_F9_2;		seg;		Prephenate dehydrogenase;NULL;NAD(P)-binding domain;	Molecular Function: prephenate dehydrogenase (NADP+) activity (GO:0004665), Biological Process: tyrosine biosynthetic process (GO:0006571), Molecular Function: prephenate dehydrogenase activity (GO:0008977), Biological Process: oxidation-reduction process (GO:0055114);
Cg9g025120	Endoglucanase 4	Endoglucanase				no description;			ENDO-1,4-BETA-GLUCANASE;	Glyco_hydro_9;			SIGMA54_INTERACT_1;		seg;	NAD(P)-binding Rossmann-fold domains;
Cg1g010170	Midasin	Uncharacterized protein (Fragment)				no description;			MIDASIN-RELATED;SUBFAMILY NOT NAMED;	AAA_5;	ATPases associated with a variety of cellula;			PDH_ADH;	seg;
Cg5g037730	Exopolygalacturonase clone GBGE184	Uncharacterized protein				no description;			SUBFAMILY NOT NAMED;FAMILY NOT NAMED;	Glyco_hydro_28;
Cg7g002700	Arogenate dehydrogenase 1, chloroplastic	Uncharacterized protein		coiled-coil;		no description;			SUBFAMILY NOT NAMED;6-PHOSPHOGLUCONATE DEHYDROGENASE;	PDH;

[truncated: 4 more sheets: Supplementary Table S14, Supplementary Table S15, Supplementary Table S16, Supplementary Table S17]
